# Supplementary material for: Ant collective cognition allows for efficient navigation through disordered environments
Source: eLife. 2020 May 12;9:e55195. doi: 10.7554/eLife.55195 (PMC7332297; doi:10.7554/eLife.55195)
Supplement: Source data 1. — Each row in every file corresponds to the four vertices of a single cube, ordered as follows: X1, Y1, X2, Y2, X3, Y3, Y4. [file elife-55195-data1.zip]

Archive with 69 entries (69 files):
- 1110004_100_cubes.txt
- 1110006_100_cubes.txt
- 1110008_100_cubes.txt
- 1150001_100_cubes.txt
- 1150003_100_cubes.txt
- 1150004_100_cubes.txt
- 1150006_100_cubes.txt
- 1150007_100_cubes.txt
- 1150008_100_cubes.txt
- 1150010_100_cubes.txt
- 1160003_250_cubes.txt
- 1180009_300_cubes.txt
- 1180012_300_cubes.txt
- 1200005_300_cubes.txt
- 1200013_300_cubes.txt
- 1220002_300_cubes.txt
- 1220004_300_cubes.txt
- 1240001_200_cubes.txt
- 1240002_200_cubes.txt
- 1240003_200_cubes.txt
- 1240005_200_cubes.txt
- 1240008_200_cubes.txt
- 1260001_200_cubes.txt
- 1280014_300_cubes.txt
- 1280015_300_cubes.txt
- 1350001_300_cubes.txt
- 1350003_300_cubes.txt
- 1350005_300_cubes.txt
- 1360005_275_cubes.txt
- 1360007_275_cubes.txt
- 1360009_275_cubes.txt
- 1360011_275_cubes.txt
- 1360012_275_cubes.txt
- 1360015_275_cubes.txt
- 1360017_275_cubes.txt
- 1380006_250_cubes.txt
- 1380007_250_cubes.txt
- 1380008_250_cubes.txt
- 1380010_250_cubes.txt
- 1380011_1_250_cubes.txt
- 1380011_2_250_cubes.txt
- 1380012_250_cubes.txt
- 1400002_225_cubes.txt
- 1400003_225_cubes.txt
- 1400004_225_cubes.txt
- 1400006_225_cubes.txt
- 1400007_225_cubes.txt
- 1400008_225_cubes.txt
- 1400009_1_225_cubes.txt
- 1400009_2_225_cubes.txt
- 1400011_1_225_cubes.txt
- 1400011_2_225_cubes.txt
- 1410001_275_cubes.txt
- 1410002_275_cubes.txt
- 1410003_275_cubes.txt
- 1410005_275_cubes.txt
- 1420001_275_cubes.txt
- 1420003_275_cubes.txt
- 1440005_275_cubes.txt
- 1440011_275_cubes.txt
- 1460001_200_cubes.txt
- 1460002_200_cubes.txt
- 1460003_200_cubes.txt
- 1460004_200_cubes.txt
- 1460006_200_cubes.txt
- 1460007_200_cubes.txt
- 1460008_200_cubes.txt
- 1460010_200_cubes.txt
- format_readme.txt
