# Supplementary material for: Ant collective cognition allows for efficient navigation through disordered environments
Source: eLife. 2020 May 12;9:e55195. doi: 10.7554/eLife.55195 (PMC7332297; doi:10.7554/eLife.55195)
Supplement: Source data 1. — Each row in every file corresponds to the four vertices of a single cube, ordered as follows: X1, Y1, X2, Y2, X3, Y3, Y4. [file elife-55195-data1.zip › 1110004_100_cubes.txt]

3.6851	30.748	3.0988	30.202	2.5552	30.788	3.1415	31.334
4.1738	18.409	3.7503	19.087	3.0723	18.664	3.4958	17.985
5.7211	12.383	5.5929	11.593	4.8029	11.721	4.9312	12.511
5.9044	41.233	5.318	40.687	4.7744	41.274	5.3608	41.819
6.108	33.435	5.542	32.869	4.978	33.435	5.542	34.001
7.2685	25.556	7.0038	26.311	6.2485	26.044	6.5152	25.291
9.3249	27.734	8.7283	27.203	8.1969	27.799	8.7935	28.331
9.5285	1.1439	8.7426	1.2888	8.598	0.50206	9.3839	0.35713
10.037	36.448	10.29	37.208	9.5325	37.46	9.278	36.701
10.261	40.785	10.404	41.573	9.616	41.713	9.4735	40.926
11.32	17.941	10.673	18.411	10.202	17.764	10.85	17.294
11.157	42.068	11.404	42.829	10.644	43.076	10.396	42.314
11.3	24.701	11.172	25.491	10.382	25.362	10.51	24.572
12.684	10.652	12.01	11.082	11.581	10.407	12.255	9.977
13.356	26.574	13.067	25.829	12.322	26.118	12.611	26.863
13.539	24.253	13.096	24.919	12.43	24.475	12.874	23.809
13.906	6.4578	13.908	5.6578	13.108	5.6564	13.106	6.4563
14.293	19.285	13.716	19.839	13.163	19.262	13.739	18.708
14.68	34.372	14.171	33.755	13.554	34.266	14.065	34.881
15.657	19.447	15.225	18.774	14.551	19.206	14.983	19.879
15.738	15.599	15.321	16.281	14.639	15.863	15.056	15.181
15.433	42.21	16.029	42.744	15.498	43.34	14.901	42.807
16.492	10.489	16.512	9.6893	15.712	9.6693	15.691	10.469
17.265	36.815	16.581	36.4	16.168	37.084	16.852	37.499
18.039	26.492	17.683	25.776	16.966	26.134	17.324	26.851
18.324	23.947	18.131	24.723	17.355	24.53	17.548	23.754
19.037	15.396	19.175	14.608	18.387	14.47	18.249	15.258
19.749	9.2471	19.094	9.7058	18.635	9.0506	19.291	8.5917
19.607	31.582	19.908	32.323	19.167	32.625	18.866	31.882
20.075	27.694	19.81	28.449	19.055	28.182	19.322	27.429
19.993	3.4445	19.193	3.4223	19.216	2.6226	20.016	2.645
20.441	20.405	19.851	20.944	19.311	20.353	19.902	19.814
20.747	5.9488	19.961	6.0976	19.812	5.3115	20.598	5.1629
22.213	21.83	22.019	21.054	21.244	21.248	21.437	22.023
22.986	41.213	22.205	41.382	22.374	42.163	23.155	41.994
23.638	23.744	23.29	24.462	22.569	24.114	22.919	23.394
23.882	18.246	23.469	18.93	22.785	18.516	23.198	17.832
24.045	31.542	23.251	31.442	23.153	32.236	23.945	32.336
23.903	4.0553	24.619	3.6976	24.261	2.9821	23.546	3.3398
25.022	14.581	24.232	14.703	24.11	13.912	24.9	13.791
25.226	17.696	24.483	17.994	24.186	17.251	24.929	16.954
28.463	36.611	27.692	36.819	27.899	37.593	28.673	37.383
30.255	15.111	31.01	14.846	30.746	14.091	29.99	14.356
31.008	35.43	30.22	35.571	30.363	36.359	31.151	36.218
30.723	38.932	31.521	38.997	31.454	39.796	30.658	39.728
32.332	19.325	31.707	18.826	32.207	18.201	32.832	18.701
32.108	39.054	32.904	39.144	32.812	39.94	32.018	39.848
32.922	42.353	32.297	42.852	32.798	43.477	33.423	42.978
33.227	29.2	32.684	29.787	33.272	30.33	33.816	29.744
33.757	13.095	33.4	12.38	34.115	12.022	34.473	12.737
34.225	23.398	33.806	24.078	34.486	24.499	34.907	23.817
34.897	2.8337	34.463	2.162	35.135	1.7275	35.569	2.3992
35.63	34.514	34.938	34.913	35.337	35.605	36.029	35.206
35.019	24.07	35.689	23.63	36.127	24.3	35.459	24.737
35.039	25.82	35.795	25.556	36.059	26.309	35.304	26.576
35.304	8.4327	36.078	8.2297	35.876	7.4558	35.101	7.659
36.281	18.063	37.049	18.291	37.277	17.524	36.509	17.296
38.501	36.835	38.159	37.558	38.883	37.9	39.225	37.177
38.562	36.062	39.337	35.862	39.535	36.638	38.761	36.835
39.62	6.5392	39.317	5.7995	40.056	5.4949	40.362	6.2346
39.804	7.9237	39.472	7.1962	40.199	6.8635	40.533	7.5912
40.394	40.968	39.84	41.544	40.417	42.098	40.97	41.522
40.231	0.98098	41.005	0.77227	40.795	0	40.024	0.20873
40.598	17.696	40.429	16.915	41.211	16.745	41.38	17.527
41.453	24.416	41.97	23.805	42.581	24.32	42.066	24.931
41.86	29.648	41.707	30.434	42.493	30.587	42.646	29.801
42.98	6.9464	42.404	6.3916	42.959	5.8154	43.536	6.3702
42.919	31.969	42.471	32.631	43.133	33.079	43.582	32.417
44.71	12.586	45.319	13.105	45.838	12.496	45.23	11.977
45.199	11.833	45.075	11.043	45.865	10.918	45.989	11.708
45.443	10.632	45.421	9.832	46.221	9.8096	46.244	10.609
45.769	29.037	46.51	28.736	46.812	29.477	46.07	29.778
45.891	30.32	46.569	29.897	46.995	30.575	46.315	30.998
46.339	16.292	46.525	15.513	47.302	15.698	47.119	16.476
46.38	5.9488	47.119	6.2564	47.426	5.5182	46.687	5.2103
46.421	17.371	46.463	16.572	47.264	16.615	47.221	17.414
47.459	1.3067	47.093	0.59559	47.805	0.22923	48.172	0.94039
47.602	38.403	47.323	39.152	48.074	39.431	48.353	38.682
47.887	3.7499	48.664	3.939	48.854	3.1617	48.076	2.9726
49.556	4.096	49.037	3.4887	49.644	2.9681	50.164	3.5754
49.251	18.104	49.851	18.632	50.38	18.032	49.78	17.503
50.228	24.253	50.702	24.898	51.347	24.424	50.874	23.778
50.798	31.827	50.798	32.627	51.598	32.627	51.598	31.827
51.47	23.683	51.704	24.448	52.469	24.214	52.235	23.449
52.02	14.968	52.299	14.218	53.049	14.497	52.77	15.247
52.57	22.543	52.719	23.328	53.505	23.18	53.356	22.394
52.712	8.1476	53.436	8.4883	53.777	7.7645	53.053	7.4238
53.079	13.299	53.776	13.691	54.168	12.994	53.471	12.602
53.527	12.159	54.269	12.456	54.567	11.713	53.824	11.416
54.178	3.7499	53.739	3.0811	54.408	2.6421	54.847	3.3109
54.137	41.62	54.907	41.4	55.127	42.17	54.357	42.389
55.746	22.889	56.096	22.168	56.815	22.518	56.466	23.237
55.929	17.411	56.252	18.143	56.984	17.82	56.661	17.089
56.357	4.096	56.148	3.3238	56.92	3.1151	57.129	3.8873
56.397	34.718	56.952	34.142	57.529	34.695	56.974	35.272
58.006	26.431	58.459	27.091	59.118	26.637	58.665	25.977
58.332	24.925	58.672	25.647	59.396	25.307	59.055	24.585
59.981	20.832	60.379	20.138	61.073	20.537	60.675	21.229
60.347	27.347	60.594	26.586	61.355	26.832	61.108	27.594
60.917	22.726	61.008	23.52	61.803	23.43	61.712	22.634
61.141	2.1007	61.891	2.3793	62.17	1.6294	61.42	1.3509
61.365	6.0302	61.151	5.2594	61.922	5.0454	62.136	5.8162
61.528	32.214	61.275	32.973	62.034	33.225	62.287	32.466
61.63	28.304	61.895	27.549	62.65	27.814	62.385	28.569
61.732	24.029	62.017	24.776	62.765	24.491	62.479	23.742
62.22	6.7428	62.429	5.9706	63.201	6.1792	62.993	6.9515
62.77	18.592	62.725	17.794	63.523	17.748	63.569	18.547
62.872	3.2613	62.825	2.4627	63.624	2.4157	63.671	3.2142
62.852	31.908	63.448	31.375	63.981	31.971	63.384	32.505
63.401	8.4734	63.777	9.1799	64.483	8.8047	64.108	8.0982
64.053	15.416	64.553	16.041	65.177	15.541	64.677	14.917
64.134	4.0349	64.113	3.2352	64.913	3.2142	64.934	4.014
64.317	31.623	64.984	31.179	65.426	31.847	64.76	32.289
64.765	30.422	65.114	29.701	65.834	30.051	65.485	30.77
65.335	41.559	65.984	41.088	66.453	41.738	65.805	42.206
67.819	42.129	68.55	41.803	68.875	42.534	68.144	42.86
68.125	12.81	68.517	13.507	69.214	13.115	68.822	12.418
69.245	32.682	69.777	32.085	70.374	32.617	69.841	33.215
10.078	17.9	9.6262	17.24	8.9665	17.693	9.4185	18.352
10.099	19.203	10.137	18.404	9.3391	18.365	9.3004	19.164
13.499	1.6121	12.707	1.7193	12.599	0.9265	13.393	0.81939
13.702	2.7115	13.942	1.9484	13.179	1.7086	12.939	2.4717
30.906	4.3403	30.141	4.1125	30.369	3.3455	31.134	3.5736
31.049	3.4241	30.259	3.2961	30.387	2.5065	31.177	2.6346
36.933	13.502	36.725	12.73	37.497	12.521	37.707	13.294
37.646	12.973	38.352	13.347	38.727	12.64	38.02	12.266
37.096	26.961	37.817	26.61	38.165	27.331	37.446	27.679
37.788	27.612	38.49	27.229	38.873	27.932	38.171	28.315
50.717	5.3176	50.439	4.5678	51.188	4.2892	51.467	5.0391
50.595	3.7906	51.232	4.2742	51.716	3.6369	51.078	3.1533
50.493	19.02	50.842	18.3	51.562	18.649	51.213	19.369
51.552	18.735	52.039	19.37	52.673	18.883	52.187	18.248
59.574	38.423	59.38	39.199	60.156	39.392	60.35	38.617
60.307	37.67	60.169	38.458	60.957	38.596	61.095	37.808
