# Supplementary material for: Ant collective cognition allows for efficient navigation through disordered environments
Source: eLife. 2020 May 12;9:e55195. doi: 10.7554/eLife.55195 (PMC7332297; doi:10.7554/eLife.55195)
Supplement: Source data 1. — Each row in every file corresponds to the four vertices of a single cube, ordered as follows: X1, Y1, X2, Y2, X3, Y3, Y4. [file elife-55195-data1.zip › 1110006_100_cubes.txt]

2.8983	19.817	2.4604	20.487	1.7919	20.048	2.2298	19.379
4.4215	13.767	4.3305	12.972	3.5372	13.063	3.6281	13.858
4.7176	42.729	4.1232	42.194	3.5879	42.791	4.1845	43.324
4.3368	1.4122	4.7197	0.70982	4.0174	0.3267	3.6345	1.0291
5.7754	20.431	5.4898	19.684	4.743	19.969	5.0286	20.717
6.4101	22.484	6.0441	23.195	5.3333	22.827	5.6992	22.116
6.812	26.038	6.4629	26.757	5.7437	26.408	6.0927	25.689
7.7428	16.411	7.4594	15.664	6.7105	15.948	6.9961	16.696
9.0122	33.633	8.9022	34.424	8.1109	34.314	8.221	33.523
8.9699	42.793	9.412	43.459	8.7456	43.901	8.3035	43.235
9.5834	35.071	8.8239	34.817	8.5721	35.577	9.3316	35.829
9.5622	19.458	9.6341	18.661	8.8366	18.59	8.7668	19.387
10.049	12.815	9.3422	13.189	8.9677	12.482	9.6743	12.108
9.8161	44.232	10.313	44.858	9.687	45.355	9.1899	44.729
10.028	25.403	10.097	26.199	9.2999	26.269	9.2301	25.471
11.085	4.1412	11.64	3.5645	11.064	3.01	10.51	3.5867
11.678	10.678	11.136	11.266	10.548	10.723	11.09	10.136
12.63	39.175	13.055	39.852	12.376	40.278	11.953	39.599
13.899	15.819	13.876	15.019	13.076	15.042	13.099	15.842
14.238	3.8661	14.667	3.1902	13.99	2.7622	13.563	3.4382
14.936	4.6912	14.286	5.1564	13.821	4.5052	14.47	4.0402
14.851	6.7644	15.099	6.0032	14.337	5.757	14.089	6.5182
16.205	43.005	15.471	42.689	15.156	43.423	15.89	43.739
16.861	33.781	16.296	33.214	15.729	33.781	16.296	34.346
17.115	20.452	16.74	21.16	16.034	20.783	16.408	20.077
17.326	31.517	16.653	31.083	16.22	31.754	16.893	32.188
17.749	32.533	16.96	32.408	16.835	33.197	17.624	33.322
18.553	10.53	17.914	11.01	17.434	10.37	18.073	9.8901
18.172	7.0394	18.727	6.4627	18.151	5.9083	17.597	6.4849
18.807	4.797	18.007	4.7661	18.039	3.9666	18.839	3.9975
18.574	6.1932	19.194	5.6855	18.684	5.0671	18.067	5.5751
19.378	7.801	18.589	7.6696	18.72	6.8803	19.509	7.0119
20.288	6.4048	19.539	6.6834	19.26	5.9334	20.011	5.6548
19.971	39.112	20.4	39.787	19.725	40.216	19.296	39.541
20.478	15.84	20.377	15.047	19.583	15.148	19.685	15.942
21.494	11.313	20.846	11.782	20.377	11.134	21.024	10.665
21.853	42.708	21.075	42.888	21.255	43.667	22.033	43.487
22.213	7.1029	21.468	7.3963	21.176	6.6519	21.921	6.3587
22.7	26.398	22.112	25.854	21.57	26.442	22.158	26.984
23.99	33.908	23.205	34.056	23.353	34.841	24.14	34.693
24.35	18.717	24.436	17.922	23.641	17.836	23.554	18.631
25.344	21.659	25.259	20.862	24.464	20.948	24.549	21.743
25.175	12.244	25.716	11.655	25.128	11.113	24.587	11.702
26.529	34.521	26.903	35.228	26.197	35.602	25.822	34.894
27.333	38.075	26.563	38.289	26.776	39.059	27.546	38.845
27.438	21.743	27.787	21.023	27.068	20.673	26.719	21.392
27.1	0.9891	27.87	0.76931	27.65	0	26.88	0.2198
28.369	20.515	27.631	20.82	27.326	20.08	28.065	19.776
28.56	11.524	29.353	11.414	29.243	10.622	28.45	10.732
29.956	23.478	30.254	24.221	29.512	24.517	29.213	23.774
30.231	13.576	29.431	13.576	29.431	12.776	30.231	12.776
29.596	40.424	30.396	40.468	30.349	41.268	29.552	41.221
30.421	6.6586	29.746	6.2307	30.174	5.5547	30.851	5.9827
30.104	33.062	30.904	33.083	30.883	33.882	30.081	33.861
30.993	40.529	31.786	40.639	31.676	41.431	30.883	41.321
31.839	43.872	31.202	44.354	31.686	44.991	32.323	44.509
32.135	30.607	31.72	31.291	32.406	31.705	32.82	31.022
32.198	4.3315	32.926	3.999	32.594	3.2712	31.866	3.604
33.785	4.12	34.426	3.64	33.946	3	33.305	3.48
34.525	35.96	33.844	36.377	34.261	37.06	34.944	36.641
34.441	21.511	34.773	22.238	35.501	21.906	35.171	21.179
36.747	13.851	36.372	13.145	37.079	12.77	37.453	13.476
37.022	28.111	37.785	27.868	38.027	28.629	37.265	28.873
37.445	38.266	37.087	38.981	37.802	39.338	38.162	38.623
37.466	37.504	38.23	37.265	38.469	38.029	37.705	38.268
38.545	7.801	38.217	7.072	38.945	6.7426	39.275	7.4718
38.672	9.1761	38.361	8.4397	39.097	8.1272	39.408	8.8637
38.566	2.1949	39.336	2.4147	39.556	1.6455	38.786	1.4257
38.799	26.461	39.262	25.807	39.916	26.271	39.453	26.922
39.349	42.454	38.805	43.04	39.393	43.584	39.937	42.996
39.349	4.12	38.82	3.5194	39.421	2.9909	39.95	3.5915
39.37	27.18	40.03	26.726	40.483	27.386	39.825	27.838
39.793	16.602	40.51	16.96	40.868	16.244	40.151	15.886
41.105	33.675	41.672	33.108	42.237	33.675	41.672	34.24
41.888	8.1818	41.323	7.6161	41.888	7.0504	42.454	7.6161
41.888	17.384	41.911	16.585	42.71	16.607	42.687	17.407
42.586	24.472	42.702	25.264	43.493	25.147	43.377	24.356
43.305	28.979	43.485	29.757	44.263	29.579	44.086	28.799
44.278	38.541	43.768	39.156	44.384	39.666	44.896	39.051
44.426	34.183	43.992	34.853	44.665	35.287	45.099	34.616
44.109	20.346	44.282	19.565	45.063	19.739	44.889	20.52
45.357	7.251	46.11	7.5245	46.383	6.7727	45.632	6.4991
45.822	18.421	46.102	17.671	46.851	17.95	46.573	18.7
45.97	10.932	45.846	10.142	46.637	10.017	46.762	10.807
45.886	21.849	45.979	21.054	46.774	21.147	46.681	21.942
46.605	29.423	46.671	30.22	47.468	30.155	47.403	29.357
46.626	11.778	47.31	12.196	47.726	11.514	47.045	11.096
47.261	6.9125	47.805	7.5004	48.392	6.9578	47.849	6.3699
48.234	8.0337	48.171	7.2364	48.968	7.1716	49.032	7.9692
49.017	6.6798	48.975	5.881	49.774	5.8389	49.816	6.6379
49.25	4.9874	49.089	4.2038	49.872	4.0426	50.034	4.8262
49.821	33.252	49.799	34.052	50.598	34.073	50.621	33.273
49.948	22.23	50.324	21.523	51.03	21.898	50.655	22.604
50.308	32.575	50.683	31.868	51.39	32.243	51.015	32.949
50.541	15.142	50.68	14.354	51.467	14.493	51.328	15.281
51.556	24.874	52.005	24.21	52.667	24.661	52.218	25.323
54.497	24.303	54.497	25.103	55.297	25.103	55.297	24.303
54.92	14.698	54.792	13.908	55.581	13.78	55.71	14.57
55.322	29.804	55.554	30.567	56.319	30.337	56.087	29.571
55.428	36.15	55.993	35.583	56.559	36.15	55.993	36.715
56.189	34.035	56.028	34.817	56.811	34.978	56.973	34.195
56.93	20.41	57.296	21.121	58.007	20.754	57.64	20.043
57.564	12.603	58.275	12.97	58.642	12.259	57.931	11.892
57.776	33.527	58.096	32.793	58.829	33.114	58.509	33.846
57.818	19.754	58.384	20.32	58.949	19.754	58.384	19.188
58.495	10.382	58.862	11.093	59.573	10.726	59.206	10.015
59.637	5.749	60.396	6.002	60.649	5.2431	59.89	4.9901
60.145	1.1795	60.017	0.38972	60.807	0.26167	60.935	1.0514
60.568	33.59	60.346	34.358	61.114	34.58	61.337	33.813
61.668	8.4357	61.668	7.6356	62.468	7.6356	62.468	8.4357
61.711	33.104	62.02	32.366	62.758	32.674	62.448	33.413
61.816	19.902	61.771	19.103	62.57	19.058	62.615	19.856
63.107	16.792	63.648	17.381	64.237	16.839	63.696	16.25
64.334	43.005	64.969	42.516	65.456	43.153	64.821	43.639
65.328	2.9353	66.107	3.1187	66.29	2.3398	65.511	2.1566
66.873	43.555	67.588	43.195	67.946	43.912	67.23	44.27
67.148	14.105	67.542	14.802	68.238	14.407	67.844	13.711
68.311	34.056	68.865	33.478	69.442	34.033	68.888	34.608
11.741	35.558	11.073	35.118	10.635	35.786	11.303	36.226
11.72	34.331	11.68	35.128	10.88	35.088	10.922	34.289
29.046	36.256	28.27	36.448	28.464	37.225	29.241	37.03
29.829	36.933	29.057	37.136	29.26	37.91	30.034	37.705
34.377	12.138	35.177	12.138	35.177	11.338	34.377	11.338
35.541	12.18	35.156	11.479	35.858	11.094	36.243	11.796
44.405	11.926	45.2	12.01	45.285	11.214	44.49	11.131
45.336	11.799	46.068	12.122	46.391	11.39	45.66	11.067
46.817	39.302	47.583	39.068	47.815	39.833	47.052	40.066
46.478	40.085	46.343	40.872	47.132	41.007	47.267	40.218
52.297	43.491	53.053	43.231	53.312	43.988	52.555	44.246
53.164	43.089	53.925	42.842	54.171	43.603	53.41	43.849
56.633	22.336	57	23.047	57.711	22.681	57.345	21.968
57.374	23.288	57.894	22.678	58.502	23.201	57.981	23.808
58.643	39.852	58.454	40.629	59.231	40.817	59.42	40.041
59.384	39.112	59.205	39.89	59.985	40.07	60.163	39.29
