# Supplementary material for: Ant collective cognition allows for efficient navigation through disordered environments
Source: eLife. 2020 May 12;9:e55195. doi: 10.7554/eLife.55195 (PMC7332297; doi:10.7554/eLife.55195)
Supplement: Source data 1. — Each row in every file corresponds to the four vertices of a single cube, ordered as follows: X1, Y1, X2, Y2, X3, Y3, Y4. [file elife-55195-data1.zip › 1110008_100_cubes.txt]

3.0853	4.9205	2.3328	5.1952	2.0581	4.444	2.8107	4.1691
3.1982	15.757	2.758	16.425	2.0901	15.986	2.5285	15.318
4.4022	38.67	3.8002	38.143	3.2735	38.743	3.8736	39.272
6.1518	16.472	5.8508	15.73	5.1096	16.03	5.4106	16.772
6.3588	1.3836	6.3174	0.58476	5.5178	0.62611	5.5592	1.425
7.3182	8.1187	6.6052	8.4837	6.2403	7.7718	6.9533	7.4069
7.6569	34.55	6.9269	34.221	6.5977	34.951	7.3258	35.28
8.1648	36.469	7.7246	35.801	7.0567	36.241	7.4951	36.909
8.8797	38.708	9.1732	39.453	8.4301	39.746	8.1347	39.003
9.0114	27.608	8.9268	28.404	8.131	28.321	8.2156	27.525
9.0114	19.274	8.9907	20.075	8.1912	20.055	8.2119	19.255
9.9521	22.623	9.9709	23.424	9.1713	23.443	9.1525	22.643
10.253	13.838	9.5401	14.203	9.1751	13.492	9.8862	13.126
10.968	34.023	11.226	34.781	10.469	35.039	10.21	34.283
12.83	34.305	13.041	35.079	12.268	35.289	12.057	34.516
13.207	10.226	13.487	9.4767	12.738	9.1958	12.458	9.9449
13.395	18.447	13.335	17.649	12.537	17.709	12.597	18.507
13.432	7.6296	13.701	6.8767	12.949	6.6064	12.678	7.3593
14.768	29.075	14.328	28.408	13.66	28.848	14.098	29.516
15.333	2.757	14.727	3.2793	14.204	2.6733	14.81	2.1511
16.386	35.622	15.829	35.049	15.254	35.604	15.81	36.179
16.593	4.2809	15.999	4.8159	15.462	4.2214	16.057	3.6862
16.649	9.3228	15.946	9.703	15.564	8.9994	16.268	8.619
16.48	6.8395	16.883	6.1485	16.192	5.7453	15.788	6.4363
17.214	21.531	16.582	21.04	16.091	21.673	16.723	22.164
17.383	17.017	17.385	16.217	16.586	16.215	16.582	17.014
18.004	13.593	18.138	12.805	17.349	12.67	17.216	13.459
19.565	35.114	19.923	35.831	19.208	36.189	18.849	35.474
19.961	29.433	19.298	28.985	18.849	29.647	19.511	30.097
20.845	27.326	21.069	28.095	20.301	28.319	20.077	27.552
21.071	39.046	21.511	39.714	20.843	40.154	20.403	39.488
22.481	21.776	22.461	22.577	21.661	22.557	21.682	21.757
22.425	12.126	22.751	11.396	22.021	11.069	21.695	11.799
23.874	21.118	23.257	20.608	22.747	21.225	23.362	21.735
23.648	9.2287	24.034	8.5285	23.334	8.1417	22.948	8.8417
24.156	31.916	24.462	32.656	23.725	32.964	23.416	32.225
24.739	15.08	24.173	15.645	23.607	15.08	24.173	14.514
25.36	25.445	24.59	25.223	24.368	25.992	25.136	26.214
25.36	1.5717	26.058	1.1833	25.67	0.48402	24.97	0.87249
25.924	39.667	25.132	39.788	25.253	40.58	26.045	40.459
26.752	7.385	25.975	7.1954	26.163	6.4182	26.94	6.6079
26.903	16.058	27.373	15.412	26.728	14.94	26.255	15.586
27.636	14.252	28.02	13.55	27.318	13.166	26.935	13.867
28.502	25.369	27.851	24.905	27.386	25.556	28.037	26.02
29.311	24.146	28.588	23.804	28.244	24.526	28.966	24.871
30.345	37.146	30.838	37.776	30.208	38.269	29.715	37.641
30.816	28.756	30.018	28.831	30.093	29.627	30.889	29.553
30.59	1.6282	31.192	1.1024	30.667	0.49956	30.063	1.0254
30.778	30.317	31.549	30.526	31.342	31.297	30.571	31.09
32.245	3.4719	31.658	2.9267	32.204	2.3413	32.789	2.8865
32.377	22.848	33.009	23.337	32.522	23.971	31.888	23.482
32.753	11.787	31.978	11.584	32.183	10.81	32.957	11.014
33.186	37.729	32.387	37.748	32.403	38.548	33.203	38.531
33.111	32.951	32.545	33.517	33.111	34.083	33.675	33.517
33.788	23.206	34.558	23.422	34.343	24.192	33.572	23.977
34.014	16.735	34.764	16.46	34.49	15.709	33.737	15.984
34.541	31.728	35.167	32.225	34.672	32.853	34.044	32.356
34.672	34.701	35.47	34.744	35.429	35.541	34.629	35.5
37.457	29.64	36.819	30.123	37.302	30.761	37.938	30.278
37.72	9.6426	37.27	8.98	37.934	8.5317	38.382	9.1943
37.475	25.971	38.241	25.742	38.471	26.509	37.705	26.739
37.776	19.951	37.998	19.184	38.766	19.406	38.544	20.175
38.999	38.99	38.424	39.547	38.979	40.122	39.554	39.566
38.454	12.728	39.249	12.805	39.327	12.009	38.531	11.932
39.206	33.29	38.467	33.598	38.775	34.336	39.513	34.029
40.166	6.7078	39.505	6.2546	39.959	5.5954	40.619	6.0486
39.996	1.2331	39.488	0.615	40.105	0.10726	40.613	0.72537
40.843	29.677	40.469	30.385	41.176	30.759	41.55	30.052
42.085	36.958	41.703	37.664	42.408	38.044	42.788	37.34
41.878	21.174	41.917	21.974	42.717	21.932	42.675	21.134
42.63	1.1202	41.927	0.7386	42.308	0.03559	43.012	0.41722
42.498	38.632	43.298	38.632	43.298	39.434	42.498	39.434
42.856	16.679	43.522	17.122	43.964	16.456	43.298	16.013
43.571	3.5096	43.093	2.8671	43.736	2.3904	44.212	3.0328
43.157	30.43	43.955	30.374	44.011	31.171	43.213	31.23
45.414	36.845	44.89	37.451	45.495	37.974	46.018	37.37
45.621	32.65	45.287	33.378	46.013	33.713	46.348	32.987
45.414	10.564	45.334	9.7684	46.129	9.6889	46.21	10.485
45.509	17.619	45.889	16.915	46.592	17.296	46.212	17.999
45.546	25.369	46.122	24.814	46.677	25.39	46.101	25.947
46.111	5.4285	46.861	5.7048	47.138	4.9544	46.387	4.6778
46.731	36.017	47.469	35.707	47.779	36.444	47.042	36.755
47.296	9.5485	47.967	9.9829	48.402	9.3115	47.73	8.8769
47.766	7.7048	47.322	7.0392	47.988	6.5954	48.43	7.2611
49.196	34.042	48.854	34.766	49.576	35.109	49.918	34.384
48.876	30.279	49.48	29.756	50.004	30.36	49.399	30.885
49.647	2.3808	49.486	1.5971	50.27	1.4364	50.43	2.2199
49.647	35.66	50.253	35.139	50.775	35.745	50.169	36.268
50.324	21.061	50.493	20.28	51.275	20.45	51.106	21.23
50.682	16.34	50.894	15.569	51.665	15.781	51.453	16.552
50.813	5.5602	51.572	5.813	51.825	5.0541	51.066	4.8013
52.13	17.883	52.496	17.171	53.207	17.536	52.842	18.248
52.299	13.838	52.6	14.579	53.341	14.279	53.041	13.537
52.676	2.8323	52.417	2.0754	53.174	1.8164	53.433	2.5732
53.297	21.72	53.789	22.352	54.419	21.859	53.927	21.229
53.616	35.208	53.678	36.006	54.475	35.946	54.414	35.148
54.576	7.7048	54.423	6.9196	55.208	6.7665	55.361	7.5515
55.178	9.8872	54.914	9.132	55.668	8.8679	55.933	9.6228
56.119	25.388	56.476	24.673	57.192	25.031	56.834	25.747
56.25	16.942	56.717	17.591	57.367	17.125	56.9	16.475
56.307	3.3779	56.307	2.5779	57.107	2.5779	57.107	3.3779
57.812	26.235	57.832	27.036	58.631	27.015	58.611	26.216
58.075	25.445	58.44	26.158	59.152	25.791	58.787	25.08
58.771	29.471	59.387	28.961	59.897	29.578	59.281	30.088
58.809	9.6238	59.474	10.067	59.918	9.4018	59.252	8.9582
59.674	16.058	59.799	15.268	60.589	15.392	60.464	16.183
59.731	3.4155	60.481	3.6919	60.758	2.9414	60.007	2.6649
59.938	29.866	60.173	30.631	60.937	30.396	60.702	29.63
61.593	30.486	61.903	29.751	62.641	30.061	62.33	30.797
61.687	6.1434	61.667	5.3436	62.466	5.3231	62.487	6.1229
61.725	20.685	61.763	21.484	62.562	21.447	62.524	20.647
62.383	26.818	63.018	26.333	63.505	26.967	62.87	27.454
63.117	10.583	63.749	11.073	64.239	10.44	63.607	9.9506
64.415	14.515	64.65	13.751	65.415	13.986	65.18	14.75
64.979	29.32	65.337	28.605	66.053	28.963	65.695	29.679
65.393	0.76279	66.156	1.0037	66.397	0.24088	65.634	0
66.842	11.863	67.247	12.552	67.937	12.146	67.531	11.457
67.425	31.371	67.991	30.806	68.556	31.371	67.991	31.937
20.675	3.6601	19.904	3.8721	19.692	3.1008	20.463	2.8887
20.995	4.6948	21.511	4.0834	20.899	3.5675	20.384	4.1789
37.231	4.1868	36.708	3.5809	37.314	3.0586	37.837	3.6644
38.134	4.0175	37.711	3.338	38.39	2.9158	38.813	3.5952
57.868	36.789	57.669	37.564	58.444	37.763	58.643	36.988
58.621	36.111	58.449	36.894	59.23	37.065	59.402	36.285
