# Supplementary material for: Ant collective cognition allows for efficient navigation through disordered environments
Source: eLife. 2020 May 12;9:e55195. doi: 10.7554/eLife.55195 (PMC7332297; doi:10.7554/eLife.55195)
Supplement: Source data 1. — Each row in every file corresponds to the four vertices of a single cube, ordered as follows: X1, Y1, X2, Y2, X3, Y3, Y4. [file elife-55195-data1.zip › 1150001_100_cubes.txt]

1.1241	39.929	0.9865	40.718	0.19769	40.58	0.33529	39.791
3.101	3.5708	2.9595	2.7833	2.1726	2.9246	2.3141	3.7121
3.7793	34.619	3.3452	33.948	2.6727	34.382	3.1068	35.055
3.8181	20.916	3.2425	21.472	2.6862	20.897	3.2618	20.342
6.0469	39.406	5.4383	38.886	4.9189	39.493	5.5256	40.014
6.2407	11.478	6.1671	10.682	5.3705	10.756	5.4442	11.552
6.4345	3.3963	5.7232	3.7619	5.3569	3.05	6.0682	2.6847
7.6555	36.44	8.0044	37.161	7.2854	37.51	6.9365	36.791
8.1013	33.339	7.4947	32.818	6.9733	33.425	7.578	33.946
8.4502	3.3382	7.9773	3.9834	7.3319	3.5103	7.8048	2.8651
9.1479	25.761	8.4773	25.325	8.0412	25.994	8.7099	26.432
8.8766	37.332	9.1053	38.099	8.3397	38.328	8.1091	37.563
10.136	14.889	9.77	15.601	9.0587	15.235	9.425	14.523
10.505	8.0672	10.877	7.3596	10.169	6.9861	9.7972	7.6937
12.326	39.483	12.813	40.119	12.177	40.605	11.691	39.972
12.404	2.6211	12.91	2.0019	12.292	1.4953	11.784	2.1145
13.935	22.66	13.419	23.273	12.807	22.757	13.323	22.145
15.156	32.002	14.73	31.326	14.053	31.752	14.478	32.428
15.757	6.3035	14.985	6.5155	14.772	5.7442	15.544	5.5321
16.086	9.482	15.656	10.157	14.982	9.7274	15.412	9.0525
16.3	39.968	15.499	39.989	15.518	40.788	16.319	40.768
17.385	17.467	16.807	18.022	16.253	17.446	16.829	16.891
19.846	27.486	19.24	26.965	18.718	27.572	19.323	28.093
21.242	20.645	20.965	19.895	20.215	20.172	20.49	20.922
22.153	17.06	21.544	17.579	21.025	16.97	21.633	16.451
22.792	8.4936	22.058	8.811	21.74	8.0767	22.474	7.7592
23.49	14.211	23.374	13.419	22.583	13.535	22.697	14.327
23.819	31.363	23.021	31.405	23.062	32.204	23.862	32.163
24.052	39.89	23.283	39.673	23.064	40.445	23.835	40.662
24.672	36.557	23.953	36.208	23.602	36.927	24.321	37.278
25.312	26.963	24.664	26.494	24.193	27.139	24.841	27.61
26.63	6.4779	25.829	6.4574	25.851	5.6575	26.649	5.6781
27.075	27.796	26.403	27.362	25.969	28.035	26.641	28.469
26.862	12.234	27.49	11.739	26.996	11.111	26.366	11.606
27.928	18.3	27.686	17.538	26.924	17.78	27.165	18.542
27.793	3.6871	27.07	3.3454	27.411	2.6221	28.134	2.9636
30.293	15.296	29.498	15.195	29.601	14.401	30.393	14.503
31.359	37.797	32.151	37.908	32.041	38.7	31.248	38.59
32.018	8.6099	31.246	8.3976	31.457	7.6263	32.229	7.8385
32.25	27.351	32.925	27.783	32.492	28.455	31.82	28.025
32.948	0.97369	32.173	0.77497	32.37	0	33.146	0.19871
33.142	38.669	33.94	38.712	33.898	39.51	33.099	39.47
33.781	5.7996	33.206	5.2432	33.762	4.6683	34.338	5.2248
33.51	35.859	34.277	36.082	34.057	36.851	33.287	36.628
33.355	20.548	33.777	19.87	34.456	20.292	34.033	20.97
37.037	37.274	37.836	37.254	37.857	38.053	37.059	38.074
37.115	20.47	37.582	21.122	38.231	20.654	37.764	20.003
37.696	9.5789	38.495	9.5378	38.454	8.7389	37.656	8.7798
38.743	30.742	38.402	31.467	39.125	31.808	39.466	31.085
38.995	1.2644	38.66	0.53742	39.388	0.2034	39.722	0.93037
39.77	23.746	39.419	24.467	40.138	24.816	40.489	24.097
39.712	16.827	40.169	17.484	40.824	17.026	40.367	16.37
41.941	35.026	41.375	35.591	41.941	36.157	42.507	35.591
43.278	21.052	43.578	21.794	44.319	21.494	44.018	20.751
44.654	36.072	45.352	35.683	45.743	36.38	45.044	36.772
45.836	11.982	46.362	12.586	46.964	12.06	46.439	11.457
48.278	3.9778	48.873	4.5129	49.408	3.9183	48.813	3.3832
48.802	39.871	49.579	39.687	49.765	40.466	48.986	40.65
48.918	29.386	49.397	28.746	50.038	29.227	49.558	29.866
50.43	10.587	50.985	11.162	51.561	10.607	51.005	10.031
50.662	12.273	51.208	12.857	51.793	12.31	51.246	11.726
52.445	7.8152	52.466	7.0154	53.266	7.0365	53.245	7.8362
52.503	20.238	52.933	19.563	53.608	19.994	53.178	20.668
53.511	37.603	53.121	38.303	53.819	38.692	54.209	37.995
53.317	13.009	53.436	12.218	54.227	12.337	54.108	13.128
54.654	27.68	54.717	28.479	55.515	28.415	55.452	27.618
54.984	3.7064	54.737	2.9453	55.498	2.6986	55.745	3.4595
55.294	10.141	56.014	10.49	56.363	9.7708	55.644	9.4214
55.352	25.122	55.313	25.922	56.112	25.961	56.151	25.161
55.992	33.378	56.698	33.004	57.074	33.71	56.367	34.086
57.213	19.424	57.513	20.166	58.255	19.866	57.954	19.124
59.248	3.3576	59.813	3.9233	60.379	3.3576	59.813	2.7919
60.934	34.27	61.036	35.064	61.829	34.962	61.728	34.169
61.263	36.886	61.987	36.547	62.328	37.27	61.604	37.611
62.504	3.1832	62.382	2.3924	63.173	2.2707	63.294	3.0614
62.736	28.998	63.399	28.55	63.847	29.213	63.185	29.661
64.229	17.176	64.626	17.871	65.32	17.474	64.923	16.779
64.539	9.6758	65.233	10.073	65.63	9.3781	64.936	8.9812
64.771	30.762	64.732	31.562	65.531	31.601	65.57	30.8
65.12	38.514	65.161	39.315	65.96	39.272	65.919	38.473
65.469	13.339	65.843	12.632	66.551	13.006	66.176	13.713
67.116	33.01	66.842	33.762	67.593	34.037	67.868	33.285
67.64	23.862	67.99	24.583	68.709	24.232	68.359	23.513
68.589	14.831	69.166	15.386	69.721	14.81	69.144	14.255
69.132	12.835	69.089	12.036	69.888	11.993	69.931	12.792
49.054	35.471	49.773	35.122	50.122	35.842	49.402	36.192
49.092	36.615	49.8	36.243	50.174	36.95	49.464	37.322
