# Supplementary material for: Ant collective cognition allows for efficient navigation through disordered environments
Source: eLife. 2020 May 12;9:e55195. doi: 10.7554/eLife.55195 (PMC7332297; doi:10.7554/eLife.55195)
Supplement: Source data 1. — Each row in every file corresponds to the four vertices of a single cube, ordered as follows: X1, Y1, X2, Y2, X3, Y3, Y4. [file elife-55195-data1.zip › 1150003_100_cubes.txt]

1.0072	38.115	0.22119	37.975	0.078996	38.763	0.86698	38.903
2.7056	2.7459	1.9729	3.0634	1.655	2.3292	2.3896	2.0116
3.2388	19.966	2.6858	19.39	2.1092	19.944	2.6621	20.521
3.3968	33.237	2.9841	32.554	2.2988	32.969	2.7135	33.652
4.4435	14.279	3.9695	13.635	3.3257	14.109	3.7997	14.753
5.6087	37.878	5.0241	37.333	4.479	37.92	5.0636	38.465
5.7667	2.5681	5.0774	2.9738	4.6726	2.2842	5.3618	1.8786
7.3663	24.252	6.8015	23.687	6.2367	24.252	6.8015	24.818
7.2676	3.0224	7.7376	2.3744	7.0898	1.9052	6.6198	2.5531
9.282	32.704	9.6414	33.421	8.9245	33.778	8.5671	33.064
10.21	7.7424	9.6355	8.2977	9.0805	7.7218	9.6552	7.1665
10.388	11.811	10.092	11.068	9.3491	11.365	9.6454	12.108
10.171	40.663	10.269	41.459	9.4735	41.556	9.3768	40.76
10.348	18.466	10.072	17.715	9.3215	17.992	9.598	18.742
11.691	33.158	10.915	32.971	10.726	33.747	11.504	33.936
11.533	1.7584	12.047	1.1438	11.433	0.63165	10.919	1.2463
12.975	9.658	12.209	9.8819	11.984	9.1141	12.752	8.89
14.338	31.638	13.67	31.199	13.23	31.867	13.899	32.307
14.278	20.894	14.014	20.14	13.259	20.405	13.524	21.161
14.18	35.627	14.409	36.395	13.643	36.622	13.413	35.856
15.72	40.386	16.022	41.129	15.28	41.429	14.98	40.689
16.569	26.128	16.299	25.375	15.546	25.648	15.817	26.4
16.767	3.2989	15.977	3.4175	15.858	2.6264	16.648	2.5077
17.379	12.976	16.836	13.563	16.249	13.019	16.792	12.432
18.584	0.79073	17.794	0.91238	17.671	0.12165	18.463	0
19.334	27.234	18.598	26.924	18.287	27.662	19.024	27.972
20.736	29.169	20.025	28.804	19.66	29.515	20.371	29.882
20.736	37.128	19.992	36.84	19.701	37.584	20.448	37.874
23.699	40.88	22.901	40.86	22.879	41.66	23.679	41.68
23.699	5.886	22.901	5.9231	22.863	5.1238	23.663	5.0867
24.37	10.329	24.601	9.5632	23.835	9.3333	23.604	10.1
25.97	27.095	25.334	26.614	24.85	27.251	25.488	27.733
26.661	23.659	26.096	23.094	25.531	23.659	26.096	24.226
26.858	12.699	27.554	12.3	27.153	11.607	26.46	12.006
28.636	13.371	27.864	13.574	27.66	12.801	28.432	12.597
27.885	1.8177	28.662	1.6236	28.468	0.84748	27.692	1.0415
28.517	36.377	29.307	36.516	29.169	37.304	28.381	37.165
29.248	38.668	28.492	38.929	28.75	39.685	29.509	39.427
29.663	6.3599	30.437	6.1573	30.236	5.3833	29.461	5.586
29.801	31.499	30.579	31.689	30.39	32.467	29.613	32.278
30.927	18.288	30.332	17.754	30.866	17.158	31.462	17.693
31.144	24.587	30.392	24.86	30.664	25.612	31.417	25.34
32.724	10.744	33.445	10.394	33.093	9.6746	32.374	10.025
35.785	36.634	36.563	36.824	36.373	37.602	35.597	37.412
37.128	30.275	37.91	30.107	38.08	30.889	37.298	31.057
37.227	16.254	37.936	16.628	38.309	15.92	37.602	15.547
37.997	11.04	38.672	11.47	39.103	10.795	38.427	10.365
38.076	29.031	38.876	29.013	38.895	29.811	38.096	29.831
39.557	22.632	39.895	23.359	40.621	23.021	40.284	22.296
40.643	34.659	40.069	35.214	40.623	35.791	41.198	35.236
40.228	40.663	41.016	40.519	41.161	41.305	40.375	41.451
40.92	6.5574	41.702	6.733	41.878	5.9525	41.095	5.7769
42.677	5.0565	42.132	4.471	42.719	3.9259	43.264	4.5112
42.697	27.708	43.469	27.496	43.681	28.269	42.91	28.48
43.625	14.338	44.376	14.62	44.656	13.871	43.908	13.59
44.83	33.277	44.465	33.99	45.176	34.355	45.543	33.644
44.988	40.564	45.701	40.199	46.066	40.91	45.355	41.277
46.647	24.805	46.767	25.597	47.557	25.478	47.439	24.686
47.773	9.8555	48.439	10.299	48.883	9.6335	48.217	9.1897
48.227	1.1462	48.015	0.37481	48.787	0.16268	48.999	0.93408
50.005	21.487	50.146	22.275	50.934	22.135	50.793	21.347
51.565	38.629	51.367	39.405	52.142	39.602	52.34	38.828
51.684	20.045	52.249	19.48	52.815	20.045	52.249	20.612
52.533	31.282	52.329	32.056	53.103	32.26	53.307	31.486
53.797	4.1086	53.353	3.4428	54.019	2.9991	54.462	3.6648
54.33	28.34	54.571	27.577	55.334	27.818	55.093	28.581
54.666	3.1606	54.544	2.3699	55.335	2.2482	55.457	3.039
55.298	15.464	55.92	15.968	56.423	15.346	55.801	14.842
55.989	22.711	56.397	22.024	57.085	22.433	56.677	23.12
56.285	40.446	57.009	40.106	57.35	40.829	56.626	41.171
58.102	23.383	58.145	24.183	58.944	24.139	58.901	23.341
58.477	32.724	58.376	33.518	59.169	33.621	59.271	32.827
60.887	7.9398	61.236	7.2202	61.956	7.5697	61.606	8.2894
61.065	20.855	61.3	21.621	62.064	21.384	61.829	20.62
61.519	9.5	61.561	8.701	62.36	8.743	62.318	9.5421
61.854	34.521	61.69	35.305	62.472	35.469	62.637	34.687
62.447	40.031	62.073	40.738	62.78	41.113	63.154	40.406
62.348	26.325	62.806	25.67	63.462	26.128	63.004	26.783
62.802	28.379	63.417	27.868	63.929	28.482	63.315	28.995
63.415	36.239	63.805	35.542	64.503	35.931	64.113	36.63
63.948	16.926	64.273	17.657	65.004	17.332	64.679	16.601
64.442	9.3223	65.157	9.6801	65.515	8.9644	64.799	8.6068
65.33	13.114	65.742	12.428	66.428	12.84	66.016	13.526
66.101	2.9631	65.751	2.2435	66.471	1.8939	66.82	2.6136
67.088	23.916	67.43	24.639	68.153	24.297	67.811	23.574
