# Supplementary material for: Ant collective cognition allows for efficient navigation through disordered environments
Source: eLife. 2020 May 12;9:e55195. doi: 10.7554/eLife.55195 (PMC7332297; doi:10.7554/eLife.55195)
Supplement: Source data 1. — Each row in every file corresponds to the four vertices of a single cube, ordered as follows: X1, Y1, X2, Y2, X3, Y3, Y4. [file elife-55195-data1.zip › 1150004_100_cubes.txt]

1.2421	39.163	1.1063	39.952	0.3183	39.817	0.45416	39.029
2.1349	3.0636	1.4265	3.4363	1.0539	2.7283	1.7623	2.3558
2.1932	26.12	2.0165	25.34	1.2363	25.516	1.4129	26.297
3.7458	34.019	3.3111	33.348	2.6396	33.783	3.0743	34.454
4.3281	29.846	4.167	30.631	3.3829	30.471	3.544	29.687
4.2117	7.6441	4.3456	6.8555	3.5576	6.7208	3.4237	7.5094
5.5314	40.541	4.9337	40.009	4.4019	40.605	4.9977	41.138
5.6867	22.859	5.3044	22.157	4.6018	22.539	4.9841	23.242
6.6377	11.06	6.5601	10.264	5.7643	10.341	5.842	11.138
7.4723	35.494	6.7425	35.166	6.4145	35.896	7.1443	36.224
10.519	28.236	10.519	29.037	9.7198	29.037	9.7198	28.236
10.966	14.068	10.389	14.624	9.8343	14.048	10.411	13.492
11.296	18.493	11.179	19.285	10.387	19.169	10.504	18.378
13.043	37.086	12.293	36.806	12.012	37.556	12.761	37.835
13.101	3.3548	12.466	3.8415	11.979	3.2067	12.614	2.7199
13.547	33.534	13.468	34.332	12.67	34.25	12.751	33.454
14.828	21.229	14.541	20.484	13.794	20.771	14.081	21.516
15.333	11.468	15.292	10.668	14.494	10.708	14.533	11.508
16.575	6.5378	16.571	5.7377	15.771	5.7412	15.775	6.5413
17.235	26.489	16.951	25.742	16.202	26.025	16.486	26.772
17.662	39.512	17.92	40.269	17.163	40.529	16.905	39.772
18.399	13.467	17.685	13.827	17.324	13.113	18.038	12.752
19.234	34.155	19.323	34.951	18.529	35.042	18.438	34.246
19.913	1.2975	20.321	0.60987	19.634	0.20103	19.226	0.88862
20.942	6.5184	20.152	6.6499	20.022	5.8608	20.81	5.7292
21	17.795	21.118	17.004	20.327	16.885	20.208	17.676
21.796	25.654	21.076	25.305	20.726	26.025	21.446	26.374
23.154	38.153	22.458	37.759	22.064	38.456	22.758	38.85
25.251	30.526	25.639	31.226	24.94	31.615	24.552	30.916
25.289	34.291	25.582	35.036	24.839	35.329	24.544	34.586
25.872	17.639	25.167	18.02	24.787	17.316	25.491	16.936
25.93	4.6163	25.21	4.9663	24.86	4.247	25.58	3.897
26.279	38.871	25.495	38.712	25.334	39.494	26.118	39.656
27.871	24.063	27.197	23.63	26.764	24.301	27.436	24.736
28.317	13.486	28.69	12.778	27.981	12.406	27.609	13.113
28.356	10.361	28.647	9.6163	27.902	9.3246	27.611	10.07
30.316	20.589	29.942	19.882	29.235	20.255	29.608	20.963
30.665	31.535	31.448	31.706	31.279	32.486	30.497	32.317
31.927	24.606	31.164	24.849	31.405	25.612	32.168	25.371
32.335	39.492	31.593	39.793	31.894	40.535	32.635	40.234
32.645	35.708	33.443	35.751	33.402	36.55	32.602	36.507
33.422	5.7032	34.111	5.2976	33.705	4.6082	33.016	5.0136
35.246	12.826	34.472	12.627	34.669	11.853	35.444	12.051
36.702	36.465	37.486	36.618	37.332	37.404	36.548	37.251
36.818	25.751	37.618	25.773	37.596	26.572	36.797	26.553
37.342	7.547	36.787	6.9715	37.361	6.4159	37.917	6.9913
37.633	0.9287	38.421	0.78737	38.279	0	37.491	0.14132
37.788	20.045	38.2	20.732	38.885	20.321	38.474	19.636
37.808	16.145	38.503	16.542	38.899	15.847	38.204	15.45
37.963	30.099	38.739	29.91	38.93	30.689	38.151	30.877
41.495	34.369	40.95	34.957	41.536	35.5	42.082	34.914
41.224	40.327	42.01	40.18	42.157	40.966	41.371	41.113
42.446	9.8372	43.2	10.108	43.469	9.3545	42.716	9.0844
43.417	27.44	44.178	27.193	44.424	27.954	43.663	28.203
44.523	18.474	44.962	19.142	45.631	18.703	45.191	18.035
45.591	32.894	45.249	33.618	45.973	33.959	46.315	33.235
45.901	40.114	46.6	39.723	46.99	40.422	46.291	40.812
47.396	4.694	46.998	3.9993	47.693	3.6024	48.09	4.2971
47.182	24.431	47.277	25.227	48.071	25.132	47.976	24.338
47.978	14.592	48.069	13.798	48.865	13.89	48.772	14.685
48.308	1.0451	48.096	0.27339	48.869	0.062897	49.078	0.83466
51.277	3.2965	52.045	3.519	52.268	2.7506	51.499	2.5282
51.549	22.743	51.899	22.025	52.618	22.374	52.268	23.094
51.82	16.358	52.259	17.027	52.928	16.588	52.489	15.92
52.286	37.998	52.092	38.774	52.868	38.968	53.062	38.192
52.636	6.0137	52.287	5.2939	53.006	4.9449	53.355	5.6648
52.849	12.729	53.232	13.431	53.934	13.048	53.551	12.346
53.082	30.759	52.893	31.537	53.67	31.725	53.859	30.949
54.712	11.39	54.387	10.659	55.119	10.334	55.443	11.065
54.984	26.993	54.777	27.768	55.549	27.974	55.757	27.201
56.187	35.688	56.903	35.331	57.261	36.047	56.545	36.405
56.964	39.725	57.683	39.376	58.033	40.096	57.313	40.445
56.983	1.8797	57.738	2.1448	58.003	1.3902	57.248	1.125
58.322	22.704	58.664	23.428	59.387	23.086	59.046	22.364
60.224	31.632	60.881	31.176	61.338	31.832	60.682	32.29
61.214	20.297	61.431	21.068	62.201	20.851	61.984	20.082
61.525	7.8187	61.34	7.0403	62.119	6.8559	62.303	7.6343
62.049	26.469	62.686	25.986	63.17	26.625	62.532	27.108
62.126	16.475	62.508	17.178	63.211	16.796	62.83	16.093
63	39.221	62.588	39.908	63.274	40.319	63.686	39.634
62.922	2.8696	62.943	2.0699	63.742	2.0903	63.722	2.8901
65.212	12.166	65.554	11.443	66.277	11.784	65.936	12.508
65.445	31.05	65.763	30.316	66.497	30.634	66.179	31.368
65.969	2.5784	65.628	1.8551	66.351	1.5135	66.693	2.2368
66.377	39.59	67.149	39.382	67.358	40.154	66.586	40.362
67.25	23.209	67.581	23.938	68.31	23.607	67.979	22.879
68.337	14.029	68.923	14.574	69.468	13.988	68.881	13.443
69.385	7.7217	69.228	6.9372	70.013	6.7804	70.17	7.5649
