# Supplementary material for: Ant collective cognition allows for efficient navigation through disordered environments
Source: eLife. 2020 May 12;9:e55195. doi: 10.7554/eLife.55195 (PMC7332297; doi:10.7554/eLife.55195)
Supplement: Source data 1. — Each row in every file corresponds to the four vertices of a single cube, ordered as follows: X1, Y1, X2, Y2, X3, Y3, Y4. [file elife-55195-data1.zip › 1150006_100_cubes.txt]

1.1892	39.513	1.0722	40.304	0.28072	40.185	0.39963	39.394
2.1639	3.2542	1.4621	3.6359	1.08	2.9327	1.7837	2.551
4.3472	22.007	4.0646	22.756	3.316	22.473	3.6006	21.724
4.4252	0.7979	4.3667	0	3.5694	0.058383	3.6279	0.85629
5.5754	34.6	4.9204	34.144	4.4622	34.799	5.1192	35.257
5.5754	40.917	4.973	40.392	4.4466	40.995	5.051	41.521
6.823	8.4786	6.32	9.0995	5.6982	8.595	6.2031	7.9741
7.0764	30.721	6.4253	30.259	5.9613	30.91	6.6144	31.374
9.1038	15.341	8.983	14.55	8.1915	14.672	8.3143	15.462
10.39	17.914	10.488	17.12	9.6945	17.023	9.597	17.817
10.624	36.043	9.8368	35.903	9.6965	36.69	10.484	36.831
10.41	5.7494	10.858	5.0868	10.196	4.6385	9.7491	5.3013
10.585	28.518	10.585	29.319	9.7861	29.319	9.7861	28.518
13.763	40.234	12.997	40.006	12.769	40.774	13.535	41.002
14.367	22.65	13.835	22.054	13.239	22.588	13.771	23.185
14.562	32.261	14.582	33.062	13.782	33.08	13.763	32.281
16.707	6.7631	16.67	5.9639	15.87	6.0011	15.907	6.8004
16.96	27.797	17.159	28.573	16.385	28.772	16.186	27.996
17.447	21.169	17.165	21.917	16.416	21.635	16.701	20.886
18.968	37.992	18.192	37.803	18.003	38.581	18.779	38.77
20.469	34.425	19.672	34.466	19.713	35.265	20.51	35.224
20.644	18.577	20.627	17.777	19.828	17.795	19.845	18.595
21.405	10.701	20.623	10.865	20.459	10.082	21.241	9.9179
23.705	27.115	23.797	27.91	23.001	28	22.912	27.206
25.362	30.896	25.707	31.62	24.984	31.963	24.641	31.242
26.181	22.67	25.53	22.206	25.066	22.857	25.717	23.321
26.161	36.394	25.385	36.589	25.58	37.365	26.356	37.17
27.156	12.865	27.358	12.091	26.584	11.889	26.382	12.663
27.253	18.304	27.588	17.577	26.863	17.242	26.528	17.968
27.584	5.2816	26.785	5.2615	26.805	4.4618	27.606	4.4817
30.099	26.588	30.742	27.066	30.265	27.707	29.624	27.232
31.269	33.47	32.052	33.639	31.883	34.421	31.101	34.251
31.483	7.387	32.187	7.0059	31.807	6.3023	31.103	6.6836
32.068	24.951	31.308	25.198	31.555	25.959	32.316	25.713
32.458	39.903	31.717	40.203	32.017	40.946	32.76	40.646
32.672	13.469	33.472	13.432	33.435	12.633	32.635	12.67
32.731	36.082	33.53	36.14	33.472	36.94	32.672	36.881
35.83	2.0845	35.074	1.8256	35.333	1.0686	36.09	1.3276
35.499	5.0477	36.296	4.9718	36.22	4.1753	35.425	4.2513
36.864	36.842	37.647	37.004	37.487	37.788	36.704	37.626
37.468	18.284	37.293	17.504	38.074	17.328	38.25	18.109
37.877	26.452	37.768	27.245	38.56	27.354	38.671	26.563
38.131	30.487	38.909	30.294	39.102	31.07	38.326	31.263
39.554	10.506	39.078	9.8635	39.72	9.3869	40.197	10.029
39.398	22.046	39.54	22.834	40.328	22.693	40.185	21.906
41.679	34.776	41.125	35.353	41.7	35.908	42.256	35.331
41.367	40.78	42.151	40.616	42.316	41.398	41.533	41.564
42.264	14.151	41.798	13.502	42.447	13.035	42.915	13.685
44.038	3.9365	44.835	3.8706	44.771	3.0733	43.973	3.1392
44.077	7.1335	44.878	7.1528	44.897	6.353	44.096	6.3337
44.817	20.253	45.059	19.49	45.821	19.732	45.582	20.494
45.773	33.314	45.416	34.029	46.131	34.388	46.49	33.672
46.084	40.527	46.784	40.137	47.174	40.835	46.476	41.226
48.053	28.733	48.075	29.534	48.874	29.512	48.855	28.713
49.36	9.6678	49.053	8.9294	49.79	8.6215	50.099	9.3602
51.485	38.499	52.281	38.419	52.362	39.215	51.565	39.297
52.031	16.686	52.47	17.355	53.139	16.916	52.7	16.247
52.46	2.9228	53.119	3.376	53.572	2.7167	52.913	2.2635
52.596	29.317	52.98	28.616	53.682	29	53.299	29.701
53.103	22.631	53.369	21.876	54.123	22.142	53.858	22.896
53.415	35.634	53.212	36.408	53.985	36.612	54.189	35.838
54.039	38.226	53.525	38.84	54.138	39.353	54.652	38.741
54.448	7.8353	54.961	8.45	55.575	7.9379	55.063	7.3232
55.17	26.51	55.653	25.873	56.291	26.356	55.807	26.994
55.579	27.037	55.538	27.836	56.337	27.877	56.378	27.078
56.885	1.3632	57.648	1.6042	57.889	0.84126	57.126	0.60035
58.62	12.183	59.073	12.842	59.733	12.389	59.279	11.729
59.107	21.461	59.193	20.666	59.989	20.752	59.903	21.547
60.531	32.066	61.186	31.608	61.645	32.263	60.989	32.723
60.667	9.5703	60.585	8.7744	61.381	8.6929	61.463	9.4886
61.349	4.1314	61.574	3.3635	62.342	3.5883	62.117	4.3562
61.954	37.739	61.911	38.538	62.709	38.581	62.752	37.782
62.304	26.939	62.937	26.45	63.427	27.083	62.794	27.573
62.636	17.485	63.089	16.826	63.748	17.279	63.295	17.938
63.26	39.708	62.885	40.416	63.592	40.79	63.967	40.082
64.41	11.637	65.008	12.168	65.539	11.57	64.941	11.039
65.696	28.031	66.071	27.325	66.778	27.699	66.404	28.405
65.735	31.481	66.026	30.737	66.771	31.027	66.481	31.772
66.028	8.5566	65.988	7.7576	66.787	7.7176	66.827	8.5167
66.671	40.078	67.45	39.895	67.634	40.673	66.856	40.858
67.568	23.645	67.934	24.356	68.645	23.992	68.279	23.28
67.919	1.4022	67.72	0.62727	68.495	0.42854	68.694	1.2035
68.192	13.216	68.819	13.713	69.316	13.086	68.689	12.589
19.689	1.9871	20.019	1.2575	19.29	0.92918	18.96	1.6587
20.625	0.81739	19.855	1.0325	19.64	0.26185	20.411	0.046806
