# Supplementary material for: Ant collective cognition allows for efficient navigation through disordered environments
Source: eLife. 2020 May 12;9:e55195. doi: 10.7554/eLife.55195 (PMC7332297; doi:10.7554/eLife.55195)
Supplement: Source data 1. — Each row in every file corresponds to the four vertices of a single cube, ordered as follows: X1, Y1, X2, Y2, X3, Y3, Y4. [file elife-55195-data1.zip › 1150007_100_cubes.txt]

1.9486	10.467	2.0406	9.672	1.2458	9.5811	1.1539	10.376
3.1309	42.191	3.5075	42.898	2.8003	43.275	2.4237	42.568
3.6345	34.09	3.9213	34.839	3.1725	35.124	2.8879	34.377
4.2476	25.923	3.9629	26.672	3.2141	26.385	3.501	25.639
5.7583	42.782	6.2181	43.439	5.5613	43.897	5.1037	43.242
6.1962	1.5118	6.4217	0.74429	5.6554	0.51858	5.4299	1.286
6.6779	10.051	6.5465	9.2617	5.7583	9.3931	5.8897	10.182
7.6632	7.095	6.91	7.3667	6.6385	6.6142	7.3917	6.3425
8.4295	39.192	7.7836	38.721	7.3128	39.367	7.9587	39.837
8.5608	19.969	8.655	19.175	7.8602	19.081	7.7661	19.876
9.8088	25.026	9.4695	24.303	8.7448	24.643	9.0841	25.367
11.32	1.5556	10.534	1.7082	10.382	0.92297	11.166	0.77028
11.933	39.783	11.285	39.314	10.816	39.962	11.464	40.431
12.195	32.667	12.095	33.462	11.302	33.361	11.403	32.568
12.874	45.979	12.103	45.764	11.887	46.533	12.657	46.75
12.896	13.007	13.279	12.304	12.576	11.921	12.193	12.623
13.728	23.143	13.524	23.918	12.749	23.712	12.955	22.939
15.261	28.507	14.849	27.822	14.164	28.233	14.575	28.919
15.348	16.948	14.737	17.464	14.221	16.854	14.831	16.337
16.202	45.081	15.462	44.781	15.16	45.521	15.902	45.823
16.377	7.7737	16.874	7.1464	16.246	6.6499	15.751	7.2772
16.903	13.817	17.268	13.106	16.559	12.739	16.191	13.45
17.516	29.777	17.704	30.554	16.927	30.745	16.739	29.967
19.158	20.188	18.783	20.895	18.076	20.521	18.451	19.814
19.421	33.827	18.812	33.311	18.293	33.919	18.902	34.438
19.377	8.8904	18.6	9.0776	18.411	8.2996	19.191	8.1124
19.027	40.221	19.58	40.799	19.002	41.353	18.448	40.775
20.143	5.0588	19.375	5.2784	19.154	4.5092	19.924	4.2896
20.034	35.732	20.673	36.214	20.194	36.853	19.554	36.374
21.26	45.388	20.472	45.254	20.336	46.042	21.124	46.178
22.464	24.019	22.28	24.798	21.503	24.614	21.685	23.837
22.289	39.673	21.523	39.905	21.755	40.672	22.521	40.44
23.384	31.025	23.465	31.822	22.67	31.903	22.589	31.108
25.026	34.747	25.385	35.463	24.671	35.822	24.312	35.108
26.186	22.42	25.599	22.963	25.056	22.376	25.643	21.833
26.843	45.169	26.077	45.397	26.302	46.163	27.068	45.937
27.237	9.2188	26.438	9.2188	26.438	8.4187	27.237	8.4187
27.434	15.371	26.646	15.232	26.786	14.444	27.574	14.583
29.536	4.7085	28.96	4.1543	29.514	3.5774	30.09	4.1313
29.558	30.587	30.248	30.992	29.843	31.682	29.153	31.279
29.843	39.892	29.183	40.348	29.639	41.007	30.298	40.551
31.091	11.299	31.793	10.914	31.408	10.213	30.707	10.597
31.156	37.09	31.923	37.322	31.69	38.088	30.924	37.856
32.076	43.811	31.342	44.133	31.664	44.867	32.398	44.545
32.317	17.342	33.116	17.321	33.096	16.521	32.295	16.542
33.389	1.9716	32.645	1.6783	32.938	0.93403	33.683	1.2272
33.039	28.485	33.838	28.535	33.79	29.332	32.991	29.284
35.338	23.165	35.859	23.773	36.466	23.252	35.947	22.646
35.71	6.2849	36.509	6.3317	36.555	5.5332	35.758	5.4862
36.783	37.812	36.483	38.554	37.223	38.854	37.525	38.114
36.761	17.451	37.315	18.028	37.893	17.473	37.337	16.897
37.112	43.68	37.869	43.422	38.127	44.177	37.372	44.438
37.506	12.853	38.182	13.281	38.609	12.605	37.935	12.177
38.316	34.287	37.878	34.957	38.546	35.395	38.986	34.727
38.535	9.0436	38.121	8.3594	38.804	7.9447	39.22	8.6289
38.228	28.835	38.364	29.626	39.152	29.49	39.016	28.702
39.104	24.391	39.435	25.12	40.164	24.789	39.833	24.06
41.096	3.8327	40.532	3.2669	41.096	2.7014	41.661	3.2669
41.075	44.731	41.858	44.567	42.023	45.348	41.241	45.515
41.907	17.429	42.46	18.006	43.038	17.452	42.485	16.875
44.643	31.769	45.364	31.421	45.712	32.141	44.991	32.49
44.994	8.5838	45.692	8.976	46.084	8.2786	45.386	7.8865
45.826	44.512	46.531	44.138	46.908	44.843	46.202	45.219
46.088	37.856	45.828	38.614	46.585	38.874	46.845	38.117
46.132	0.92061	46.001	0.13152	46.789	0	46.921	0.78909
46.526	12.941	47.149	13.443	47.651	12.821	47.029	12.318
46.701	26.12	47.167	25.47	47.818	25.936	47.353	26.587
47.534	6.3068	47.576	5.5078	48.375	5.5499	48.333	6.3488
49.482	16.488	49.803	15.755	50.536	16.076	50.215	16.808
49.657	46.132	50.437	45.955	50.616	46.734	49.836	46.914
52.263	42.016	52.043	42.787	52.812	43.006	53.032	42.237
52.329	31.507	52.329	32.308	53.129	32.308	53.129	31.507
53.861	2.5628	53.608	1.8038	54.367	1.5508	54.62	2.3097
54.124	11.78	54.816	12.182	55.217	11.49	54.526	11.089
54.321	21.261	54.864	21.848	55.451	21.304	54.908	20.717
54.496	9.2845	54.318	8.5046	55.098	8.3263	55.276	9.1062
54.628	39.323	54.496	40.113	55.285	40.245	55.417	39.456
54.715	29.054	55.333	28.549	55.841	29.166	55.223	29.674
56.16	44.862	56.769	44.346	57.288	44.954	56.679	45.473
57.036	18.568	56.989	17.769	57.788	17.722	57.834	18.521
57.518	12.722	58.059	13.311	58.648	12.769	58.106	12.18
59.488	35.119	59.278	35.892	60.05	36.102	60.26	35.332
59.663	1.5556	59.485	0.77577	60.265	0.59718	60.443	1.377
60.561	27.368	60.604	28.168	61.403	28.126	61.36	27.327
60.977	37.593	61.657	37.173	62.079	37.852	61.399	38.274
61.721	32.076	62.311	31.537	62.852	32.126	62.262	32.667
62.072	14.517	62.365	13.773	63.109	14.066	62.816	14.81
63.057	3.351	62.914	2.5639	63.701	2.4207	63.844	3.2078
63.801	24.062	63.826	24.864	64.625	24.84	64.601	24.038
64.086	8.0146	64.156	7.2176	64.953	7.2879	64.883	8.0848
65.465	43.242	65.397	44.041	66.194	44.109	66.262	43.312
65.531	16.554	65.854	17.285	66.586	16.963	66.263	16.231
65.925	39.389	65.974	40.188	66.772	40.14	66.724	39.34
66.319	45.738	66.78	45.086	67.434	45.545	66.974	46.2
66.407	34.681	66.339	35.48	67.136	35.548	67.204	34.751
67.721	5.1026	67.537	4.3238	68.316	4.1405	68.499	4.9193
67.655	27.522	67.994	28.246	68.719	27.907	68.379	27.182
