# Supplementary material for: Ant collective cognition allows for efficient navigation through disordered environments
Source: eLife. 2020 May 12;9:e55195. doi: 10.7554/eLife.55195 (PMC7332297; doi:10.7554/eLife.55195)
Supplement: Source data 1. — Each row in every file corresponds to the four vertices of a single cube, ordered as follows: X1, Y1, X2, Y2, X3, Y3, Y4. [file elife-55195-data1.zip › 1150008_100_cubes.txt]

2.0068	10.837	2.094	10.042	1.3	9.9538	1.2106	10.749
3.49	34.351	3.7365	35.112	2.9753	35.359	2.7288	34.597
4.8206	44.428	4.0921	44.099	3.7605	44.825	4.4891	45.157
4.9733	40.567	4.2971	40.142	3.8696	40.818	4.548	41.246
5.1478	6.9328	5.3158	6.1508	4.5349	5.9817	4.3647	6.7637
5.6277	28.44	5.6975	29.238	4.9013	29.308	4.8315	28.511
6.3039	2.0248	6.5766	1.273	5.8262	0.99964	5.5514	1.7515
6.4348	44.341	6.7663	45.07	6.0378	45.401	5.7062	44.673
7.8308	22.594	7.4469	23.296	6.7445	22.912	7.1284	22.21
8.2234	10.183	7.4796	10.48	7.183	9.7372	7.9268	9.4401
8.0925	15.047	8.2714	14.267	7.4905	14.089	7.3116	14.869
9.6631	25.342	9.3511	24.607	8.6139	24.919	8.9258	25.656
11.364	2.0685	10.579	2.2212	10.427	1.4359	11.212	1.2832
13.219	34.503	13.397	35.284	12.617	35.463	12.438	34.682
13.524	38.931	12.791	38.611	12.47	39.344	13.203	39.664
13.349	10.401	13.609	9.6443	12.852	9.3847	12.593	10.141
14.287	19.497	14.375	18.702	13.581	18.614	13.491	19.409
14.745	30.25	14.855	31.044	14.063	31.153	13.954	30.361
14.942	46.086	14.163	45.903	13.98	46.682	14.759	46.865
16.774	23.619	16.617	22.836	15.832	22.993	15.989	23.776
18.672	35.114	18.87	35.889	18.096	36.089	17.897	35.315
19.13	15.571	18.484	16.044	18.011	15.399	18.656	14.925
19.173	43.687	18.403	43.469	18.185	44.236	18.953	44.457
19.632	12.866	19.871	12.103	19.108	11.863	18.868	12.626
19.566	40.458	20.12	41.036	19.544	41.59	18.99	41.012
20.09	5.5149	19.32	5.7346	19.101	4.9655	19.869	4.7456
20.591	29.377	20.79	30.152	20.015	30.352	19.817	29.578
20.439	1.1305	21.025	0.587	20.482	0	19.895	0.54353
22.576	36.794	23.004	37.47	22.328	37.898	21.9	37.224
23.056	22.877	22.989	22.081	22.19	22.149	22.26	22.947
24.147	8.8741	24.594	8.2103	23.929	7.7638	23.484	8.4274
24.954	18.341	24.387	18.906	23.822	18.34	24.389	17.775
25.499	35.42	26.031	36.017	25.434	36.55	24.901	35.952
26.066	43.774	25.355	44.14	25.722	44.851	26.433	44.485
26.699	30.948	27.275	31.502	26.721	32.08	26.145	31.526
27.266	15.767	26.481	15.61	26.638	14.826	27.423	14.983
27.353	27.938	28.019	28.383	27.576	29.048	26.908	28.603
27.833	39.128	28.631	39.171	28.588	39.97	27.789	39.928
28.924	22.157	29.663	21.854	29.358	21.114	28.618	21.418
29.447	5.1877	28.861	4.6442	29.404	4.0572	29.99	4.6008
29.491	35.027	30.248	35.289	29.988	36.043	29.231	35.784
29.818	44.319	30.619	44.319	30.619	45.12	29.818	45.12
31.367	13.978	32.139	13.773	31.936	13	31.162	13.205
31.65	10.401	31.223	9.725	31.899	9.297	32.327	9.973
33.286	2.5266	32.558	2.1939	32.892	1.4664	33.618	1.799
33.679	29.792	33.356	30.525	34.087	30.848	34.41	30.115
33.984	25.386	34.089	26.18	34.881	26.075	34.778	25.281
34.748	38.386	34.096	38.851	34.562	39.503	35.212	39.038
35.773	15.898	36.534	16.144	36.781	15.383	36.019	15.137
36.078	21.22	36.351	20.468	37.104	20.742	36.831	21.493
36.275	10.27	37.062	10.135	36.927	9.3463	36.139	9.4816
36.798	44.123	37.555	43.863	37.815	44.62	37.058	44.88
39.198	37.339	39.069	38.129	39.859	38.257	39.987	37.468
39.568	32.802	40.365	32.739	40.43	33.535	39.634	33.6
39.634	6.9328	40.417	7.0988	40.583	6.3161	39.8	6.1501
40.528	16.858	41.239	17.224	41.606	16.513	40.895	16.146
40.637	44.625	41.425	44.487	41.564	45.275	40.777	45.412
43.407	9.7684	42.995	9.0824	43.682	8.6708	44.092	9.3568
43.146	29.116	43.032	29.908	43.824	30.021	43.938	29.229
44.236	22.419	44.282	21.621	45.083	21.668	45.035	22.467
44.934	41.091	44.422	41.706	45.037	42.219	45.549	41.604
45.894	1.5231	45.759	0.73465	46.546	0.5995	46.682	1.388
46.309	35.921	46.84	35.324	47.438	35.856	46.906	36.454
46.374	12.822	46.928	13.399	47.505	12.845	46.951	12.268
47.006	15.571	46.896	14.778	47.689	14.668	47.799	15.46
47.595	20.195	48.193	20.726	48.725	20.128	48.127	19.597
50.147	28.396	50.394	27.635	51.155	27.881	50.909	28.642
51.674	43.12	51.72	43.918	52.519	43.874	52.473	43.074
52.394	5.3186	53.162	5.5444	53.387	4.7768	52.62	4.551
53.114	31.646	53.617	31.024	54.239	31.526	53.736	32.15
53.201	38.233	53.953	37.961	54.226	38.713	53.475	38.986
53.507	3.2464	53.24	2.4919	53.995	2.2258	54.261	2.9801
54.423	42.356	54.074	43.076	54.794	43.425	55.143	42.705
54.161	14.436	54.427	15.191	55.182	14.925	54.915	14.17
54.379	21.591	54.708	20.862	55.437	21.191	55.108	21.92
55.164	7.8925	55.819	8.3528	56.279	7.6986	55.625	7.2384
55.753	12.582	55.753	11.782	56.553	11.782	56.553	12.582
55.884	45.323	56.473	44.782	57.014	45.371	56.426	45.912
56.669	35.158	57.246	34.604	57.801	35.18	57.224	35.736
58.153	30.97	58.249	31.764	59.043	31.668	58.947	30.874
59.287	2.243	59.041	1.4818	59.802	1.2356	60.048	1.9967
59.941	41.375	60.698	41.115	60.958	41.872	60.202	42.131
60.814	11.841	61.008	11.065	61.784	11.258	61.59	12.035
62.602	4.0753	62.424	3.2955	63.204	3.117	63.383	3.8971
63.344	36.096	63.638	36.842	64.382	36.547	64.089	35.804
63.41	30.163	63.859	29.502	64.521	29.951	64.072	30.612
63.628	20.74	63.748	19.949	64.539	20.069	64.419	20.86
63.628	8.656	63.676	7.8574	64.475	7.9058	64.426	8.7044
64.522	25.146	64.594	25.944	65.391	25.87	65.319	25.074
65.525	38.757	66.02	38.129	66.649	38.622	66.154	39.252
65.809	46.152	66.274	45.501	66.925	45.966	66.46	46.616
67.183	5.8639	66.989	5.0878	67.765	4.8937	67.959	5.6698
67.14	14.262	67.34	13.487	68.114	13.687	67.914	14.462
67.532	27.174	67.96	26.498	68.636	26.928	68.208	27.604
