# Supplementary material for: Ant collective cognition allows for efficient navigation through disordered environments
Source: eLife. 2020 May 12;9:e55195. doi: 10.7554/eLife.55195 (PMC7332297; doi:10.7554/eLife.55195)
Supplement: Source data 1. — Each row in every file corresponds to the four vertices of a single cube, ordered as follows: X1, Y1, X2, Y2, X3, Y3, Y4. [file elife-55195-data1.zip › 1150010_100_cubes.txt]

1.5673	44.55	1.0601	43.93	0.44189	44.435	0.9469	45.055
1.9809	10.287	2.118	9.4992	1.3322	9.3601	1.1929	10.148
3.4828	33.797	3.7288	34.556	2.9669	34.805	2.721	34.043
5.0501	38.085	5.1807	38.873	4.3927	39.006	4.26	38.216
5.4419	21.519	4.9326	20.901	4.3144	21.409	4.8237	22.027
6.8133	7.5443	6.0972	7.9019	5.7402	7.1864	6.4541	6.8288
7.4663	32.229	7.8059	32.954	7.0811	33.294	6.7415	32.569
7.8799	2.4071	7.1355	2.7003	6.8416	1.956	7.5861	1.6628
10.383	20.931	10.12	20.176	9.3645	20.438	9.6257	21.194
10.405	34.515	9.6127	34.402	9.4995	35.194	10.292	35.307
10.797	13.4	10.185	13.917	9.6692	13.306	10.279	12.789
10.557	41.089	11.075	41.698	10.466	42.216	9.9479	41.607
12.974	5.7811	13.561	5.2384	13.017	4.6507	12.429	5.1931
13.931	24.11	13.409	23.503	12.802	24.023	13.324	24.63
13.91	37.737	13.111	37.691	13.065	38.49	13.864	38.536
14.28	18.842	14.304	18.042	13.505	18.016	13.479	18.816
15.281	44.746	14.539	44.443	14.238	45.186	14.978	45.486
15.15	12.507	15.17	11.708	14.371	11.687	14.349	12.487
16.565	7.6096	15.766	7.676	15.701	6.8788	16.498	6.8122
17.48	14.597	17.456	13.797	16.657	13.819	16.678	14.619
17.675	4.9104	16.883	4.7896	17.005	3.9987	17.795	4.1196
18.655	34.537	18.855	35.312	18.08	35.512	17.88	34.737
19.46	41.024	18.696	41.263	18.936	42.027	19.7	41.785
19.874	26.374	19.524	25.653	18.805	26.002	19.153	26.722
20.592	28.834	20.716	29.624	19.926	29.748	19.802	28.958
21.811	13.813	21.964	13.028	21.178	12.875	21.025	13.661
22.617	42.417	21.864	42.689	22.138	43.442	22.889	43.168
24.38	21.955	24.402	21.155	23.603	21.132	23.579	21.931
24.902	17.819	24.273	18.313	23.779	17.684	24.408	17.19
24.576	34.232	25.222	34.7	24.754	35.349	24.106	34.879
25.795	26.178	24.994	26.178	24.994	26.977	25.795	26.977
26.056	43.179	25.364	43.579	25.764	44.271	26.457	43.871
26.404	7.3701	25.706	6.9779	26.097	6.2807	26.796	6.6729
27.014	40.044	26.343	40.482	26.783	41.152	27.451	40.712
27.253	15.185	26.472	15.006	26.65	14.227	27.432	14.405
29.539	16.447	28.768	16.227	28.988	15.458	29.759	15.678
29.343	4.6274	28.777	4.0616	29.343	3.4961	29.907	4.0616
31.389	41.437	30.608	41.616	30.786	42.395	31.568	42.216
31.237	36.714	31.981	37.005	31.687	37.75	30.943	37.458
31.324	13.378	32.097	13.173	31.892	12.4	31.119	12.605
31.302	23.326	31.097	24.099	31.87	24.304	32.075	23.531
31.629	9.8299	31.185	9.1642	31.851	8.7204	32.293	9.386
31.737	20.126	31.868	19.337	32.658	19.468	32.525	20.258
31.824	31.206	32.619	31.115	32.708	31.909	31.914	32.001
33.196	1.9064	32.451	1.6132	32.743	0.86886	33.488	1.1621
34.633	33.165	34.162	33.812	34.811	34.282	35.279	33.633
35.982	44.354	36.748	44.585	36.518	45.351	35.751	45.12
35.743	15.294	36.502	15.54	36.748	14.779	35.989	14.532
36.069	20.627	36.365	19.884	37.108	20.181	36.811	20.924
36.222	9.6775	37.007	9.5288	36.857	8.7428	36.071	8.8915
37.963	25.002	37.941	25.801	38.74	25.823	38.762	25.024
38.747	30.161	38.322	30.838	38.999	31.263	39.424	30.586
39.552	6.347	40.336	6.504	40.492	5.7195	39.709	5.5625
39.944	36.779	39.765	37.558	40.545	37.737	40.723	36.957
40.466	16.295	41.185	16.644	41.535	15.924	40.815	15.575
41.947	40.654	41.616	41.381	42.343	41.711	42.674	40.984
43.34	9.1769	42.928	8.491	43.614	8.0793	44.025	8.7652
43.057	28.507	43.011	29.306	43.81	29.349	43.856	28.551
44.189	21.803	44.234	21.004	45.033	21.051	44.985	21.848
44.755	4.7145	44.622	3.9254	45.412	3.7939	45.543	4.583
44.994	23.457	45.547	22.88	46.124	23.435	45.571	24.012
45.821	0.90508	45.708	0.11314	46.498	0	46.611	0.79196
46.278	35.32	46.809	34.722	47.407	35.253	46.875	35.852
46.8	32.708	47.233	32.036	47.906	32.469	47.472	33.141
47.235	12.747	47.812	13.301	48.366	12.725	47.79	12.17
49.913	14.401	50.564	14.866	51.029	14.215	50.378	13.75
50.631	42.678	50.492	43.466	51.28	43.605	51.419	42.817
51.306	40	52.097	39.883	52.214	40.675	51.422	40.791
51.654	31.642	51.7	32.441	52.498	32.395	52.453	31.596
52.59	26.026	52.83	26.787	53.593	26.548	53.353	25.786
53.004	2.973	52.707	2.2303	53.449	1.9332	53.746	2.6759
52.83	22.369	53.049	21.599	53.818	21.818	53.599	22.588
53.57	10.94	53.686	10.149	54.478	10.265	54.361	11.057
56.574	36.997	56.261	37.732	56.998	38.046	57.31	37.308
57.64	32.404	57.617	33.202	58.417	33.226	58.44	32.425
58.576	7.2178	58.291	6.4705	59.038	6.1849	59.324	6.9319
59.077	29.334	59.381	30.074	60.121	29.77	59.817	29.03
59.621	18.08	59.795	18.861	60.576	18.687	60.402	17.906
61.384	5.0845	61.544	4.3004	62.328	4.46	62.168	5.2439
61.406	13.988	61.783	14.693	62.488	14.317	62.112	13.611
61.58	21.606	61.901	22.338	62.634	22.018	62.313	21.286
63.605	11.462	63.473	10.673	64.262	10.542	64.394	11.331
64.867	2.5159	65.289	3.1955	65.969	2.7737	65.547	2.094
65.281	29.182	65.822	28.592	66.411	29.134	65.87	29.724
66.304	35.19	66.492	35.967	67.27	35.778	67.081	35
66.587	17.296	66.954	18.007	67.665	17.64	67.298	16.929
67.109	8.3715	67.537	9.0473	68.213	8.6192	67.785	7.9435
67.392	19.386	67.831	20.055	68.5	19.617	68.061	18.948
67.675	40.305	67.745	41.102	68.542	41.032	68.472	40.233
