# Supplementary material for: Ant collective cognition allows for efficient navigation through disordered environments
Source: eLife. 2020 May 12;9:e55195. doi: 10.7554/eLife.55195 (PMC7332297; doi:10.7554/eLife.55195)
Supplement: Source data 1. — Each row in every file corresponds to the four vertices of a single cube, ordered as follows: X1, Y1, X2, Y2, X3, Y3, Y4. [file elife-55195-data1.zip › 1160003_250_cubes.txt]

69.174	37.011	69.236	37.808	70.033	37.748	69.972	36.949
68.691	35.212	69.226	34.618	69.821	35.152	69.285	35.748
67.298	1.9614	67.738	2.6299	68.406	2.1906	67.967	1.522
67.375	31.982	67.26	32.773	68.051	32.889	68.167	32.098
67.337	12	67.215	11.21	68.006	11.088	68.127	11.879
67.298	19.525	67.317	18.725	68.117	18.744	68.098	19.544
66.95	23.935	67.203	23.177	67.962	23.428	67.709	24.188
66.931	10.434	67.172	11.197	67.934	10.956	67.693	10.193
65.17	30.686	65.801	30.193	66.293	30.823	65.663	31.316
64.203	17.474	64.553	16.755	65.272	17.105	64.923	17.824
64.029	13.238	64.605	13.794	65.16	13.218	64.584	12.663
63.894	35.986	64.524	35.493	65.017	36.123	64.386	36.616
63.836	4.6888	64.593	4.9478	64.852	4.1909	64.095	3.9319
63.604	39.119	64.323	38.769	64.673	39.489	63.953	39.839
63.236	18.616	63.851	19.128	64.363	18.513	63.748	18.001
63.41	22.697	63.39	23.496	64.189	23.517	64.21	22.718
63.217	37.088	63.259	37.887	64.058	37.845	64.016	37.046
62.366	33.316	62.972	32.794	63.494	33.4	62.888	33.922
61.959	7.9577	62.679	8.3076	63.029	7.5883	62.309	7.2384
61.573	30.086	62.31	29.777	62.62	30.514	61.883	30.823
61.669	24.98	61.711	25.778	62.51	25.736	62.468	24.937
61.05	1.2844	60.602	0.62176	61.265	0.17352	61.713	0.83612
60.025	39.545	59.742	40.293	60.49	40.576	60.773	39.827
59.561	13.316	60.024	13.968	60.676	13.505	60.213	12.853
59.522	37.243	60.27	36.961	60.554	37.707	59.805	37.992
58.806	22.272	58.87	21.475	59.667	21.537	59.604	22.335
58.458	8.596	58.603	7.8094	59.39	7.9542	59.245	8.7409
58.516	3.7409	58.516	2.9409	59.316	2.9409	59.316	3.7409
57.104	34.206	57.571	33.556	58.221	34.024	57.754	34.672
57.162	15.598	57.361	16.373	58.136	16.174	57.937	15.4
56.93	17.784	57.171	18.547	57.934	18.306	57.693	17.543
56.756	9.5825	57.455	9.9727	57.845	9.2744	57.146	8.8843
56.582	14.012	56.463	13.221	57.255	13.102	57.373	13.893
55.944	1.3037	56.707	1.5446	56.947	0.78175	56.185	0.54087
55.808	37.669	56.582	37.466	56.786	38.239	56.012	38.442
55.247	4.6114	55.29	3.8125	56.088	3.8545	56.046	4.6534
54.706	25.792	55.308	25.266	55.835	25.867	55.233	26.394
54.551	9.7179	55.065	10.331	55.678	9.8168	55.164	9.2038
54.551	21.034	54.572	21.832	55.371	21.813	55.351	21.012
54.145	11.884	54.699	12.461	55.276	11.907	54.721	11.33
54.125	6.5457	54.841	6.9033	55.199	6.1878	54.483	5.8302
53.855	17.358	54.243	18.058	54.943	17.669	54.554	16.97
53.216	29.312	53.613	28.618	54.308	29.015	53.911	29.709
53.081	26.817	53.721	26.337	54.201	26.978	53.561	27.457
53.41	30.164	53.372	30.962	54.171	31.001	54.209	30.202
52.675	14.631	53.281	15.153	53.803	14.548	53.197	14.025
52.462	32.93	52.621	33.713	53.405	33.554	53.246	32.771
51.978	0.95553	52.735	1.2145	52.994	0.45756	52.237	0.19861
52.152	40.957	52.175	41.756	52.974	41.735	52.952	40.936
51.998	2.7544	52.778	2.9301	52.954	2.1496	52.173	1.974
51.108	22.716	51.276	23.498	52.058	23.332	51.89	22.548
50.489	34.322	50.224	35.077	50.98	35.342	51.244	34.587
50.122	39.042	50.896	38.843	51.095	39.618	50.321	39.818
50.16	26.45	50.044	27.241	50.836	27.357	50.952	26.566
49.116	32.485	49.824	32.111	50.197	32.819	49.489	33.193
49.406	1.7486	49.015	1.0503	49.714	0.66002	50.104	1.3583
48.942	15.734	49.17	16.5	49.936	16.273	49.708	15.506
48.245	3.3347	47.758	2.6999	48.394	2.213	48.88	2.8481
47.646	24.767	47.845	23.991	48.619	24.19	48.421	24.966
47.298	38.694	46.696	39.222	47.226	39.823	47.826	39.293
46.679	34.38	47.423	34.09	47.713	34.837	46.969	35.125
46.833	13.645	46.634	12.87	47.41	12.671	47.609	13.446
46.505	7.184	46.123	6.4803	46.828	6.0998	47.209	6.8035
45.092	14.883	45.808	15.24	46.166	14.525	45.45	14.167
44.822	13.645	44.938	12.853	45.729	12.968	45.613	13.76
44.764	32.059	44.383	32.761	45.085	33.144	45.466	32.44
44.222	21.13	44.222	20.33	45.021	20.33	45.021	21.13
42.617	17.977	42.847	17.211	43.613	17.441	43.383	18.207
42.636	2.6964	42.357	1.9463	43.108	1.6681	43.386	2.4181
42.578	22.349	42.559	23.148	43.357	23.169	43.377	22.368
42.384	13.103	41.891	12.473	42.522	11.98	43.015	12.61
41.456	7.4161	42.253	7.4745	42.313	6.6766	41.514	6.6182
41.127	9.9307	41.835	10.304	42.208	9.5967	41.5	9.2231
41.282	5.269	42.071	5.1375	41.94	4.3485	41.15	4.4798
40.702	11.304	40.282	10.623	40.961	10.203	41.382	10.884
40.025	17.784	40.56	18.378	41.154	17.841	40.618	17.248
40.295	35.522	41.088	35.62	40.99	36.415	40.197	36.315
39.851	30.492	40.516	30.049	40.959	30.715	40.293	31.158
39.502	26.875	40.117	26.363	40.628	26.978	40.015	27.49
39.541	1.3037	40.307	1.0738	40.077	0.30759	39.311	0.53747
38.419	12.445	39.206	12.583	39.346	11.795	38.556	11.657
38.148	21.382	38.638	20.749	39.27	21.237	38.781	21.871
38.245	35.135	39.036	35.013	39.158	35.804	38.367	35.926
37.819	9.1957	38.603	9.3564	38.763	8.5728	37.98	8.4121
37.858	16.643	37.876	15.843	38.676	15.861	38.657	16.661
37.684	3.0639	38.483	3.0839	38.504	2.2842	37.703	2.2641
37.645	32.543	38.438	32.647	38.334	33.44	37.541	33.336
36.988	25.328	37.746	25.074	37.999	25.835	37.241	26.086
35.963	24.999	36.761	25.018	36.744	25.817	35.943	25.798
36.001	35.444	36.713	35.808	36.349	36.522	35.636	36.156
35.885	36.876	36.554	37.315	36.115	37.984	35.446	37.545
35.73	13.006	36.485	12.742	36.222	11.987	35.465	12.251
35.963	40.357	35.371	40.897	35.91	41.487	36.502	40.947
35.537	4.9596	34.85	4.5479	35.262	3.862	35.949	4.2736
34.589	22.31	35.262	21.879	35.694	22.554	35.021	22.985
34.879	6.7971	35.63	6.5205	35.353	5.7698	34.603	6.0464
34.28	28.519	35.067	28.382	35.206	29.169	34.417	29.307
34.048	20.028	34.144	19.234	34.939	19.33	34.841	20.124
33.564	21.556	34.363	21.556	34.363	22.357	33.564	22.357
33.738	10.453	33.09	9.9824	33.562	9.3355	34.208	9.8059
32.249	29.564	32.902	30.024	32.44	30.678	31.786	30.218
32.442	4.9982	31.773	4.559	32.212	3.8903	32.881	4.3297
31.572	29.003	32.181	29.521	31.665	30.131	31.053	29.612
31.572	12.929	32.193	12.425	31.69	11.804	31.069	12.307
31.32	35.696	31.914	36.231	31.38	36.825	30.784	36.289
31.572	16.972	30.831	17.272	30.529	16.531	31.272	16.23
30.566	38.23	31.247	38.649	30.825	39.33	30.146	38.91
29.734	7.5128	30.512	7.3285	30.328	6.5499	29.55	6.7345
29.811	40.241	29.065	40.531	29.355	41.276	30.102	40.986
29.928	3.4315	29.136	3.3127	29.254	2.5216	30.046	2.6403
29.192	31.537	29.748	32.113	29.171	32.668	28.616	32.092
29.018	22.581	28.291	22.248	27.958	22.976	28.686	23.308
28.902	19.97	28.44	20.624	27.788	20.161	28.249	19.507
27.529	36.74	28.252	37.083	27.91	37.806	27.187	37.464
27.722	16.198	28.187	15.547	27.537	15.082	27.071	15.733
27.684	9.0796	26.949	9.397	26.631	8.6628	27.367	8.3454
27.452	28.984	26.771	28.564	26.351	29.245	27.032	29.664
27.22	21.169	26.829	21.867	26.13	21.477	26.521	20.778
25.943	10.356	26.185	9.5939	25.423	9.3514	25.181	10.114
25.363	30.763	25.782	31.444	25.101	31.864	24.682	31.183
25.111	38.829	24.314	38.769	24.254	39.566	25.051	39.626
24.937	20.008	24.345	20.546	23.807	19.954	24.399	19.417
24.57	4.4566	24.896	3.7264	24.165	3.3997	23.838	4.1299
24.299	22.755	24.277	23.554	23.479	23.535	23.498	22.734
23.332	15.734	22.889	16.399	22.221	15.955	22.666	15.29
22.306	39.526	21.508	39.483	21.465	40.282	22.264	40.324
21.9	6.1588	21.101	6.1188	21.142	5.3199	21.941	5.3598
21.649	21.865	21.359	21.121	20.612	21.411	20.904	22.156
20.875	11.788	21.078	11.014	20.304	10.81	20.101	11.584
19.792	5.9267	20.368	5.3714	19.813	4.7955	19.237	5.3509
20.101	39.468	19.44	39.019	18.991	39.68	19.653	40.129
19.54	33.239	19.682	34.026	18.894	34.168	18.753	33.38
19.018	36.74	19.318	37.481	18.577	37.783	18.277	37.04
18.651	40.009	18.747	40.804	17.952	40.901	17.856	40.106
18.38	29.622	18.645	30.376	17.89	30.641	17.625	29.887
18.593	12.948	17.842	13.225	17.565	12.474	18.316	12.198
18.264	17.3	18.264	16.5	17.463	16.5	17.463	17.3
17.916	8.0738	17.175	8.3744	16.873	7.633	17.616	7.3324
17.838	1.323	17.134	1.7047	16.753	1.0016	17.457	0.61998
17.103	25.405	17.103	26.206	16.302	26.206	16.302	25.405
16.562	16.546	16.718	15.761	15.933	15.605	15.776	16.389
16.02	32.523	15.24	32.342	15.059	33.121	15.838	33.303
16.001	8.8282	15.981	8.0283	15.182	8.0475	15.2	8.8471
15.44	2.4836	15.95	1.8673	15.333	1.3573	14.823	1.9736
15.807	26.488	15.848	27.287	15.049	27.328	15.008	26.529
14.627	37.688	13.884	37.39	13.587	38.133	14.329	38.431
14.627	31.015	14.525	31.808	13.732	31.707	13.834	30.912
13.351	10.704	12.703	11.175	12.233	10.528	12.881	10.057
13.215	36.527	12.672	35.941	12.084	36.485	12.627	37.071
12.906	9.4665	12.322	10.012	11.774	9.4274	12.36	8.8815
12.596	20.976	12.331	20.221	11.577	20.486	11.842	21.241
12.519	12.542	11.795	12.884	11.453	12.162	12.176	11.819
11.88	14.902	11.921	14.103	11.122	14.063	11.082	14.862
11.126	36.257	11.569	36.922	10.904	37.367	10.461	36.7
11.262	29.525	11.478	30.295	10.708	30.512	10.492	29.742
11.455	28.365	11.113	29.088	10.389	28.746	10.732	28.022
10.797	25.521	10.836	26.32	10.037	26.359	9.9984	25.56
10.372	32.02	10.29	32.815	9.4936	32.734	9.5767	31.939
10.101	4.6694	9.4955	5.1917	8.9732	4.5858	9.5787	4.0634
8.7276	23.974	8.5632	24.757	7.7798	24.591	7.9442	23.809
8.6309	10.511	8.6521	9.7114	7.8513	9.6909	7.8301	10.49
8.3987	40.241	7.743	39.783	7.2846	40.439	7.9403	40.897
8.3407	18.5	8.0525	19.246	7.3059	18.959	7.5941	18.212
8.2633	7.6869	7.6386	8.1866	7.1395	7.562	7.7643	7.0621
7.3349	16.604	7.1666	15.822	6.3851	15.99	6.5534	16.772
6.6192	34.4	6.8281	35.171	6.0563	35.38	5.8474	34.609
6.5998	12.291	6.7314	11.501	5.9422	11.37	5.8106	12.159
6.7159	28.152	6.4122	28.893	5.6714	28.589	5.9751	27.848
6.6966	22.813	6.5476	22.028	5.7604	22.177	5.9112	22.962
6.4451	0.8975	6.5495	0.10436	5.7565	0	5.652	0.79314
5.3812	19.68	5.0814	20.42	4.3386	20.121	4.6404	19.38
5.3039	17.571	4.8377	18.221	4.1878	17.754	4.6539	17.104
5.1878	6.6617	4.4895	7.0519	4.0988	6.3536	4.7971	5.9635
4.859	23.393	4.534	22.662	3.8028	22.987	4.1278	23.718
4.8396	15.25	4.8009	14.451	4.0021	14.489	4.0408	15.288
4.7042	33.046	4.7642	33.843	3.9653	33.903	3.9073	33.106
4.5882	39.642	4.0988	39.009	3.4663	39.498	3.9556	40.131
4.2787	37.707	4.4431	38.491	3.6597	38.655	3.4953	37.872
4.1433	25.25	3.7371	25.939	3.0485	25.535	3.4527	24.844
3.9885	17.068	3.7003	16.322	2.9537	16.609	3.2419	17.356
3.7177	30.473	3.0717	29.999	2.5997	30.645	3.2438	31.117
3.002	10.376	2.414	10.919	1.8705	10.332	2.4585	9.7885
2.5765	34.709	2.2515	33.978	1.5204	34.303	1.8453	35.034
2.267	3.5088	1.5262	3.8094	1.2244	3.068	1.9672	2.7674
1.8221	14.012	1.9382	13.221	1.147	13.105	1.031	13.896
0.91299	7.1453	0.79113	6.3546	0	6.4762	0.12186	7.267
65.325	6.4103	66.016	6.8134	66.419	6.1223	65.728	5.7193
64.706	7.5515	64.831	6.7614	65.621	6.8861	65.496	7.6763
48.226	10.55	48.984	10.803	49.238	10.044	48.479	9.7907
47.143	12.155	46.762	11.451	47.466	11.071	47.847	11.775
47.762	11.265	48.528	11.495	48.758	10.729	47.992	10.499
33.138	25.56	32.343	25.651	32.434	26.446	33.229	26.355
32.249	25.56	31.46	25.695	31.595	26.484	32.384	26.349
24.492	28.539	23.695	28.467	23.624	29.262	24.419	29.336
23.641	28.384	23.552	29.179	22.757	29.09	22.846	28.295
23.293	33.549	22.54	33.278	22.27	34.032	23.022	34.301
23.119	34.342	22.32	34.382	22.361	35.181	23.159	35.14
21.687	2.5223	22.016	1.7934	21.289	1.4637	20.958	2.1925
21.668	3.1607	20.898	3.3779	20.682	2.6078	21.451	2.3906
18.941	22.755	18.467	23.399	17.823	22.925	18.297	22.281
18.109	22.117	17.861	22.877	17.101	22.629	17.349	21.869
13.989	19.157	13.54	18.495	12.879	18.943	13.325	19.606
13.002	20.008	13.041	19.209	12.242	19.17	12.204	19.97
10.759	2.3482	10.834	1.5519	10.037	1.476	9.9617	2.2724
9.8301	2.1742	9.9578	1.3846	9.1686	1.256	9.0409	2.0455
