# Supplementary material for: Ant collective cognition allows for efficient navigation through disordered environments
Source: eLife. 2020 May 12;9:e55195. doi: 10.7554/eLife.55195 (PMC7332297; doi:10.7554/eLife.55195)
Supplement: Source data 1. — Each row in every file corresponds to the four vertices of a single cube, ordered as follows: X1, Y1, X2, Y2, X3, Y3, Y4. [file elife-55195-data1.zip › 1180009_300_cubes.txt]

69.372	31.022	69.645	30.268	70.397	30.543	70.124	31.294
69.113	18.006	69.514	18.698	70.206	18.296	69.805	17.604
68.659	20.812	69.087	20.136	69.763	20.564	69.335	21.24
68.854	2.9843	68.83	2.1847	69.63	2.1611	69.653	2.9608
67.99	16.064	68.348	15.348	69.064	15.706	68.706	16.421
67.774	22.712	67.945	21.931	68.727	22.101	68.556	22.883
67.796	33.396	67.887	34.19	68.682	34.099	68.591	33.305
67.494	14.164	67.825	14.893	68.553	14.562	68.222	13.833
67.256	45.59	66.955	46.331	67.697	46.633	67.998	45.89
66.177	8.5744	66.835	9.0298	67.291	8.372	66.633	7.9165
66.177	18.913	66.316	18.125	67.104	18.264	66.965	19.052
66.005	40.605	66.651	40.132	67.123	40.777	66.477	41.25
65.4	21.438	65.713	22.175	66.449	21.862	66.137	21.126
64.818	41.339	65.344	40.736	65.947	41.263	65.42	41.865
64.753	2.0346	65.341	2.5773	65.883	1.9894	65.295	1.4467
64.969	30.547	64.898	31.343	65.695	31.412	65.766	30.616
64.343	39.072	64.343	39.871	65.143	39.871	65.143	39.072
64.127	19.064	64.56	18.391	65.233	18.823	64.8	19.496
64.127	6.2218	63.928	5.447	64.702	5.2478	64.902	6.0226
62.508	6.6751	62.46	5.8765	63.258	5.8281	63.307	6.6267
61.558	3.0922	62.188	3.5865	62.682	2.9573	62.053	2.4631
61.623	38.511	61.37	39.269	62.129	39.523	62.382	38.764
61.278	24.46	61.872	23.923	62.408	24.516	61.814	25.054
60.889	16.409	61.247	15.693	61.963	16.051	61.605	16.767
60.803	32.899	61.205	32.207	61.897	32.608	61.495	33.301
60.717	11.164	60.76	10.365	61.559	10.409	61.516	11.208
59.897	28.41	60.291	27.713	60.987	28.108	60.593	28.803
59.551	12.157	59.882	12.885	60.611	12.554	60.28	11.826
59.12	20.855	59.651	21.453	60.249	20.922	59.718	20.324
57.76	11.1	58.145	11.801	58.846	11.417	58.461	10.715
57.803	19.625	58.035	20.391	58.801	20.159	58.569	19.393
57.414	6.3945	58.157	6.6915	58.455	5.9488	57.712	5.6516
57.242	23.295	57.644	23.986	58.335	23.584	57.934	22.893
57.048	28.648	57.423	27.94	58.13	28.315	57.754	29.023
56.314	45.504	56.932	44.995	57.44	45.614	56.822	46.121
56.594	42.331	56.531	43.128	57.329	43.19	57.392	42.394
56.616	7.6679	56.295	6.9349	57.028	6.6142	57.349	7.3472
56.508	40.065	56.53	40.864	57.33	40.842	57.308	40.041
56.335	32.921	56.595	33.676	57.352	33.417	57.092	32.66
55.947	4.7542	55.769	3.9741	56.549	3.7959	56.727	4.5759
55.386	29.791	55.543	30.575	56.327	30.417	56.17	29.634
55.299	35.533	55.186	36.325	55.978	36.437	56.091	35.645
54.738	25.863	54.715	26.662	55.515	26.686	55.538	25.885
53.961	23.101	54.096	22.311	54.885	22.447	54.75	23.234
53.637	45.763	54.317	45.34	54.739	46.02	54.059	46.443
53.206	33.417	53.617	32.731	54.303	33.143	53.892	33.828
53.033	42.202	53.813	42.023	53.991	42.802	53.211	42.981
52.537	21.006	53.157	21.512	53.662	20.892	53.042	20.386
52.58	29.058	52.673	29.852	53.468	29.759	53.374	28.963
52.278	25.95	52.618	25.224	53.342	25.565	53.002	26.291
52.04	44.015	51.905	44.803	52.694	44.939	52.829	44.149
51.868	22.41	51.868	21.609	52.668	21.609	52.668	22.41
51.738	37	51.485	37.758	52.244	38.013	52.497	37.253
51.457	40.518	52.221	40.279	52.461	41.041	51.697	41.28
51.35	15.826	51.88	16.426	52.479	15.895	51.949	15.296
51.242	5.7686	51.807	6.3343	52.373	5.7686	51.807	5.2029
50.594	3.5239	50.51	2.7283	51.306	2.644	51.39	3.4395
49.86	23.252	50.266	23.94	50.956	23.534	50.55	22.846
49.731	33.158	50.296	32.593	50.862	33.158	50.296	33.724
50.011	11.251	49.68	10.522	50.409	10.191	50.74	10.92
49.601	18.783	49.887	19.531	50.634	19.245	50.349	18.498
48.911	43.648	48.599	44.384	49.335	44.697	49.647	43.959
48.673	30.353	48.496	31.132	49.275	31.311	49.453	30.53
48.176	22.496	48.698	23.103	49.305	22.583	48.785	21.974
47.701	13.646	48.483	13.82	48.657	13.039	47.876	12.865
47.809	1.4519	47.28	0.85127	47.883	0.32274	48.411	0.92333
47.205	44.166	47.945	43.862	48.25	44.6	47.509	44.904
46.967	38.187	46.967	38.986	47.768	38.986	47.768	38.187
46.924	27.007	46.903	27.806	47.703	27.827	47.725	27.029
46.557	29.058	46.626	29.854	47.423	29.785	47.356	28.989
46.32	6.4808	47.119	6.5473	47.185	5.75	46.387	5.6835
45.306	14.79	45.934	15.287	46.43	14.661	45.804	14.164
45.349	2.639	46.13	2.8151	46.307	2.0348	45.526	1.8586
44.636	5.0347	45.426	5.1699	45.56	4.3814	44.772	4.2461
44.442	36.115	45.15	35.74	45.526	36.446	44.818	36.821
44.14	6.5456	43.84	5.8044	44.58	5.5031	44.883	6.2445
43.881	20.251	43.749	19.462	44.539	19.33	44.671	20.119
42.435	8.596	42.23	7.8224	43.005	7.6178	43.21	8.3912
41.96	26.64	42.493	26.042	43.091	26.573	42.558	27.171
42.305	28.928	42.04	29.681	42.793	29.949	43.061	29.194
41.723	12.956	41.356	12.245	42.068	11.878	42.435	12.589
41.442	17.855	42.204	18.102	42.45	17.34	41.688	17.094
41.485	35.295	40.944	35.882	41.531	36.424	42.075	35.837
41.183	37.885	41.98	37.963	41.9	38.759	41.105	38.682
40.903	2.639	41.688	2.7959	41.844	2.0114	41.06	1.8544
40.816	5.2937	41.617	5.2709	41.593	4.4712	40.795	4.4941
40.233	32.425	39.886	33.143	40.605	33.493	40.954	32.772
39.91	29.921	40.059	30.707	40.844	30.558	40.698	29.772
39.78	9.5025	40.581	9.5254	40.603	8.7255	39.804	8.7028
39.5	28.993	40.197	28.598	40.592	29.293	39.895	29.688
39.543	17.531	39.187	16.816	39.901	16.458	40.259	17.174
38.636	29.317	39.327	28.911	39.733	29.599	39.042	30.005
38.658	35.727	39.359	35.341	39.746	36.042	39.044	36.428
38.356	19.129	38.582	18.361	39.351	18.587	39.124	19.354
37.384	22.777	37.715	22.047	38.444	22.375	38.114	23.105
37.514	42.051	38.315	42.029	38.336	42.828	37.536	42.849
37.169	21.395	37.389	20.626	38.159	20.845	37.939	21.616
37.19	14.531	36.977	13.76	37.747	13.546	37.961	14.317
36.046	38.964	36.83	38.803	36.992	39.586	36.208	39.748
36.133	9.9557	35.461	9.5219	35.895	8.8496	36.566	9.2834
35.356	13.927	36.118	14.173	36.364	13.412	35.602	13.166
35.183	29.403	35.973	29.267	36.107	30.055	35.319	30.191
35.226	37.475	34.835	38.172	35.533	38.563	35.923	37.866
34.902	32.403	35.69	32.263	35.83	33.051	35.043	33.191
34.32	6.1139	35.069	5.8281	34.782	5.0809	34.035	5.3665
34.233	40.885	34.969	41.203	34.652	41.936	33.916	41.619
33.284	26.468	34.082	26.424	34.125	27.223	33.327	27.266
33.305	30.871	32.93	31.576	33.638	31.952	34.013	31.246
33.262	12.092	34.017	11.826	33.75	11.072	32.997	11.338
32.485	25.043	32.528	25.842	33.327	25.799	33.284	25
32.269	13.021	33.068	13.066	33.115	12.268	32.315	12.222
32.248	15.503	33.016	15.277	32.789	14.509	32.023	14.735
32.097	22.432	32.161	21.633	32.96	21.698	32.895	22.496
32.507	33.266	31.756	33.538	32.03	34.292	32.781	34.017
31.427	27.806	32.194	27.571	32.427	28.337	31.663	28.57
31.557	42.461	32.295	42.767	31.989	43.506	31.25	43.199
31.406	39.137	32.181	39.336	31.982	40.11	31.207	39.912
31.061	4.4304	31.81	4.1446	31.522	3.3974	30.776	3.683
31.32	1.4735	30.584	1.161	30.897	0.42448	31.633	0.73694
30.456	45.461	31.13	45.893	30.698	46.566	30.025	46.134
30.37	11.272	31.071	10.887	30.687	10.186	29.986	10.571
30.37	34.281	31.004	34.766	30.519	35.401	29.884	34.915
29.917	38.49	30.633	38.846	30.275	39.562	29.561	39.204
30.003	13.344	29.235	13.124	29.455	12.355	30.223	12.575
29.248	20.834	30.038	20.706	29.91	19.916	29.12	20.044
27.909	13.517	28.645	13.202	28.33	12.467	27.594	12.782
28.017	34.626	27.32	35.017	27.713	35.714	28.41	35.323
27.262	24.266	27.536	25.017	26.785	25.291	26.511	24.538
26.679	44.533	26.017	44.982	26.465	45.642	27.128	45.195
26.83	6.5887	26.073	6.3358	26.325	5.5767	27.085	5.8297
26.917	29.338	26.148	29.118	25.928	29.886	26.696	30.107
26.809	18.157	26.029	18.336	25.85	17.556	26.632	17.377
26.096	31.065	26.683	31.609	26.14	32.196	25.552	31.652
24.758	25.173	25.08	25.904	24.346	26.226	24.027	25.492
24.478	31.518	24.948	32.166	24.301	32.634	23.83	31.986
23.334	40.41	24.068	40.73	23.746	41.464	23.014	41.142
23.938	23.791	23.539	24.484	22.846	24.085	23.245	23.392
23.334	34.734	23.832	35.36	23.204	35.856	22.708	35.23
22.924	11.639	23.282	10.924	22.568	10.566	22.209	11.281
22.449	14.316	22.932	13.678	22.296	13.195	21.812	13.832
22.017	31.324	22.473	31.982	21.814	32.435	21.359	31.777
21.478	39.331	20.776	38.945	20.392	39.646	21.093	40.033
21.434	13.021	20.638	13.085	20.573	12.288	21.37	12.223
20.96	25.194	21.117	25.978	20.334	26.135	20.176	25.35
20.852	22.065	20.323	22.662	19.723	22.134	20.254	21.534
20.355	17.359	20.422	16.562	19.626	16.495	19.559	17.292
19.88	34.432	20.459	34.984	19.904	35.563	19.328	35.008
19.729	44.188	20.105	44.893	19.399	45.269	19.024	44.563
19.643	19.733	18.924	20.085	18.572	19.366	19.291	19.014
18.564	3.5023	19.239	3.0741	18.812	2.3983	18.136	2.8263
18.477	8.7255	18.767	7.9796	18.022	7.6901	17.733	8.4361
18.477	42.871	17.681	42.938	17.75	43.736	18.547	43.667
18.003	40.95	18.592	41.492	18.05	42.079	17.461	41.537
18.542	0.7612	17.783	1.0075	17.536	0.24627	18.296	0
18.154	16.668	18.54	15.967	17.839	15.582	17.452	16.283
18.197	9.8694	17.398	9.8694	17.398	9.0693	18.197	9.0693
17.657	38.921	18.132	39.567	17.487	40.039	17.012	39.394
17.549	36.353	17.854	37.091	17.116	37.397	16.811	36.657
17.118	4.9916	17.528	4.3037	16.839	3.8951	16.431	4.583
16.837	11.747	17.057	10.978	16.289	10.758	16.069	11.527
17.031	23.209	16.656	23.914	15.95	23.539	16.326	22.833
16.298	2.2073	16.567	1.4538	15.814	1.1848	15.544	1.9382
16.103	29.748	15.972	30.536	15.184	30.404	15.316	29.617
15.866	36.936	15.195	36.502	14.761	37.173	15.432	37.607
15.369	7.9701	14.655	8.3277	14.297	7.6122	15.013	7.2544
14.981	27.158	14.959	27.957	14.159	27.935	14.182	27.135
14.312	36.612	14.444	37.4	13.656	37.531	13.524	36.743
13.794	43.389	14.135	44.112	13.41	44.453	13.071	43.728
14.01	24.072	13.833	23.291	13.051	23.47	13.231	24.249
13.902	17.121	13.856	16.323	13.058	16.368	13.103	17.167
13.837	33.612	13.166	33.178	12.732	33.849	13.403	34.283
12.758	29.036	12.382	29.742	11.677	29.366	12.052	28.66
12.736	40.173	12.046	39.772	11.644	40.462	12.335	40.864
12.046	36.828	11.392	36.368	10.932	37.024	11.588	37.482
11.636	15.287	11.614	14.487	10.813	14.509	10.837	15.309
11.636	27.396	11.459	26.614	10.677	26.794	10.856	27.573
11.139	3.7182	11.573	3.0458	10.902	2.612	10.468	3.2843
10.815	44.468	11.297	45.107	10.656	45.588	10.177	44.947
11.053	20.251	10.669	20.952	9.9672	20.568	10.351	19.866
10.686	18.071	10.278	17.383	9.5895	17.791	9.9974	18.479
9.6283	35.036	9.1449	34.397	8.5081	34.881	8.9916	35.52
9.542	45.979	8.8319	45.612	8.465	46.322	9.1751	46.689
9.2182	38.9	9.242	39.698	8.4412	39.722	8.4197	38.921
9.2182	12.999	8.5276	13.401	8.1261	12.709	8.8168	12.307
9.0672	44.101	9.1772	44.893	8.3851	45.003	8.275	44.211
8.6139	19.258	8.3938	20.027	7.6254	19.808	7.8455	19.038
8.5707	25.432	8.07	24.808	7.4462	25.309	7.947	25.932
8.2254	31.971	7.8693	31.255	7.1527	31.613	7.511	32.328
7.7722	1.3871	8.1671	0.69105	7.4721	0.29662	7.0772	0.99268
8.0959	28.669	7.4786	28.16	6.9714	28.779	7.5887	29.286
7.9664	9.1356	7.2714	9.5299	6.8764	8.8338	7.5736	8.4395
7.7937	7.1931	7.2175	7.7467	6.6628	7.1689	7.2412	6.6155
7.6642	14.402	7.5045	13.618	6.721	13.78	6.8808	14.563
7.0599	21.87	6.8505	22.641	6.0779	22.432	6.2894	21.659
6.7362	33.223	6.9908	33.981	6.2311	34.235	5.9786	33.476
6.9304	40.885	6.3174	40.372	5.8038	40.987	6.4189	41.498
6.4772	20.532	6.0628	19.848	5.3786	20.263	5.793	20.947
5.4412	41.792	5.7908	42.511	5.0721	42.86	4.7224	42.139
4.4915	2.013	4.9404	1.351	4.28	0.90179	3.831	1.5638
4.2972	36.633	4.567	37.387	3.8138	37.656	3.544	36.901
4.2972	30.158	3.708	29.617	3.1684	30.206	3.7577	30.748
2.8512	40	3.1382	40.747	2.3893	41.032	2.1044	40.285
3.0238	23.057	2.931	23.852	2.1367	23.759	2.2296	22.963
2.9807	15.546	2.8706	14.753	2.0785	14.863	2.1885	15.656
2.4411	45.224	1.9015	44.632	1.3123	45.174	1.8518	45.763
2.031	8.7687	1.6468	9.4701	0.94535	9.0855	1.3295	8.3838
1.9447	5.1211	1.1741	5.3352	0.96046	4.5642	1.731	4.3501
1.3835	34.712	1.6705	35.459	0.92161	35.744	0.63671	34.997
1.4914	28.259	1.1914	27.517	0.44893	27.819	0.7511	28.559
1.4267	33.504	0.75542	33.07	0.32159	33.743	0.99499	34.175
1.0166	41.662	0.26116	41.401	0	42.159	0.75757	42.418
69.674	7.3226	69.674	6.5225	70.474	6.5225	70.474	7.3226
69.328	27.223	69.442	28.015	70.234	27.901	70.12	27.109
68.228	27.612	68.294	28.408	69.091	28.341	69.025	27.545
68.033	38.727	68.576	38.138	69.164	38.682	68.621	39.269
67.321	37.799	67.043	38.548	67.793	38.826	68.071	38.077
66.22	14.898	66.22	14.098	67.021	14.098	67.021	14.898
65.4	14.812	65.336	14.014	66.133	13.95	66.198	14.747
64.645	43.497	64.749	44.289	65.543	44.185	65.438	43.391
64.451	42.785	65.06	42.264	65.579	42.873	64.969	43.393
62.746	2.4232	62.43	1.6878	63.166	1.3726	63.481	2.108
61.602	1.4087	62.239	1.8922	62.723	1.2549	62.085	0.7713
62.098	35.079	62.727	34.585	63.221	35.213	62.592	35.707
61.58	35.533	61.449	36.32	62.238	36.452	62.369	35.664
57.846	14.79	58.14	15.535	58.884	15.241	58.59	14.497
56.141	16.754	56.01	15.965	56.799	15.834	56.93	16.623
57.134	16.172	57.157	15.372	57.956	15.395	57.934	16.195
54.846	2.7469	54.803	1.948	55.602	1.9048	55.645	2.7037
54.717	1.5814	55.505	1.7204	55.644	0.93253	54.856	0.79349
52.429	11.143	53.027	11.674	53.558	11.076	52.96	10.545
52.148	10.236	52.779	10.729	53.271	10.098	52.641	9.6059
50.141	35.403	49.733	36.089	50.42	36.5	50.829	35.811
48.521	35.964	49.151	35.47	49.646	36.098	49.016	36.592
47.723	19.107	47.678	18.308	48.476	18.263	48.521	19.061
46.622	19.193	47.116	19.822	47.747	19.328	47.252	18.699
45.888	23.338	46.037	22.55	46.823	22.699	46.676	23.487
45.306	23.964	45.826	23.355	46.434	23.873	45.914	24.482
45.003	11.078	44.546	10.423	45.2	9.9637	45.66	10.619
44.356	11.704	45.049	12.106	45.45	11.414	44.757	11.012
44.032	44.943	43.702	45.67	44.429	46.003	44.762	45.273
42.154	41.619	42.895	41.315	43.199	42.053	42.459	42.357
41.787	40.713	42.519	40.389	42.843	41.121	42.111	41.444
41.572	22.173	41.865	21.427	42.61	21.719	42.316	22.464
40.514	21.698	40.924	22.384	41.61	21.976	41.203	21.288
41.075	24.309	41.25	25.091	42.031	24.916	41.857	24.134
40.126	24.266	40.404	25.015	41.155	24.737	40.877	23.988
35.938	1.603	36.713	1.8077	36.918	1.0343	36.143	0.82953
35.442	2.4232	36.148	2.0466	35.772	1.3407	35.066	1.7172
32.96	16.884	33.741	17.062	33.918	16.282	33.139	16.104
32.722	17.704	33.48	17.964	33.739	17.207	32.984	16.947
31.924	1.4519	32.725	1.4519	32.725	0.65182	31.924	0.65182
28.276	17.639	27.499	17.455	27.683	16.677	28.462	16.861
28.255	16.582	27.456	16.582	27.456	15.782	28.255	15.782
28.212	21.827	27.702	22.442	27.085	21.933	27.596	21.316
27.154	21.719	26.746	22.406	26.058	21.998	26.468	21.31
26.744	42.418	27.214	43.065	26.567	43.534	26.096	42.886
25.902	42.439	25.134	42.659	25.354	43.428	26.122	43.208
26.312	39.159	25.516	39.226	25.585	40.024	26.381	39.955
26.01	40.108	25.211	40.108	25.211	40.907	26.01	40.907
25.104	44.576	24.417	44.984	24.825	45.672	25.514	45.262
24.693	45.547	23.895	45.524	23.871	46.324	24.672	46.346
24.758	2.5095	25.507	2.2237	25.22	1.4764	24.473	1.7622
24.996	1.495	24.197	1.4722	24.219	0.67247	25.019	0.69531
24.413	10.797	23.664	11.076	23.386	10.326	24.134	10.047
24.737	11.661	24.009	11.992	23.677	11.263	24.406	10.932
24.305	19.647	23.75	20.223	23.174	19.669	23.729	19.092
23.096	19.56	22.492	20.083	21.97	19.477	22.574	18.954
23.636	4.5599	22.842	4.6458	22.755	3.8505	23.55	3.7643
23.42	5.4448	22.647	5.6494	22.442	4.8761	23.215	4.6713
14.571	19.237	14.241	19.965	13.511	19.634	13.844	18.905
13.535	19.452	13.736	18.678	12.961	18.478	12.76	19.253
12.477	7.4089	12.717	6.6457	11.955	6.4057	11.715	7.1689
12.046	6.3729	12.447	5.6809	11.756	5.2793	11.355	5.971
12.002	11.315	11.243	11.562	10.997	10.801	11.756	10.554
11.506	10.603	11.711	9.8297	10.938	9.6251	10.733	10.398
4.9879	19.69	4.8001	20.467	4.0231	20.279	4.2109	19.501
3.9087	20.078	3.3066	20.605	2.7799	20.003	3.3821	19.476
