# Supplementary material for: Ant collective cognition allows for efficient navigation through disordered environments
Source: eLife. 2020 May 12;9:e55195. doi: 10.7554/eLife.55195 (PMC7332297; doi:10.7554/eLife.55195)
Supplement: Source data 1. — Each row in every file corresponds to the four vertices of a single cube, ordered as follows: X1, Y1, X2, Y2, X3, Y3, Y4. [file elife-55195-data1.zip › 1180012_300_cubes.txt]

70.005	32.045	70.245	31.282	71.008	31.522	70.768	32.285
68.893	40.009	69.554	39.559	70.004	40.22	69.343	40.669
69.048	20.922	69.094	21.72	69.893	21.675	69.847	20.876
67.936	28.753	68.451	28.141	69.063	28.655	68.549	29.266
67.714	25.015	68.222	24.397	68.84	24.904	68.332	25.522
67.38	45.526	67.107	46.278	67.859	46.551	68.132	45.799
66.846	3.281	67.022	2.5006	67.803	2.6768	67.627	3.4572
66.624	19.698	66.962	18.973	67.687	19.312	67.349	20.037
65.956	16.339	66.163	15.566	66.935	15.772	66.729	16.545
65.778	30.109	66.357	29.556	66.91	30.134	66.331	30.688
65.756	34.492	66.212	33.833	66.869	34.289	66.414	34.948
65.6	13.292	65.552	12.493	66.351	12.445	66.399	13.243
65.267	36.694	65.624	35.978	66.34	36.336	65.982	37.052
65.2	42.211	65.84	41.731	66.32	42.371	65.68	42.852
64.777	24.326	65.164	23.625	65.864	24.012	65.478	24.713
64.622	19.142	65.037	18.458	65.721	18.873	65.305	19.557
64.377	14.293	64.658	15.042	65.407	14.761	65.126	14.012
64.533	40.743	64.509	41.542	65.309	41.566	65.332	40.765
64.154	34.603	64.007	35.388	64.793	35.537	64.941	34.75
63.532	30.621	63.981	29.958	64.643	30.408	64.194	31.07
63.532	2.191	64.121	2.7315	64.662	2.1418	64.072	1.6012
63.487	16.095	64.167	16.516	64.589	15.837	63.909	15.415
63.265	44.146	63.965	43.759	64.352	44.46	63.651	44.847
63.22	27.707	63.859	27.224	64.341	27.863	63.702	28.345
62.308	7.8859	62.849	8.4756	63.438	7.935	62.898	7.3453
62.33	6.0172	62.142	5.2397	62.919	5.0513	63.108	5.8288
61.974	24.415	62.332	23.698	63.048	24.056	62.69	24.773
61.908	40.298	62.102	41.074	62.878	40.881	62.684	40.104
61.73	38.429	62.33	37.9	62.859	38.501	62.258	39.03
61.685	19.365	61.828	18.578	62.615	18.721	62.472	19.508
61.574	13.336	61.875	14.077	62.616	13.776	62.315	13.035
61.085	32.134	61.358	32.886	62.11	32.612	61.836	31.86
60.996	44.769	60.839	45.555	61.623	45.71	61.78	44.925
60.439	29.42	60.834	28.724	61.53	29.117	61.135	29.814
60.439	10.911	60.391	10.113	61.19	10.064	61.238	10.863
60.106	40.187	60.272	40.97	61.054	40.803	60.888	40.02
59.728	44.48	59.592	45.268	60.381	45.403	60.516	44.616
59.26	18.03	59.581	17.297	60.314	17.618	59.993	18.35
58.949	8.442	59.048	7.6481	59.842	7.7475	59.743	8.5412
58.482	19.987	58.735	20.747	59.494	20.493	59.241	19.735
57.97	34.047	58.489	33.437	59.098	33.956	58.579	34.565
57.036	37.562	57.458	36.881	58.137	37.304	57.715	37.984
56.925	12.246	57.125	11.471	57.899	11.671	57.699	12.446
56.68	18.964	57.038	19.68	57.753	19.322	57.396	18.606
56.569	41.944	57.328	41.691	57.581	42.449	56.822	42.703
56.302	25.193	56.767	24.541	57.418	25.006	56.953	25.658
56.302	34.625	57.034	34.303	57.356	35.037	56.623	35.357
56.368	17.229	56.568	18.004	57.343	17.805	57.143	17.03
56.235	16.606	56.334	15.812	57.128	15.912	57.029	16.705
55.99	32.757	56.25	32	57.007	32.261	56.747	33.017
56.035	1.5013	55.706	0.77224	56.435	0.44298	56.764	1.1721
54.967	44.08	55.594	43.584	56.091	44.211	55.464	44.707
54.455	27.151	54.831	27.856	55.537	27.482	55.162	26.775
53.832	33.535	54.555	33.191	54.899	33.913	54.177	34.258
53.988	3.7259	53.612	3.0201	54.318	2.6435	54.694	3.3495
53.499	35.004	54.16	34.554	54.61	35.215	53.949	35.664
53.521	10.555	53.591	9.7585	54.388	9.8288	54.318	10.626
53.054	21.078	53.374	20.345	54.107	20.665	53.787	21.398
52.854	16.339	53.211	17.055	53.927	16.697	53.569	15.981
52.653	24.948	52.892	24.185	53.656	24.423	53.417	25.187
51.563	16.962	52.164	17.491	52.692	16.89	52.092	16.361
51.675	30.71	51.606	31.507	52.403	31.575	52.472	30.779
51.363	43.857	51.387	44.656	52.186	44.634	52.163	43.833
51.207	40.165	50.997	40.936	51.769	41.146	51.979	40.376
50.985	13.759	51.266	13.01	52.015	13.291	51.734	14.04
50.407	5.2386	51.195	5.3739	51.33	4.5853	50.542	4.45
49.984	1.0119	49.731	0.25298	50.49	0	50.743	0.75895
49.65	38.007	49.674	38.805	50.473	38.783	50.45	37.982
49.495	34.981	50.246	34.705	50.521	35.457	49.77	35.733
49.695	24.437	49.695	25.238	50.495	25.238	50.495	24.437
48.894	8.0416	49.437	8.6293	50.024	8.0867	49.482	7.499
48.271	40.587	48.082	41.364	48.86	41.553	49.049	40.776
47.848	26.194	48.108	25.438	48.865	25.698	48.605	26.455
47.848	44.102	48.613	43.871	48.846	44.636	48.08	44.867
47.982	14.96	47.957	14.16	48.758	14.136	48.782	14.936
48.004	32.512	47.695	33.251	48.433	33.56	48.742	32.821
47.514	21.255	47.873	20.54	48.589	20.898	48.231	21.613
47.248	8.6867	47.928	9.1085	48.349	8.4289	47.67	8.0069
47.159	37.74	47.924	37.508	48.157	38.274	47.39	38.505
47.159	28.686	47.159	29.487	47.959	29.487	47.959	28.686
46.78	4.6825	47.568	4.8215	47.708	4.0336	46.921	3.8945
46.625	1.5903	46.427	0.81553	47.201	0.61629	47.399	1.3911
46.313	44.08	47.096	43.917	47.259	44.703	46.476	44.863
46.113	11.334	46.705	11.873	47.243	11.283	46.654	10.743
45.935	25.794	46.051	26.586	46.843	26.468	46.727	25.678
45.112	38.719	45.813	38.331	46.2	39.032	45.499	39.419
44.801	12.202	45.47	12.64	45.908	11.971	45.239	11.532
44.978	32.023	45.027	32.821	45.826	32.772	45.777	31.974
43.866	17.607	44.445	18.161	44.998	17.584	44.42	17.03
44.066	42.144	43.581	42.781	44.22	43.266	44.703	42.627
43.666	19.698	43.871	20.472	44.645	20.267	44.44	19.494
43.599	6.1062	44.378	6.2895	44.562	5.5107	43.782	5.3274
43.466	25.66	43.512	26.459	44.311	26.412	44.264	25.614
43.488	30.799	43.194	31.542	43.94	31.836	44.233	31.093
43.065	2.3467	43.806	2.6477	44.109	1.9066	43.366	1.6055
43.31	44.814	42.669	45.294	43.15	45.933	43.791	45.455
43.021	10.066	42.549	9.4199	43.194	8.9481	43.666	9.5939
42.62	37.006	43.417	36.937	43.486	37.733	42.689	37.802
42.109	23.28	42.309	24.054	43.083	23.856	42.883	23.08
41.486	35.471	42.278	35.359	42.389	36.151	41.597	36.263
41.041	17.251	41.495	17.91	42.153	17.456	41.699	16.797
40.552	11.979	41.141	12.521	41.682	11.932	41.094	11.39
40.552	27.64	40.574	28.439	41.375	28.417	41.352	27.618
40.351	20.41	40.285	19.613	41.083	19.546	41.148	20.344
39.284	16.74	39.212	15.943	40.011	15.872	40.08	16.669
39.328	7.7746	38.901	7.0988	39.575	6.6708	40.004	7.3466
38.883	38.963	39.675	39.077	39.562	39.869	38.77	39.755
38.372	44.324	39.117	44.031	39.41	44.776	38.665	45.067
37.949	22.969	38.111	22.185	38.894	22.346	38.732	23.129
37.949	4.0819	38.723	3.8825	38.525	3.1077	37.751	3.307
37.504	24.125	37.617	24.917	38.409	24.804	38.296	24.012
36.703	5.7725	37.486	5.6112	37.326	4.8275	36.543	4.989
36.347	25.371	36.668	24.637	37.402	24.96	37.081	25.691
35.791	28.797	36.55	28.543	36.803	29.302	36.045	29.556
35.791	27.618	36.572	27.444	36.745	28.225	35.965	28.399
35.791	45.392	35.397	46.089	36.094	46.482	36.487	45.786
35.012	21.055	35.144	20.266	35.933	20.398	35.802	21.187
34.923	14.938	35.718	15.028	35.809	14.234	35.015	14.143
34.701	40.142	35.5	40.18	35.464	40.979	34.663	40.941
34.812	12.424	34.534	11.674	35.284	11.396	35.562	12.145
34.412	8.264	35.197	8.4166	35.351	7.6314	34.565	7.4788
34.367	40.81	33.649	41.159	33.996	41.877	34.717	41.528
34.011	38.541	33.635	39.246	34.343	39.622	34.719	38.917
33.922	13.158	33.275	12.689	33.744	12.041	34.392	12.51
33.077	7.3297	33.82	7.0325	33.522	6.2897	32.781	6.5869
32.855	33.313	32.189	33.756	32.632	34.423	33.3	33.978
32.454	36.071	33.255	36.071	33.255	36.872	32.454	36.872
32.276	20.388	33.035	20.641	33.288	19.882	32.53	19.629
32.365	10.377	33.148	10.216	32.988	9.4324	32.205	9.5939
32.254	1.0787	33.053	1.1243	33.099	0.32561	32.301	0.27996
32.565	34.47	31.818	34.754	32.105	35.502	32.852	35.217
31.809	23.391	32.303	22.762	32.932	23.256	32.439	23.885
32.454	15.027	31.765	14.622	32.169	13.932	32.859	14.336
31.32	24.437	31.773	23.778	32.432	24.232	31.978	24.891
31.609	43.969	30.961	44.438	31.431	45.085	32.078	44.616
30.986	2.102	31.787	2.102	31.787	1.302	30.986	1.302
29.696	16.317	30.361	15.873	29.918	15.208	29.253	15.651
29.629	6.5066	30.325	6.1122	29.932	5.4161	29.235	5.8106
29.896	32.112	29.166	32.441	29.496	33.17	30.225	32.841
29.54	28.73	30.17	29.224	29.676	29.854	29.046	29.36
29.451	23.525	29.184	24.279	29.94	24.546	30.205	23.792
29.584	41.744	28.966	42.251	29.473	42.87	30.092	42.362
28.939	22.635	29.647	22.259	29.271	21.553	28.563	21.928
28.761	35.916	28.105	36.374	28.566	37.03	29.22	36.572
28.116	32.957	28.866	33.237	28.586	33.987	27.836	33.707
28.005	31.644	28.777	31.856	28.566	32.625	27.794	32.416
28.139	19.387	27.456	18.969	27.874	18.287	28.557	18.705
27.916	2.0352	27.117	2.0581	27.093	1.2584	27.894	1.2355
27.783	8.7757	26.984	8.7999	26.96	8.0002	27.758	7.976
27.56	39.297	26.795	39.528	27.026	40.294	27.791	40.062
26.982	12.379	27.756	12.18	27.558	11.405	26.784	11.605
26.96	16.806	27.353	16.11	26.659	15.716	26.263	16.412
27.249	22.279	26.822	22.955	26.145	22.526	26.572	21.851
26.403	13.203	26.897	12.572	26.265	12.08	25.774	12.71
26.848	32.668	26.072	32.479	25.883	33.257	26.659	33.444
26.604	29.665	25.829	29.863	26.027	30.639	26.804	30.439
26.581	25.994	25.783	25.95	25.738	26.748	26.537	26.793
26.47	4.6825	25.671	4.6355	25.718	3.8369	26.517	3.8839
25.625	40.854	26.257	41.346	25.765	41.978	25.133	41.486
25.981	2.7916	25.187	2.8799	25.098	2.0848	25.892	1.9965
25.402	45.281	24.619	45.441	24.779	46.226	25.565	46.064
25.336	36.583	24.546	36.714	24.677	37.504	25.467	37.373
24.134	35.693	24.724	36.234	24.183	36.823	23.594	36.283
23.89	12.09	24.624	11.77	24.301	11.037	23.569	11.357
23.823	18.942	23.029	19.028	22.942	18.233	23.736	18.147
23.712	20.366	23.269	21.031	22.602	20.587	23.046	19.922
22.911	33.869	23.6	34.274	23.196	34.963	22.506	34.559
23.356	12.335	22.566	12.463	22.439	11.673	23.229	11.545
23.111	8.3085	22.35	8.0623	22.597	7.301	23.358	7.5473
22.243	15.405	22.673	14.729	21.996	14.301	21.567	14.977
22.154	9.4653	22.671	8.8547	22.061	8.3379	21.545	8.9485
22.51	29.242	22.562	30.041	21.763	30.092	21.712	29.293
21.465	39.364	22.17	39.74	21.794	40.445	21.089	40.069
21.265	3.1253	21.945	2.7033	21.523	2.0237	20.842	2.4455
21.554	13.959	21.912	13.243	21.196	12.886	20.837	13.601
21.153	45.637	21.805	46.102	21.34	46.754	20.688	46.289
21.509	24.771	21.098	24.085	20.413	24.497	20.824	25.182
21.22	17.629	20.43	17.761	20.299	16.972	21.089	16.84
20.419	31.934	20.831	32.619	20.146	33.03	19.734	32.345
19.819	2.4134	20.539	2.065	20.19	1.3448	19.469	1.6933
20.308	14.649	19.743	15.214	19.178	14.649	19.743	14.083
20.13	27.529	19.454	27.1	19.027	27.776	19.703	28.205
20.086	6.996	19.287	7.0203	19.263	6.2206	20.061	6.1963
19.707	44.347	18.933	44.545	19.131	45.319	19.905	45.121
19.151	32.645	18.397	32.379	18.13	33.133	18.884	33.4
18.551	39.475	17.752	39.502	17.779	40.302	18.577	40.274
18.506	33.558	17.736	33.337	17.518	34.107	18.286	34.327
18.061	27.373	18.175	28.165	17.383	28.279	17.269	27.487
18.017	18.208	17.688	18.937	16.958	18.608	17.287	17.879
17.861	22.613	17.485	21.907	16.78	22.283	17.156	22.989
17.594	34.381	17.841	35.141	17.08	35.388	16.833	34.628
17.817	15.093	17.089	15.424	16.758	14.696	17.485	14.365
17.483	33.624	16.758	33.284	16.42	34.009	17.142	34.35
17.483	6.4621	16.698	6.619	16.542	5.8346	17.327	5.6778
16.793	32	17.151	32.717	16.435	33.073	16.077	32.359
17.105	1.3679	16.384	1.7163	16.037	0.99618	16.755	0.64773
16.704	43.969	15.906	44.017	15.957	44.816	16.755	44.767
16.549	7.9081	15.817	8.2287	15.494	7.4959	16.228	7.1751
16.148	22.479	15.901	21.718	15.14	21.964	15.387	22.726
16.037	30.31	15.643	29.613	14.947	30.007	15.341	30.703
15.748	28.975	15.045	28.592	14.662	29.295	15.365	29.678
14.991	1.6793	14.193	1.7263	14.146	0.92767	14.945	0.88068
14.702	6.5956	13.944	6.8485	13.69	6.0895	14.449	5.8366
14.235	10.778	13.456	10.961	13.274	10.182	14.053	9.999
13.456	44.925	13.737	45.675	12.989	45.955	12.707	45.205
13.39	17.207	12.747	17.683	12.271	17.04	12.914	16.564
12.945	38.251	13.218	39.003	12.466	39.277	12.193	38.525
13.1	1.1454	12.302	1.1219	12.324	0.32223	13.125	0.34574
12.767	5.5278	12.042	5.8673	11.703	5.143	12.426	4.8035
11.832	20.744	11.677	21.528	10.891	21.371	11.047	20.587
11.677	25.66	11.245	24.986	10.571	25.42	11.005	26.092
11.432	11.289	10.983	11.952	10.322	11.503	10.769	10.841
11.054	31.8	10.849	32.574	10.075	32.37	10.28	31.595
10.898	12.068	10.46	12.737	9.7903	12.299	10.229	11.63
10.787	44.636	10.055	44.316	9.7325	45.047	10.467	45.368
10.275	13.536	10.275	12.736	9.4744	12.736	9.4744	13.536
9.6524	38.251	9.9838	38.979	9.2564	39.31	8.925	38.583
9.7636	42.345	9.1741	41.804	8.6335	42.394	9.223	42.934
9.4299	39.875	8.7982	39.384	8.3065	40.015	8.9383	40.507
9.3854	6.996	9.3387	6.1974	8.5401	6.2444	8.5868	7.043
9.3409	35.048	8.6313	34.681	8.2643	35.393	8.9739	35.758
9.2965	26.261	9.0651	25.496	8.2999	25.727	8.5312	26.492
9.2075	10.889	9.0206	10.111	8.242	10.299	8.4311	11.077
9.0962	22.635	8.767	23.365	8.0374	23.035	8.3666	22.306
9.0073	18.697	8.5423	19.348	7.8905	18.883	8.3555	18.232
9.0073	4.4823	8.311	4.8767	7.9172	4.1806	8.6135	3.7862
7.9395	18.097	7.9639	17.297	7.1631	17.274	7.1409	18.073
7.2499	43.19	7.2276	43.989	6.4268	43.966	6.4512	43.165
7.1164	14.56	6.5513	15.125	5.9863	14.56	6.5513	13.994
6.8717	2.8806	7.1253	2.1216	6.3667	1.8686	6.1131	2.6277
6.6715	34.136	6.9718	34.877	6.231	35.177	5.9307	34.436
6.2266	1.3011	5.5347	1.7028	5.1343	1.011	5.8261	0.60929
6.1598	17.474	6.1843	16.674	5.3857	16.65	5.3612	17.449
6.0708	7.9748	5.617	8.6333	4.9586	8.1793	5.4124	7.5206
5.6704	41.344	6.0464	42.049	5.3412	42.425	4.9652	41.719
5.8261	23.747	5.5792	22.986	4.8184	23.231	5.0653	23.994
5.003	38.029	4.9586	38.828	4.1599	38.781	4.2044	37.982
4.4914	24.504	4.0799	23.818	3.3947	24.23	3.8062	24.915
3.8018	3.1698	3.2367	3.7355	2.6717	3.1698	3.2367	2.6041
3.4014	31.533	3.6327	32.298	2.8675	32.53	2.6361	31.765
3.4236	17.83	3.2412	18.608	2.4626	18.425	2.645	17.646
2.8675	41.811	3.1967	42.54	2.467	42.87	2.1378	42.14
2.4893	24.793	2.5138	25.591	1.7129	25.616	1.6907	24.815
1.644	29.642	1.3236	28.908	0.58951	29.231	0.91207	29.963
1.2213	36.116	1.4882	36.87	0.73411	37.137	0.46716	36.383
1.1768	10.355	0.73856	11.024	0.068962	10.586	0.5072	9.9167
1.1545	35.026	0.47161	34.61	0.055614	35.295	0.73856	35.709
1.0211	6.7958	0.26695	7.0621	0	6.3078	0.75413	6.0415
69.182	14.003	69.503	14.736	70.236	14.416	69.915	13.683
68.381	14.915	68.756	15.622	69.463	15.247	69.088	14.54
66.913	7.3075	67.536	7.8096	68.038	7.1869	67.415	6.6848
65.756	7.1518	66.298	7.7404	66.886	7.1989	66.345	6.6101
66.29	8.2195	67.03	8.5241	67.334	7.7844	66.595	7.4799
61.596	2.5469	61.299	1.8041	62.042	1.507	62.339	2.2497
60.417	1.6126	61.065	2.0818	61.534	1.4338	60.886	0.96462
60.662	3.2143	61.398	3.5266	61.711	2.7903	60.974	2.4777
59.95	26.617	59.88	27.413	60.677	27.484	60.747	26.686
58.838	26.661	59.437	26.132	59.967	26.73	59.367	27.26
54.099	31.333	54.628	30.732	55.228	31.26	54.7	31.86
53.677	29.776	53.488	30.552	54.266	30.741	54.454	29.965
52.787	7.7301	53.515	8.0612	53.846	7.3328	53.118	7.0018
51.875	7.6189	52.586	7.9853	52.952	7.2741	52.241	6.9077
41.019	32.334	41.065	33.133	41.864	33.086	41.817	32.287
40.285	32.512	39.918	33.222	40.629	33.589	40.997	32.879
39.617	31.733	39.206	32.419	39.891	32.83	40.302	32.145
39.284	1.4124	38.696	0.86974	39.239	0.28187	39.826	0.82451
37.949	2.013	38.739	2.1482	38.872	1.3597	38.085	1.2245
37.393	32.712	38.142	32.432	38.423	33.179	37.673	33.462
36.837	33.246	37.633	33.335	37.544	34.129	36.748	34.04
37.548	15.227	37.411	14.439	38.198	14.3	38.336	15.088
36.325	14.849	36.943	15.357	37.451	14.738	36.832	14.231
33.678	31.2	34.461	31.03	34.63	31.811	33.847	31.98
33.211	31.533	32.797	32.216	33.48	32.632	33.896	31.947
25.669	23.169	25.311	22.453	24.597	22.811	24.953	23.527
24.913	22.635	25.062	21.849	24.277	21.7	24.128	22.486
11.343	29.82	10.778	29.255	10.213	29.82	10.778	30.385
10.298	30.265	9.8103	29.631	9.1763	30.118	9.6635	30.752
10.943	31.022	10.524	30.339	9.8437	30.757	10.26	31.44
7.1831	29.064	6.6403	28.477	6.053	29.019	6.5958	29.607
6.1153	29.153	5.6237	28.521	4.9919	29.013	5.4836	29.645
