# Supplementary material for: Ant collective cognition allows for efficient navigation through disordered environments
Source: eLife. 2020 May 12;9:e55195. doi: 10.7554/eLife.55195 (PMC7332297; doi:10.7554/eLife.55195)
Supplement: Source data 1. — Each row in every file corresponds to the four vertices of a single cube, ordered as follows: X1, Y1, X2, Y2, X3, Y3, Y4. [file elife-55195-data1.zip › 1200005_300_cubes.txt]

1.0432	32.918	0.74225	32.178	0	32.479	0.30091	33.219
0.98298	40.782	1.1033	41.574	0.31295	41.695	0.19258	40.904
1.5246	1.002	0.78438	1.3066	0.47946	0.5669	1.2197	0.26234
1.7453	42.246	0.97897	42.016	0.74827	42.782	1.5146	43.013
2.2067	33.279	2.1425	34.077	1.3441	34.013	1.4083	33.215
2.6079	13.42	2.2829	12.689	1.5527	13.014	1.8757	13.745
2.8687	35.967	2.4294	35.299	1.7613	35.738	2.1987	36.407
2.7885	25.736	2.644	26.525	1.8556	26.378	2.0021	25.592
2.7684	37.432	3.0573	38.178	2.313	38.469	2.0221	37.723
3.2499	21.884	3.0091	21.122	2.2468	21.363	2.4855	22.125
4.7344	12.838	4.4194	13.573	3.6832	13.258	3.9981	12.523
4.8347	17.312	4.3011	17.908	3.7052	17.376	4.2369	16.779
4.9149	41.664	4.9149	42.465	4.1145	42.465	4.1145	41.664
5.6973	34.824	5.0714	34.324	4.5719	34.95	5.1978	35.45
6.4195	26.779	6.1727	27.542	5.4124	27.295	5.6592	26.533
7.0815	20.881	6.929	20.097	6.1426	20.249	6.2951	21.036
7.4025	18.636	6.8368	19.201	6.271	18.636	6.8368	18.07
7.6633	28.826	7.3724	28.081	6.6281	28.37	6.917	29.116
7.8839	37.211	7.6853	37.987	6.911	37.789	7.1096	37.012
8.1648	5.596	7.3985	5.8297	7.1658	5.0648	7.9301	4.8309
8.8469	36.067	8.239	35.548	7.7194	36.156	8.3253	36.675
9.4286	30.35	9.0535	29.644	8.3473	30.019	8.7205	30.725
9.9101	14.162	10.071	13.378	9.2862	13.218	9.1257	14.001
10.291	5.937	9.5049	6.0857	9.3564	5.2997	10.143	5.151
10.131	37.612	10.402	38.366	9.6493	38.637	9.3785	37.885
10.512	25.375	10.229	24.629	9.4808	24.912	9.7636	25.66
10.953	36.248	10.305	35.781	9.8359	36.429	10.484	36.896
11.114	18.014	10.885	17.247	10.119	17.475	10.347	18.242
11.134	10.591	10.711	11.269	10.03	10.846	10.456	10.167
11.455	29.327	11.138	30.061	10.404	29.744	10.721	29.01
11.595	3.0081	10.939	3.4669	10.482	2.8115	11.136	2.3527
11.796	34.483	11.058	34.174	10.749	34.91	11.485	35.221
11.816	20.42	11.673	21.208	10.887	21.068	11.027	20.28
12.398	1.002	11.718	1.4239	11.296	0.74422	11.976	0.32236
12.759	39.297	12.107	38.836	11.643	39.488	12.295	39.951
13.461	5.917	12.883	6.4714	12.329	5.8947	12.905	5.3404
13.24	35.787	13.629	36.487	12.929	36.876	12.54	36.176
13.481	18.134	13.481	17.334	12.68	17.334	12.68	18.134
14.384	28.866	13.786	28.334	13.254	28.93	13.85	29.463
14.644	22.466	14.167	23.11	13.525	22.633	14.003	21.991
14.965	16.489	14.901	15.692	14.103	15.756	14.167	16.554
15.347	18.756	14.931	18.072	14.247	18.487	14.663	19.171
15.467	7.7826	14.725	8.0797	14.428	7.3369	15.17	7.04
15.868	11.073	15.359	11.689	14.741	11.179	15.252	10.563
15.688	29.889	15.668	30.689	14.867	30.669	14.887	29.869
16.39	5.7966	15.72	6.2355	15.282	5.5667	15.95	5.1278
16.53	34.764	15.934	34.23	15.401	34.826	15.997	35.359
16.791	37.251	16.99	38.027	16.215	38.226	16.017	37.452
17.032	2.9881	17.501	2.3401	16.853	1.871	16.384	2.5188
17.453	32.376	16.693	32.13	16.446	32.892	17.206	33.139
17.894	11.153	17.196	11.543	16.805	10.845	17.503	10.455
17.593	40.12	18.067	40.766	17.421	41.239	16.947	40.593
18.195	28.765	17.487	28.392	17.114	29.1	17.82	29.473
18.095	10.571	18.436	9.8477	17.714	9.5061	17.371	10.229
18.456	37.552	18.703	38.314	17.942	38.561	17.696	37.801
18.596	21.965	18.556	21.166	17.758	21.206	17.798	22.005
19.84	1.7042	19.058	1.8732	18.889	1.0913	19.672	0.92228
19.88	12.457	19.086	12.556	18.988	11.762	19.78	11.663
20.643	11.133	19.876	11.361	19.648	10.594	20.414	10.366
20.903	7.582	20.107	7.6544	20.035	6.8578	20.831	6.7854
21.285	17.693	20.687	18.224	20.155	17.626	20.753	17.095
22.328	3.2087	21.527	3.2087	21.527	2.4087	22.328	2.4087
22.589	26.86	22.4	27.638	21.622	27.449	21.81	26.671
22.328	32.998	22.952	33.5	22.452	34.124	21.828	33.624
22.468	1.6239	23.044	1.0695	22.49	0.49284	21.913	1.0473
23.231	24.512	22.607	24.011	22.105	24.635	22.729	25.136
23.271	17.933	23.349	17.137	22.552	17.06	22.474	17.856
23.872	6.6592	23.074	6.7222	23.012	5.9248	23.808	5.8618
24.474	19.097	23.995	19.737	23.355	19.257	23.834	18.617
24.214	32.998	24.446	33.764	23.68	33.997	23.447	33.231
24.635	25.074	24.278	24.36	23.562	24.717	23.919	25.433
24.374	37.05	24.689	37.787	23.953	38.102	23.638	37.367
25.377	9.4677	24.641	9.7829	24.326	9.0477	25.062	8.7325
25.237	41.083	25.945	41.458	25.57	42.164	24.863	41.791
26.22	15.446	25.421	15.51	25.357	14.713	26.155	14.648
26.601	17.572	25.987	18.086	25.473	17.473	26.087	16.959
26.019	33.259	26.669	33.726	26.202	34.376	25.552	33.909
26.841	21.483	26.306	22.077	25.712	21.541	26.248	20.948
26.36	1.9048	26.795	1.2333	26.123	0.79846	25.688	1.4699
26.902	30.892	27.243	31.616	26.521	31.957	26.177	31.235
27.203	9.2471	27.576	8.5391	26.868	8.1666	26.494	8.8745
27.463	5.7164	26.715	5.4333	26.998	4.685	27.746	4.9681
27.584	36.328	26.811	36.541	27.024	37.313	27.796	37.101
28.366	24.833	27.843	24.23	27.237	24.753	27.762	25.359
28.486	26.238	27.73	25.979	27.469	26.737	28.228	26.996
28.667	35.024	27.883	35.187	28.043	35.969	28.828	35.809
29.108	29.568	28.31	29.628	28.37	30.426	29.169	30.366
28.948	3.7905	29.696	3.5074	29.413	2.7592	28.665	3.0422
29.971	13.199	30.551	12.648	29.999	12.068	29.419	12.62
30.773	19.839	31.074	19.098	30.332	18.797	30.031	19.539
30.854	10.812	30.178	10.382	30.609	9.7075	31.283	10.137
31.094	37.712	30.294	37.712	30.294	38.513	31.094	38.513
31.636	7.2009	32.412	7.0117	32.224	6.2345	31.447	6.4235
32.298	39.117	33.032	39.434	32.717	40.168	31.983	39.853
31.997	21.102	32.386	21.802	33.084	21.413	32.695	20.715
32.679	2.6671	31.977	2.2839	32.36	1.5817	33.062	1.9648
32.519	24.713	33.257	25.022	32.95	25.76	32.21	25.453
33.201	31.133	32.553	31.604	33.024	32.252	33.67	31.78
33.361	6.7996	32.587	6.596	32.792	5.8225	33.564	6.0261
33.421	15.506	32.769	15.043	33.231	14.391	33.885	14.854
33.401	22.326	34.051	21.86	34.517	22.51	33.869	22.976
34.766	11.995	34.21	11.419	34.788	10.864	35.341	11.441
35.187	27.02	34.563	27.524	35.066	28.145	35.688	27.644
35.287	40.882	34.663	41.386	35.167	42.008	35.789	41.506
34.886	19.619	35.5	20.131	36.011	19.516	35.397	19.004
35.468	36.108	34.934	36.705	35.532	37.239	36.063	36.641
35.046	29.347	35.833	29.207	35.975	29.995	35.187	30.135
36.13	12.738	35.414	12.38	35.773	11.664	36.487	12.022
35.809	6.5388	36.507	6.1487	36.116	5.4503	35.418	5.8405
35.728	1.1424	36.509	0.96892	36.336	0.18802	35.554	0.36156
36.13	41.885	36.866	42.196	36.557	42.934	35.819	42.623
36.631	33.961	35.937	34.36	36.336	35.054	37.03	34.655
37.514	8.3644	36.806	7.9901	37.181	7.2831	37.887	7.6574
37.293	17.693	36.942	16.973	37.662	16.623	38.011	17.343
37.594	10.752	36.918	10.322	37.349	9.6473	38.023	10.077
37.915	27.782	38.667	27.514	38.938	28.266	38.186	28.537
38.056	21.624	38.579	22.229	39.183	21.706	38.659	21.1
38.196	33.64	38.99	33.558	39.075	34.352	38.28	34.437
38.898	14.603	38.374	13.997	38.982	13.475	39.504	14.081
38.477	29.287	39.273	29.215	39.347	30.011	38.551	30.085
39.64	36.93	39.265	37.638	39.973	38.011	40.346	37.305
39.821	39.037	40.615	39.123	40.529	39.919	39.735	39.833
40.403	1.3832	41.157	1.118	40.892	0.36328	40.138	0.62847
40.964	20.219	41.442	19.578	42.084	20.055	41.606	20.697
41.606	6.2179	40.96	5.7448	41.434	5.0997	42.08	5.5727
41.025	18.455	41.045	17.655	41.845	17.676	41.823	18.476
41.165	41.805	41.963	41.827	41.943	42.627	41.143	42.605
41.285	26.619	42.026	26.32	42.326	27.06	41.586	27.361
41.566	23.75	42.062	23.122	42.69	23.618	42.194	24.246
42.268	10.31	42.966	10.7	43.356	10.002	42.657	9.612
42.549	16.188	42.489	15.39	43.287	15.331	43.346	16.128
43.131	37.131	42.866	37.887	43.62	38.152	43.885	37.398
42.991	17.131	42.991	16.331	43.791	16.331	43.791	17.131
43.251	31.895	43.797	31.311	44.381	31.857	43.835	32.442
43.893	1.1023	43.215	0.67836	43.638	0	44.317	0.42397
43.432	21.242	43.725	21.987	44.469	21.694	44.176	20.95
43.833	28.986	44.613	28.815	44.786	29.596	44.004	29.768
44.997	41.825	44.441	42.403	45.019	42.956	45.572	42.381
45.157	4.0312	44.521	3.5446	45.009	2.9096	45.643	3.3963
45.458	10.712	45.334	9.9213	46.124	9.7965	46.248	10.587
45.358	31.694	46.148	31.572	46.27	32.362	45.48	32.487
45.919	25.816	45.897	26.617	46.698	26.639	46.718	25.838
45.98	21.644	46.098	20.853	46.888	20.972	46.77	21.764
46.16	12.958	46.603	13.624	47.269	13.18	46.826	12.515
46.762	41.404	46.25	42.02	46.864	42.531	47.376	41.917
47.324	13.279	47.869	13.865	48.453	13.32	47.909	12.734
47.905	40.26	47.665	41.025	48.427	41.265	48.668	40.503
47.725	31.955	48.301	31.401	48.856	31.975	48.281	32.531
48.407	9.7486	48.078	9.0196	48.806	8.6902	49.135	9.4194
48.186	6.6392	48.82	7.1258	49.308	6.4911	48.672	6.0042
48.307	1.2829	49.017	1.6492	49.384	0.93809	48.672	0.57174
49.611	32.898	49.268	33.622	49.99	33.965	50.333	33.243
49.25	18.716	49.424	19.496	50.205	19.321	50.03	18.54
50.132	29.467	50.447	28.733	51.182	29.048	50.867	29.784
50.212	23.249	50.172	24.049	50.971	24.089	51.011	23.289
50.172	14.784	50.769	15.317	51.302	14.72	50.705	14.187
50.553	3.7103	50.3	2.9514	51.059	2.6984	51.312	3.4573
50.493	10.25	50.471	9.4505	51.271	9.4288	51.293	10.228
50.734	20.841	50.937	20.069	51.711	20.272	51.507	21.046
50.995	13.139	51.31	13.874	52.045	13.559	51.73	12.824
51.015	16.068	51.243	15.301	52.009	15.529	51.781	16.296
51.195	41.163	51.843	40.696	52.312	41.344	51.664	41.811
51.416	39.177	52.071	38.72	52.53	39.374	51.874	39.833
51.516	26.94	51.72	26.167	52.493	26.37	52.29	27.144
51.737	7.3613	52.524	7.5026	52.665	6.7152	51.878	6.574
52.278	36.308	53.057	36.128	53.239	36.906	52.46	37.089
53.061	28.444	53.332	27.692	54.085	27.965	53.813	28.717
53.402	14.944	53.712	14.207	54.449	14.518	54.139	15.255
53.863	21.463	54.384	22.071	54.991	21.551	54.471	20.944
54.265	25.074	54.386	24.284	55.177	24.406	55.055	25.196
54.906	4.8939	54.765	4.1065	55.552	3.9652	55.694	4.7524
54.806	36.569	55.36	35.993	55.937	36.547	55.383	37.125
54.826	40.04	55.554	39.709	55.886	40.435	55.159	40.768
54.987	10.37	54.905	9.5747	55.701	9.493	55.782	10.289
55.087	7.0805	55.642	7.6566	56.218	7.1018	55.663	6.5256
55.408	1.2227	55.962	1.7993	56.539	1.2449	55.985	0.66825
56.03	14.463	56.118	13.668	56.913	13.756	56.825	14.551
56.07	18.214	56.342	17.462	57.094	17.734	56.822	18.486
56.812	30.33	56.855	31.131	57.654	31.086	57.611	30.288
56.933	2.7072	57.699	2.9351	57.927	2.1684	57.161	1.9404
56.953	4.3723	57.529	4.9268	58.084	4.35	57.507	3.7957
57.234	39.578	57.191	40.379	57.99	40.421	58.032	39.62
57.414	37.532	57.636	38.302	58.405	38.08	58.182	37.311
57.875	27.582	57.964	28.378	58.759	28.29	58.671	27.493
58.397	5.7364	59.135	6.0441	59.443	5.3057	58.705	4.998
58.598	16.248	58.639	15.449	59.437	15.49	59.397	16.289
58.999	33.5	58.874	34.29	59.664	34.416	59.789	33.626
59.179	14.242	59.01	13.46	59.792	13.291	59.961	14.073
59.2	8.9662	59.557	9.6818	60.273	9.3239	59.915	8.6085
60.303	26.298	60.803	25.674	61.427	26.173	60.927	26.799
60.463	22.446	60.796	23.174	61.523	22.841	61.191	22.115
60.524	6.3583	61.142	6.866	61.649	6.248	61.031	5.7402
60.684	19.037	61.033	19.756	61.753	19.407	61.403	18.687
60.845	31.634	61.556	31.269	61.922	31.981	61.21	32.346
61.607	34.944	61.947	34.222	62.671	34.561	62.331	35.285
61.667	5.3553	61.841	4.5743	62.621	4.7478	62.448	5.5288
61.767	13.961	62.344	14.516	62.898	13.939	62.322	13.385
62.068	41.203	62.526	40.547	63.182	41.004	62.724	41.662
62.269	16.068	62.127	15.28	62.915	15.139	63.056	15.926
62.911	19.759	63.027	20.55	63.818	20.434	63.702	19.643
63.232	16.489	63.754	17.095	64.36	16.573	63.838	15.967
63.352	7.4617	63.542	6.6845	64.319	6.8743	64.129	7.6514
63.352	30.21	63.501	30.996	64.287	30.848	64.138	30.061
63.392	33.119	63.71	33.853	64.444	33.536	64.126	32.802
63.633	14.062	64.116	14.699	64.754	14.216	64.271	13.579
64.375	27.622	64.838	26.97	65.49	27.433	65.027	28.085
65.579	35.265	65.66	36.061	66.456	35.979	66.374	35.185
65.639	22.065	66.102	22.719	66.754	22.256	66.291	21.604
65.82	16.469	66.212	15.772	66.909	16.164	66.517	16.861
66.441	41.604	66.281	42.389	67.064	42.549	67.225	41.767
66.281	5.5358	66.957	5.9637	67.385	5.2881	66.709	4.86
66.502	9.568	67.044	10.156	67.632	9.6132	67.089	9.0254
67.665	0.8616	67.622	0.062815	68.421	0.019637	68.464	0.81842
67.785	41.143	67.7	41.939	68.495	42.026	68.581	41.229
67.846	36.007	68.186	35.285	68.91	35.624	68.569	36.348
68.147	20.179	68.246	19.386	69.04	19.486	68.94	20.28
68.147	14.844	68.457	15.581	69.194	15.271	68.884	14.534
68.247	12.196	68.562	12.931	69.297	12.616	68.982	11.881
68.367	29.167	68.286	29.963	69.081	30.045	69.163	29.249
68.327	26.98	68.685	26.266	69.4	26.623	69.043	27.339
68.929	24.352	68.885	25.152	69.683	25.196	69.728	24.398
3.6912	7.7826	3.0553	8.2693	2.5698	7.6346	3.2037	7.1477
3.6912	9.0665	3.629	8.2689	2.8326	8.3303	2.8928	9.1279
5.6171	1.9048	5.0212	2.4388	4.4876	1.8432	5.0834	1.3092
6.8006	2.1856	6.1647	2.6723	5.6792	2.0376	6.3132	1.5508
7.1818	8.244	7.1397	7.4452	6.3412	7.4861	6.3834	8.285
9.3083	9.5881	9.2661	8.7893	8.4677	8.8302	8.5098	9.629
8.2049	8.8459	8.3493	8.0591	7.563	7.9142	7.4185	8.701
7.9842	13.199	7.3383	13.672	6.8648	13.027	7.5108	12.554
8.907	13.54	8.8629	12.741	8.0645	12.784	8.1086	13.583
18.576	25.897	17.868	25.525	17.495	26.234	18.203	26.605
18.937	24.793	18.917	25.594	18.117	25.574	18.137	24.775
19.84	35.405	19.042	35.367	19.002	36.166	19.8	36.206
20.582	34.764	19.957	34.264	19.457	34.89	20.083	35.389
22.689	39.638	22.887	40.415	22.113	40.613	21.915	39.839
22.488	40.722	21.698	40.597	21.573	41.388	22.364	41.512
44.716	16.228	44.531	15.45	45.31	15.266	45.494	16.044
45.518	15.646	45.707	14.869	46.485	15.058	46.295	15.835
46.702	35.125	46.361	35.849	47.083	36.19	47.424	35.468
47.243	36.007	46.87	36.715	47.576	37.089	47.952	36.382
61.246	37.392	61.267	38.192	62.066	38.172	62.045	37.371
62.148	38.334	61.889	39.093	62.646	39.351	62.905	38.595
63.954	4.2519	64.051	3.4579	64.845	3.5546	64.748	4.3488
65.017	3.8908	65.679	4.3394	66.128	3.6772	65.466	3.2286
65.88	11.253	66.127	10.492	66.887	10.739	66.641	11.5
66.903	12.096	66.922	11.296	67.722	11.316	67.703	12.115
66.542	34.402	67.031	33.771	67.664	34.26	67.174	34.894
67.364	33.941	67.851	33.307	68.486	33.795	67.999	34.429
68.367	39.137	69.066	38.748	69.456	39.446	68.757	39.837
68.608	38.415	69.028	37.735	69.709	38.156	69.289	38.836
