# Supplementary material for: Ant collective cognition allows for efficient navigation through disordered environments
Source: eLife. 2020 May 12;9:e55195. doi: 10.7554/eLife.55195 (PMC7332297; doi:10.7554/eLife.55195)
Supplement: Source data 1. — Each row in every file corresponds to the four vertices of a single cube, ordered as follows: X1, Y1, X2, Y2, X3, Y3, Y4. [file elife-55195-data1.zip › 1200013_300_cubes.txt]

0.79111	43.677	0.91777	44.466	0.12874	44.595	0	43.806
1.3933	4.4539	0.64576	4.7396	0.35922	3.9923	1.1067	3.7066
1.4971	10.704	0.86586	11.195	0.37375	10.564	1.005	10.072
1.5179	36.825	1.3227	37.602	0.5461	37.407	0.74128	36.632
1.8916	32.07	1.4473	31.404	0.78073	31.848	1.2251	32.515
2.1408	40.625	2.1408	41.424	1.3393	41.424	1.3393	40.625
2.5353	7.0494	1.9581	7.6034	1.4037	7.0264	1.9809	6.4724
2.5561	39.566	1.7899	39.331	1.5573	40.098	2.3214	40.33
2.8883	18.283	2.3443	18.871	1.7566	18.328	2.3007	17.74
3.4489	41.663	2.8322	41.152	2.3214	41.769	2.9381	42.28
3.0752	1.8168	3.3866	1.0804	2.6495	0.76796	2.338	1.5044
3.5112	26.568	3.5341	27.367	2.7346	27.39	2.7118	26.591
4.0926	22.768	3.5839	23.387	2.9651	22.878	3.4738	22.259
4.7363	24.45	4.2421	25.079	3.613	24.585	4.1071	23.956
4.6532	4.4747	4.6076	3.6759	3.8081	3.7216	3.8538	4.5204
4.8194	14.317	4.7944	13.517	3.995	13.541	4.0199	14.34
4.8194	40.189	5.1765	40.905	4.4601	41.262	4.103	40.546
5.2554	6.3434	4.4954	6.5964	4.2421	5.8374	5.0021	5.5845
5.6084	38.383	5.1537	37.724	4.4954	38.177	4.9481	38.835
5.7122	18.843	5.5503	18.06	4.7674	18.221	4.9273	19.005
6.2728	12.863	5.9136	13.579	5.1993	13.221	5.5565	12.506
6.2106	28.873	5.9759	29.637	5.2118	29.404	5.4444	28.638
6.3559	20.608	6.115	21.373	5.353	21.132	5.5918	20.369
6.3144	43.781	6.3351	44.581	5.5357	44.601	5.5129	43.802
6.8127	33.191	6.4286	32.49	5.7267	32.872	6.1088	33.574
6.6674	38.466	7.0079	39.19	6.2832	39.531	5.9427	38.806
7.0204	13.985	6.4327	14.528	5.8887	13.941	6.4763	13.398
7.2488	43.677	7.7118	44.329	7.0577	44.792	6.5947	44.14
8.0586	16.829	7.3858	17.262	6.9518	16.589	7.6246	16.156
9.3875	9.6657	8.7334	10.126	8.2724	9.4718	8.9265	9.0114
9.9273	20.775	10.01	19.979	9.2151	19.895	9.13	20.691
10.28	11.472	9.7384	12.061	9.1487	11.519	9.6906	10.93
10.301	43.947	9.5577	43.65	9.2608	44.394	10.004	44.691
10.446	38.549	9.7488	38.156	9.3563	38.854	10.054	39.246
10.467	32.34	10.177	33.086	9.4311	32.795	9.7218	32.049
10.799	27.025	10.459	26.3	9.7342	26.64	10.075	27.365
10.758	40.874	11.009	41.632	10.251	41.885	9.9979	41.128
11.069	8.6483	10.403	9.092	9.9585	8.4263	10.625	7.9826
10.82	5.2014	10.862	4.4026	10.064	4.3594	10.021	5.1582
11.588	10.849	11.047	11.438	10.457	10.896	10.999	10.308
11.941	36.078	11.194	35.791	10.907	36.537	11.653	36.825
12.232	34.749	12.554	35.48	11.823	35.804	11.499	35.071
12.232	30.679	12.546	31.414	11.811	31.73	11.497	30.995
12.917	24.907	12.434	25.544	11.796	25.06	12.28	24.423
13.208	13.362	12.496	13.728	12.13	13.017	12.841	12.651
13.769	1.1939	12.984	1.3552	12.824	0.57168	13.607	0.41036
13.956	16.559	13.218	16.872	12.905	16.135	13.642	15.823
14.537	42.162	14.662	42.953	13.87	43.077	13.746	42.286
14.641	10.351	14.848	9.5787	14.076	9.3698	13.868	10.142
15.222	38.133	14.616	37.61	14.093	38.214	14.697	38.738
15.16	21.709	15.054	22.502	14.261	22.398	14.367	21.605
15.513	9.0428	15.513	8.2427	14.711	8.2427	14.711	9.0428
15.617	40.189	14.821	40.087	14.72	40.88	15.515	40.982
15.783	31.966	15.284	31.339	14.657	31.838	15.156	32.463
15.679	16.601	15.615	15.803	14.817	15.866	14.882	16.664
15.7	43.677	14.9	43.655	14.878	44.454	15.677	44.477
16.136	19.03	15.745	18.332	15.046	18.722	15.436	19.42
16.468	10.309	16.661	9.5332	15.885	9.3393	15.691	10.115
16.696	15.044	16.896	14.269	16.119	14.07	15.92	14.844
17.652	31.385	16.89	31.142	16.647	31.904	17.409	32.147
17.631	44.196	16.84	44.072	16.715	44.861	17.506	44.988
17.88	23.349	17.521	22.633	16.806	22.992	17.164	23.706
17.548	4.6615	18.179	4.1705	17.687	3.5388	17.056	4.0301
17.818	7.6723	17.969	6.887	17.184	6.7344	17.031	7.5195
18.358	39.026	17.566	38.902	17.442	39.691	18.233	39.817
18.897	31.655	18.875	32.454	18.075	32.434	18.096	31.634
19.624	9.2089	18.86	9.4487	18.621	8.6856	19.383	8.4456
19.417	1.5677	19.869	0.90912	19.211	0.45494	18.756	1.1135
20.268	16.539	20.392	15.748	19.601	15.624	19.477	16.414
21.181	22.083	21.225	21.283	20.426	21.24	20.382	22.039
21.825	16.331	21.238	16.874	20.694	16.286	21.281	15.743
21.825	26.402	21.491	27.128	20.764	26.796	21.096	26.069
21.846	5.3675	21.049	5.4304	20.984	4.6329	21.782	4.57
22.157	28.478	21.422	28.16	21.105	28.895	21.84	29.213
22.24	23.536	21.85	22.836	21.152	23.227	21.541	23.924
22.22	33.752	21.42	33.729	21.397	34.529	22.197	34.552
22.78	39.628	22.008	39.414	21.794	40.185	22.566	40.399
22.739	18.532	22.548	17.755	21.771	17.945	21.96	18.722
22.946	26.9	23.179	27.664	22.415	27.899	22.18	27.135
23.382	5.326	22.587	5.412	22.5	4.6167	23.295	4.5305
23.943	3.0212	23.173	3.2409	22.953	2.4718	23.723	2.2519
23.902	13.133	23.108	13.243	22.998	12.451	23.792	12.341
23.922	7.9838	24.284	7.2699	23.569	6.9089	23.208	7.6225
23.985	41.435	24.676	41.834	24.277	42.527	23.584	42.128
24.898	38.154	24.13	37.926	23.904	38.692	24.67	38.92
24.213	36.472	24.932	36.821	24.583	37.542	23.862	37.193
24.566	43.781	25.243	44.205	24.819	44.884	24.14	44.46
25.272	31.385	25.7	32.06	25.025	32.49	24.597	31.815
26.186	17.016	25.444	17.321	25.141	16.581	25.88	16.276
26.103	27.274	25.307	27.176	25.212	27.971	26.005	28.067
25.999	19.549	26.038	18.75	25.239	18.711	25.199	19.51
26.414	1.0485	25.617	0.96481	25.702	0.16923	26.497	0.25297
25.853	42.909	26.624	43.125	26.408	43.895	25.637	43.679
26.497	21.377	26.705	20.604	25.932	20.396	25.725	21.167
26.622	29.703	27.103	30.341	26.468	30.824	25.984	30.187
27.265	13.507	26.505	13.76	26.252	13.001	27.012	12.748
27.079	9.9772	26.4	9.5532	26.823	8.8748	27.502	9.2988
27.411	23.557	27.471	24.354	26.674	24.417	26.611	23.619
27.411	31.551	28.108	31.941	27.718	32.639	27.02	32.249
27.473	7.2571	28.169	6.8648	27.778	6.1676	27.081	6.5598
27.618	4.8484	28.262	4.3752	27.789	3.7303	27.145	4.2033
27.639	26.692	28.295	27.149	27.836	27.805	27.18	27.348
28.781	24.076	29.003	24.844	28.235	25.066	28.013	24.298
28.677	20.069	29.232	19.493	28.657	18.937	28.1	19.513
29.342	21.584	28.613	21.917	28.281	21.19	29.008	20.858
29.466	10.745	30.01	10.159	29.423	9.6148	28.879	10.201
30.048	16.892	29.248	16.936	29.205	16.137	30.002	16.093
30.629	6.8833	29.83	6.8412	29.871	6.0424	30.671	6.0843
30.691	27.294	29.917	27.498	30.12	28.272	30.895	28.069
30.982	42.826	30.187	42.911	30.272	43.706	31.067	43.621
31.148	1.9622	30.376	1.7481	30.592	0.97728	31.362	1.1914
31.273	41.248	30.482	41.37	30.602	42.16	31.393	42.039
31.73	14.878	31.121	14.357	31.642	13.749	32.249	14.27
31.917	8.7936	31.204	8.4271	31.572	7.7162	32.282	8.0824
32.083	19.113	32.88	19.178	32.944	18.381	32.147	18.316
32.581	4.8692	32.049	4.2712	32.647	3.7398	33.179	4.3376
33.349	1.7545	32.579	1.5348	32.799	0.76557	33.567	0.98534
32.83	21.73	33.036	22.502	33.81	22.294	33.603	21.522
33.785	6.3642	33.009	6.1701	33.202	5.3941	33.978	5.588
33.744	41.663	33.167	42.218	33.721	42.795	34.298	42.238
33.245	35.662	34.045	35.64	34.066	36.439	33.266	36.462
34.055	31.468	33.308	31.755	33.592	32.5	34.34	32.216
34.055	18.885	33.499	18.309	34.076	17.754	34.63	18.33
34.471	21.564	34.819	20.843	35.538	21.194	35.189	21.912
35.343	11.348	34.977	10.635	35.689	10.271	36.055	10.983
35.26	12.531	36.04	12.362	35.872	11.58	35.089	11.749
35.716	7.963	36.454	7.6553	36.146	6.917	35.407	7.2247
35.841	29.786	36.503	29.338	36.952	30	36.287	30.449
36.173	27.128	36.968	27.049	37.047	27.845	36.252	27.924
36.319	3.0419	37.099	2.8729	36.931	2.0909	36.148	2.26
36.651	39.275	36.157	39.905	36.786	40.399	37.28	39.77
36.588	34.52	37.369	34.352	37.539	35.133	36.757	35.303
38.146	4.7861	37.448	4.3939	37.841	3.6966	38.536	4.0889
37.917	43.594	38.632	43.951	38.275	44.668	37.558	44.311
37.627	13.341	38.337	13.707	38.704	12.996	37.992	12.63
38.25	38.113	37.598	38.578	38.063	39.228	38.715	38.762
37.959	28.167	37.654	28.906	38.393	29.211	38.698	28.472
38.084	33.108	38.767	32.693	39.182	33.378	38.497	33.792
38.706	42.598	39.458	42.324	39.73	43.075	38.978	43.349
39.205	23.37	39.115	24.165	39.911	24.253	40	23.459
39.309	7.963	40.108	7.9853	40.129	7.1856	39.329	7.1634
39.475	21.19	39.72	21.95	40.482	21.705	40.235	20.943
40.139	36.638	39.477	37.087	39.925	37.749	40.588	37.301
39.848	5.8659	40.559	6.2321	40.926	5.521	40.214	5.1547
40.762	16.622	40.449	15.885	41.186	15.573	41.497	16.309
41.053	12.012	41.852	12.012	41.852	11.212	41.053	11.212
41.177	23.245	41.456	22.496	42.205	22.776	41.927	23.526
41.427	43.76	42.22	43.659	42.321	44.452	41.528	44.554
41.717	38.466	42.515	38.422	42.558	39.221	41.759	39.265
41.842	34.022	42.446	33.499	42.969	34.105	42.363	34.628
42.257	9.0843	41.952	8.3445	42.691	8.0399	42.996	8.7797
42.112	3.7687	42.793	4.1867	43.21	3.5046	42.529	3.0866
42.402	31.676	42.978	31.121	43.532	31.699	42.957	32.253
42.735	42.079	42.51	42.847	43.281	43.069	43.503	42.301
42.901	0.84091	43.698	0.79886	43.657	0	42.857	0.042045
43.005	36.887	43.76	36.628	44.02	37.384	43.264	37.643
43.191	19.985	43.69	20.61	44.315	20.11	43.814	19.486
43.628	18.117	44.232	18.639	44.755	18.033	44.149	17.511
43.669	3.9971	44.379	4.3634	44.747	3.6522	44.035	3.2859
44.064	28.623	44.462	27.93	45.156	28.329	44.755	29.022
44.292	25.135	44.313	25.934	45.112	25.914	45.091	25.114
44.915	7.0702	45.712	7.0245	45.667	6.2259	44.869	6.2714
45.226	29.89	45.247	30.689	46.047	30.669	46.026	29.869
45.683	10.6	45.473	9.8279	46.246	9.619	46.456	10.391
46.14	12.531	45.835	11.791	46.574	11.487	46.879	12.227
46.659	30.866	46.412	31.628	47.174	31.873	47.419	31.113
46.659	1.0693	47.409	1.3478	47.687	0.59794	46.937	0.31939
46.804	16.269	46.782	15.469	47.583	15.448	47.604	16.248
47.51	41.331	46.979	41.929	47.577	42.461	48.108	41.863
47.324	21.667	47.62	20.924	48.362	21.221	48.065	21.964
48.196	34.645	48.015	35.424	48.794	35.604	48.974	34.826
48.445	33.918	49.128	33.503	49.543	34.188	48.858	34.601
48.86	7.0702	48.555	6.3304	49.294	6.0258	49.599	6.7656
48.715	37.926	48.64	38.723	49.435	38.798	49.51	38
49.172	15.397	48.924	14.636	49.685	14.389	49.932	15.15
49.981	4.5993	49.489	3.9678	50.121	3.4765	50.612	4.1082
49.711	39.358	50.409	38.968	50.799	39.666	50.101	40.056
50.147	19.134	50.513	19.845	51.224	19.479	50.858	18.768
50.5	11.327	50.286	10.556	51.056	10.342	51.27	11.113
50.956	31.717	51.577	31.213	52.082	31.831	51.462	32.338
51.206	2.4813	51.828	2.984	52.331	2.3615	51.708	1.859
51.247	27.087	51.613	26.375	52.325	26.742	51.958	27.452
51.912	23.702	52.081	22.919	52.863	23.09	52.694	23.87
52.015	41.518	52.772	41.258	53.032	42.014	52.275	42.274
52.057	25.301	52.104	26.101	52.902	26.053	52.856	25.253
52.721	10.039	52.322	9.3461	53.016	8.9471	53.415	9.6402
52.555	33.752	53.211	33.293	53.669	33.949	53.014	34.408
52.784	16.456	52.992	15.683	53.765	15.892	53.556	16.664
52.846	21.813	53.099	22.571	53.858	22.319	53.605	21.559
53.344	26.132	53.28	26.929	54.077	26.993	54.142	26.196
53.635	6.821	53.312	6.0891	54.044	5.7662	54.367	6.4981
53.407	38.362	54.166	38.108	54.418	38.868	53.66	39.12
53.78	33.129	54.47	32.724	54.875	33.414	54.186	33.819
53.988	30.243	53.799	31.02	54.576	31.209	54.765	30.432
54.383	13.611	54.097	12.864	54.844	12.578	55.13	13.325
54.383	15.936	55.028	16.409	55.501	15.764	54.856	15.291
55.109	7.7139	55.732	8.2166	56.234	7.5941	55.612	7.0916
55.213	9.5411	55.861	10.01	56.33	9.3623	55.682	8.8931
55.628	29.35	56.225	28.816	56.758	29.414	56.161	29.946
55.94	42.452	55.815	43.243	56.605	43.368	56.73	42.577
56.168	2.2737	56.734	2.8393	57.3	2.2737	56.734	1.708
56.272	41.746	56.849	41.192	57.403	41.769	56.826	42.324
56.272	13.133	56.826	13.71	57.403	13.156	56.849	12.579
56.459	25.986	56.8	26.711	57.523	26.37	57.183	25.646
56.604	6.0943	57.332	6.4253	57.664	5.6971	56.935	5.3659
56.916	29.059	57.514	28.528	58.045	29.126	57.447	29.657
57.123	27.025	57.62	27.652	58.247	27.153	57.75	26.528
57.975	5.5336	58.618	6.0098	59.094	5.3669	58.451	4.8908
58.473	36.804	58.932	36.148	59.587	36.607	59.128	37.263
59.491	28.104	59.66	27.321	60.442	27.492	60.272	28.272
59.657	33.171	59.678	33.97	60.477	33.949	60.456	33.15
59.885	7.9423	59.929	7.1435	60.728	7.1879	60.684	7.9865
60.051	19.965	60.617	20.53	61.183	19.965	60.617	19.399
60.383	42.847	60.578	43.623	61.353	43.428	61.16	42.654
60.674	26.319	61.161	25.683	61.796	26.171	61.309	26.804
60.944	14.504	61.216	13.751	61.968	14.023	61.696	14.775
61.048	37.905	61.438	37.207	62.136	37.598	61.746	38.295
61.172	3.8517	61.701	4.4522	62.301	3.9238	61.773	3.3233
61.629	1.7338	61.561	0.93671	62.358	0.8684	62.426	1.6655
61.733	28.042	62.091	27.326	62.806	27.685	62.449	28.399
62.003	22.311	62.344	23.036	63.067	22.695	62.727	21.971
62.024	15.002	62.504	15.642	63.144	15.162	62.664	14.522
62.044	10.268	62.149	9.4747	62.942	9.5791	62.838	10.372
63	17.701	63.104	16.908	63.897	17.013	63.793	17.806
63	9.2712	63	8.4711	63.8	8.4711	63.8	9.2712
63.166	2.5644	63.103	1.7668	63.9	1.7039	63.963	2.5015
63.332	20.089	63.423	20.885	64.217	20.793	64.127	19.998
64.723	6.2396	64.595	5.45	65.385	5.3218	65.513	6.1115
64.64	34.956	65.318	34.533	65.742	35.21	65.064	35.635
65.221	7.2571	65.67	7.9192	66.332	7.4707	65.884	6.8084
66.197	38.486	65.944	39.244	66.703	39.498	66.956	38.74
66.28	29.226	66.603	29.956	67.335	29.635	67.012	28.902
66.467	35.579	66.842	36.285	67.549	35.912	67.174	35.206
67.132	40.21	67.132	41.009	67.932	41.009	67.932	40.21
67.505	4.3086	67.156	3.5887	67.876	3.2396	68.225	3.9595
67.194	12.614	67.351	11.83	68.135	11.987	67.978	12.771
67.422	1.0485	68.062	1.5285	68.542	0.88856	67.902	0.40858
67.962	24.761	68.285	24.028	69.017	24.352	68.694	25.083
68.315	17.286	68.774	17.941	69.429	17.483	68.971	16.827
68.336	7.3194	68.902	7.885	69.467	7.3194	68.902	6.7537
69.125	32.527	69.385	31.771	70.141	32.029	69.882	32.787
2.5353	28.789	2.4107	29.581	1.6196	29.454	1.7442	28.665
3.5735	29.267	2.9755	28.735	2.4439	29.334	3.0419	29.865
7.0619	2.689	6.4846	3.2434	5.9302	2.6667	6.5075	2.1123
8.2039	2.8343	7.4917	3.2006	7.1263	2.4894	7.8364	2.1231
14.911	24.45	14.865	25.249	14.068	25.204	14.111	24.406
15.97	25.301	15.716	24.541	14.956	24.794	15.21	25.554
20.579	10.642	19.786	10.755	19.674	9.9628	20.465	9.8497
21.244	11.223	21.495	10.464	20.737	10.211	20.484	10.97
29.176	28.063	28.376	28	28.316	28.8	29.113	28.86
29.383	28.229	30.133	28.507	29.855	29.257	29.103	28.978
35.696	15.334	35.374	14.602	36.107	14.281	36.427	15.013
35.82	16.206	35.534	15.459	36.281	15.173	36.566	15.921
38.436	17.369	39.192	17.629	39.452	16.872	38.696	16.612
39.433	17.016	39.284	16.23	40.071	16.081	40.218	16.868
46.036	36.285	46.726	35.88	47.13	36.57	46.441	36.975
46.908	36.887	46.574	37.614	47.303	37.949	47.635	37.22
53.843	17.847	54.15	18.585	54.889	18.277	54.581	17.539
54.964	18.636	54.964	17.836	55.764	17.836	55.764	18.636
54.86	35.808	54.86	36.607	55.66	36.607	55.66	35.808
55.857	36.451	55.56	37.195	56.302	37.492	56.6	36.748
60.965	35.392	61.668	35.012	62.049	35.716	61.345	36.096
61.65	34.188	61.65	34.988	62.45	34.988	62.45	34.188
61.006	36.348	61.73	36.005	62.071	36.73	61.348	37.07
63.29	33.835	63.269	34.635	64.069	34.655	64.09	33.856
64.121	33.607	64.374	34.365	65.133	34.113	64.88	33.353
