# Supplementary material for: Ant collective cognition allows for efficient navigation through disordered environments
Source: eLife. 2020 May 12;9:e55195. doi: 10.7554/eLife.55195 (PMC7332297; doi:10.7554/eLife.55195)
Supplement: Source data 1. — Each row in every file corresponds to the four vertices of a single cube, ordered as follows: X1, Y1, X2, Y2, X3, Y3, Y4. [file elife-55195-data1.zip › 1220002_300_cubes.txt]

69.879	34.106	69.69	34.884	70.468	35.074	70.656	34.295
69.161	40.891	68.915	41.652	69.676	41.9	69.922	41.139
68.9	38.455	68.647	39.214	69.406	39.469	69.659	38.71
68.422	17.97	68.84	17.288	69.522	17.706	69.104	18.388
68.422	45.132	68.588	45.915	69.37	45.749	69.204	44.966
68.291	10.294	68.502	9.5217	69.273	9.7322	69.063	10.504
68.182	23.907	68.387	23.134	69.16	23.339	68.956	24.111
67.769	28.756	68.238	29.404	68.886	28.937	68.417	28.289
66.682	19.449	66.77	20.244	67.565	20.156	67.477	19.361
66.247	6.0746	66.749	6.697	67.372	6.1944	66.869	5.572
66.095	17.253	66.38	16.505	67.128	16.791	66.842	17.538
65.507	26.146	65.98	25.503	66.626	25.975	66.153	26.621
65.768	13.534	65.746	12.734	66.545	12.711	66.568	13.511
65.29	19.949	65.516	20.717	66.283	20.491	66.057	19.723
65.464	24.233	65.486	25.033	66.286	25.011	66.264	24.211
64.659	44.697	64.339	45.43	65.072	45.751	65.392	45.019
64.116	38.977	64.826	38.61	65.194	39.321	64.483	39.688
64.268	36.02	64.315	36.82	65.113	36.772	65.066	35.974
64.181	32.823	64.11	33.621	64.907	33.691	64.978	32.895
64.029	2.7256	63.803	1.9581	64.57	1.7324	64.796	2.4998
63.485	7.2054	64	7.8181	64.612	7.3035	64.098	6.6909
63.637	29.713	63.533	30.507	64.326	30.611	64.43	29.817
63.289	31.518	63.266	32.318	64.065	32.342	64.089	31.542
63.115	15.643	63.235	14.852	64.026	14.972	63.906	15.763
62.963	37.107	63.653	36.702	64.058	37.394	63.368	37.799
62.746	11.772	63.333	12.315	63.876	11.727	63.288	11.184
62.158	12.729	62.489	13.457	63.218	13.127	62.887	12.398
61.941	42.152	62.483	41.565	63.071	42.107	62.53	42.694
61.832	35.389	61.76	36.187	62.556	36.259	62.629	35.463
61.789	2.2036	61.471	1.4697	62.205	1.1516	62.523	1.8856
61.463	33.366	62.191	33.036	62.522	33.764	61.794	34.095
61.245	3.9216	61.956	4.2894	62.323	3.5787	61.613	3.2112
59.614	27.625	59.867	26.866	60.626	27.121	60.373	27.88
59.484	34.693	59.777	33.949	60.521	34.243	60.228	34.987
59.549	41.195	59.596	41.996	60.394	41.948	60.347	41.15
59.505	11.011	59.551	10.213	60.35	10.258	60.304	11.057
59.571	8.3145	59.548	7.5149	60.347	7.4921	60.37	8.2917
59.092	39.434	59.703	38.918	60.219	39.53	59.609	40.045
59.44	43.348	59.167	44.101	59.919	44.375	60.192	43.622
58.875	23.385	59.429	23.963	60.006	23.409	59.452	22.832
58.875	30.605	59.428	30.028	60.006	30.581	59.452	31.159
58.548	33.78	58.853	33.04	59.593	33.345	59.288	34.084
58.766	45.523	58.609	46.308	59.394	46.465	59.55	45.68
58.744	4.748	58.359	4.0467	59.061	3.662	59.446	4.3635
58.048	19.666	58.647	20.197	59.178	19.598	58.578	19.067
58.266	15.469	58.172	14.675	58.967	14.581	59.06	15.376
57.94	28.256	58.113	29.037	58.894	28.865	58.72	28.084
57.918	3.117	57.962	2.3182	58.761	2.3626	58.717	3.1616
57.787	36.433	57.467	37.166	58.2	37.488	58.52	36.755
57.178	29.582	57.71	28.984	58.308	29.517	57.776	30.115
57.2	14.078	57.493	13.333	58.238	13.626	57.945	14.371
56.548	44.262	57.323	44.064	57.522	44.838	56.747	45.038
56.656	11.033	56.487	10.251	57.269	10.082	57.438	10.864
56.178	43.022	56.793	42.511	57.305	43.124	56.69	43.638
56.33	30.126	56.376	30.926	57.174	30.881	57.129	30.08
56.156	33.062	56.205	33.862	57.003	33.812	56.955	33.014
55.482	16.491	56.114	16.983	56.605	16.351	55.973	15.86
55.634	6.7923	55.677	5.9935	56.476	6.0368	56.433	6.8355
55.352	2.4863	55.443	1.6916	56.237	1.7824	56.146	2.5772
54.59	40.065	54.744	40.85	55.529	40.697	55.376	39.912
54.134	15.817	54.795	16.268	55.245	15.607	54.584	15.156
53.938	3.2257	54.671	3.5465	54.992	2.8136	54.259	2.4929
53.568	43.914	53.202	44.625	53.912	44.992	54.279	44.281
53.547	41.63	53.28	42.385	54.035	42.652	54.301	41.898
53.373	35.933	53.469	36.729	54.263	36.631	54.167	35.837
53.155	12.816	53.709	13.394	54.286	12.84	53.733	12.263
53.351	19.797	53.421	19	54.218	19.07	54.148	19.867
52.264	33.171	52.483	33.941	53.253	33.721	53.033	32.951
52.003	36.824	52.672	36.387	53.11	37.055	52.441	37.494
52.285	6.6835	51.841	6.0181	52.507	5.5742	52.951	6.2399
51.633	23.341	52.018	24.044	52.719	23.659	52.334	22.956
51.807	42.718	51.904	43.511	52.698	43.416	52.601	42.62
51.502	29.778	51.571	30.576	52.368	30.507	52.299	29.711
51.263	28.125	51.42	28.911	52.205	28.754	52.048	27.969
51.111	10.533	51.111	9.7329	51.911	9.7329	51.911	10.533
50.567	16.818	50.591	16.018	51.391	16.042	51.367	16.842
50.415	6.4008	50.483	5.6038	51.28	5.6721	51.212	6.4693
49.349	13.251	49.829	13.891	50.469	13.411	49.989	12.771
49.393	21.689	49.686	20.945	50.43	21.238	50.137	21.982
49.502	1.4208	50.302	1.4388	50.319	0.63895	49.52	0.62101
48.761	37.803	48.515	38.564	49.277	38.812	49.523	38.051
48.087	22.95	48.583	22.321	49.211	22.815	48.718	23.445
47	12.838	47.633	13.329	48.124	12.698	47.491	12.207
46.739	44.11	47.539	44.162	47.487	44.96	46.689	44.908
46.717	36.063	46.671	36.863	47.472	36.909	47.517	36.109
46.434	4.4871	46.115	3.7542	46.847	3.4336	47.169	4.1665
45.63	6.988	45.473	6.2036	46.258	6.0468	46.415	6.8312
45.129	31.192	44.818	31.929	45.554	32.242	45.867	31.505
44.999	46.132	45.788	46.265	45.656	47.054	44.866	46.921
44.455	16.317	45.112	16.776	45.571	16.121	44.914	15.662
44.281	40.695	44.949	40.252	45.393	40.917	44.727	41.361
44.281	20.645	44.488	21.419	45.26	21.214	45.056	20.44
44.194	37.825	44.042	38.61	44.827	38.764	44.982	37.979
43.999	13.447	43.936	12.65	44.731	12.585	44.797	13.382
43.803	4.2913	43.538	3.5369	44.292	3.2708	44.557	4.0252
43.455	18.557	43.409	17.759	44.21	17.713	44.255	18.512
43.629	8.6625	43.1	8.0621	43.703	7.5336	44.231	8.134
43.042	35.15	43.82	34.963	44.009	35.739	43.231	35.928
43.085	6.4226	42.918	5.6407	43.698	5.4716	43.868	6.2536
42.998	36.433	42.957	37.233	43.755	37.277	43.799	36.476
42.998	33.497	42.65	34.217	43.37	34.567	43.718	33.847
42.672	40.195	42.459	40.967	43.229	41.18	43.444	40.41
42.368	42.413	43.14	42.198	43.355	42.968	42.585	43.183
42.563	3.465	42.17	2.769	42.866	2.3746	43.261	3.0707
42.368	45.175	43.168	45.151	43.192	45.951	42.394	45.975
42.237	5.4874	41.722	4.8768	42.333	4.3601	42.848	4.9707
41.606	20.971	41.561	20.173	42.359	20.126	42.407	20.924
40.889	28.386	41.593	28.006	41.974	28.71	41.272	29.091
40.758	34.584	40.256	35.208	40.88	35.711	41.382	35.087
40.432	35.454	39.921	36.07	40.536	36.581	41.048	35.967
40.215	2.4428	41.008	2.3298	40.895	1.5378	40.102	1.651
39.106	33.627	39.684	33.075	40.239	33.654	39.66	34.206
39.062	38.042	39.749	37.631	40.16	38.318	39.475	38.729
39.019	40.978	39.819	40.978	39.819	41.778	39.019	41.778
38.801	6.64	38.536	5.8856	39.29	5.6194	39.556	6.3738
38.236	24.102	38.603	23.391	39.314	23.759	38.947	24.47
38.627	9.3149	38.388	8.5518	39.151	8.3119	39.39	9.075
38.127	38.042	38.914	37.89	39.066	38.675	38.281	38.827
37.583	15.317	38.242	15.771	38.697	15.113	38.038	14.659
37.648	6.9662	37.309	6.2421	38.033	5.9024	38.375	6.6268
36.974	20.449	37.481	21.07	38.101	20.564	37.596	19.944
36.822	28.821	36.9	29.619	37.696	29.541	37.62	28.745
36.365	13.316	36.126	12.553	36.889	12.313	37.129	13.076
36.344	42.348	37.09	42.642	36.796	43.385	36.052	43.094
36.866	1.7688	36.104	1.5225	36.352	0.76136	37.113	1.0076
35.974	30.909	36.565	30.37	37.105	30.959	36.515	31.501
36.213	14.991	35.902	14.255	36.637	13.942	36.95	14.679
36.061	45.828	36.861	45.851	36.837	46.652	36.037	46.628
35.778	4.6393	36.576	4.7058	36.644	3.9086	35.846	3.842
35.582	38.521	34.887	38.914	35.278	39.61	35.976	39.219
34.843	25.625	35.032	26.403	35.811	26.214	35.622	25.435
34.299	17.013	35.043	17.311	35.341	16.568	34.597	16.271
33.995	33.04	33.508	33.675	34.143	34.162	34.63	33.53
34.082	42.892	33.303	43.07	33.482	43.851	34.26	43.672
33.299	36.476	32.758	37.066	33.347	37.607	33.888	37.018
32.777	45.719	33.564	45.867	33.416	46.654	32.631	46.506
32.69	19.427	32.333	18.712	33.049	18.354	33.408	19.07
31.342	16.752	32.107	16.519	31.875	15.754	31.109	15.987
31.864	5.6614	31.085	5.4833	31.264	4.7034	32.042	4.8816
30.95	24.341	31.459	23.724	32.077	24.233	31.57	24.85
31.19	15.426	31.99	15.45	32.014	14.651	31.216	14.626
31.385	10.685	30.833	10.108	31.409	9.5539	31.964	10.131
31.233	34.867	32.027	34.969	31.925	35.763	31.131	35.661
30.972	28.147	31.753	27.969	31.931	28.75	31.15	28.928
31.059	7.5751	31.809	7.2968	31.531	6.5467	30.781	6.8253
30.668	25.016	30.211	25.672	30.866	26.131	31.324	25.474
30.494	22.623	30.45	21.825	31.248	21.782	31.294	22.58
30.82	0.92064	30.033	0.78913	30.163	0	30.953	0.13152
29.841	37.085	30.441	37.616	29.911	38.216	29.313	37.685
29.189	23.711	29.985	23.626	30.072	24.422	29.276	24.507
29.754	21.471	28.967	21.336	29.102	20.548	29.891	20.683
29.232	28.191	28.445	28.328	28.58	29.115	29.369	28.98
28.449	10.381	29.106	9.9219	28.647	9.2664	27.993	9.7253
28.884	42.239	28.11	42.439	28.31	43.214	29.084	43.016
28.08	13.36	28.847	13.134	28.623	12.367	27.856	12.592
28.776	22.188	28.049	22.521	27.717	21.793	28.445	21.461
28.776	19.34	27.997	19.519	27.819	18.739	28.6	18.56
27.993	14.882	28.671	14.458	28.247	13.78	27.571	14.204
28.254	6.0094	27.488	5.7836	27.712	5.0162	28.48	5.2419
28.384	23.08	28.088	23.824	27.345	23.526	27.643	22.784
27.688	34.606	26.89	34.606	26.89	35.406	27.688	35.406
27.275	28.06	27.754	28.702	27.114	29.18	26.636	28.539
26.514	38.26	27.19	38.688	26.762	39.364	26.088	38.936
27.014	2.2471	26.22	2.3406	26.127	1.5461	26.923	1.4527
26.623	6.2703	25.903	5.9219	26.253	5.2019	26.973	5.5503
26.623	32.257	25.825	32.236	25.803	33.036	26.601	33.058
25.535	40.369	26.303	40.595	26.079	41.363	25.311	41.137
25.688	13.012	24.97	12.662	25.318	11.943	26.038	12.292
25.883	34.628	25.087	34.556	25.016	35.352	25.812	35.426
24.992	17.97	25.461	17.322	24.813	16.853	24.346	17.501
24.535	9.4236	23.737	9.4236	23.737	8.6238	24.535	8.6238
24.122	8.1841	23.352	7.9701	23.565	7.1991	24.337	7.4133
24.013	36.172	23.265	36.45	23.543	37.2	24.294	36.922
23.991	24.602	23.678	25.337	22.941	25.024	23.256	24.287
23.774	43.109	22.976	43.155	23.021	43.953	23.82	43.909
23.295	2.5516	23.704	1.8638	23.017	1.4554	22.608	2.1432
23.578	29.539	22.83	29.258	22.549	30.009	23.298	30.289
22.926	36.281	23.287	36.996	22.573	37.357	22.212	36.642
22.404	42.783	22.947	43.37	22.36	43.914	21.819	43.327
22.773	10.75	21.993	10.924	21.821	10.143	22.602	9.9693
21.969	27.321	22.336	28.032	21.625	28.399	21.26	27.688
22.186	14.773	21.46	15.105	21.127	14.376	21.856	14.045
21.73	38.347	20.947	38.503	21.103	39.288	21.888	39.132
21.099	29.169	20.399	28.784	20.014	29.487	20.716	29.872
20.968	22.732	20.525	22.067	19.859	22.51	20.303	23.176
20.947	43.501	20.196	43.229	19.922	43.979	20.675	44.253
20.686	26.995	20.005	26.577	19.588	27.26	20.268	27.677
20.033	37.868	19.257	37.681	19.068	38.457	19.846	38.647
19.642	31.453	19.076	30.887	18.511	31.453	19.076	32.018
19.598	8.2928	18.802	8.3576	18.737	7.5601	19.535	7.4955
19.468	3.9869	18.733	4.3022	18.418	3.5667	19.155	3.2516
18.946	45.349	19.422	45.993	18.781	46.469	18.304	45.825
19.25	17.905	19.053	17.13	18.278	17.33	18.476	18.104
17.424	42.239	18.076	42.705	17.611	43.357	16.961	42.892
17.859	21.276	17.482	20.57	16.778	20.947	17.154	21.652
17.793	25.103	17.326	24.455	16.678	24.924	17.148	25.572
17.772	30.017	17.071	29.633	16.686	30.335	17.389	30.72
17.315	13.904	17.674	13.188	16.958	12.83	16.6	13.546
16.967	1.4861	17.556	0.94441	17.015	0.35567	16.426	0.89733
16.271	4.6393	15.519	4.9057	15.251	4.1513	16.006	3.8849
16.01	17.1	16.099	16.305	15.303	16.217	15.216	17.012
15.314	20.58	14.797	21.189	14.188	20.67	14.705	20.061
15.075	3.0518	14.277	3.0063	14.323	2.2075	15.121	2.2532
14.575	6.8357	15.082	6.2157	14.462	5.7103	13.955	6.3306
14.705	8.9887	14.129	9.5428	13.574	8.9656	14.153	8.4118
14.053	43.849	14.631	44.403	14.079	44.979	13.501	44.427
13.988	37.303	14.347	38.018	13.631	38.377	13.272	37.662
14.053	41.609	13.314	41.308	13.011	42.05	13.753	42.35
13.857	29.756	13.857	30.557	13.059	30.557	13.059	29.756
13.792	10.576	13.729	9.779	12.931	9.8436	12.996	10.641
13.64	33.432	12.992	32.964	12.524	33.614	13.174	34.082
13.596	13.121	13.642	12.322	12.844	12.276	12.798	13.075
13.161	26.603	12.655	25.986	12.037	26.494	12.544	27.112
12.618	5.9006	11.826	6.0078	11.719	5.2152	12.511	5.1079
12.378	3.3127	11.58	3.3127	11.58	2.5129	12.378	2.5129
12.313	39.934	11.524	39.819	11.406	40.61	12.198	40.726
12.226	16.861	11.576	17.325	11.113	16.672	11.763	16.209
11.356	31.888	11.63	32.64	10.878	32.914	10.606	32.162
10.66	23.08	10.193	22.432	9.5448	22.902	10.015	23.55
9.7688	16.839	9.4904	17.589	8.7423	17.311	9.0207	16.561
9.3121	37.129	8.6118	36.744	8.2269	37.446	8.9293	37.831
9.1816	39.717	9.2729	40.513	8.4792	40.604	8.3878	39.808
9.0946	25.646	9.1425	26.447	8.3443	26.492	8.2965	25.694
8.9859	34.41	9.1185	35.2	8.3291	35.332	8.1986	34.543
9.0294	18.405	8.4422	18.947	7.9007	18.358	8.4879	17.816
7.9638	17.209	8.0355	16.412	7.2374	16.342	7.1678	17.139
7.7898	30.126	7.8376	30.926	7.0395	30.972	6.9917	30.174
7.8115	2.9213	7.0265	3.0742	6.8742	2.2889	7.6593	2.1361
7.6593	45.284	6.9199	44.979	6.6154	45.719	7.3548	46.025
7.0069	20.515	6.8938	19.723	6.1022	19.836	6.2153	20.628
6.3762	36.368	5.8478	35.77	5.2476	36.3	5.7782	36.898
6.0065	6.6183	6.1762	5.8365	5.3954	5.6673	5.2258	6.4493
5.0497	4.3348	5.0497	3.535	4.2515	3.535	4.2515	4.3348
5.0497	23.95	4.7843	23.195	4.0297	23.463	4.2972	24.217
4.8974	18.209	4.5147	17.508	3.8123	17.893	4.1972	18.594
4.68	29.082	4.2428	28.415	3.573	28.852	4.0123	29.522
4.4842	37.15	4.5082	37.951	3.71	37.975	3.6861	37.174
3.8101	14.143	3.5513	13.386	2.7945	13.646	3.0533	14.402
2.788	32.301	3.0141	33.069	2.2465	33.295	2.0225	32.527
2.6792	42.5	2.7488	43.298	1.9507	43.366	1.8833	42.57
2.6357	41.456	2.7053	42.254	1.9072	42.322	1.8398	41.526
2.6792	11.642	2.5901	10.847	1.7941	10.938	1.8855	11.733
2.44	0.83365	2.3095	0.044534	1.5201	0.17606	1.6528	0.96518
1.8963	19.014	1.2874	19.533	0.76984	18.924	1.3788	18.405
1.8746	8.619	1.7137	7.8355	0.93077	7.9968	1.0917	8.7804
1.3962	2.6603	1.8463	1.9981	1.183	1.5494	0.73505	2.2117
0.70025	3.3562	1.0852	2.654	0.38275	2.2708	0	2.9733
67.987	2.6386	67.701	1.8914	68.448	1.6057	68.734	2.353
67.095	3.1387	66.729	2.4276	67.44	2.0613	67.806	2.7725
62.245	20.906	62.612	20.195	63.323	20.562	62.956	21.273
62.006	21.797	62.455	21.136	63.117	21.584	62.669	22.247
61.267	17.1	61.898	17.592	62.389	16.96	61.758	16.469
60.44	16.339	60.789	17.059	61.509	16.71	61.16	15.99
49.023	19.645	49.595	20.205	50.155	19.633	49.583	19.073
50.111	18.905	50.315	19.679	51.089	19.474	50.884	18.701
50.176	42.783	50.176	43.583	50.976	43.583	50.976	42.783
49.589	41.696	49.31	42.446	50.06	42.724	50.339	41.974
47.935	31.344	48.268	30.615	48.995	30.948	48.663	31.677
48.131	29.909	48.463	30.637	49.191	30.307	48.859	29.578
45.129	29.235	45.684	28.658	46.262	29.213	45.708	29.789
44.39	28.452	45.129	28.145	45.438	28.882	44.699	29.191
44.89	25.907	45.212	26.64	45.945	26.32	45.625	25.588
43.15	26.777	43.385	26.014	44.151	26.246	43.916	27.012
43.933	26.125	44.133	25.351	44.908	25.551	44.71	26.325
43.368	12.207	43.392	11.408	44.192	11.43	44.168	12.23
42.476	12.055	42.455	11.255	43.255	11.233	43.277	12.032
32.647	34.062	31.901	34.349	32.186	35.095	32.934	34.81
32.081	35.128	32.871	35.261	32.74	36.05	31.951	35.917
26.688	4.0956	27.451	3.8557	27.212	3.0926	26.449	3.3325
25.927	4.4001	26.664	4.0878	26.351	3.3512	25.616	3.6637
22.6	44.631	21.832	44.412	21.612	45.182	22.38	45.401
21.86	45.349	21.082	45.171	20.903	45.951	21.684	46.13
17.032	36.759	16.395	36.276	15.912	36.913	16.549	37.396
16.097	37.085	16.271	37.866	15.49	38.04	15.316	37.259
14.292	24.233	14.149	25.02	13.361	24.874	13.507	24.089
13.401	23.863	13.401	24.663	12.602	24.663	12.602	23.863
13.357	45.153	12.563	45.069	12.476	45.864	13.272	45.949
11.465	45.675	11.628	46.46	10.843	46.621	10.682	45.838
11.943	44.892	12.433	45.527	11.798	46.015	11.311	45.382
10.204	10.685	10.502	9.9423	9.7601	9.6452	9.4621	10.388
9.9645	11.294	9.1838	11.459	9.0185	10.676	9.8014	10.511
7.7463	40.065	8.1225	40.771	7.4157	41.148	7.0417	40.441
7.8985	39.564	7.3114	39.023	6.7699	39.61	7.357	40.154
7.0069	11.294	7.2679	10.537	6.5111	10.278	6.2501	11.034
5.9195	11.685	6.0631	10.898	5.2758	10.755	5.1345	11.542
