# Supplementary material for: Ant collective cognition allows for efficient navigation through disordered environments
Source: eLife. 2020 May 12;9:e55195. doi: 10.7554/eLife.55195 (PMC7332297; doi:10.7554/eLife.55195)
Supplement: Source data 1. — Each row in every file corresponds to the four vertices of a single cube, ordered as follows: X1, Y1, X2, Y2, X3, Y3, Y4. [file elife-55195-data1.zip › 1220004_300_cubes.txt]

69.553	34.897	69.785	34.132	70.55	34.364	70.318	35.129
69.487	14.416	69.51	13.616	70.309	13.639	70.287	14.439
68.982	40.971	68.757	41.739	69.524	41.964	69.75	41.197
68.478	6.8504	68.551	6.0538	69.347	6.1261	69.275	6.9228
68.215	45.554	68.869	45.094	69.33	45.747	68.675	46.208
68.039	21.564	68.062	20.765	68.861	20.787	68.839	21.587
67.601	29.217	67.754	28.432	68.539	28.586	68.386	29.371
67.338	11.192	67.807	11.84	68.455	11.371	67.986	10.723
67.294	40.116	67.511	40.886	68.281	40.668	68.064	39.899
67.36	25.533	67.393	26.334	68.192	26.299	68.159	25.501
66.79	5.8198	66.838	5.0212	67.637	5.0696	67.588	5.8683
66.504	36.805	66.809	37.544	67.549	37.239	67.244	36.5
65.671	31.301	66.225	30.724	66.803	31.276	66.248	31.855
65.759	15.797	65.959	15.023	66.734	15.222	66.534	15.997
65.54	9.9204	66.186	10.393	66.658	9.7465	66.012	9.2744
65.386	43.339	66.056	42.901	66.494	43.572	65.824	44.008
65.54	18.209	65.465	17.413	66.262	17.338	66.336	18.135
65.233	0.90786	65.823	1.4485	66.363	0.85872	65.773	0.31812
65.452	14.876	65.269	14.098	66.048	13.914	66.231	14.693
64.75	34.327	65.145	33.632	65.841	34.024	65.446	34.721
64.246	36.344	64.7	35.686	65.359	36.14	64.905	36.798
64.092	27.354	64.487	28.049	65.183	27.656	64.789	26.959
63.851	39.546	63.99	40.333	64.778	40.195	64.639	39.408
63.676	30.752	63.633	31.551	64.432	31.594	64.475	30.796
63.084	25.336	63.451	24.626	64.162	24.994	63.794	25.704
63.369	6.5873	63.137	5.8218	63.902	5.5898	64.134	6.3553
62.404	1.4341	63.094	1.8387	63.499	1.1485	62.808	0.74397
62.514	43.778	62.137	44.484	62.843	44.861	63.22	44.155
62.053	12.837	62.366	13.573	63.102	13.261	62.79	12.524
61.68	42.353	62.303	41.85	62.805	42.473	62.183	42.975
61.176	21.74	61.525	21.02	62.245	21.368	61.896	22.088
60.979	39.809	61.533	39.232	62.11	39.785	61.556	40.364
60.781	28.121	61.176	28.816	61.872	28.424	61.477	27.726
60.737	19.459	61.086	18.739	61.806	19.088	61.458	19.808
60.825	5.1181	60.75	4.3217	61.547	4.2469	61.622	5.0435
60.386	17.003	60.688	17.744	61.429	17.443	61.128	16.702
60.255	3.2322	60.693	3.9015	61.363	3.4629	60.924	2.7939
60.408	35.467	60.547	36.254	61.335	36.116	61.196	35.329
59.465	11.565	59.739	10.813	60.491	11.087	60.217	11.838
59.597	33.537	59.414	34.316	60.193	34.5	60.376	33.722
59.18	10.425	59.114	9.6275	59.911	9.561	59.978	10.358
58.873	42.594	59.589	42.236	59.947	42.951	59.231	43.309
58.873	39.129	58.944	39.925	59.741	39.855	59.671	39.059
58.61	17.135	58.931	16.402	59.664	16.723	59.343	17.455
58.479	1.4561	59.078	1.9861	59.608	1.3869	59.009	0.85685
58.61	45.576	58.475	46.365	59.264	46.499	59.399	45.712
58.172	32.814	58.616	32.147	59.281	32.592	58.837	33.257
57.887	22.178	58.03	21.391	58.817	21.534	58.674	22.321
56.988	22.99	57.471	22.352	58.109	22.836	57.625	23.474
57.053	14.196	57.376	13.464	58.108	13.787	57.785	14.519
57.273	17.223	57.249	16.423	58.049	16.399	58.072	17.199
57.36	40.708	56.993	41.418	57.704	41.787	58.071	41.074
56.702	33.274	57.422	32.926	57.772	33.645	57.052	33.993
56.374	24.854	56.768	25.549	57.464	25.156	57.07	24.459
56.571	11.148	56.377	10.372	57.153	10.178	57.347	10.954
56.549	36.607	56.388	37.39	57.171	37.552	57.333	36.77
55.847	17.859	56.327	18.499	56.967	18.019	56.487	17.378
55.036	29.875	55.539	29.253	56.161	29.755	55.658	30.377
54.948	38.033	54.972	38.833	55.771	38.809	55.748	38.009
54.378	3.6927	55.146	3.9186	55.371	3.1509	54.604	2.9253
54.027	14.613	54.385	13.898	55.101	14.255	54.743	14.971
53.896	2.399	54.578	2.8171	54.996	2.135	54.314	1.7169
53.896	20.512	54.128	21.278	54.893	21.046	54.661	20.28
53.83	40.489	53.999	41.271	54.781	41.103	54.612	40.32
53.654	8.9994	54.428	9.2042	54.633	8.4308	53.859	8.226
53.72	5.8637	54.502	6.0327	54.671	5.2508	53.889	5.0817
53.852	24.985	53.852	25.786	54.652	25.786	54.652	24.985
53.435	43.975	53.115	44.708	53.848	45.028	54.168	44.295
53.019	12.903	53.584	13.468	54.15	12.903	53.584	12.337
53.26	11.192	53.174	10.397	53.969	10.311	54.055	11.106
51.418	27.617	51.707	26.871	52.453	27.158	52.164	27.906
51.681	38.8	51.38	39.541	52.121	39.842	52.422	39.101
51.505	6.6531	51.157	5.933	51.877	5.5845	52.226	6.3046
51.001	30.73	50.954	31.529	51.753	31.577	51.8	30.777
50.058	34.502	50.683	34.002	51.183	34.627	50.558	35.127
49.685	16.718	50.07	16.017	50.772	16.401	50.387	17.103
49.795	32.309	49.589	33.083	50.362	33.29	50.568	32.515
49.532	19.372	49.426	18.579	50.219	18.473	50.325	19.266
48.94	11.105	49.594	11.565	50.055	10.911	49.4	10.45
48.435	20.051	49.06	20.552	49.56	19.927	48.936	19.427
48.633	37.857	48.293	38.581	49.018	38.921	49.357	38.197
48.304	35.445	49.072	35.219	49.297	35.987	48.53	36.213
48.238	8.6705	48.308	7.8736	49.105	7.944	49.035	8.7409
47.8	30.423	48.093	29.68	48.837	29.972	48.543	30.717
48.194	3.2322	47.629	2.6665	48.194	2.1009	48.76	2.6665
46.944	37.55	46.523	38.23	47.203	38.651	47.624	37.971
46.637	44.151	47.433	44.221	47.363	45.019	46.567	44.947
46.33	29.415	46.661	30.143	47.389	29.812	47.058	29.084
46.023	27.047	46.661	26.564	47.144	27.2	46.508	27.685
45.585	22.968	45.784	23.742	46.558	23.542	46.359	22.768
45.322	41.563	45.083	42.326	45.846	42.565	46.085	41.802
44.883	46.19	45.677	46.284	45.585	47.078	44.789	46.984
44.576	34.195	45.03	33.537	45.69	33.991	45.234	34.649
44.357	16.411	45.017	16.864	45.469	16.204	44.811	15.752
44.379	11.368	43.861	10.757	44.473	10.24	44.991	10.851
43.743	19.174	43.92	18.394	44.701	18.572	44.523	19.352
43.896	13.539	43.852	12.74	44.651	12.695	44.694	13.494
43.589	37.77	44.379	37.634	44.512	38.423	43.725	38.559
43.589	27.792	43.611	28.592	44.412	28.568	44.39	27.77
42.624	31.608	43.401	31.415	43.594	32.189	42.82	32.384
42.668	44.787	42.256	45.473	42.942	45.885	43.355	45.199
42.624	6.6092	42.186	5.94	42.855	5.5016	43.293	6.1709
42.317	42.44	43.113	42.35	43.203	43.144	42.407	43.234
42.23	22.595	42.383	21.81	43.168	21.964	43.015	22.749
41.638	26.608	42.225	26.064	42.769	26.652	42.181	27.196
42.098	1.1491	41.521	0.59553	42.074	0.017931	42.651	0.57148
40.87	22.617	41.096	23.384	41.864	23.159	41.638	22.391
40.936	4.3945	40.357	3.8421	40.91	3.2634	41.489	3.8158
40.607	19.086	40.493	18.294	41.287	18.182	41.399	18.973
40.388	12.464	41.186	12.523	41.245	11.725	40.447	11.666
40.059	9.438	39.82	8.6749	40.583	8.435	40.822	9.1981
39.949	2.5305	40.75	2.5305	40.75	1.7305	39.949	1.7305
39.335	34.787	40.133	34.833	40.087	35.634	39.289	35.585
38.458	26.082	38.658	26.856	39.432	26.656	39.232	25.882
38.173	36.914	37.682	37.546	38.313	38.037	38.805	37.405
38.019	15.403	37.592	14.727	38.267	14.299	38.695	14.974
37.866	17.266	37.465	16.575	38.155	16.173	38.559	16.865
37.384	28.209	37.853	27.562	38.502	28.029	38.033	28.678
37.822	5.754	37.098	5.4146	37.438	4.69	38.162	5.0297
37.142	23.67	37.296	22.884	38.081	23.038	37.927	23.823
37.274	9.2406	36.916	8.5251	37.631	8.1672	37.989	8.883
36.528	29.195	37.32	29.086	37.432	29.877	36.638	29.987
36.66	42.791	35.932	43.12	36.261	43.85	36.989	43.521
35.98	33.91	36.713	33.59	37.035	34.322	36.3	34.643
36.331	1.8508	35.776	1.2737	36.355	0.71962	36.908	1.2967
35.936	45.883	36.734	45.929	36.688	46.727	35.89	46.681
35.717	31.63	36.495	31.445	36.68	32.226	35.901	32.408
35.695	25.643	35.579	26.435	36.37	26.551	36.487	25.759
35.542	12.486	35.158	11.785	35.86	11.4	36.243	12.101
35.125	33.779	34.621	34.399	35.239	34.903	35.746	34.283
34.664	3.8462	35.434	4.066	35.653	3.2967	34.884	3.077
34.774	21.828	34.575	21.053	35.351	20.853	35.548	21.628
34.796	16.433	34.412	15.732	35.114	15.347	35.498	16.049
34.664	38.932	35.465	38.954	35.443	39.754	34.643	39.732
33.985	42.945	33.206	43.129	33.388	43.907	34.169	43.723
33.086	11.105	33.825	10.798	33.518	10.059	32.779	10.366
32.603	23.187	33.165	23.757	33.735	23.198	33.173	22.626
32.691	45.751	33.478	45.898	33.329	46.686	32.544	46.539
32.362	19.35	33.118	19.609	33.377	18.852	32.621	18.593
32.515	34.963	31.987	35.564	32.588	36.092	33.116	35.491
31.989	16.609	32.787	16.565	32.746	15.767	31.945	15.81
31.682	38.362	32.421	38.666	32.116	39.405	31.377	39.101
31.573	26.52	31.215	27.235	31.93	27.593	32.287	26.878
31.353	29.7	30.978	30.406	31.684	30.781	32.059	30.075
31.594	20.665	30.939	20.207	31.397	19.551	32.053	20.01
31.814	5.754	31.033	5.5757	31.213	4.796	31.991	4.9742
31.024	7.6618	31.772	7.3761	31.487	6.6287	30.739	6.9145
31.09	17.815	30.314	17.621	30.509	16.845	31.285	17.039
30.761	1.0394	29.976	0.88672	30.13	0.10142	30.915	0.25413
30.366	10.578	29.634	10.258	29.954	9.5246	30.687	9.8454
29.972	24.13	29.373	24.661	29.906	25.259	30.502	24.729
29.709	38.756	30.377	39.195	29.939	39.864	29.27	39.425
29.533	2.9472	30.329	2.8768	30.259	2.08	29.463	2.1503
29.358	4.4602	30.097	4.1557	29.792	3.4158	29.053	3.7206
28.81	5.9514	29.502	5.5496	29.099	4.8578	28.408	5.2595
28.678	45.817	28.101	46.372	28.656	46.949	29.233	46.394
28.7	20.556	27.961	20.251	28.266	19.511	29.005	19.816
28.81	42.287	28.029	42.464	28.209	43.245	28.987	43.067
28.349	35.27	27.568	35.447	27.748	36.228	28.527	36.05
28.261	31.915	27.496	32.147	27.728	32.912	28.494	32.68
28.174	33.691	27.395	33.875	27.577	34.653	28.358	34.469
27.538	1.3903	28.167	0.89602	27.674	0.26696	27.044	0.76122
28.042	17.442	27.244	17.375	27.312	16.578	28.108	16.645
27.406	38.427	26.615	38.541	26.726	39.333	27.52	39.219
26.989	32.002	27.421	32.676	26.748	33.108	26.316	32.434
27.077	26.126	26.281	26.038	26.193	26.832	26.989	26.922
26.682	40.335	25.968	40.693	26.325	41.407	27.04	41.05
26.003	35.028	25.22	35.191	25.38	35.974	26.165	35.811
25.74	38.12	24.985	38.386	25.251	39.14	26.005	38.875
25.959	23.012	25.402	23.586	24.827	23.029	25.384	22.455
25.301	2.2016	24.534	1.9759	24.759	1.2084	25.527	1.4341
24.753	12.727	25.101	12.008	24.382	11.658	24.034	12.378
24.753	19.92	24.294	20.575	23.639	20.116	24.097	19.461
24.117	45.401	23.349	45.626	23.575	46.394	24.343	46.168
24.139	26.257	24.001	27.044	23.213	26.908	23.352	26.119
24.051	15.512	23.251	15.534	23.229	14.735	24.029	14.712
23.656	32.265	22.86	32.336	22.931	33.132	23.727	33.061
22.801	10.14	23.091	9.3935	22.343	9.1051	22.056	9.8513
21.946	35.774	22.345	36.467	21.652	36.866	21.253	36.173
22.012	12.113	22.374	11.4	21.661	11.038	21.299	11.751
22.253	28.231	21.61	27.755	21.135	28.397	21.777	28.873
22.187	18.911	22.257	18.114	21.461	18.044	21.391	18.841
22.209	21.367	21.825	22.069	21.124	21.684	21.507	20.982
22.143	16.872	21.464	17.294	21.043	16.614	21.722	16.192
22.121	14.854	21.398	15.194	21.058	14.469	21.781	14.13
21.88	38.8	21.095	38.954	21.249	39.739	22.034	39.585
20.893	43.581	21.496	44.107	20.968	44.71	20.367	44.184
21.42	6.1268	20.696	6.4665	20.356	5.742	21.08	5.4025
20.871	31.169	20.911	31.967	20.111	32.007	20.073	31.209
20.016	37.967	19.238	37.783	19.054	38.563	19.832	38.745
19.731	8.1442	19.983	7.3853	19.225	7.1322	18.972	7.8912
19.841	23.998	19.582	24.755	18.826	24.496	19.084	23.74
18.876	45.379	19.347	46.026	18.703	46.497	18.229	45.85
19.139	20.972	18.799	20.248	18.076	20.587	18.415	21.312
18.415	1.8289	18.97	1.2517	18.394	0.6977	17.839	1.2748
18.328	41.432	18.894	41.997	18.328	42.563	17.762	41.997
18.437	7.5083	18.573	6.7197	17.784	6.5847	17.648	7.3732
18.174	33.077	18.558	33.779	17.859	34.162	17.473	33.461
17.648	42.44	18.119	43.087	17.475	43.559	17.001	42.912
17.911	26.849	17.911	27.65	17.111	27.65	17.111	26.849
17.604	36.278	16.804	36.278	16.804	37.079	17.604	37.079
17.516	12.069	16.962	12.647	16.385	12.092	16.94	11.515
17.275	28.384	16.981	27.641	16.238	27.932	16.532	28.678
17.1	16.938	17.258	16.153	16.473	15.996	16.315	16.781
16.464	9.4161	15.674	9.5476	15.543	8.7584	16.332	8.6269
16.113	6.9382	15.315	6.8985	15.354	6.0994	16.152	6.1391
15.674	12.596	15.997	11.864	15.267	11.541	14.942	12.273
15.784	22.573	15.523	23.33	14.767	23.069	15.028	22.312
15.367	39.414	15.62	40.173	14.861	40.425	14.609	39.666
15.324	33.186	14.539	33.029	14.383	33.814	15.166	33.972
14.732	45.423	13.944	45.565	14.087	46.352	14.874	46.21
14.885	25.402	14.58	26.141	13.839	25.836	14.146	25.097
14.161	5.7102	14.475	4.9738	13.738	4.6613	13.425	5.3977
13.832	42.835	14.19	43.55	13.475	43.907	13.118	43.192
14.161	21.477	13.696	22.128	13.045	21.662	13.51	21.012
13.679	17.42	13.795	16.629	13.004	16.512	12.887	17.303
13.547	37.287	12.861	36.875	12.449	37.561	13.135	37.973
13.438	38.34	12.686	38.066	12.411	38.818	13.164	39.092
13.109	14.372	13.354	13.611	12.593	13.364	12.348	14.126
12.012	1.1271	12.528	0.51457	11.914	0	11.401	0.61257
12.341	32.594	12.341	33.395	11.541	33.395	11.541	32.594
11.157	33.493	11.39	34.259	10.624	34.491	10.392	33.726
11.157	45.773	10.523	45.287	10.034	45.92	10.67	46.407
11.048	28.143	11.137	28.937	10.344	29.029	10.254	28.233
9.8415	39.765	10.094	40.524	9.3349	40.776	9.0827	40.017
9.8853	7.9688	10.085	7.1941	9.3108	6.9947	9.1113	7.7697
9.5125	33.844	9.7581	34.605	8.9972	34.851	8.7516	34.09
9.5783	21.301	9.495	20.506	8.699	20.589	8.7823	21.385
9.2055	31.827	9.4731	32.581	8.7187	32.849	8.4512	32.094
9.2933	13.977	8.813	14.617	8.1727	14.137	8.653	13.497
9.2494	37.177	8.5543	36.783	8.1596	37.48	8.8547	37.873
8.3503	4.5041	8.699	3.7842	7.9798	3.4353	7.6311	4.155
8.6135	25.687	8.0477	25.121	7.482	25.687	8.0477	26.253
8.4381	16.674	8.2385	15.9	7.4644	16.099	7.664	16.874
8.2188	27.244	7.9447	26.492	7.1925	26.766	7.4666	27.518
8.0872	24.876	7.8767	24.104	7.1048	24.314	7.3153	25.086
7.9337	2.8814	7.1969	3.1939	6.8855	2.4573	7.6223	2.1449
7.4074	39.041	7.8679	39.695	7.2144	40.155	6.754	39.502
7.6706	15.6	7.8241	14.815	7.039	14.662	6.8855	15.447
7.2539	42.353	7.528	43.105	6.7759	43.379	6.5018	42.627
7.4732	46.015	6.675	45.964	6.6246	46.762	7.4228	46.813
7.1223	9.1968	6.3658	9.4562	6.1071	8.6994	6.8636	8.44
6.5961	30.533	6.5961	31.334	5.7957	31.334	5.7957	30.533
6.311	36.388	5.7825	35.787	5.1817	36.316	5.7102	36.916
5.6093	18.209	5.3352	17.457	4.583	17.731	4.8571	18.483
5.0391	4.4383	5.0391	3.6384	4.2388	3.6384	4.2388	4.4383
4.6883	28.801	4.0875	28.272	3.559	28.873	4.1598	29.402
4.6664	24.612	4.3923	23.86	3.6401	24.134	3.9142	24.887
4.5787	12.267	4.6006	11.467	3.8024	11.444	3.7783	12.244
4.4252	37.156	4.4471	37.956	3.6489	37.978	3.6248	37.177
3.2849	19.372	3.1182	20.154	2.3354	19.988	2.502	19.206
2.7805	32.331	2.9845	33.105	2.2126	33.309	2.0065	32.535
2.649	42.484	2.6928	43.282	1.8924	43.326	1.8508	42.528
2.5612	41.453	2.6511	42.247	1.8573	42.339	1.7674	41.543
2.649	11.719	2.6029	10.92	1.8025	10.967	1.8508	11.765
2.4297	0.92979	1.6402	1.065	1.5065	0.27645	2.2937	0.14127
1.8595	8.6924	1.6973	7.9089	0.91441	8.0701	1.0767	8.8538
1.421	2.7498	1.8442	2.0714	1.1666	1.6474	0.74337	2.3257
0.69732	3.4515	1.0898	2.7542	0.39252	2.3621	0	3.0592
67.754	2.8375	67.461	2.0932	68.206	1.8	68.499	2.5444
66.57	2.5963	66.979	3.2842	67.667	2.8759	67.258	2.1879
60.693	30.095	61.336	29.619	61.813	30.261	61.17	30.737
59.641	29.897	59.525	30.689	60.316	30.805	60.433	30.013
50.146	22.99	50.513	23.7	51.224	23.334	50.857	22.624
49.269	23.363	49.738	24.012	50.386	23.542	49.917	22.893
50.102	42.835	50.08	43.635	50.88	43.657	50.902	42.857
49.707	41.695	49.315	42.392	50.013	42.785	50.405	42.087
45.958	6.3461	45.664	5.6018	46.409	5.3084	46.701	6.0529
45.344	7.2232	46.045	7.6078	46.429	6.9064	45.727	6.5217
43.195	35.445	43.109	36.241	43.905	36.327	43.991	35.531
42.274	36.432	42.048	37.199	42.815	37.425	43.041	36.658
43.107	36.344	42.971	37.134	43.76	37.267	43.896	36.48
39.511	42.067	39.276	42.833	40.041	43.067	40.276	42.302
39.006	41.234	38.476	41.833	39.076	42.364	39.605	41.765
28.568	12.618	29.349	12.444	29.176	11.663	28.395	11.837
28.568	11.697	27.768	11.676	27.79	10.876	28.59	10.897
27.625	9.3503	28.239	8.8382	27.728	8.2236	27.112	8.7356
27.45	10.118	26.674	9.9287	26.862	9.1514	27.639	9.3404
23.24	2.6402	23.724	2.0028	23.086	1.5193	22.602	2.1567
22.648	3.1665	21.871	2.9724	22.067	2.1964	22.843	2.3904
22.538	44.677	21.768	44.462	21.553	45.234	22.323	45.449
21.792	45.379	21.014	45.194	20.83	45.975	21.608	46.157
12.407	10.754	12.473	9.9564	11.675	9.8917	11.609	10.689
11.464	10.841	11.554	10.047	10.76	9.9557	10.67	10.751
