# Supplementary material for: Ant collective cognition allows for efficient navigation through disordered environments
Source: eLife. 2020 May 12;9:e55195. doi: 10.7554/eLife.55195 (PMC7332297; doi:10.7554/eLife.55195)
Supplement: Source data 1. — Each row in every file corresponds to the four vertices of a single cube, ordered as follows: X1, Y1, X2, Y2, X3, Y3, Y4. [file elife-55195-data1.zip › 1240001_200_cubes.txt]

69.493	7.4021	69.598	6.609	70.391	6.7133	70.286	7.5066
69.281	27.331	69.72	27.999	70.389	27.561	69.949	26.893
68.586	20.089	68.997	20.775	69.683	20.364	69.272	19.678
67.736	11.998	68.019	11.25	68.767	11.533	68.484	12.281
67.678	15.223	67.925	15.984	68.686	15.737	68.439	14.976
67.157	0.99087	66.934	0.22244	67.703	0	67.925	0.76843
66.635	6.1662	67.37	6.4837	67.687	5.7495	66.953	5.432
66.654	30.846	66.714	31.643	67.512	31.583	67.452	30.786
66.036	38.493	66.466	37.819	67.141	38.247	66.711	38.923
66.268	34.341	66.289	35.14	67.089	35.121	67.068	34.32
65.245	25.844	65.532	25.097	66.279	25.384	65.991	26.132
64.801	12.404	65.244	13.069	65.91	12.626	65.466	11.96
63.545	30.633	63.351	31.409	64.128	31.603	64.321	30.828
63.294	2.5164	63.077	1.7465	63.847	1.5293	64.064	2.2994
63.178	4.602	62.98	3.8271	63.755	3.6284	63.953	4.4033
62.58	26.558	62.913	27.287	63.64	26.954	63.307	26.226
62.58	10.492	62.489	9.697	63.284	9.6063	63.375	10.401
61.498	21.557	61.799	20.815	62.54	21.117	62.24	21.858
61.325	40.771	61.801	40.128	62.444	40.605	61.967	41.248
61.305	7.0545	61.968	7.5033	62.416	6.8409	61.754	6.3922
59.722	16.691	59.893	17.472	60.675	17.301	60.503	16.519
59.065	34.824	59.62	34.248	60.196	34.802	59.641	35.378
57.984	2.5744	58.732	2.8575	59.015	2.1093	58.267	1.8262
57.829	11.573	58.425	12.107	58.959	11.512	58.363	10.978
56.535	25.67	56.696	24.886	57.48	25.048	57.319	25.83
56.226	30.807	56.739	30.193	57.353	30.705	56.841	31.319
56.535	6.8807	56.246	6.1351	56.991	5.8453	57.281	6.5909
56.13	20.669	56.655	21.273	57.259	20.746	56.733	20.143
56.362	12.751	56.139	11.983	56.908	11.76	57.13	12.529
55.86	16.865	55.86	16.065	56.66	16.065	56.66	16.865
54.817	11.38	55.117	10.639	55.859	10.939	55.558	11.681
54.315	38.995	54.919	38.471	55.443	39.076	54.839	39.599
54.006	31.483	54.781	31.284	54.979	32.06	54.204	32.257
53.542	26.346	53.624	27.142	54.42	27.061	54.338	26.265
53.233	21.422	53.567	22.15	54.294	21.816	53.96	21.088
53.214	9.8353	53.235	9.0356	54.035	9.0567	54.014	9.8564
52.789	13.504	52.917	12.715	53.707	12.843	53.579	13.632
52.499	3.8103	52.301	3.0353	53.076	2.8366	53.274	3.6116
51.727	29.088	52.293	28.522	52.858	29.088	52.293	29.654
51.669	16.691	52.319	17.158	52.786	16.508	52.136	16.041
50.993	36.774	51.636	36.297	52.112	36.94	51.47	37.417
50.954	15.976	51.153	15.201	51.928	15.4	51.729	16.175
50.491	40.926	51.272	40.75	51.447	41.53	50.666	41.706
49.989	8.9084	50.74	9.1849	51.016	8.4343	50.265	8.1578
49.892	30.749	49.703	31.527	50.481	31.716	50.67	30.938
49.216	27.466	49.452	28.231	50.216	27.995	49.981	27.231
48.811	36.253	49.61	36.21	49.653	37.01	48.853	37.052
48.733	2.2654	48.392	1.542	49.116	1.2004	49.458	1.9238
48.579	26.018	48.56	26.817	49.359	26.839	49.378	26.037
47.826	9.8932	48.403	10.448	48.957	9.872	48.382	9.317
47.324	38.609	48.009	38.197	48.422	38.883	47.735	39.294
47.208	18.815	47.308	19.608	48.102	19.51	48.001	18.716
47.111	32.41	46.634	33.053	47.277	33.53	47.754	32.887
46.107	5.7993	45.966	5.012	46.754	4.8706	46.895	5.6579
45.566	13.06	46.059	13.691	46.69	13.198	46.198	12.568
45.663	25.381	45.922	26.138	46.679	25.879	46.42	25.122
45.18	36.311	44.945	37.075	45.709	37.311	45.945	36.546
44.427	10.241	45.215	10.379	45.354	9.5908	44.566	9.453
44.311	27.022	44.041	27.775	44.794	28.045	45.064	27.292
43.828	4.2737	43.207	3.7716	43.709	3.1489	44.33	3.6509
43.114	16.343	43.616	16.966	44.24	16.464	43.738	15.841
43.268	2.922	42.871	2.2281	43.564	1.83	43.964	2.524
43.21	35.789	42.799	36.475	43.485	36.886	43.896	36.201
42.592	23.025	42.743	23.811	43.529	23.662	43.378	22.876
42.728	37.45	43.527	37.429	43.548	38.228	42.749	38.249
41.048	6.8228	41.835	6.9607	41.975	6.1728	41.187	6.0349
41.009	20.881	41.05	21.681	41.849	21.64	41.808	20.84
41.183	28.953	40.607	29.509	41.163	30.085	41.739	29.529
39.174	22.619	39.709	22.024	40.304	22.557	39.771	23.154
39.213	10.067	40.013	10.047	39.993	9.2473	39.194	9.2674
39.136	16.865	38.779	16.149	39.493	15.791	39.852	16.507
38.981	29.513	38.759	30.282	39.528	30.504	39.75	29.735
39.001	32.893	39.752	33.169	39.476	33.92	38.724	33.644
38.518	19.143	38.479	18.344	39.279	18.305	39.317	19.104
38.209	35.133	38.976	34.903	39.205	35.669	38.439	35.899
38.383	2.6902	37.817	2.1246	38.383	1.5589	38.948	2.1246
37.282	12.558	38.058	12.752	38.253	11.976	37.477	11.782
37.243	26.327	36.958	27.074	37.703	27.36	37.991	26.615
36.625	21.808	36.878	21.049	37.637	21.302	37.384	22.061
36.49	5.6062	37.282	5.7221	37.398	4.9305	36.606	4.8146
35.196	19.066	35.99	18.969	35.893	18.175	35.1	18.272
35.119	39.806	35.822	40.188	35.442	40.891	34.739	40.509
34.849	32.487	35.604	32.752	35.339	33.507	34.584	33.242
35.138	30.498	34.445	30.896	34.841	31.589	35.536	31.193
34.791	13.118	33.997	13.019	34.098	12.225	34.891	12.325
34.829	3.1537	34.032	3.1116	34.072	2.3129	34.872	2.3548
33.651	20.765	34.333	21.186	33.912	21.866	33.232	21.447
33.555	34.322	32.755	34.3	32.734	35.102	33.536	35.121
33.323	10.897	32.549	10.699	32.748	9.9238	33.522	10.122
32.57	38.358	33.366	38.439	33.285	39.234	32.489	39.153
32.744	17	33.37	16.5	32.869	15.875	32.244	16.375
32.628	5.22	33.259	4.7275	32.767	4.097	32.136	4.5897
31.315	11.245	32.066	10.97	31.792	10.219	31.041	10.494
30.697	24.338	29.899	24.282	29.843	25.081	30.641	25.135
30.427	27.756	30.666	28.521	29.901	28.758	29.664	27.995
30.349	23.237	30.268	24.033	29.473	23.952	29.554	23.156
29.712	34.804	28.951	35.052	29.198	35.812	29.959	35.565
29.191	39.941	28.391	39.941	28.391	40.741	29.191	40.741
28.997	25.458	28.204	25.363	28.109	26.157	28.903	26.251
28.186	3.0378	28.92	2.7203	28.604	1.9861	27.87	2.3036
28.766	17.116	28.071	17.51	27.675	16.815	28.372	16.42
27.588	14.451	27.852	13.696	27.097	13.431	26.833	14.186
27.124	39.574	26.327	39.617	26.369	40.416	27.169	40.374
26.642	32.41	27.063	33.091	26.381	33.51	25.962	32.831
26.294	27.08	25.539	26.815	25.274	27.57	26.029	27.835
26.043	7.4021	25.249	7.3029	25.35	6.5092	26.143	6.6084
26.024	4.4282	25.297	4.7623	24.963	4.0352	25.69	3.7014
25.85	23.778	25.415	23.106	24.743	23.54	25.178	24.212
25.386	40.096	24.589	40.055	24.546	40.854	25.346	40.895
25.386	32.912	24.645	32.611	24.345	33.352	25.087	33.653
24.981	10.743	24.27	11.109	23.903	10.397	24.616	10.032
23.841	36.986	24.141	37.728	23.397	38.027	23.1	37.286
22.625	26.539	22.663	27.339	21.866	27.377	21.825	26.578
21.679	12.944	21.997	12.21	21.261	11.893	20.945	12.627
21.621	29.938	21.487	30.726	20.698	30.593	20.833	29.803
20.732	6.2435	21.308	5.6883	20.754	5.1124	20.178	5.6676
20.868	2.7095	21.271	2.0186	20.58	1.6155	20.176	2.3065
21.215	17.058	20.898	16.323	20.165	16.641	20.481	17.375
19.863	3.1923	19.07	3.0927	19.17	2.299	19.964	2.3986
19.381	38.473	19.937	39.049	19.361	39.605	18.805	39.03
19.844	5.0655	19.045	5.0367	19.074	4.2372	19.873	4.266
19.805	8.7732	19.133	9.2079	18.699	8.5363	19.371	8.1016
18.859	35.422	19.072	36.195	18.301	36.405	18.089	35.635
18.531	14.933	18.606	14.137	17.809	14.063	17.735	14.859
18.048	21.19	17.784	21.945	17.028	21.681	17.293	20.925
17.179	13.891	17.218	13.092	16.418	13.054	16.38	13.853
16.156	24.531	16.175	25.33	15.375	25.35	15.356	24.55
15.538	8.1939	15.959	7.5134	15.277	7.093	14.858	7.7735
15.538	37.353	15.862	38.085	15.132	38.41	14.808	37.678
15.789	31.193	15.132	30.735	14.676	31.392	15.331	31.85
15.48	14.296	15.538	13.498	14.74	13.441	14.682	14.239
15.287	26.269	14.852	25.597	14.18	26.031	14.615	26.703
14.939	35.422	14.898	36.222	14.099	36.181	14.141	35.382
14.939	24.164	14.574	23.453	13.861	23.818	14.228	24.529
14.456	9.0243	14.75	8.2802	14.006	7.9865	13.713	8.7305
13.761	4.1192	13.78	3.3196	12.981	3.3001	12.962	4.0997
12.448	29.011	12.732	29.76	11.983	30.042	11.701	29.295
11.888	16.865	11.965	16.068	11.17	15.991	11.092	16.787
11.309	22.928	11.038	23.681	10.285	23.411	10.555	22.658
10.459	38.107	10.841	38.809	10.138	39.192	9.7559	38.489
9.8023	33.53	10.049	34.291	9.2886	34.538	9.0414	33.777
10.034	29.165	9.3369	28.773	8.9449	29.471	9.642	29.863
9.9568	12.983	9.7038	12.224	8.9449	12.477	9.1979	13.236
9.8988	20.302	9.8023	21.095	9.0086	20.999	9.1052	20.205
9.6864	2.5937	9.1901	3.2205	8.5625	2.7234	9.0607	2.0966
9.0492	40.443	9.1264	41.241	8.3289	41.316	8.2535	40.518
8.3347	9.6229	7.7399	10.157	7.205	9.5613	7.8017	9.0273
8.1415	6.7649	7.707	7.4365	7.035	7.002	7.4695	6.3304
7.7167	39.69	7.9928	40.441	7.2436	40.717	6.9674	39.966
7.5429	3.173	7.6993	2.3886	6.9153	2.2318	6.7589	3.0162
7.6201	16.092	7.1914	15.417	6.5156	15.847	6.9462	16.522
6.7705	5.3358	6.224	5.92	5.6408	5.3735	6.1873	4.7893
5.8435	24.338	5.9382	25.131	5.1445	25.226	5.0498	24.432
5.6118	22.638	5.0054	22.117	4.484	22.721	5.0904	23.245
5.5925	16.42	5.4322	17.204	4.6482	17.043	4.8085	16.26
4.0862	36.909	4.2851	37.684	3.5108	37.883	3.3118	37.108
3.8931	9.3912	3.6034	10.137	2.858	9.8469	3.1477	9.1013
3.8738	19.664	3.7425	18.876	2.9546	19.007	3.0859	19.796
3.2365	34.264	3.4412	35.038	2.6669	35.241	2.4641	34.468
2.9662	12.732	2.6669	11.991	1.9253	12.291	2.2246	13.033
2.6379	5.7414	2.0161	6.2437	1.514	5.6209	2.1358	5.1186
2.5027	33.453	1.877	32.956	1.3788	33.582	2.0064	34.08
1.9813	1.184	1.3286	1.647	0.86707	0.99458	1.5178	0.53159
1.1123	11.824	0.45574	12.282	0	11.625	0.65464	11.168
38.016	40.54	37.658	41.256	38.375	41.613	38.732	40.897
38.363	39.497	37.608	39.761	37.873	40.517	38.628	40.252
17.758	9.9705	18.046	9.2239	17.299	8.9368	17.013	9.6833
17.218	8.9663	16.633	9.5107	16.088	8.9244	16.673	8.38
6.8863	32.062	6.5831	31.323	5.8435	31.626	6.1467	32.365
5.9594	30.768	5.942	31.568	5.1406	31.55	5.1599	30.749
