# Supplementary material for: Ant collective cognition allows for efficient navigation through disordered environments
Source: eLife. 2020 May 12;9:e55195. doi: 10.7554/eLife.55195 (PMC7332297; doi:10.7554/eLife.55195)
Supplement: Source data 1. — Each row in every file corresponds to the four vertices of a single cube, ordered as follows: X1, Y1, X2, Y2, X3, Y3, Y4. [file elife-55195-data1.zip › 1240002_200_cubes.txt]

69.375	7.4169	69.523	6.6309	70.31	6.7796	70.161	7.5657
69.108	27.306	69.511	27.998	70.202	27.594	69.799	26.903
68.135	16.723	68.074	15.925	68.872	15.864	68.933	16.662
67.658	11.479	68.255	12.012	68.788	11.415	68.191	10.882
67.048	1.0096	66.826	0.24115	67.594	0.018716	67.817	0.78715
66.514	6.1774	67.234	6.5269	67.584	5.8074	66.864	5.4579
66.266	35.41	66.47	36.185	67.244	35.98	67.04	35.208
65.904	38.442	66.316	37.758	67.002	38.17	66.59	38.854
65.847	22.824	66.22	22.117	66.928	22.491	66.554	23.198
65.656	26.429	65.525	27.218	66.314	27.35	66.445	26.56
65.065	15.598	65.147	14.802	65.942	14.884	65.861	15.679
64.531	5.8341	64.351	5.0548	65.131	4.8748	65.311	5.6543
63.406	13.996	64.051	14.469	64.524	13.824	63.879	13.351
63.234	34.228	63.576	33.505	64.299	33.847	63.958	34.571
63.253	19.258	63.398	20.046	64.185	19.901	64.04	19.113
62.967	1.0477	62.657	0.31043	63.394	0	63.705	0.73731
62.414	10.049	63.031	10.559	63.541	9.9423	62.924	9.4322
61.461	30.014	61.72	29.258	62.477	29.516	62.218	30.273
60.069	36.612	60.745	36.185	61.173	36.86	60.497	37.289
59.897	22.71	59.957	21.913	60.755	21.972	60.695	22.771
59.23	28.374	59.324	29.169	60.119	29.073	60.024	28.28
58.314	3.4123	58.097	2.6425	58.867	2.4253	59.084	3.1953
58.257	11.345	58.135	10.555	58.926	10.433	59.048	11.224
57.609	18.515	58.153	19.102	58.739	18.557	58.195	17.971
57.742	7.6458	57.514	6.879	58.281	6.6511	58.509	7.4179
57.132	33.656	57.755	33.154	58.257	33.778	57.634	34.279
56.35	15.407	56.916	15.973	57.482	15.407	56.916	14.841
56.026	12.299	55.791	11.534	56.555	11.299	56.791	12.064
54.806	37.222	55.559	36.953	55.829	37.706	55.076	37.975
54.272	7.2453	55.043	7.4575	55.255	6.6862	54.484	6.4739
54.119	21.661	54.661	21.074	55.249	21.615	54.707	22.205
53.318	27.42	53.999	27.001	54.419	27.681	53.739	28.101
53.394	4.69	53.394	3.89	54.194	3.89	54.194	4.69
53.204	24.598	53.416	23.827	54.187	24.039	53.975	24.811
52.88	30.185	53.288	29.499	53.976	29.907	53.567	30.595
52.708	12.299	52.961	11.54	53.72	11.793	53.467	12.552
52.193	3.6793	51.885	2.9409	52.624	2.6331	52.932	3.3717
51.869	17.734	52.122	18.493	52.881	18.24	52.628	17.481
51.221	36.192	51.122	36.987	51.915	37.086	52.014	36.291
50.039	15.979	50.039	15.179	50.838	15.179	50.838	15.979
49.276	22.157	49.8	21.554	50.405	22.081	49.878	22.683
49.524	9.5718	49.119	8.8809	49.812	8.4778	50.214	9.1688
48.952	29.422	48.992	30.221	49.791	30.181	49.751	29.382
48.246	36.955	47.872	37.662	48.58	38.036	48.953	37.329
47.75	9.8578	48.336	10.402	48.881	9.8161	48.294	9.2716
47.674	34.457	47.518	35.242	48.301	35.399	48.458	34.615
46.682	25.761	46.44	26.524	47.203	26.766	47.445	26.003
46.339	32.13	47.081	31.835	47.378	32.578	46.635	32.874
46.301	23.587	46.141	24.371	46.923	24.533	47.085	23.749
45.557	15.064	46.268	15.429	46.635	14.718	45.921	14.352
45.443	1.4101	46.188	1.6972	46.476	0.95058	45.729	0.66339
45.233	17.085	45.788	17.661	46.364	17.106	45.809	16.53
44.833	5.7197	44.514	4.9855	45.248	4.668	45.567	5.4022
44.337	10.182	45.124	10.323	45.265	9.5359	44.478	9.3946
43.688	39.682	43.235	40.342	43.892	40.796	44.346	40.138
42.525	27.592	42.296	28.36	43.063	28.587	43.292	27.821
42.277	23.93	41.966	24.668	42.704	24.979	43.013	24.241
41.915	10.392	41.402	9.7773	42.018	9.2651	42.529	9.8798
41.381	13.176	41.265	12.384	42.056	12.269	42.172	13.06
40.961	6.7495	41.749	6.8841	41.884	6.0956	41.095	5.961
39.932	28.831	40.632	28.444	41.019	29.142	40.321	29.531
39.283	15.502	40.079	15.58	40.157	14.784	39.361	14.706
38.635	19.735	38.734	18.942	39.527	19.041	39.428	19.834
38.711	37.851	38.316	38.547	39.013	38.942	39.407	38.248
38.463	32.302	39.22	32.561	38.961	33.318	38.204	33.059
38.33	10.525	39.085	10.261	38.82	9.506	38.065	9.7703
38.501	34.457	37.758	34.75	38.051	35.496	38.795	35.202
36.766	24.579	37.542	24.39	37.733	25.168	36.955	25.357
37.186	5.6434	36.402	5.4827	36.562	4.6991	37.346	4.8599
36.08	38.061	35.353	38.397	35.687	39.123	36.413	38.789
35.069	19.945	35.185	19.153	35.977	19.27	35.86	20.061
35.069	15.502	34.533	14.909	35.126	14.373	35.662	14.966
34.688	32.34	35.433	32.628	35.147	33.376	34.4	33.088
34.02	9.3811	33.33	8.9755	33.736	8.2859	34.426	8.6915
33.067	12.337	33.671	11.813	33.147	11.209	32.542	11.732
33.2	36.726	32.47	37.054	32.796	37.784	33.526	37.456
33.372	34.209	32.571	34.23	32.592	35.029	33.391	35.01
33.372	24.293	32.571	24.274	32.552	25.075	33.353	25.094
32.59	14.606	33.339	14.33	33.063	13.579	32.313	13.856
32.304	30.795	33.008	31.179	32.624	31.881	31.922	31.499
32.209	3.5458	32.83	3.0437	32.329	2.4209	31.705	2.9232
31.846	26.638	32.355	27.254	31.739	27.765	31.23	27.149
32.189	39.625	31.389	39.648	31.411	40.447	32.21	40.426
31.408	7.5504	32.163	7.2861	31.898	6.5311	31.143	6.7954
30.549	18.458	30.446	17.665	29.653	17.768	29.756	18.562
29.482	12.814	28.684	12.752	28.745	11.955	29.543	12.016
28.795	7.4551	29.541	7.1679	29.255	6.4213	28.507	6.7085
28.7	36.459	29.371	36.894	28.936	37.567	28.265	37.132
28.337	32.874	28.967	33.368	28.475	33.997	27.845	33.505
28.642	29.079	27.851	29.201	27.973	29.993	28.765	29.871
27.613	22.71	27.027	22.165	26.482	22.748	27.065	23.295
27.25	9.8197	27.487	9.0554	26.722	8.8193	26.486	9.5838
25.973	7.2644	25.181	7.1513	25.294	6.3593	26.085	6.4724
25.229	39.358	25.919	39.762	25.517	40.452	24.825	40.05
24.752	19.411	24.752	18.612	23.951	18.612	23.951	19.411
23.78	35.639	24.441	36.087	23.993	36.751	23.332	36.303
23.265	2.6686	23.898	2.1789	23.408	1.5464	22.775	2.0361
23.837	25.837	23.126	25.473	22.76	26.184	23.471	26.549
23.799	5.4909	23.017	5.6625	22.845	4.881	23.627	4.7096
23.551	6.5969	22.817	6.9167	22.498	6.1833	23.231	5.8637
22.197	38.538	22.443	39.299	21.684	39.546	21.436	38.786
21.93	35.715	21.215	35.359	20.856	36.074	21.571	36.432
21.777	9.5336	21.192	10.079	20.647	9.4934	21.232	8.9482
21.549	28.164	20.845	27.784	20.464	28.488	21.167	28.868
20.786	16.38	20.427	17.095	19.712	16.737	20.071	16.022
20.595	15.045	20.67	14.248	19.872	14.174	19.798	14.971
20.08	1.6389	20.567	1.004	19.932	0.51728	19.445	1.1522
19.775	9.7625	20.147	9.0546	19.44	8.682	19.068	9.3899
19.546	40.273	19.792	41.034	19.033	41.282	18.785	40.521
18.688	32.893	18.845	33.679	18.061	33.835	17.903	33.051
18.65	19.506	18.105	20.092	17.519	19.546	18.065	18.961
18.116	7.5695	18.253	6.7815	17.466	6.6436	17.329	7.4316
16.667	24.922	16.407	25.679	15.65	25.422	15.91	24.665
16.514	28.869	15.879	28.383	15.393	29.018	16.028	29.504
16.419	22.443	16.165	23.202	15.406	22.95	15.66	22.191
15.79	5.5672	16.076	4.8206	15.33	4.5334	15.042	5.28
15.771	16.532	15.828	15.734	15.031	15.676	14.972	16.474
15.351	37.184	15.662	37.922	14.924	38.233	14.613	37.495
14.779	35.277	14.718	36.076	13.919	36.015	13.982	35.216
14.664	26.505	14.338	27.235	13.608	26.909	13.934	26.179
14.664	1.7152	13.865	1.7498	13.831	0.95054	14.63	0.91593
14.55	8.0462	14.447	7.2527	13.654	7.3546	13.757	8.148
12.109	28.088	12.243	28.877	11.455	29.012	11.32	28.223
12.109	14.301	11.974	13.513	11.186	13.647	11.32	14.436
11.766	16.723	11.863	15.929	11.068	15.832	10.971	16.626
11.747	9.8197	11.224	10.426	10.618	9.9034	11.14	9.2974
11.69	24.407	11.459	25.174	10.692	24.945	10.923	24.178
11.69	2.3444	11.655	1.5452	10.856	1.579	10.891	2.3784
11.079	23.244	10.999	22.449	10.204	22.529	10.282	23.324
10.812	33.427	10.307	32.807	9.6873	33.311	10.191	33.932
10.298	37.927	10.683	38.629	9.981	39.014	9.5958	38.313
10.412	13.138	9.7465	13.582	9.3021	12.916	9.9677	12.472
10.298	31.253	10.395	32.048	9.5996	32.146	9.5024	31.35
10.012	7.3978	9.4356	7.9532	8.8807	7.3773	9.4566	6.8219
9.9734	0.95239	9.3326	1.4324	8.8521	0.7924	9.4928	0.3124
9.7827	20.078	9.7083	20.875	8.9112	20.801	8.9856	20.006
8.8864	40.311	8.9474	41.11	8.1503	41.171	8.0893	40.374
7.7804	5.4337	7.9139	4.6452	7.1263	4.5105	6.9909	5.2991
7.5515	39.51	7.8509	40.252	7.111	40.553	6.8097	39.812
6.0069	23.816	5.6961	24.554	4.9581	24.243	5.2689	23.507
5.7018	1.5626	5.8734	0.78124	5.0916	0.60971	4.9199	1.3911
5.492	16.227	5.3357	17.012	4.55	16.855	4.7064	16.07
5.2441	28.011	5.4234	28.791	4.6434	28.972	4.4642	28.192
4.7674	21.528	4.5443	20.759	3.7758	20.982	3.9989	21.751
4.4813	12.089	4.6034	11.298	3.812	11.177	3.69	11.967
3.9283	36.688	4.1495	37.456	3.381	37.68	3.1598	36.911
4.0237	9.6671	3.7453	8.9173	2.9939	9.1957	3.2742	9.9457
3.4516	34.018	3.5679	34.811	2.7746	34.926	2.6602	34.135
3.299	23.873	3.217	23.078	2.4218	23.16	2.5019	23.955
3.2418	28.698	2.9157	29.43	2.1854	29.104	2.5096	28.374
2.6125	5.529	2.0004	6.0451	1.4855	5.4335	2.0957	4.9177
1.9832	1.0096	1.3291	1.471	0.86767	0.81738	1.5218	0.35603
1.0488	10.449	0.73799	11.186	0	10.876	0.31083	10.139
43.707	36.059	44.478	36.272	44.266	37.043	43.496	36.831
42.945	35.677	42.601	36.402	43.324	36.743	43.667	36.021
33.848	18.687	33.049	18.648	33.088	17.849	33.887	17.888
33.543	17.81	32.742	17.81	32.742	17.01	33.543	17.01
25.21	33.389	24.44	33.175	24.224	33.946	24.994	34.161
24.39	33.008	23.629	32.762	23.381	33.522	24.142	33.768
