# Supplementary material for: Ant collective cognition allows for efficient navigation through disordered environments
Source: eLife. 2020 May 12;9:e55195. doi: 10.7554/eLife.55195 (PMC7332297; doi:10.7554/eLife.55195)
Supplement: Source data 1. — Each row in every file corresponds to the four vertices of a single cube, ordered as follows: X1, Y1, X2, Y2, X3, Y3, Y4. [file elife-55195-data1.zip › 1240003_200_cubes.txt]

69.666	7.1023	69.797	6.3132	70.587	6.4448	70.455	7.2338
67.847	30.844	68.381	30.249	68.977	30.783	68.443	31.379
67.866	20.103	68.136	20.857	68.889	20.585	68.619	19.833
67.732	12.885	68.189	13.541	68.846	13.084	68.388	12.427
66.602	35.229	66.861	35.987	67.618	35.729	67.359	34.971
66.487	25.234	66.729	24.472	67.492	24.713	67.25	25.477
66.487	3.7898	66.549	2.9923	67.346	3.0536	67.285	3.8513
66.258	38.254	66.692	37.584	67.364	38.019	66.929	38.689
66.468	0.9561	66.293	0.17561	67.073	0	67.249	0.7805
65.511	18.15	65.511	17.35	66.311	17.35	66.311	18.15
65.434	33.065	65.414	33.866	66.214	33.885	66.234	33.087
64.764	5.5322	64.58	4.7539	65.358	4.5695	65.543	5.3478
64.113	10.836	64.753	11.316	65.233	10.676	64.593	10.196
63.922	31.246	64.365	30.582	65.031	31.024	64.587	31.691
62.275	23.683	62.428	24.468	63.213	24.315	63.06	23.53
62.141	14.934	62.388	14.173	63.149	14.419	62.902	15.18
61.739	16.733	61.974	17.498	62.739	17.263	62.503	16.498
60.916	3.8664	61.08	3.0837	61.863	3.2485	61.698	4.0313
60.705	23.951	60.946	24.715	61.709	24.474	61.468	23.712
60.609	10.798	60.728	10.007	61.519	10.125	61.4	10.916
60.399	36.474	61.061	36.026	61.51	36.688	60.847	37.136
60.399	26.823	60.498	27.618	61.292	27.518	61.192	26.726
60.054	5.628	60.219	4.8452	61.002	5.0101	60.837	5.7928
58.541	3.1197	58.324	2.3498	59.094	2.1326	59.311	2.9025
58.005	11.047	58.264	10.29	59.021	10.549	58.762	11.306
57.871	26.23	58.274	26.921	58.965	26.519	58.562	25.828
57.488	33.487	58.106	32.979	58.614	33.598	57.996	34.105
57.335	18.112	57.98	18.586	58.453	17.941	57.809	17.468
56.033	27.877	55.914	28.669	56.705	28.788	56.824	27.995
55.593	18.418	55.81	19.188	56.58	18.971	56.363	18.201
55.095	37.067	55.839	36.774	56.133	37.519	55.389	37.812
55.095	6.8342	55.057	6.0352	55.856	5.9971	55.894	6.7963
53.927	9.6489	54.461	10.245	55.057	9.7106	54.522	9.1149
54.003	30.998	53.964	31.798	54.763	31.836	54.802	31.038
53.506	4.2685	54.274	4.491	54.496	3.7226	53.728	3.5001
53.582	13.038	53.329	12.279	54.088	12.026	54.341	12.785
52.816	20.543	53.287	19.896	53.934	20.367	53.463	21.014
52.816	24.373	53.117	25.116	53.858	24.815	53.558	24.072
52.51	2.8708	53.308	2.9307	53.368	2.1328	52.57	2.0731
52.146	14.934	52.471	15.665	53.202	15.34	52.877	14.609
51.054	34.138	51.016	34.938	51.816	34.976	51.854	34.176
50.288	6.5662	50.231	5.7683	51.029	5.7113	51.087	6.5093
49.637	16.121	50.214	16.676	50.769	16.1	50.193	15.545
50.001	30.021	49.605	30.716	50.3	31.112	50.696	30.419
49.312	31.687	48.854	32.344	49.511	32.801	49.969	32.144
48.259	24.736	48.64	24.034	49.343	24.413	48.963	25.117
48.278	20.352	48.514	21.118	49.277	20.882	49.044	20.116
47.972	27.015	48.695	26.674	49.036	27.398	48.314	27.739
48.01	13.076	47.677	12.349	48.402	12.015	48.738	12.742
47.263	34.655	46.987	35.405	47.738	35.683	48.014	34.932
47.129	7.8299	46.871	7.0728	47.629	6.8143	47.887	7.5714
46.478	39.001	47.198	38.653	47.548	39.371	46.829	39.721
45.234	16.829	45.253	16.029	46.053	16.049	46.034	16.849
44.87	1.722	44.315	1.1461	44.891	0.59081	45.446	1.1667
44.544	13.057	44.274	12.304	45.027	12.034	45.297	12.787
44.429	35.153	43.822	35.673	44.343	36.28	44.95	35.761
43.874	24.066	44.127	24.826	44.887	24.574	44.634	23.813
43.74	19.777	44.316	20.334	44.872	19.758	44.295	19.203
43.338	28.451	44.129	28.327	44.253	29.117	43.462	29.242
42.534	17.078	42.413	16.287	43.204	16.166	43.325	16.956
40.734	34.272	41.488	34.006	41.755	34.76	41	35.026
40.332	25.387	40.981	24.92	41.448	25.571	40.799	26.038
40.696	27.838	40.24	28.497	40.899	28.953	41.354	28.294
40.236	12.138	40.06	11.358	40.841	11.182	41.017	11.962
40.198	39.269	40.998	39.25	41.019	40.048	40.219	40.07
40.236	6.5853	39.903	5.8583	40.631	5.5246	40.964	6.2516
39.47	22.764	40.037	22.199	40.602	22.764	40.037	23.331
39.24	16.58	39.038	15.806	39.813	15.604	40.014	16.378
38.896	3.2154	39.675	3.3954	39.855	2.6159	39.076	2.4359
38.685	35.21	37.927	35.463	38.18	36.223	38.938	35.97
37.307	39.059	36.573	39.376	36.891	40.112	37.624	39.794
36.483	8.6149	35.781	8.2333	36.162	7.5302	36.866	7.9119
35.315	20.064	35.126	19.287	35.903	19.098	36.093	19.875
34.971	4.2685	35.717	3.9815	35.43	3.2347	34.683	3.522
34.626	18.801	35.342	19.159	35.7	18.444	34.984	18.086
35.449	13.249	34.662	13.107	34.804	12.32	35.591	12.461
34.588	7.2555	33.805	7.0948	33.965	6.3111	34.749	6.4718
33.63	32.28	34.389	32.541	34.128	33.297	33.372	33.039
33.496	40.131	32.771	40.466	33.104	41.192	33.831	40.858
32.52	30.672	33.192	31.107	32.757	31.779	32.085	31.344
31.735	14.091	30.936	14.033	30.996	13.235	31.794	13.293
31.084	2.1432	31.752	1.7039	31.313	1.0353	30.645	1.4747
30.739	22.86	30.892	23.645	30.107	23.798	29.954	23.013
30.165	37.565	30.873	37.938	30.5	38.647	29.791	38.274
30.031	33.219	30.754	33.561	30.414	34.285	29.69	33.942
30.452	27.206	29.657	27.126	29.575	27.921	30.371	28.003
30.433	15.451	29.761	15.885	29.326	15.213	29.998	14.779
29.801	7.3704	29.094	6.997	29.468	6.2895	30.174	6.6629
29.437	36.684	30.05	37.199	29.537	37.812	28.924	37.297
29.054	16.695	28.489	17.261	27.923	16.695	28.489	16.129
28.307	11.2	27.517	11.087	27.63	10.295	28.42	10.408
28.001	7.9639	27.201	7.9831	27.183	7.1833	27.982	7.1642
27.771	22.554	27.172	22.025	26.642	22.624	27.243	23.155
26.929	32.376	26.13	32.399	26.151	33.198	26.95	33.177
26.393	5.7428	25.638	5.4786	25.902	4.7236	26.657	4.9879
25.799	37.01	26.375	37.565	25.822	38.141	25.246	37.588
25.014	28.451	24.223	28.332	24.105	29.125	24.895	29.244
24.899	19.279	24.88	18.48	24.08	18.5	24.099	19.3
24.286	34.214	24.754	34.865	24.105	35.331	23.637	34.681
24.612	23.951	23.896	23.593	23.54	24.309	24.254	24.667
23.827	11.966	24.262	11.294	23.589	10.86	23.155	11.531
24.095	14.225	24.095	13.425	23.295	13.425	23.295	14.225
23.348	2.4687	23.961	1.9546	23.448	1.3417	22.835	1.8558
23.501	5.2067	23.905	4.5157	23.214	4.1126	22.81	4.8037
22.391	25.732	21.656	25.418	21.342	26.153	22.077	26.467
21.74	37.603	22.106	38.316	21.395	38.681	21.029	37.969
21.855	13.459	21.186	13.899	20.748	13.23	21.416	12.791
21.529	34.233	20.865	33.791	20.421	34.456	21.085	34.9
20.648	17.518	20.21	18.187	19.542	17.748	19.98	17.079
20.131	1.4539	20.652	0.84652	20.045	0.32589	19.524	0.9333
20.553	21.481	20.354	22.257	19.58	22.058	19.777	21.284
19.787	10.53	19.959	9.7483	19.178	9.5769	19.006	10.358
19.442	39.097	19.986	39.685	19.4	40.228	18.856	39.643
19.327	5.5705	18.592	5.8857	18.278	5.1504	19.013	4.8353
18.791	31.668	18.004	31.53	17.866	32.319	18.653	32.457
17.413	18.15	16.987	18.828	16.31	18.402	16.735	17.725
17.374	13.536	17.041	14.263	16.313	13.929	16.649	13.202
16.551	37.469	16.989	38.139	16.321	38.578	15.883	37.91
16.896	22.764	16.467	22.09	15.791	22.519	16.222	23.195
16.493	7.6576	16.867	6.9497	16.158	6.5771	15.785	7.285
16.781	29.14	16.361	28.461	15.68	28.88	16.101	29.562
15.862	5.3982	16.156	4.6541	15.412	4.3604	15.119	5.1045
15.766	31.763	15.766	32.564	14.966	32.564	14.966	31.763
15.44	35.478	14.809	34.99	14.318	35.622	14.95	36.112
14.694	1.5497	13.893	1.5694	13.874	0.76968	14.674	0.7499
14.234	25.77	13.876	26.486	13.162	26.128	13.518	25.412
13.947	9.4383	13.551	10.133	12.855	9.736	13.252	9.0414
13.353	4.7855	13.491	3.9976	12.704	3.8597	12.566	4.6476
12.109	13.229	12.055	12.431	11.257	12.486	11.31	13.284
12.07	39.422	11.437	38.936	10.948	39.572	11.584	40.058
12.032	18.418	11.519	19.031	10.906	18.517	11.419	17.904
11.611	27.608	11.823	28.38	11.052	28.593	10.839	27.821
11.707	2.1623	11.668	1.3633	10.87	1.4023	10.908	2.2014
10.424	21.711	10.14	20.964	9.3937	21.246	9.6751	21.994
10.309	33.678	9.6177	33.278	9.2156	33.969	9.9068	34.371
9.9834	0.78378	9.3439	1.2638	8.8633	0.62378	9.5028	0.14377
9.9068	6.2598	9.296	6.7758	8.779	6.1643	9.3917	5.6485
9.0643	11.41	8.4708	11.946	7.9346	11.351	8.5301	10.816
8.9303	23.185	8.7235	23.959	7.95	23.752	8.1587	22.979
8.4899	16.006	8.4899	15.206	7.6896	15.206	7.6896	16.006
8.1453	26.957	8.1874	27.758	7.387	27.798	7.3468	27
7.7049	39.288	7.8657	40.073	7.0826	40.234	6.9217	39.449
6.9198	4.3642	6.1482	4.5764	5.9376	3.8051	6.7073	3.593
6.0582	23.76	5.748	24.497	5.0108	24.187	5.321	23.45
5.6561	1.3773	5.8552	0.60241	5.0798	0.4037	4.8806	1.1787
5.637	10.874	5.8323	10.098	5.0549	9.9043	4.8615	10.68
5.7901	35.153	5.2138	34.599	4.6585	35.175	5.2368	35.731
4.8136	21.443	4.5724	20.681	3.8103	20.922	4.0516	21.684
3.9711	3.7324	3.4159	4.3087	2.8395	3.7538	3.3948	3.1775
3.8563	14.723	3.5978	15.48	2.8415	15.221	3.0999	14.464
3.6839	8.6724	3.5384	7.8856	2.7534	8.0306	2.897	8.8173
3.3393	23.817	3.2589	23.023	2.4623	23.103	2.5447	23.9
3.301	28.662	2.9678	29.389	2.2402	29.056	2.5753	28.328
1.9032	0.84122	1.2695	1.328	0.78121	0.69307	1.4169	0.20633
1.7118	34.884	1.5318	35.664	0.75249	35.486	0.93247	34.704
1.0608	10.396	0.7276	11.123	0	10.789	0.33508	10.062
35.564	25.924	36.338	26.126	36.137	26.9	35.361	26.699
35.468	24.89	34.846	25.393	35.35	26.015	35.972	25.512
