# Supplementary material for: Ant collective cognition allows for efficient navigation through disordered environments
Source: eLife. 2020 May 12;9:e55195. doi: 10.7554/eLife.55195 (PMC7332297; doi:10.7554/eLife.55195)
Supplement: Source data 1. — Each row in every file corresponds to the four vertices of a single cube, ordered as follows: X1, Y1, X2, Y2, X3, Y3, Y4. [file elife-55195-data1.zip › 1240005_200_cubes.txt]

68.241	5.4653	68.18	4.6677	68.978	4.6064	69.039	5.404
67.79	36.685	68.312	36.08	68.918	36.602	68.396	37.208
67.846	10.242	67.785	9.4447	68.583	9.3834	68.644	10.181
67.564	32.961	67.389	33.742	68.169	33.917	68.345	33.136
67.376	2.0801	68.127	2.3567	68.403	1.606	67.653	1.3294
67.188	23.859	67.285	23.065	68.079	23.161	67.982	23.956
66.398	12.274	66.881	12.911	67.519	12.428	67.036	11.791
65.909	16.336	66.465	16.912	67.041	16.356	66.485	15.78
66.079	1.121	65.899	0.34144	66.678	0.16154	66.858	0.94109
65.891	26.322	65.91	27.122	66.709	27.103	66.69	26.304
65.721	14.305	65.823	13.511	66.616	13.613	66.515	14.406
65.42	30.855	65.267	31.641	66.052	31.793	66.206	31.009
64.931	19.345	65.487	19.92	66.063	19.366	65.507	18.789
65.044	38.698	65.166	39.487	65.957	39.367	65.835	38.575
64.16	9.302	64.51	10.022	65.23	9.6716	64.88	8.952
64.085	34.635	64.575	34.003	65.207	34.492	64.718	35.124
63.088	16.336	63.359	17.089	64.112	16.819	63.841	16.066
63.314	1.0081	63.067	0.24728	63.827	0	64.075	0.76086
62.656	23.539	62.675	24.338	63.475	24.319	63.455	23.52
62.543	5.3337	62.408	4.5451	63.197	4.4105	63.331	5.199
61.208	31.118	61.437	31.884	62.204	31.654	61.974	30.889
60.794	24.442	60.91	25.233	61.701	25.117	61.585	24.325
60.662	38.303	61.415	38.032	61.685	38.786	60.932	39.055
60.211	5.503	60.636	6.1804	61.314	5.7546	60.888	5.0774
60.154	19.025	60.232	18.229	61.028	18.307	60.95	19.102
60.154	13.571	60.154	12.771	60.954	12.771	60.954	13.571
59.665	8.813	60.183	9.4231	60.793	8.9055	60.275	8.2954
59.082	2.0425	59.594	2.6571	60.209	2.145	59.697	1.5304
58.819	26.887	58.857	27.686	59.656	27.648	59.618	26.849
57.879	30.253	57.667	31.024	58.438	31.237	58.65	30.466
57.314	37.08	57.452	37.868	58.24	37.731	58.102	36.943
56.844	14.869	57.339	15.497	57.968	15.002	57.473	14.374
56.75	35.03	56.467	35.779	57.215	36.061	57.498	35.314
56.224	7.0451	56.996	7.2526	57.204	6.4798	56.431	6.2725
55.904	39.092	55.623	39.841	56.372	40.123	56.653	39.373
55.359	3.5282	56.07	3.8938	56.436	3.182	55.724	2.8166
55.095	11.69	55.708	12.205	56.222	11.592	55.609	11.078
54.851	26.717	55.097	27.479	55.858	27.233	55.612	26.471
54.813	28.918	55.055	29.681	55.817	29.439	55.576	28.675
54.343	14.718	54.677	15.446	55.404	15.112	55.07	14.384
53.252	20.041	53.641	19.341	54.34	19.731	53.951	20.43
53.591	6.7818	53.379	6.0106	54.15	5.7984	54.362	6.5697
52.782	9.9979	53.486	10.378	53.866	9.6746	53.162	9.2941
52.011	17.126	52.376	16.414	53.088	16.78	52.722	17.492
51.86	33.77	51.449	34.457	52.135	34.868	52.546	34.182
51.691	31.25	51.438	32.01	52.197	32.262	52.45	31.504
50.807	14.173	50.923	13.381	51.715	13.497	51.599	14.289
49.115	4.8823	49.805	5.2855	50.209	4.5944	49.517	4.1914
48.927	18.593	49.359	17.919	50.033	18.352	49.6	19.025
49.19	9.3396	49.053	8.5516	49.841	8.4137	49.978	9.2018
49.002	26.191	49.041	26.99	49.841	26.951	49.801	26.151
48.4	38.585	48.267	39.373	49.055	39.508	49.188	38.718
47.347	12.274	47.913	12.839	48.477	12.274	47.913	11.708
47.027	29.708	47.593	29.142	48.157	29.708	47.593	30.274
46.914	7.5153	46.685	6.7491	47.45	6.5193	47.68	7.2855
45.842	31.325	45.707	32.113	46.497	32.249	46.63	31.461
45.504	21.903	46.01	21.284	46.628	21.79	46.123	22.409
44.921	18.254	44.981	17.456	45.778	17.516	45.718	18.314
44.62	1.798	44.074	1.2125	44.659	0.66733	45.205	1.2529
44.112	26.755	44.731	26.247	45.239	26.866	44.62	27.374
44.112	32.077	43.525	32.621	44.069	33.208	44.656	32.664
43.454	35.068	44.249	35.145	44.172	35.942	43.377	35.863
42.814	10.374	43.612	10.43	43.668	9.6317	42.869	9.576
42.551	13.646	42.271	12.897	43.019	12.617	43.3	13.366
41.874	22.636	42.292	21.954	42.974	22.371	42.557	23.054
41.949	6.7066	41.718	5.9406	42.485	5.71	42.715	6.476
41.855	37.118	41.25	37.641	41.771	38.246	42.378	37.723
40.2	18.593	40.815	19.104	41.327	18.49	40.712	17.978
39.805	32.999	39.26	33.584	39.845	34.129	40.39	33.544
39.617	22.768	39.534	23.563	40.332	23.646	40.413	22.849
39.486	13.947	39.358	13.158	40.148	13.03	40.275	13.82
38.602	26.567	39.386	26.415	39.54	27.199	38.754	27.353
37.868	16.712	38.551	17.129	38.968	16.447	38.286	16.029
37.718	5.108	38.517	5.0886	38.498	4.2888	37.697	4.3083
37.755	30.328	37.366	31.028	38.066	31.415	38.455	30.718
36.965	35.481	36.279	35.893	36.691	36.58	37.377	36.168
36.552	9.0575	35.839	8.6921	36.206	7.9804	36.916	8.3458
34.558	21.602	35.261	21.222	35.641	21.925	34.938	22.305
34.803	13.458	35.549	13.171	35.261	12.425	34.515	12.712
34.295	4.9199	34.895	4.392	34.368	3.7909	33.766	4.3189
33.693	26.943	34.483	27.065	34.362	27.855	33.571	27.733
33.881	24.442	33.085	24.536	33.181	25.331	33.975	25.235
33.053	13.966	33.627	13.41	33.07	12.835	32.497	13.392
32.809	30.347	32.123	30.759	32.534	31.445	33.221	31.034
32.659	10.148	31.857	10.148	31.857	9.3484	32.659	9.3484
32.038	38.359	31.267	38.571	31.477	39.343	32.25	39.13
32.17	18.066	31.37	18.094	31.342	17.295	32.141	17.267
31.643	22.523	32.138	23.152	31.509	23.646	31.015	23.018
31.173	27.507	31.916	27.804	31.619	28.547	30.876	28.25
31.267	36.441	31.919	36.901	31.459	37.556	30.806	37.095
30.928	2.1741	31.588	1.7217	31.135	1.0619	30.475	1.5144
29.894	16.11	29.194	16.497	28.807	15.797	29.506	15.41
29.461	29.933	29.871	30.62	29.185	31.03	28.775	30.343
29.706	6.7254	28.907	6.745	28.886	5.9453	29.685	5.9257
29.066	13.515	29.578	12.9	28.963	12.388	28.451	13.003
27.75	34.522	28.457	34.897	28.085	35.604	27.376	35.229
28.164	19.458	27.545	19.964	27.037	19.345	27.656	18.839
27.073	23.2	27.204	23.99	26.415	24.122	26.283	23.332
26.603	39.657	25.805	39.717	25.864	40.514	26.663	40.454
26.659	30.065	25.897	29.819	25.651	30.578	26.411	30.827
26.302	24.254	26.599	24.997	25.856	25.294	25.559	24.551
25.869	20.756	25.638	21.521	24.872	21.29	25.104	20.524
25.813	10.656	25.053	10.909	24.801	10.15	25.559	9.8972
25.117	3.4342	25.672	2.8583	25.096	2.3029	24.541	2.879
24.477	5.7475	24.667	4.9703	23.889	4.7808	23.701	5.5579
23.556	36.911	23.808	37.671	23.05	37.923	22.796	37.165
23.029	12.988	22.503	13.59	21.901	13.064	22.427	12.461
22.992	23.031	22.727	23.787	21.972	23.522	22.236	22.768
22.616	31.306	22.783	32.089	22.001	32.256	21.833	31.474
21.656	8.5685	22.068	7.8826	21.382	7.4709	20.97	8.157
21.619	29.143	21.149	28.497	20.502	28.967	20.972	29.614
20.942	13.59	20.577	14.302	19.864	13.937	20.229	13.225
20.622	18.687	20.182	18.019	19.514	18.459	19.954	19.127
20.02	1.4595	20.543	0.85356	19.936	0.33117	19.415	0.93714
20.378	17.088	20.165	16.317	19.394	16.529	19.606	17.3
20.058	5.2209	19.347	5.5868	18.98	4.8754	19.691	4.5094
19.813	30.968	19.813	31.767	19.012	31.767	19.012	30.968
19.211	11.502	19.116	10.708	18.322	10.804	18.418	11.598
18.798	25.533	18.271	24.929	17.669	25.455	18.194	26.057
17.857	6.4809	18.104	5.7202	17.344	5.4729	17.096	6.2338
18.027	34.428	17.461	33.862	16.894	34.428	17.461	34.994
16.804	38.397	17.331	38.998	16.729	39.525	16.202	38.923
16.24	3.6222	16.635	2.9266	15.939	2.5316	15.544	3.2275
16.428	14.436	16.157	15.189	15.405	14.919	15.674	14.166
15.074	5.3901	15.303	4.6239	14.538	4.3941	14.307	5.1603
15.206	9.2832	15.093	8.4912	14.301	8.6044	14.414	9.3964
15.093	29.388	14.497	28.856	13.962	29.452	14.56	29.984
14.378	19.571	14.152	18.803	13.385	19.027	13.611	19.796
14.115	4.036	13.329	4.1893	13.176	3.4041	13.961	3.2508
13.569	26.68	13.703	27.468	12.915	27.603	12.781	26.815
13.212	5.9731	12.499	6.3387	12.134	5.6269	12.847	5.2615
13.024	21.207	12.922	22.001	12.129	21.899	12.23	21.105
12.648	35.594	12.883	36.36	12.117	36.595	11.882	35.829
12.742	14.286	12.887	13.499	12.1	13.354	11.956	14.141
12.554	39.017	11.794	38.765	11.542	39.523	12.3	39.777
12.215	30.272	12.39	31.052	11.61	31.227	11.435	30.447
11.256	13.835	10.914	13.112	10.19	13.454	10.532	14.177
9.5258	9.7534	9.2907	8.9889	8.5253	9.2241	8.7604	9.9886
9.3377	17.088	8.8544	17.726	8.2168	17.243	8.7002	16.605
8.341	37.268	8.6118	38.02	7.8576	38.291	7.5868	37.539
8.6043	21	8.2469	20.285	7.5304	20.643	7.8877	21.357
8.4914	25.175	8.4312	25.973	7.6338	25.912	7.694	25.115
8.1153	5.2209	8.5027	4.5216	7.805	4.1331	7.4156	4.8325
7.4946	29.125	7.0602	28.453	6.3888	28.888	6.8232	29.559
6.7235	34.522	6.6239	35.316	5.8302	35.216	5.9299	34.423
5.8208	15.696	5.9524	14.907	5.1626	14.776	5.0309	15.565
5.6703	1.3279	5.8509	0.54832	5.0704	0.36841	4.8898	1.148
5.1626	6.8383	5.1626	6.0384	4.3614	6.0384	4.3614	6.8383
4.9745	9.4525	4.3896	9.999	3.8442	9.4148	4.4272	8.8683
4.4103	15.057	3.863	15.641	3.28	15.095	3.8254	14.51
4.3162	21.978	3.9363	22.681	3.2311	22.301	3.6128	21.598
4.241	12.142	3.7163	12.747	3.1126	12.223	3.6354	11.618
3.9589	3.6599	3.4135	4.2455	2.8286	3.7003	3.374	3.1148
3.2066	28.448	2.8794	29.177	2.1497	28.852	2.4769	28.12
1.6268	34.635	1.4463	35.416	0.66765	35.235	0.84632	34.455
1.0814	10.374	0.70715	11.082	0	10.708	0.37426	10.001
