# Supplementary material for: Ant collective cognition allows for efficient navigation through disordered environments
Source: eLife. 2020 May 12;9:e55195. doi: 10.7554/eLife.55195 (PMC7332297; doi:10.7554/eLife.55195)
Supplement: Source data 1. — Each row in every file corresponds to the four vertices of a single cube, ordered as follows: X1, Y1, X2, Y2, X3, Y3, Y4. [file elife-55195-data1.zip › 1240008_200_cubes.txt]

68.565	5.5109	68.502	4.7133	69.3	4.6503	69.363	5.448
68.22	36.986	68.742	36.38	69.348	36.902	68.826	37.508
67.913	18.715	67.97	19.512	68.768	19.457	68.711	18.658
67.951	33.244	67.79	34.027	68.574	34.188	68.735	33.403
67.682	2.0948	68.428	2.3848	68.718	1.6391	67.972	1.3491
67.778	10.654	67.637	9.8668	68.424	9.7254	68.566	10.513
67.318	21.806	67.652	22.531	68.379	22.197	68.045	21.47
66.876	15.951	67.482	16.474	68.005	15.868	67.399	15.345
66.704	12.401	67.19	13.036	67.825	12.549	67.338	11.914
66.588	24.109	66.977	24.807	67.676	24.418	67.288	23.719
66.339	1.1352	66.116	0.36668	66.885	0.14421	67.108	0.91276
64.439	34.914	64.926	34.278	65.561	34.764	65.074	35.399
64.439	9.4068	64.788	10.127	65.508	9.777	65.159	9.0573
64.496	31.977	64.641	32.764	65.428	32.618	65.283	31.831
63.594	19.118	64.024	18.443	64.699	18.872	64.269	19.547
63.556	1.0201	63.291	0.26521	64.046	0	64.311	0.75485
62.846	4.7624	62.974	3.9727	63.764	4.1007	63.636	4.8904
62.558	25.087	62.799	25.849	63.562	25.609	63.321	24.846
61.503	31.421	61.768	32.175	62.523	31.91	62.257	31.154
61.004	38.618	61.763	38.364	62.016	39.122	61.257	39.376
60.37	7.4109	60.824	8.0703	61.483	7.617	61.029	6.9576
60.293	14.742	60.869	15.298	61.425	14.722	60.849	14.166
60.178	10.578	60.425	9.8166	61.186	10.063	60.939	10.824
60.006	33.532	60.282	34.282	61.033	34.006	60.756	33.253
59.219	26.891	59.084	27.678	59.873	27.815	60.007	27.026
58.605	17.986	59.129	18.59	59.733	18.066	59.209	17.462
58.816	27.736	58.663	28.521	59.448	28.674	59.601	27.887
57.799	21	58.242	21.664	58.908	21.22	58.464	20.554
57.741	14.55	57.925	13.772	58.704	13.956	58.52	14.735
57.722	10.27	57.561	9.4867	58.345	9.326	58.506	10.11
56.781	3.4958	57.475	3.895	57.874	3.2016	57.181	2.8024
56.455	7.1422	57.236	7.3178	57.411	6.5373	56.631	6.3617
55.073	29.137	55.277	29.91	56.051	29.707	55.847	28.932
54.229	36.737	54.861	36.245	55.351	36.879	54.719	37.368
53.979	7.7563	54.555	8.3117	55.111	7.7358	54.535	7.1804
53.672	5.0503	53.591	4.2544	54.387	4.1729	54.468	4.9687
53.576	39.289	53.087	39.921	53.719	40.41	54.209	39.779
53.001	14.8	53.445	15.465	54.11	15.022	53.666	14.356
52.137	32.265	52.898	32.018	53.145	32.778	52.384	33.025
52.06	39.999	51.981	40.794	52.777	40.875	52.856	40.078
51.408	12.708	52.09	13.126	52.508	12.443	51.826	12.026
51.408	10.578	52.163	10.842	52.427	10.087	51.672	9.8223
51.197	24.819	51.427	24.051	52.193	24.281	51.963	25.047
51.101	29.578	51.061	30.377	51.86	30.417	51.9	29.617
50.41	36.334	50.987	35.779	51.541	36.357	50.963	36.911
50.102	31.306	49.898	32.079	50.673	32.282	50.876	31.509
49.814	4.3594	49.611	3.5856	50.385	3.3822	50.589	4.1558
49.43	17.947	49.804	17.24	50.512	17.613	50.138	18.321
49.142	30.096	49.185	30.895	49.983	30.855	49.943	30.054
49.104	7.1614	48.693	6.4753	49.378	6.0636	49.791	6.7497
48.643	20.002	48.705	20.798	49.503	20.737	49.442	19.94
48.279	26.354	49.023	26.059	49.317	26.803	48.572	27.097
48.432	4.916	48.394	4.1168	49.192	4.0769	49.233	4.876
48.106	37.658	48.877	37.439	49.094	38.211	48.325	38.428
48.144	28.715	48.273	29.503	49.064	29.375	48.935	28.586
48.298	3.0736	47.822	2.431	48.465	1.9543	48.941	2.5968
47.242	12.055	47.981	12.366	48.29	11.628	47.553	11.318
46.993	25.433	47.286	24.688	48.031	24.982	47.737	25.727
45.419	16.412	45.955	17.008	46.55	16.473	46.016	15.878
45.342	27.103	46.035	26.698	46.438	27.39	45.745	27.793
44.69	1.8837	44.147	1.2966	44.734	0.75304	45.277	1.3401
43.404	17.64	43.325	16.844	44.122	16.764	44.2	17.56
42.924	4.0139	42.686	3.2501	43.452	3.0123	43.688	3.7762
42.521	21.479	42.855	22.205	43.582	21.871	43.249	21.144
42.502	16.546	42.464	15.747	43.262	15.708	43.302	16.507
41.466	35.336	41.218	36.096	41.978	36.343	42.228	35.583
41.178	25.893	40.708	26.54	41.354	27.01	41.826	26.364
40.852	31.67	41.644	31.553	41.759	32.346	40.969	32.461
41.005	29.271	40.558	29.933	41.22	30.38	41.669	29.718
40.448	20.385	40.884	19.712	41.556	20.146	41.122	20.819
40.084	26.7	39.99	27.492	40.784	27.588	40.878	26.794
38.99	10.424	39.752	10.671	39.999	9.9098	39.237	9.663
39.143	3.0544	38.612	2.4575	39.209	1.9247	39.74	2.5216
38.011	6.3553	37.522	5.7228	38.155	5.233	38.644	5.8656
37.186	23.226	37.89	22.844	38.27	23.548	37.568	23.928
37.339	11.364	36.677	10.916	37.126	10.253	37.789	10.702
35.67	35.528	36.47	35.485	36.512	36.284	35.712	36.326
35.727	26.546	35.217	27.16	35.831	27.673	36.343	27.056
35.363	4.4746	36.134	4.2573	35.915	3.4873	35.146	3.7046
35.324	11.384	34.541	11.223	34.702	10.439	35.485	10.6
34.614	6.7584	35.261	6.2861	34.789	5.6403	34.142	6.1128
34.154	18.389	34.952	18.333	34.896	17.535	34.098	17.59
33.962	19.215	33.163	19.215	33.163	18.414	33.962	18.414
33.731	31.747	32.933	31.728	32.914	32.526	33.712	32.545
33.443	21.307	33.731	22.053	32.985	22.339	32.697	21.593
32.119	16.105	32.664	15.518	32.079	14.974	31.534	15.56
30.833	9.7331	31.505	9.2984	31.071	8.6267	30.4	9.0614
30.622	37.907	31.271	38.378	30.799	39.024	30.152	38.554
30.814	31.824	30.05	32.056	30.285	32.822	31.048	32.588
29.931	18.945	30.064	18.156	29.275	18.024	29.143	18.814
29.624	27.448	28.836	27.312	28.701	28.101	29.49	28.235
29.375	23.552	28.598	23.366	28.411	24.145	29.191	24.329
29.125	4.4746	28.327	4.4546	28.346	3.6547	29.146	3.6748
28.857	9.0422	28.072	9.1955	27.918	8.4102	28.705	8.2569
28.492	13.13	27.757	13.443	27.444	12.707	28.179	12.394
28.108	35.24	27.335	35.438	27.532	36.213	28.308	36.013
27.283	27.275	26.611	26.84	26.178	27.511	26.849	27.947
26.669	40.038	25.874	40.118	25.955	40.915	26.751	40.832
26.822	19.695	26.362	20.347	25.707	19.886	26.17	19.232
26.189	23.187	26.325	23.974	25.537	24.111	25.4	23.322
25.824	2.2483	25.038	2.1034	25.183	1.3166	25.97	1.4615
25.018	16.066	24.926	15.272	24.132	15.364	24.224	16.159
24.788	6.2978	24.007	6.1302	24.174	5.3478	24.957	5.5155
24.385	39.558	24.92	40.153	24.324	40.686	23.79	40.092
23.867	13.898	24.27	13.207	23.579	12.804	23.176	13.495
23.483	35.988	23.873	36.687	23.172	37.075	22.784	36.376
23.502	11.94	22.957	12.526	22.372	11.981	22.917	11.395
23.195	28.58	22.715	27.939	22.076	28.419	22.556	29.06
22.255	16.7	21.591	17.144	21.145	16.478	21.811	16.034
21.026	24.492	20.792	23.727	20.027	23.963	20.263	24.727
20.873	31.133	20.201	30.697	19.767	31.369	20.439	31.805
20.566	14.8	20.201	15.512	19.489	15.146	19.854	14.435
19.971	1.5766	20.493	0.96916	19.885	0.44847	19.364	1.0559
19.856	36.027	20.453	36.558	19.921	37.155	19.324	36.622
19.683	11.134	19.683	10.334	18.885	10.334	18.885	11.134
18.647	6.0099	18.94	5.2656	18.198	4.972	17.904	5.7161
18.109	17.621	17.649	18.275	16.994	17.813	17.457	17.16
17.821	24.915	17.528	24.17	16.785	24.464	17.079	25.208
17.514	18.561	16.921	19.097	16.386	18.502	16.981	17.967
16.881	33.57	16.881	34.369	16.083	34.369	16.083	33.57
16.651	7.1998	15.904	7.4871	15.618	6.7403	16.365	6.453
16.305	12.324	16.326	11.524	15.526	11.504	15.507	12.303
15.998	26.834	16.277	27.584	15.524	27.861	15.248	27.11
15.48	4.1483	15.847	3.4367	15.135	3.0711	14.77	3.7829
15.576	5.2038	15.021	5.7794	14.446	5.2238	15	4.648
15.077	38.714	15.495	39.395	14.812	39.813	14.396	39.13
13.292	5.319	13.643	4.5995	12.924	4.2496	12.574	4.9689
13.119	12.804	12.747	13.511	12.039	13.138	12.413	12.43
12.832	24.742	12.277	24.164	11.701	24.719	12.256	25.295
12.179	29.098	12.446	29.853	11.69	30.118	11.425	29.363
11.565	34.415	10.816	34.131	10.534	34.879	11.283	35.161
11.028	7.5836	11.25	6.8152	10.483	6.5925	10.26	7.3612
11.104	18.83	11.068	18.031	10.268	18.069	10.306	18.868
10.375	23.821	10.298	24.615	9.5018	24.539	9.5786	23.742
9.8185	0.94331	9.1602	1.3966	8.7073	0.73727	9.3656	0.284
8.9932	38.042	9.2869	38.785	8.5442	39.078	8.2505	38.335
8.4943	13.111	8.7207	12.343	7.9511	12.118	7.7266	12.886
8.7246	4.321	7.9703	4.5853	7.7055	3.8301	8.4616	3.5658
8.5134	21.537	8.4923	22.335	7.694	22.314	7.7151	21.516
8.0145	36.065	7.9166	36.858	7.122	36.758	7.2218	35.965
7.669	27.199	7.5654	27.991	6.7728	27.886	6.8764	27.093
6.3832	18.465	6.364	17.665	5.5637	17.685	5.5848	18.485
5.5003	1.5191	5.6808	0.73946	4.9016	0.55955	4.7212	1.3391
5.5195	24.8	5.1952	24.068	4.464	24.393	4.7883	25.124
4.963	9.0806	5.2509	8.3338	4.5043	8.0467	4.2164	8.7935
5.2509	6.0291	4.8555	6.7238	4.1608	6.3267	4.5561	5.6322
5.2317	13.994	4.8363	13.299	4.1416	13.696	4.5369	14.391
4.4256	20.232	4.322	21.025	3.5294	20.919	3.633	20.126
3.7731	3.8988	3.2089	4.4646	2.6427	3.8988	3.2089	3.333
3.0822	28.83	2.7655	29.563	2.0305	29.246	2.3491	28.511
1.7388	1.0009	1.0805	1.4542	0.62757	0.79484	1.2858	0.34157
1.4893	35.067	1.305	35.844	0.52777	35.66	0.71201	34.881
1.1246	10.865	0.5009	11.365	0	10.74	0.62565	10.241
62.059	3.5725	61.725	2.8456	62.452	2.5114	62.786	3.2386
61.867	2.7089	61.501	1.9975	62.213	1.6315	62.579	2.3431
57.434	35.144	57.698	35.898	58.453	35.633	58.189	34.879
56.628	35.374	56.789	36.157	57.572	35.996	57.412	35.213
