# Supplementary material for: Ant collective cognition allows for efficient navigation through disordered environments
Source: eLife. 2020 May 12;9:e55195. doi: 10.7554/eLife.55195 (PMC7332297; doi:10.7554/eLife.55195)
Supplement: Source data 1. — Each row in every file corresponds to the four vertices of a single cube, ordered as follows: X1, Y1, X2, Y2, X3, Y3, Y4. [file elife-55195-data1.zip › 1260001_200_cubes.txt]

0.799	14.225	0.85839	13.427	0.061185	13.367	0	14.165
1.9867	21.946	1.7384	22.705	0.97716	22.458	1.2255	21.697
2.0947	10.464	1.4252	10.902	0.98616	10.234	1.6556	9.7948
2.0227	31.069	2.0029	31.868	1.2039	31.85	1.2219	31.05
2.9585	2.0956	2.1757	2.2633	2.0083	1.4811	2.7893	1.3134
3.1924	27.614	2.9225	26.86	2.1685	27.128	2.4384	27.882
3.4623	12.047	3.0808	12.751	2.3772	12.371	2.7569	11.667
4.812	35.28	4.1516	34.827	3.6999	35.487	4.3585	35.939
4.866	7.2963	4.8822	6.4966	4.0832	6.4788	4.0652	7.2787
5.4779	18.994	5.0819	18.298	4.3873	18.692	4.7814	19.388
5.4958	23.043	5.3339	22.259	4.5511	22.419	4.7112	23.203
6.9715	35.766	6.2211	35.487	5.9421	36.236	6.6926	36.515
7.1874	2.7254	7.0939	1.9309	6.3002	2.0232	6.392	2.8179
7.1514	6.5765	7.3746	5.8088	6.608	5.584	6.383	6.3519
7.6733	25.419	7.0345	24.936	6.5522	25.575	7.191	26.056
9.9408	21.064	9.5251	20.378	8.8412	20.792	9.2551	21.478
10.553	10.41	9.8688	10.827	9.4513	10.144	10.135	9.727
10.499	33.787	9.7356	33.546	9.4945	34.309	10.257	34.55
11.146	15.79	10.72	16.468	10.043	16.042	10.468	15.365
11.056	28.856	10.792	29.61	10.036	29.345	10.301	28.591
11.218	36.918	11.163	37.715	10.365	37.661	10.419	36.862
11.992	4.291	11.206	4.4444	11.053	3.6592	11.837	3.5059
13	31.771	12.255	31.48	11.963	32.225	12.708	32.516
13.306	37.044	12.676	36.547	12.181	37.177	12.809	37.672
14.44	4.291	14.42	3.4913	13.621	3.5095	13.639	4.3092
14.638	23.115	14.434	22.342	13.66	22.543	13.864	23.317
15.105	8.43	15.014	7.6353	14.218	7.7264	14.31	8.5213
16.095	15.826	15.519	16.382	14.963	15.806	15.539	15.251
16.761	19.012	16.614	19.799	15.827	19.651	15.975	18.865
16.923	30.475	17.15	31.242	16.381	31.469	16.155	30.702
17.553	1.2859	18.032	0.64588	17.393	0.16589	16.912	0.80588
19.352	20.2	19.316	20.999	18.517	20.963	18.552	20.164
19.352	11.939	19.388	11.14	18.589	11.103	18.552	11.902
19.712	4.1651	20.024	3.4289	19.288	3.1159	18.975	3.8523
20.342	35.028	20.447	35.82	19.655	35.926	19.549	35.133
20.954	5.4068	21.519	4.8412	20.954	4.2756	20.387	4.8412
21.152	34.039	21.501	34.757	20.783	35.108	20.432	34.388
21.908	15.988	21.76	15.202	20.974	15.348	21.121	16.135
21.836	4.1831	22.104	3.4298	21.35	3.1607	21.082	3.914
22.268	2.9774	22.824	2.4029	22.25	1.8462	21.692	2.4208
23.401	7.0804	22.685	7.4383	22.327	6.7226	23.043	6.3649
24.085	32.257	24.406	32.989	23.673	33.31	23.353	32.577
24.679	9.5458	23.977	9.9328	23.59	9.2326	24.292	8.8457
25.273	17.842	25.214	17.044	24.416	17.102	24.474	17.9
26.839	11.633	26.187	12.098	25.721	11.447	26.373	10.982
26.407	5.1368	26.815	4.4492	26.128	4.0404	25.717	4.728
26.803	0.79998	26.002	0.79998	26.002	0	26.803	0
27.45	17.302	26.866	17.848	26.319	17.263	26.903	16.717
27.468	21.676	27.143	20.943	26.412	21.267	26.736	22
27.27	27.2	27.872	27.726	27.344	28.329	26.743	27.801
27.666	9.4018	28.075	8.7142	27.387	8.3053	26.977	8.9929
28.8	31.915	28.028	31.699	27.814	32.469	28.584	32.685
28.782	0.94394	27.983	0.88556	28.042	0.087718	28.84	0.1461
30.24	17.95	30.508	17.196	29.754	16.927	29.486	17.681
30.528	32.977	29.732	33.072	29.829	33.868	30.623	33.77
30.978	30.475	30.258	30.825	30.609	31.544	31.327	31.194
31.517	6.5405	30.731	6.6902	30.582	5.9043	31.366	5.7548
33.227	24.609	32.439	24.465	32.297	25.251	33.083	25.395
33.587	5.1008	34.161	4.5442	33.605	3.9696	33.029	4.5264
33.497	11.507	34.265	11.288	34.046	10.518	33.276	10.738
34.109	27.308	33.313	27.4	33.405	28.194	34.201	28.102
34.289	31.105	34.953	31.548	34.51	32.214	33.844	31.769
34.451	3.9671	35.158	3.5946	34.785	2.8867	34.078	3.2594
34.343	19.462	35.027	19.047	35.44	19.732	34.757	20.146
34.649	18.58	35.356	18.953	35.728	18.244	35.021	17.872
35.98	9.7077	35.352	9.2103	35.851	8.5839	36.477	9.0813
37.06	31.879	36.351	32.252	36.724	32.959	37.433	32.586
36.952	37.944	37.748	37.87	37.821	38.667	37.024	38.739
37.33	17.374	38.037	17.747	38.41	17.039	37.703	16.666
37.942	11.597	37.562	10.893	38.266	10.514	38.645	11.218
38.086	20.686	38.104	21.485	38.905	21.465	38.885	20.666
39.274	1.9516	38.768	1.3308	39.389	0.82636	39.894	1.4472
39.579	22.503	40.341	22.259	40.584	23.022	39.822	23.265
39.741	13.199	39.623	12.408	40.414	12.29	40.531	13.081
40.929	29.81	41.633	29.428	42.012	30.132	41.309	30.513
41.145	15.862	41.809	16.306	42.254	15.64	41.588	15.197
41.307	21.676	41.487	22.455	42.266	22.273	42.086	21.494
41.973	4.7589	41.6	4.0512	42.308	3.6785	42.68	4.3864
43.413	36.918	43.096	37.652	43.832	37.967	44.147	37.233
44.132	22.755	44.095	23.554	44.894	23.59	44.931	22.791
45.05	7.2423	44.544	6.6215	45.165	6.1171	45.671	6.7379
45.59	28.208	45.124	28.858	45.775	29.324	46.24	28.672
46.724	19.12	47.219	19.748	47.847	19.253	47.352	18.624
47.264	17.842	47.188	17.045	47.985	16.971	48.059	17.768
47.228	9.9956	47.915	10.404	48.324	9.7169	47.636	9.308
47.893	35.586	48.622	35.257	48.95	35.988	48.221	36.315
48.253	29.144	48	29.901	48.759	30.155	49.011	29.396
48.163	11.201	48.572	11.889	49.259	11.48	48.851	10.792
48.433	28.316	48.196	29.079	48.961	29.317	49.197	28.552
48.991	23.907	49.232	23.144	49.995	23.385	49.753	24.148
49.71	16.708	49.579	15.919	50.368	15.788	50.499	16.577
50.286	4.381	51.025	4.6875	51.331	3.9486	50.592	3.6421
50.664	23.475	51.202	22.883	51.794	23.421	51.256	24.013
50.844	34.273	50.704	35.059	51.491	35.199	51.631	34.411
50.754	26.696	51.364	26.178	51.881	26.788	51.272	27.306
51.87	7.4943	52.61	7.798	52.913	7.0579	52.173	6.7543
51.978	34.165	51.924	34.962	52.723	35.016	52.776	34.217
53.291	22.881	53.201	23.675	53.996	23.765	54.086	22.971
53.633	1.6098	53.238	0.91405	53.934	0.51917	54.329	1.2149
53.921	7.5482	54.672	7.8232	54.947	7.0719	54.196	6.7971
53.975	31.879	54.44	31.228	55.091	31.692	54.626	32.343
54.245	11.687	54.68	12.358	55.351	11.923	54.916	11.252
54.677	16.924	55.027	17.643	55.746	17.293	55.396	16.574
54.983	36.648	55.643	36.194	56.095	36.855	55.435	37.307
55.199	12.353	55.518	13.087	56.252	12.767	55.932	12.033
55.865	2.2755	56.467	2.8025	56.994	2.2003	56.391	1.6736
56.351	1.5198	55.915	0.84865	56.586	0.4133	57.022	1.0845
56.747	33.085	57.415	32.644	57.854	33.313	57.186	33.752
57.214	18.706	57.652	18.035	58.322	18.474	57.884	19.144
58.222	27.974	58.072	28.759	58.858	28.908	59.008	28.123
59.194	2.4555	59.815	2.9601	60.319	2.3392	59.698	1.8346
59.392	15.034	59.639	15.795	60.4	15.548	60.153	14.787
59.482	4.615	60.201	4.9653	60.551	4.2462	59.832	3.8959
59.752	18.706	60.073	19.439	60.806	19.117	60.484	18.384
59.986	10.086	60.697	10.451	61.063	9.7388	60.351	9.3739
60.544	30.691	60.581	31.49	61.38	31.453	61.343	30.654
61.731	3.0134	62.447	3.3713	62.805	2.6556	62.089	2.2979
61.803	16.69	62.045	15.928	62.808	16.169	62.566	16.932
62.235	10.985	62.944	11.356	63.315	10.648	62.606	10.277
62.361	31.177	62.361	31.976	63.161	31.976	63.161	31.177
63.495	28.676	64.05	28.1	64.626	28.656	64.07	29.23
63.945	34.165	64.44	33.535	65.068	34.03	64.573	34.659
64.143	13.577	64.44	12.834	65.182	13.131	64.885	13.874
64.575	14.477	64.932	15.192	65.648	14.834	65.29	14.119
65.186	25.671	65.096	26.464	65.891	26.554	65.981	25.761
65.546	28.136	65.933	28.836	66.633	28.449	66.246	27.749
65.6	33.049	65.618	33.848	66.418	33.83	66.4	33.029
66.05	23.259	66.566	22.647	67.177	23.162	66.662	23.774
11.83	2.3475	12.286	1.6905	11.629	1.2342	11.172	1.8913
13.072	1.3398	12.478	1.876	11.942	1.2824	12.536	0.74619
13.882	27.056	13.864	27.855	13.063	27.837	13.081	27.038
15.195	27.632	14.558	27.146	14.073	27.782	14.71	28.267
21.728	25.977	21.267	25.322	20.612	25.78	21.073	26.435
20.738	25.437	20.108	24.94	19.613	25.57	20.241	26.065
39.813	34.974	40.609	34.89	40.692	35.687	39.896	35.77
40.947	33.769	40.211	34.084	40.526	34.818	41.262	34.503
45.626	2.9594	45.19	2.2878	45.862	1.8532	46.297	2.5248
45.608	1.4658	46.281	1.8966	46.713	1.2224	46.038	0.79168
47.516	4.9029	48.315	4.9029	48.315	4.103	47.516	4.103
48.181	3.7332	48.818	4.2164	49.301	3.5786	48.664	3.0956
60.076	23.187	60.318	23.949	61.081	23.706	60.838	22.944
60.526	24.123	60.969	24.787	61.635	24.344	61.191	23.679
63.621	1.2319	64.043	1.9113	64.723	1.489	64.3	0.80953
64.089	1.9336	64.492	2.6247	65.183	2.2216	64.78	1.5306
