# Supplementary material for: Ant collective cognition allows for efficient navigation through disordered environments
Source: eLife. 2020 May 12;9:e55195. doi: 10.7554/eLife.55195 (PMC7332297; doi:10.7554/eLife.55195)
Supplement: Source data 1. — Each row in every file corresponds to the four vertices of a single cube, ordered as follows: X1, Y1, X2, Y2, X3, Y3, Y4. [file elife-55195-data1.zip › 1280014_300_cubes.txt]

67.559	8.098	67.95	8.7963	68.648	8.4061	68.258	7.7078
67.54	11.361	67.881	10.638	68.604	10.979	68.263	11.703
67.421	41.085	67.509	41.88	68.304	41.791	68.216	40.996
67.104	15.455	67.47	16.166	68.182	15.8	67.816	15.089
66.709	21.902	67.172	22.555	67.824	22.092	67.361	21.44
66.234	14.881	66.274	14.082	67.073	14.122	67.033	14.921
65.918	27.479	66.516	26.947	67.047	27.544	66.449	28.076
65.779	30.09	66.345	29.524	66.911	30.09	66.345	30.655
65.582	17.353	65.922	16.63	66.646	16.97	66.305	17.694
65.621	25.225	65.844	24.455	66.612	24.679	66.39	25.446
65.522	6.061	65.384	5.273	66.172	5.1351	66.31	5.9232
64.731	33.966	64.951	34.735	65.72	34.516	65.5	33.746
64.949	3.6879	64.666	2.9396	65.414	2.6566	65.697	3.4047
64.296	14.743	64.597	15.484	65.338	15.184	65.038	14.442
64.079	1.1367	64.794	1.4945	65.152	0.77895	64.436	0.42118
63.742	38.554	64.157	37.87	64.841	38.285	64.427	38.967
63.762	41.876	63.722	42.675	64.521	42.715	64.561	41.916
63.307	20.933	63.852	21.519	64.438	20.973	63.893	20.387
63.248	29.991	63.507	30.748	64.264	30.489	64.005	29.732
62.16	33.669	62.803	33.193	63.28	33.835	62.637	34.312
62.061	26.787	62.344	27.535	63.093	27.252	62.81	26.504
62.022	9.1857	62.103	8.3899	62.899	8.4716	62.818	9.2674
61.923	18.797	62.025	18.004	62.818	18.105	62.716	18.899
61.251	40.888	61.806	40.31	62.382	40.866	61.827	41.441
61.092	23.821	61.626	23.225	62.222	23.759	61.688	24.355
60.638	14.328	61.091	14.987	61.75	14.534	61.297	13.874
60.519	19.925	60.778	20.682	61.535	20.423	61.276	19.665
60.123	12.33	60.37	13.091	61.131	12.844	60.884	12.083
60.361	4.8349	60.239	4.0443	61.03	3.9226	61.151	4.7133
59.57	6.1599	60.215	6.633	60.688	5.9879	60.043	5.5148
59.471	40.452	59.072	41.145	59.765	41.544	60.164	40.852
59.135	10.194	59.276	9.4068	60.063	9.5482	59.922	10.336
58.719	30.347	59.327	29.827	59.847	30.434	59.24	30.954
58.62	36.477	59.186	35.912	59.752	36.477	59.186	37.043
58.205	23.465	58.185	24.264	58.985	24.283	59.005	23.484
57.869	5.7249	58.283	6.4089	58.968	5.9944	58.553	5.3101
57.651	37.367	58.408	37.108	58.667	37.866	57.91	38.125
57.572	1.0972	58.322	1.3757	58.601	0.62578	57.851	0.34723
57.177	29.259	57.732	28.682	58.308	29.237	57.753	29.813
57.216	19.173	57.216	18.373	58.016	18.373	58.016	19.173
56.979	32.028	57.196	32.797	57.966	32.58	57.749	31.81
56.88	17.017	57.277	17.712	57.972	17.315	57.575	16.62
56.643	24.097	56.86	24.867	57.63	24.649	57.413	23.88
56.544	11.203	56.878	11.93	57.605	11.596	57.271	10.869
56.346	26.55	56.868	25.943	57.474	26.467	56.952	27.072
55.456	34.045	55.496	34.844	56.295	34.804	56.255	34.005
55.318	9.9372	55.133	9.1588	55.912	8.9743	56.096	9.7529
54.626	14.229	54.465	13.445	55.249	13.284	55.409	14.068
54.27	25.363	54.434	24.58	55.217	24.744	55.052	25.527
54.388	41.342	54.147	42.106	54.91	42.345	55.151	41.584
53.459	15.692	54.083	16.192	54.583	15.567	53.959	15.067
53.202	29.576	53.808	29.053	54.33	29.659	53.724	30.181
52.589	8.5529	53.027	9.2217	53.696	8.7827	53.257	8.1138
52.173	16.819	52.531	17.535	53.247	17.177	52.889	16.462
51.481	25.442	51.771	24.697	52.517	24.985	52.227	25.731
51.323	13.082	52.05	13.416	52.384	12.689	51.657	12.355
51.283	34.935	51.103	35.714	51.883	35.894	52.063	35.115
50.769	31.474	50.454	32.21	51.189	32.524	51.504	31.788
50.354	4.6372	50.93	5.1921	51.485	4.6158	50.909	4.0609
50.275	20.024	50.719	19.357	51.384	19.802	50.94	20.467
50.117	40.373	50.872	40.108	51.135	40.864	50.38	41.129
50.374	37.822	50.255	38.613	51.046	38.732	51.165	37.941
50.018	32.937	50.62	32.409	51.147	33.013	50.545	33.539
49.603	9.9768	50.179	10.531	50.733	9.9546	50.157	9.4001
49.563	22.713	49.743	21.934	50.522	22.114	50.342	22.893
49.306	41.441	48.988	42.175	49.722	42.493	50.04	41.758
48.99	16.325	49.318	15.595	50.047	15.924	49.72	16.653
49.128	3.3517	48.929	2.5767	49.704	2.3781	49.903	3.1529
48.851	12.389	49.599	12.672	49.882	11.924	49.134	11.641
48.792	5.0327	49.437	5.5057	49.91	4.8606	49.265	4.3876
48.1	21.546	48.183	20.749	48.978	20.834	48.895	21.629
47.586	7.5443	48.248	7.9924	48.695	7.3299	48.033	6.8816
47.665	34.638	48.422	34.385	48.675	35.145	47.918	35.398
46.34	41.955	46.221	42.747	47.012	42.865	47.131	42.074
46.261	24.493	46.16	25.286	46.955	25.385	47.054	24.592
45.49	11.658	46.223	11.975	46.542	11.241	45.806	10.923
45.351	30.881	45.895	30.293	46.48	30.837	45.936	31.425
45.49	39.78	45.163	40.51	45.895	40.836	46.219	40.104
45.153	17.828	45.132	17.028	45.931	17.007	45.952	17.807
44.362	35.41	44.948	34.866	45.491	35.453	44.906	35.997
44.244	21.487	44.4	20.702	45.185	20.858	45.027	21.643
44.046	8.9682	43.615	8.2932	44.291	7.8637	44.72	8.5386
44.085	37.526	43.52	38.091	44.085	38.657	44.651	38.091
43.294	21.942	43.706	22.628	44.392	22.217	43.981	21.53
43.571	3.3715	44.37	3.3924	44.392	2.5929	43.591	2.5717
43.235	31.434	43.193	32.233	43.992	32.273	44.034	31.474
42.701	19.628	43.041	20.352	43.765	20.01	43.423	19.286
42.879	28.29	42.62	29.047	43.375	29.305	43.634	28.549
42.108	11.322	42.098	10.522	42.899	10.513	42.907	11.313
41.772	8.7309	42.398	9.228	42.895	8.6011	42.268	8.1039
42.029	35.647	41.777	36.406	42.537	36.657	42.788	35.898
41.831	23.445	41.932	24.238	42.725	24.137	42.624	23.342
41.257	18.579	41.928	19.014	42.363	18.342	41.69	17.908
41.257	40.472	41.987	40.146	42.313	40.878	41.582	41.202
41.673	4.914	41.107	4.3482	41.673	3.7826	42.238	4.3482
40.269	31.237	41.046	31.047	41.236	31.824	40.458	32.014
40.288	15.04	41.083	15.123	41.166	14.328	40.371	14.244
40.229	11.678	40.075	10.892	40.86	10.739	41.014	11.524
39.893	40.67	40.67	40.48	40.858	41.257	40.081	41.447
39.478	28.29	40.273	28.209	40.352	29.006	39.557	29.085
39.181	0.76097	39.94	1.0078	40.187	0.24681	39.426	0
39.438	36.517	38.843	37.051	39.379	37.646	39.972	37.11
39.201	6.7532	38.481	6.4038	38.831	5.6841	39.549	6.0336
39.161	3.8461	38.417	3.5491	38.714	2.8063	39.458	3.1033
38.528	25.521	38.41	26.312	39.201	26.431	39.319	25.64
37.717	8.632	38.459	8.9326	38.76	8.1912	38.018	7.8906
37.658	18.243	38.392	18.558	38.708	17.823	37.973	17.508
37.243	33.234	38.012	33.454	37.793	34.223	37.023	34.003
36.827	21.942	37.12	21.198	37.864	21.491	37.571	22.235
36.966	11.242	37.743	11.432	37.931	10.654	37.154	10.465
36.689	1.8882	36.133	1.3124	36.709	0.75706	37.265	1.3329
36.333	28.25	37.13	28.187	37.193	28.984	36.396	29.047
36.076	5.4678	35.669	4.7793	36.357	4.3718	36.764	5.0602
35.977	13.299	35.372	12.775	35.896	12.171	36.501	12.695
35.423	25.739	35.123	26.481	35.864	26.781	36.165	26.039
35.226	29.457	36.011	29.312	36.157	30.098	35.37	30.244
35.463	7.9794	34.707	7.7142	34.972	6.9593	35.728	7.2245
34.533	40.551	35.332	40.571	35.311	41.372	34.512	41.35
34.454	17.274	35.251	17.213	35.19	16.415	34.393	16.477
34.296	19.074	33.861	18.402	34.533	17.968	34.967	18.639
33.703	11.895	34.49	11.757	34.351	10.969	33.564	11.107
33.545	39.741	32.989	40.316	33.564	40.872	34.12	40.294
33.406	24.453	33.024	25.155	33.727	25.537	34.108	24.835
33.169	1.73	32.623	1.1438	33.21	0.59942	33.754	1.1857
32.932	38.218	33.727	38.305	33.638	39.102	32.843	39.013
32.793	31.771	33.592	31.749	33.614	32.548	32.815	32.57
32.773	4.4789	33.543	4.2618	33.325	3.4917	32.556	3.7091
32.576	18.856	32.01	18.291	32.576	17.725	33.141	18.291
31.607	41.56	32.4	41.659	32.301	42.452	31.506	42.353
32.081	5.6457	31.336	5.3521	31.63	4.6079	32.374	4.9016
31.429	30.861	32.188	31.108	31.943	31.868	31.181	31.622
31.31	9.2846	31.885	8.7285	31.328	8.1534	30.754	8.7093
31.646	22.911	30.897	22.628	30.614	23.376	31.363	23.658
30.796	35.686	31.468	36.119	31.033	36.792	30.361	36.359
31.073	26.332	30.28	26.439	30.386	27.232	31.179	27.125
30.539	16.523	29.807	16.198	30.131	15.467	30.863	15.792
30.736	14.13	29.943	14.017	30.056	13.225	30.849	13.338
30.143	19.291	29.344	19.354	29.283	18.557	30.08	18.494
29.807	31.533	29.051	31.798	29.316	32.554	30.072	32.287
29.708	7.2279	28.958	6.9447	29.241	6.1965	29.991	6.4795
28.937	2.8375	29.714	2.6532	29.53	1.8747	28.751	2.0591
28.62	34.144	29.243	34.644	28.743	35.267	28.118	34.767
29.253	38.791	28.458	38.692	28.359	39.485	29.152	39.584
28.146	18.481	27.365	18.656	27.188	17.876	27.97	17.7
28.067	24.453	27.317	24.171	27.034	24.918	27.784	25.201
27.454	30.327	26.734	29.977	26.384	30.697	27.103	31.047
26.999	22.258	26.791	21.485	26.018	21.693	26.225	22.466
26.227	39.938	26.902	40.367	26.473	41.042	25.796	40.613
26.801	13.537	26.006	13.638	25.905	12.845	26.698	12.743
26.603	4.8151	25.838	4.5798	26.073	3.8152	26.838	4.0506
26.346	34.579	25.545	34.579	25.545	35.378	26.346	35.378
25.713	9.3241	26.336	8.8218	25.834	8.1993	25.211	8.7014
25.99	23.484	25.931	24.281	25.134	24.224	25.191	23.425
24.863	37.822	25.502	38.301	25.023	38.942	24.382	38.461
25.239	24.355	25.009	25.122	24.244	24.892	24.471	24.127
24.942	3.233	24.141	3.254	24.121	2.4544	24.92	2.4333
24.863	16.463	24.076	16.605	23.933	15.817	24.72	15.676
24.19	13.24	24.42	12.474	23.652	12.244	23.423	13.01
23.914	10.432	24.167	9.6726	23.407	9.4197	23.154	10.179
23.755	36.814	22.956	36.875	23.018	37.672	23.817	37.611
23.755	15.672	22.992	15.914	22.751	15.152	23.512	14.91
23.241	29.951	23.562	30.683	22.828	31.005	22.507	30.272
22.668	41.125	23.243	41.681	22.687	42.256	22.112	41.7
23.083	26.728	23.103	27.527	22.304	27.548	22.282	26.747
22.549	7.2674	21.784	7.5025	21.548	6.738	22.314	6.5029
22.45	21.388	22.1	22.108	21.38	21.758	21.73	21.038
21.6	16.147	21.471	15.357	20.68	15.486	20.809	16.276
21.105	11.757	21.252	10.97	20.465	10.824	20.318	11.61
21.165	4.7558	20.405	5.0088	20.152	4.2497	20.911	3.9968
21.105	34.104	20.407	33.713	20.016	34.413	20.714	34.802
20.532	1.0576	20.753	0.28917	19.986	0.066715	19.762	0.83515
20.018	39.741	19.258	39.487	19.005	40.247	19.764	40.5
19.424	10.175	19.857	9.5029	19.187	9.0682	18.752	9.7398
19.068	1.9673	19.612	1.3803	19.025	0.8368	18.481	1.4238
19.325	30.762	19.529	31.535	18.754	31.739	18.55	30.966
18.969	8.1376	19.523	7.5613	18.948	7.0064	18.392	7.5826
19.365	34.5	18.617	34.213	18.331	34.959	19.076	35.245
19.286	24.434	19.106	23.654	18.327	23.834	18.507	24.614
18.574	15.89	18.89	15.156	18.157	14.838	17.838	15.572
17.902	37.268	18.042	38.056	17.255	38.196	17.114	37.409
17.961	41.975	17.188	41.766	16.98	42.539	17.751	42.747
17.921	6.6543	17.17	6.9308	16.893	6.1803	17.644	5.9036
17.842	19.687	17.346	19.06	16.717	19.556	17.215	20.184
17.783	22.397	17.457	21.665	16.727	21.989	17.051	22.721
17.585	30.307	17.666	31.102	16.871	31.183	16.788	30.388
17.031	11.618	16.385	12.089	15.914	11.442	16.561	10.971
16.992	26.312	16.577	25.628	15.892	26.043	16.308	26.726
16.992	1.2949	16.256	1.6124	15.94	0.87817	16.673	0.56066
15.963	34.302	15.228	33.986	14.913	34.721	15.647	35.038
15.785	40.215	15.066	39.865	14.716	40.585	15.435	40.935
15.311	14.585	15.04	13.832	14.286	14.102	14.557	14.855
14.994	36.181	14.362	35.69	13.871	36.323	14.504	36.814
14.737	17.947	14.538	17.172	13.762	17.37	13.962	18.145
14.678	26.134	14.678	26.933	13.877	26.933	13.877	26.134
14.678	1.1367	14.012	1.5805	13.569	0.91483	14.233	0.47109
13.946	20.34	13.861	19.544	13.066	19.628	13.149	20.423
13.926	7.92	13.155	8.1372	12.94	7.3673	13.709	7.1501
13.887	31.355	13.824	32.152	13.027	32.089	13.088	31.292
13.412	41.382	13.491	42.177	12.694	42.258	12.615	41.461
13.135	24.137	13.155	24.936	12.356	24.958	12.334	24.157
12.364	35.667	12.831	36.315	12.18	36.782	11.714	36.133
12.7	40.334	12.7	41.133	11.899	41.133	11.899	40.334
12.384	22.318	12.321	21.521	11.524	21.582	11.585	22.381
11.83	28.488	11.316	27.875	10.703	28.389	11.217	29.002
11.534	5.1711	10.988	5.7573	10.402	5.213	10.946	4.6267
10.861	11.48	10.756	10.687	9.9633	10.791	10.068	11.584
10.545	37.644	9.9376	37.122	9.4155	37.727	10.023	38.249
10.288	17.868	10.207	17.072	9.4116	17.151	9.4907	17.947
9.5361	32.265	9.637	33.058	8.844	33.159	8.7411	32.366
9.5955	23.702	9.5955	24.501	8.7945	24.501	8.7945	23.702
9.5164	20.538	9.0852	19.863	8.4109	20.292	8.84	20.967
9.3186	2.4618	8.7965	3.0691	8.1894	2.5486	8.7115	1.9411
8.9429	29.536	8.6264	28.8	7.8927	29.115	8.2072	29.85
8.488	8.3551	8.8222	7.6281	8.0945	7.2941	7.7602	8.0211
8.4484	13.378	8.5928	12.592	7.8057	12.447	7.6614	13.233
8.0134	40.195	7.3291	39.78	6.9138	40.464	7.5981	40.88
7.4201	35.667	7.8097	36.365	7.1116	36.754	6.722	36.056
7.6376	37.585	7.7583	38.376	6.9672	38.497	6.8466	37.706
7.0443	10.214	7.0443	9.4141	6.2434	9.4141	6.2434	10.214
6.7279	2.3629	6.2177	2.9791	5.6007	2.4691	6.1109	1.8528
6.5301	13.398	6.3502	12.618	5.571	12.798	5.751	13.578
6.0357	16.285	5.9072	15.496	5.1181	15.624	5.2447	16.413
5.9171	26.569	5.2387	26.142	4.8136	26.819	5.4899	27.246
5.1854	22.575	4.6731	21.96	4.0581	22.472	4.5703	23.087
4.513	30.208	3.8781	29.722	3.3916	30.357	4.0265	30.843
3.9592	32.522	3.718	33.286	2.9546	33.044	3.1959	32.281
3.1484	41.619	3.5538	42.308	2.8636	42.715	2.4582	42.025
3.445	3.3121	2.8023	3.7887	2.3257	3.1464	2.9684	2.6696
3.445	0.89941	3.356	0.10431	2.561	0.19265	2.65	0.98775
3.2473	14.09	3.3659	13.299	2.5749	13.18	2.4562	13.972
2.8517	5.9819	3.0218	5.2006	2.2407	5.0289	2.0706	5.8105
2.7726	23.227	2.4958	23.977	1.7443	23.702	2.0211	22.95
2.7529	10.629	2.0449	11.002	1.6711	10.294	2.3791	9.9214
2.1596	17.828	1.9302	18.595	1.1648	18.367	1.3923	17.6
1.3487	7.6432	0.94926	8.3365	0.25511	7.9372	0.6546	7.2439
1.2894	36.359	0.75546	35.764	0.15821	36.297	0.69217	36.893
1.1312	1.7893	0.54583	2.3344	0	1.749	0.58538	1.2038
68.845	2.1453	68.783	1.3477	69.581	1.2863	69.642	2.084
67.797	2.4618	68.392	2.9957	68.926	2.4001	68.331	1.8661
67.975	35.528	68.55	34.972	69.106	35.548	68.53	36.104
66.887	35.212	66.927	36.011	67.726	35.971	67.686	35.172
55.199	1.6905	54.764	1.0188	55.436	0.58421	55.871	1.2559
55.97	1.1961	56.526	1.7719	57.102	1.2166	56.546	0.64075
55.97	6.3577	56.613	6.8343	57.09	6.192	56.447	5.7152
56.069	5.7842	55.871	5.0091	56.645	4.8106	56.844	5.5854
54.942	19.41	55.405	18.758	56.057	19.221	55.594	19.873
54.705	20.162	55.086	20.864	55.789	20.482	55.408	19.78
44.956	7.3861	45.701	7.676	45.99	6.9304	45.244	6.6405
44.026	7.0499	44.72	7.4468	45.118	6.7522	44.422	6.3553
3.1682	41.145	2.5432	40.644	2.0429	41.269	2.6678	41.77
2.3969	41.619	1.7898	41.099	1.2677	41.706	1.8748	42.226
