# Supplementary material for: Ant collective cognition allows for efficient navigation through disordered environments
Source: eLife. 2020 May 12;9:e55195. doi: 10.7554/eLife.55195 (PMC7332297; doi:10.7554/eLife.55195)
Supplement: Source data 1. — Each row in every file corresponds to the four vertices of a single cube, ordered as follows: X1, Y1, X2, Y2, X3, Y3, Y4. [file elife-55195-data1.zip › 1280015_300_cubes.txt]

67.537	17.154	67.869	17.882	68.597	17.549	68.264	16.822
67.357	8.2577	67.731	8.9647	68.438	8.5905	68.064	7.8833
67.337	11.529	67.67	10.801	68.397	11.134	68.065	11.862
67.417	41.132	67.503	41.926	68.298	41.84	68.212	41.046
67.158	26.85	67.515	26.133	68.231	26.49	67.873	27.207
66.898	30.919	67.464	30.352	68.03	30.919	67.464	31.483
66.539	22.142	66.717	22.922	67.497	22.742	67.319	21.962
66.081	15.04	66.101	14.24	66.901	14.261	66.88	15.06
65.263	17.274	65.691	16.598	66.366	17.026	65.939	17.702
65.103	28.226	65.689	27.681	66.234	28.268	65.647	28.812
65.323	6.243	65.153	5.4611	65.935	5.2919	66.104	6.0739
65.143	34.769	65.078	35.565	65.876	35.63	65.94	34.833
64.664	32.495	64.789	33.285	65.579	33.159	65.454	32.369
64.724	3.8892	64.416	3.1507	65.155	2.8429	65.463	3.5814
64.066	35.507	63.783	36.255	64.531	36.538	64.814	35.79
63.846	1.3558	64.57	1.6974	64.911	0.97402	64.188	0.63242
63.727	38.639	64.135	37.95	64.823	38.359	64.415	39.046
63.587	9.4945	64.279	9.8962	64.681	9.2042	63.989	8.8027
63.787	41.99	63.722	42.786	64.519	42.852	64.584	42.054
62.989	23.438	63.313	22.706	64.044	23.032	63.72	23.764
62.151	29.363	62.541	28.665	63.239	29.054	62.849	29.752
61.732	26.431	62.004	27.183	62.756	26.911	62.484	26.157
61.652	11.609	62.06	12.297	62.748	11.888	62.34	11.2
61.592	19.448	62.069	20.091	62.711	19.614	62.235	18.972
61.333	6.0236	61.732	6.7168	62.425	6.3176	62.026	5.6244
61.233	40.972	61.788	40.396	62.364	40.951	61.809	41.527
61.134	32.674	61.392	33.43	62.149	33.171	61.89	32.415
60.316	12.148	60.828	12.762	61.442	12.25	60.93	11.635
59.897	9.7338	59.772	8.9435	60.562	8.8189	60.687	9.609
59.358	1.5353	59.913	2.1117	60.489	1.5567	59.934	0.98043
59.358	22.92	59.534	22.138	60.314	22.313	60.139	23.095
59.458	40.534	59.068	41.232	59.766	41.621	60.156	40.923
59.099	14.302	59.399	13.56	60.141	13.861	59.84	14.602
58.8	32.973	59.07	33.725	59.823	33.456	59.552	32.702
58.62	36.584	59.175	36.007	59.751	36.562	59.196	37.139
58.76	17.334	58.878	16.543	59.67	16.661	59.551	17.453
58.68	5.5648	58.787	4.7719	59.58	4.8792	59.473	5.6719
58.461	20.087	58.501	19.288	59.3	19.329	59.259	20.127
57.643	37.502	58.4	37.242	58.658	37.998	57.902	38.258
56.984	30.679	57.399	29.995	58.083	30.41	57.668	31.094
56.765	8.517	57.437	8.9507	57.871	8.2785	57.199	7.8448
56.147	27.887	56.488	28.609	57.211	28.268	56.87	27.544
55.768	1.4555	56.312	2.0418	56.898	1.4974	56.354	0.91119
55.967	23.099	56.007	22.299	56.806	22.339	56.766	23.139
55.827	7.6792	55.911	6.8835	56.707	6.9673	56.623	7.763
55.568	13.324	56.186	13.832	56.694	13.214	56.076	12.706
55.907	6.0236	55.679	5.2568	56.446	5.0288	56.674	5.7956
55.528	19.608	56.038	20.225	56.654	19.714	56.144	19.098
55.289	38.619	54.892	39.313	55.586	39.71	55.983	39.016
54.092	27.987	54.658	27.42	55.223	27.987	54.658	28.551
54.491	1.7348	54.411	0.9388	55.207	0.85918	55.287	1.6552
54.411	41.471	54.164	42.231	54.925	42.478	55.172	41.716
54.272	36.464	53.857	37.148	54.541	37.563	54.956	36.879
53.873	21.603	54.419	22.188	55.003	21.641	54.457	21.057
54.212	35.068	53.879	35.794	54.607	36.127	54.939	35.399
53.095	8.7963	53.743	9.2655	54.212	8.6176	53.564	8.1484
52.656	16.656	52.921	15.901	53.676	16.166	53.41	16.921
51.998	11.19	52.76	11.431	53.001	10.668	52.238	10.427
51.379	15.04	51.934	15.616	52.51	15.061	51.955	14.485
51.379	31.697	52.009	31.204	52.502	31.832	51.872	32.327
50.94	9.1155	51	8.3178	51.798	8.3776	51.738	9.1753
50.102	28.505	50.647	27.919	51.233	28.463	50.688	29.05
50.142	40.534	50.89	40.25	51.174	40.998	50.425	41.282
49.783	37.841	50.495	37.474	50.86	38.186	50.149	38.551
49.883	33.592	49.703	34.37	50.483	34.551	50.662	33.771
49.344	41.591	49.043	42.331	49.785	42.632	50.086	41.89
47.09	37.202	47.667	36.646	48.221	37.222	47.645	37.777
47.23	4.5674	47.166	3.7699	47.964	3.7063	48.028	4.5036
47.011	8.4373	47.031	7.6376	47.83	7.6579	47.811	8.4578
47.09	1.0167	47.89	0.99263	47.866	0.19301	47.066	0.21707
46.372	42.129	46.292	42.925	47.088	43.005	47.168	42.209
46.292	5.0661	45.935	4.3506	46.65	3.9927	47.009	4.7082
45.874	9.694	46.586	10.06	46.951	9.3485	46.239	8.9824
45.654	28.904	46.281	28.405	46.777	29.034	46.151	29.53
45.475	31.517	46.169	31.12	46.566	31.814	45.872	32.211
45.554	3.8892	45.395	3.1052	46.179	2.9459	46.338	3.7298
44.956	10.312	44.445	9.6959	45.062	9.1859	45.572	9.8023
44.737	40.753	44.575	41.537	45.359	41.697	45.521	40.913
44.378	35.607	44.964	35.062	45.509	35.648	44.92	36.193
44.298	1.3159	43.999	0.57413	44.741	0.27456	45.04	1.0163
44.118	37.681	43.572	38.266	44.158	38.812	44.703	38.226
43.979	31.577	43.574	32.265	44.262	32.672	44.669	31.982
43.34	16.955	43.6	16.198	44.356	16.457	44.096	17.214
43.221	23.419	43.532	22.68	44.268	22.992	43.959	23.728
42.941	5.2456	42.431	4.6292	43.047	4.1192	43.558	4.7356
42.642	21.384	42.722	20.588	43.518	20.668	43.438	21.464
42.423	28.625	43.179	28.36	43.442	29.116	42.686	29.379
42.303	24.057	42.63	23.327	43.36	23.652	43.033	24.382
41.326	40.673	42.054	40.34	42.385	41.068	41.659	41.399
41.326	14.9	42.076	15.177	42.353	14.426	41.603	14.15
40.129	7.1407	40.929	7.1606	40.949	6.3609	40.149	6.341
39.949	40.873	40.723	40.673	40.923	41.449	40.149	41.647
39.53	13.364	40.304	13.568	40.508	12.794	39.734	12.591
39.43	15.778	38.954	15.135	39.596	14.659	40.073	15.301
38.293	26.072	39.071	25.882	39.259	26.66	38.481	26.848
38.274	21.863	38.274	21.063	39.073	21.063	39.073	21.863
37.835	9.3149	38.617	9.4839	38.786	8.702	38.004	8.533
37.655	29.163	38.455	29.175	38.443	29.975	37.643	29.963
37.156	22.641	37.508	21.92	38.226	22.272	37.875	22.99
37.296	33.472	38.06	33.706	37.827	34.47	37.063	34.236
37.775	3.1312	37.007	2.9088	37.228	2.1402	37.996	2.3628
36.578	4.1884	37.378	4.2094	37.398	3.4097	36.6	3.3887
36.738	6.6819	36.293	6.0162	36.959	5.5724	37.404	6.238
35.581	15.738	36.249	16.177	36.688	15.508	36.019	15.069
35.182	25.653	35.926	25.357	36.219	26.101	35.475	26.397
35.261	29.742	36.043	29.576	36.209	30.36	35.427	30.524
35.182	27.248	34.878	27.989	35.619	28.292	35.922	27.552
34.603	40.753	35.403	40.773	35.383	41.573	34.583	41.553
33.506	23.319	34.091	22.772	34.637	23.357	34.053	23.903
33.785	24.935	33.514	25.687	34.268	25.958	34.537	25.204
33.466	16.177	34.244	16.361	34.43	15.583	33.65	15.398
33.646	39.955	33.111	40.55	33.708	41.084	34.242	40.488
33.646	8.158	32.864	7.9888	33.033	7.2069	33.815	7.376
33.007	38.499	33.805	38.561	33.741	39.359	32.944	39.295
32.708	12.786	33.504	12.87	33.588	12.074	32.792	11.99
33.027	14.382	32.239	14.24	32.381	13.453	33.169	13.594
32.309	21.883	32.247	21.085	33.045	21.023	33.107	21.821
32.369	19.448	31.633	19.133	31.948	18.398	32.684	18.713
31.87	31.358	32.569	31.747	32.178	32.445	31.479	32.056
31.731	41.81	32.525	41.912	32.423	42.704	31.629	42.602
30.933	18.77	31.553	18.266	31.049	17.645	30.428	18.149
30.853	35.946	31.547	36.345	31.146	37.037	30.454	36.638
31.332	20.765	30.63	21.146	30.247	20.444	30.951	20.061
31.033	4.5475	30.279	4.2822	30.544	3.5275	31.298	3.7926
31.132	11.27	30.336	11.192	30.414	10.396	31.21	10.474
30.853	33.592	30.069	33.751	30.231	34.535	31.015	34.376
30.474	1.7149	31.029	1.1382	30.452	0.58373	29.898	1.1604
29.377	39.018	28.581	38.936	28.499	39.732	29.295	39.813
28.719	34.43	29.351	34.918	28.862	35.551	28.228	35.062
29.157	4.8068	28.37	4.948	28.228	4.1607	29.016	4.0192
28.2	11.23	28.874	10.8	28.445	10.125	27.771	10.555
28.14	25.234	28.268	26.024	27.478	26.151	27.35	25.361
28.04	16.496	28.226	15.718	27.448	15.533	27.262	16.311
28.04	26.969	27.41	26.477	26.917	27.107	27.548	27.6
27.981	20.965	27.436	21.549	26.85	21.005	27.394	20.418
27.761	9.8735	26.981	9.6936	27.161	8.914	27.941	9.0939
27.402	31.058	26.602	31.058	26.602	31.858	27.402	31.858
26.365	40.214	27.033	40.653	26.594	41.322	25.926	40.883
26.484	31.178	25.693	31.07	25.585	31.862	26.377	31.97
26.445	34.868	25.645	34.868	25.645	35.668	26.445	35.668
25.647	7.4598	26.261	6.9476	25.748	6.333	25.134	6.8452
24.988	38.12	25.655	38.563	25.21	39.229	24.544	38.784
25.427	19.089	25.553	18.299	24.761	18.174	24.637	18.964
24.47	4.4876	24.797	3.7573	24.067	3.4306	23.74	4.1609
24.57	31.477	23.77	31.455	23.75	32.255	24.55	32.277
24.33	22.96	23.915	23.644	23.231	23.229	23.646	22.545
24.29	0.77732	23.512	0.9664	23.323	0.18908	24.101	0
23.931	37.123	23.131	37.162	23.171	37.96	23.971	37.92
22.794	41.411	23.389	41.946	22.854	42.54	22.26	42.006
22.974	11.908	22.351	12.41	21.849	11.788	22.471	11.285
21.238	6.7218	21.741	6.099	21.119	5.5967	20.616	6.2195
21.577	14.661	20.965	15.175	20.45	14.562	21.063	14.048
21.557	23.419	21.137	22.736	20.456	23.157	20.877	23.837
21.238	34.43	20.532	34.055	20.157	34.761	20.863	35.136
20.779	1.5553	19.98	1.5973	19.938	0.79844	20.738	0.75639
20.261	24.336	20.163	25.13	19.369	25.032	19.467	24.238
20.181	40.055	19.425	39.792	19.162	40.546	19.918	40.809
19.702	17.095	20.003	16.353	19.261	16.052	18.96	16.794
19.024	2.4929	19.559	1.8972	18.962	1.3631	18.428	1.9588
19.503	34.829	18.753	34.551	18.476	35.301	19.226	35.579
19.463	28.445	19.058	27.755	18.368	28.16	18.773	28.85
19.243	5.106	18.454	5.2277	18.332	4.437	19.122	4.3153
18.485	15.758	17.743	16.059	17.444	15.317	18.184	15.017
18.386	32.455	17.831	31.878	17.255	32.433	17.809	33.009
18.246	9.9333	17.478	10.156	17.255	9.3874	18.023	9.1649
18.067	37.581	18.184	38.371	17.394	38.491	17.275	37.699
18.166	42.309	17.392	42.105	17.189	42.877	17.963	43.083
17.508	20.107	17.548	19.308	16.748	19.268	16.708	20.067
17.448	33.891	16.67	33.706	16.485	34.483	17.265	34.669
17.269	26.211	17.368	27.005	16.574	27.103	16.475	26.309
16.989	1.7149	16.305	2.1294	15.89	1.4453	16.574	1.0307
16.61	22.361	16.549	23.159	15.751	23.097	15.812	22.299
16.311	11.788	16.269	10.99	15.469	11.032	15.511	11.831
15.972	40.554	15.252	40.202	14.903	40.923	15.623	41.272
14.735	36.025	15.248	36.64	14.634	37.152	14.121	36.536
14.855	20.686	14.733	21.476	13.943	21.354	14.065	20.564
14.775	7.9984	14.221	8.5747	13.644	8.0197	14.199	7.4435
14.556	17.553	14.636	16.757	13.84	16.678	13.76	17.474
14.636	1.675	13.967	2.1139	13.528	1.445	14.197	1.0061
14.237	25.174	14.378	25.96	13.59	26.101	13.449	25.316
14.356	5.6047	13.644	5.9705	13.279	5.2592	13.991	4.8932
14.197	13.165	13.562	13.652	13.076	13.017	13.71	12.53
13.957	31.198	14.185	31.964	13.419	32.192	13.191	31.426
13.598	41.73	13.678	42.526	12.882	42.606	12.802	41.81
13.319	34.988	12.838	34.348	12.198	34.827	12.679	35.467
13.12	6.1233	12.533	6.6669	11.989	6.0798	12.575	5.5363
12.94	18.371	12.415	18.976	11.811	18.452	12.336	17.847
12.86	40.673	12.9	41.471	12.1	41.511	12.06	40.713
12.9	22.84	12.356	22.254	11.769	22.798	12.314	23.385
12.342	1.3359	12.731	0.63655	12.03	0.24803	11.641	0.94735
12.661	29.104	11.999	28.655	11.55	29.317	12.212	29.766
12.162	15.459	11.596	16.025	11.031	15.459	11.596	14.893
10.846	23.279	10.867	24.079	10.068	24.099	10.046	23.301
10.846	11.589	10.704	10.801	9.916	10.943	10.058	11.73
10.846	5.485	10.325	6.0924	9.7165	5.5718	10.237	4.9644
10.546	1.5154	10.692	0.72863	9.904	0.58371	9.7604	1.3705
9.9678	35.407	9.2557	35.04	8.8907	35.752	9.6008	36.117
9.2896	31.597	9.3894	32.391	8.5954	32.489	8.4957	31.695
8.8109	3.59	9.3215	2.9744	8.7051	2.4635	8.1945	3.0789
8.9505	14.721	9.13	13.941	8.3501	13.761	8.1706	14.541
8.8109	27.189	8.5216	26.443	7.7756	26.732	8.0648	27.478
8.2324	40.554	7.5442	40.145	7.1353	40.833	7.8235	41.242
8.1725	17.174	7.618	17.751	7.0415	17.196	7.5961	16.619
8.0728	32.614	7.3946	32.19	6.9697	32.868	7.6479	33.293
7.8135	37.98	7.9791	38.762	7.1951	38.928	7.0315	38.144
7.3746	8.4971	7.616	7.7343	6.852	7.4933	6.6126	8.2561
7.3946	23.399	7.4325	24.196	6.6346	24.236	6.5947	23.436
6.7962	20.087	6.6685	19.297	5.8786	19.425	6.0062	20.215
6.7563	2.9317	6.2556	3.5563	5.6312	3.0566	6.1319	2.432
6.2376	33.173	6.0182	33.941	5.2482	33.721	5.4676	32.954
5.4597	23.438	5.0069	24.097	4.3466	23.644	4.7994	22.984
5.4198	14.561	4.7874	15.051	4.2967	14.418	4.9291	13.929
4.7017	30.679	4.0693	30.189	3.5786	30.821	4.2109	31.312
4.0833	41.511	4.4583	42.217	3.7502	42.592	3.3771	41.884
4.1631	32.973	3.8858	33.723	3.1358	33.446	3.413	32.696
4.1032	9.7139	3.3911	10.08	3.0261	9.3684	3.7382	9.0024
3.4849	3.8892	2.8286	4.3466	2.3718	3.6903	3.0281	3.2329
3.445	1.4755	2.663	1.6403	2.4974	0.85747	3.2794	0.69266
3.2255	14.521	2.6191	15.044	2.0965	14.438	2.7029	13.915
2.8864	6.5422	3.044	5.7577	2.2581	5.6009	2.1025	6.3852
2.9064	23.718	2.6411	24.472	1.887	24.206	2.1524	23.452
2.6869	29.183	2.2242	28.531	1.5719	28.994	2.0347	29.646
2.268	40.135	2.665	40.829	1.9708	41.226	1.5739	40.532
2.2481	18.411	2.0067	19.174	1.2447	18.933	1.4861	18.17
1.53	36.803	0.97544	36.227	0.39895	36.781	0.9535	37.358
1.4103	8.2178	1.0113	8.911	0.31717	8.5119	0.71612	7.8187
1.1709	11.529	0.85376	12.263	0.11969	11.946	0.43685	11.212
1.131	2.3931	0.54457	2.9367	0	2.3496	0.58646	1.8061
68.534	2.3333	68.534	1.5333	69.334	1.5333	69.334	2.3333
67.517	2.6524	68.121	3.1763	68.645	2.5718	68.041	2.0478
67.377	36.444	67.678	35.702	68.419	36.003	68.118	36.744
66.579	35.327	66.663	36.123	67.458	36.039	67.375	35.243
64.584	12.886	64.737	12.1	65.522	12.253	65.37	13.038
63.567	12.327	64.217	12.794	64.684	12.144	64.034	11.677
51.938	5.3254	51.72	4.5554	52.49	4.3382	52.707	5.1082
50.721	5.0661	51.499	5.2504	51.684	4.4721	50.905	4.2875
50.481	11.569	51.156	11.999	51.586	11.323	50.911	10.894
49.903	12.726	49.742	11.942	50.526	11.781	50.687	12.565
50.342	20.905	50.747	20.215	51.437	20.62	51.031	21.31
49.424	21.504	49.464	20.704	50.263	20.744	50.223	21.543
47.609	22.98	48.002	23.676	48.698	23.285	48.305	22.587
47.19	23.977	47.625	24.647	48.297	24.214	47.862	23.542
45.335	14.242	46.065	14.567	46.39	13.836	45.66	13.511
45.295	15.618	45.024	14.866	45.776	14.594	46.047	15.347
42.363	1.7747	41.766	1.2419	42.299	0.64517	42.895	1.178
41.326	2.4729	42.084	2.7258	42.337	1.9669	41.579	1.7139
40.867	33.931	40.601	34.685	41.355	34.95	41.621	34.196
39.869	34.17	39.676	34.946	40.452	35.14	40.645	34.364
39.251	37.801	40.051	37.801	40.051	38.601	39.251	38.601
38.293	37.123	39.085	37.003	39.203	37.795	38.411	37.912
36.239	11.649	37.037	11.606	36.995	10.807	36.195	10.85
35.64	12.347	35.238	11.656	35.928	11.253	36.331	11.944
35.68	2.2136	36.311	1.721	35.818	1.0906	35.188	1.5831
34.723	2.7123	35.503	2.5324	35.323	1.7529	34.543	1.9327
25.946	10.292	25.146	10.292	25.146	9.4923	25.946	9.4923
25.447	11.23	24.671	11.036	24.865	10.26	25.641	10.454
