# Supplementary material for: Ant collective cognition allows for efficient navigation through disordered environments
Source: eLife. 2020 May 12;9:e55195. doi: 10.7554/eLife.55195 (PMC7332297; doi:10.7554/eLife.55195)
Supplement: Source data 1. — Each row in every file corresponds to the four vertices of a single cube, ordered as follows: X1, Y1, X2, Y2, X3, Y3, Y4. [file elife-55195-data1.zip › 1350001_300_cubes.txt]

68.527	14.39	68.608	13.595	69.404	13.676	69.323	14.472
67.808	32.829	68.32	32.213	68.935	32.726	68.422	33.34
67.419	37.92	67.505	38.714	68.301	38.629	68.215	37.832
67.07	6.4052	66.752	5.6707	67.486	5.3533	67.804	6.0875
66.351	10.893	66.455	10.1	67.248	10.204	67.144	10.998
66.098	4.9868	66.731	5.4766	67.22	4.844	66.588	4.3542
66.001	37.395	66.691	36.989	67.096	37.679	66.407	38.085
65.943	26.107	66.141	26.882	66.916	26.682	66.718	25.907
65.554	6.4246	66.047	7.0551	66.677	6.5625	66.185	5.9321
65.768	29.371	65.808	30.169	66.607	30.129	66.567	29.33
64.913	36.637	65.263	35.916	65.982	36.266	65.633	36.987
64.505	16.955	64.607	16.162	65.4	16.263	65.298	17.057
64.233	9.8635	64.358	9.0731	65.148	9.1981	65.023	9.9882
63.864	23.426	63.905	24.224	64.704	24.183	64.663	23.385
63.534	5.7251	63.748	4.9542	64.518	5.1683	64.304	5.9392
63.67	4.1708	63.548	3.3801	64.338	3.2584	64.46	4.0492
63.3	19.617	63.633	18.889	64.361	19.222	64.028	19.95
63.262	28.73	63.361	29.522	64.155	29.423	64.055	28.631
62.854	12.797	63.219	13.509	63.931	13.144	63.565	12.432
62.543	34.422	62.926	33.719	63.628	34.102	63.245	34.805
62.698	37.356	62.719	38.155	63.518	38.135	63.498	37.335
61.96	19.715	62.326	20.426	63.037	20.06	62.671	19.348
61.241	26.068	61.318	26.864	62.115	26.787	62.037	25.99
60.716	29.546	61.41	29.145	61.809	29.839	61.115	30.239
59.92	35.569	59.798	36.359	60.589	36.48	60.71	35.689
59.687	1.7227	60.465	1.9071	60.65	1.1286	59.871	0.94423
59.162	20.803	59.706	21.387	60.293	20.843	59.748	20.257
58.948	12.059	59.472	12.664	60.077	12.14	59.553	11.535
58.812	23.29	59.336	22.685	59.941	23.208	59.417	23.812
58.832	13.574	59.256	14.253	59.934	13.829	59.51	13.15
58.307	35.161	57.925	35.864	58.629	36.245	59.01	35.541
57.841	7.4155	58.476	7.9022	58.962	7.2672	58.328	6.7805
57.394	28.224	57.98	27.679	58.525	28.265	57.938	28.809
57.375	26.418	58.02	25.944	58.493	26.589	57.848	27.063
56.986	17.033	57.262	16.282	58.013	16.559	57.737	17.309
56.345	7.804	57.076	8.1289	57.401	7.3978	56.67	7.0729
56.015	39.707	55.937	40.504	56.733	40.579	56.811	39.785
54.713	11.651	54.419	10.907	55.163	10.613	55.457	11.357
54.266	40.678	55.029	40.438	55.27	41.199	54.507	41.44
54.324	30.381	54.536	31.152	55.308	30.941	55.096	30.167
53.411	39.008	54.104	38.607	54.504	39.301	53.81	39.701
53.43	34.83	54.205	34.628	54.406	35.403	53.631	35.604
52.984	4.6177	52.884	3.8238	53.678	3.7245	53.777	4.5184
52.692	40.873	53.49	40.813	53.55	41.611	52.752	41.669
52.187	20.142	52.434	19.38	53.195	19.627	52.948	20.389
51.779	15.906	52.486	16.279	52.86	15.572	52.152	15.198
51.177	5.084	51.934	5.343	52.193	4.586	51.436	4.327
50.808	29.06	51.519	28.693	51.885	29.406	51.173	29.771
50.846	26.107	50.826	26.905	51.626	26.927	51.646	26.126
50.205	23.97	50.184	24.768	50.984	24.789	51.005	23.991
50.069	10.174	49.703	9.4629	50.415	9.097	50.781	9.8085
49.447	37.725	50.134	37.313	50.545	37.999	49.859	38.411
49.214	13.73	49.076	12.942	49.864	12.804	50.002	13.592
48.631	3.8794	48.528	3.0861	49.32	2.9818	49.425	3.7751
47.99	16.508	48.244	15.749	49.002	16.002	48.749	16.761
47.873	32.382	47.556	33.117	48.291	33.433	48.607	32.699
47.523	20.006	47.784	20.762	48.539	20.503	48.281	19.746
47.504	38.522	47.315	39.299	48.093	39.487	48.281	38.71
47.193	39.435	46.746	40.098	47.409	40.544	47.856	39.882
46.202	20.045	46.666	19.392	47.317	19.854	46.855	20.507
46.552	8.6201	46.358	7.8439	47.135	7.6498	47.329	8.426
46.163	29.895	46.816	29.431	47.278	30.084	46.628	30.546
46.066	21.988	46.569	22.61	47.191	22.108	46.69	21.485
46.338	1.4896	46.097	0.72668	46.861	0.48576	47.102	1.2487
45.017	16.975	45.211	16.198	45.988	16.392	45.794	17.169
45.172	33.781	44.626	34.366	45.211	34.912	45.757	34.327
45.075	14.118	44.718	13.403	45.435	13.045	45.792	13.761
44.084	25.368	44.691	24.846	45.213	25.452	44.607	25.975
44.395	4.7731	43.985	4.0871	44.671	3.6754	45.081	4.3614
43.793	16.625	44.45	17.082	44.908	16.426	44.251	15.968
43.501	40.523	44.23	40.189	44.562	40.915	43.836	41.25
43.676	6.308	43.367	5.5707	44.104	5.2602	44.415	5.9975
42.821	12.389	42.763	11.592	43.56	11.532	43.62	12.329
42.744	20.958	42.763	20.158	43.564	20.177	43.544	20.977
42.258	23.29	42.458	24.065	43.233	23.865	43.033	23.089
41.733	28.885	42.458	28.543	42.8	29.266	42.075	29.608
41.889	14.216	41.809	13.42	42.606	13.34	42.685	14.136
41.306	27.389	41.267	28.188	42.066	28.228	42.106	27.428
40.976	6.7937	40.82	6.0092	41.603	5.8524	41.761	6.6367
40.296	11.204	41.034	11.512	41.343	10.773	40.605	10.466
40.665	8.0372	40.142	7.4326	40.746	6.9086	41.271	7.5132
39.927	1.8199	40.719	1.7012	40.599	0.91001	39.808	1.0287
39.324	31.527	40.02	31.129	40.416	31.825	39.723	32.221
38.703	24.98	39.206	24.356	39.827	24.859	39.326	25.481
38.839	31.625	38.246	32.161	38.782	32.753	39.375	32.217
38.489	16.78	38.139	16.061	38.86	15.711	39.21	16.43
37.867	19.909	38.46	20.447	38.998	19.856	38.407	19.317
38.275	2.1113	37.69	1.5669	38.234	0.98068	38.821	1.5251
37.789	38.017	38.58	37.89	38.704	38.681	37.916	38.806
37.479	34.966	36.934	35.551	37.519	36.097	38.065	35.51
36.973	40.348	37.737	40.589	37.496	41.351	36.732	41.11
36.371	9.5526	37.113	9.2536	36.814	8.5116	36.072	8.8105
36.118	4.5205	36.919	4.5409	36.94	3.7412	36.14	3.7207
35.846	11.301	36.633	11.156	36.49	10.369	35.703	10.514
36.274	34.617	35.497	34.801	35.681	35.578	36.458	35.394
35.477	13.944	34.995	13.306	35.633	12.823	36.117	13.46
35.477	8.4063	34.968	7.7901	35.584	7.2798	36.095	7.8961
34.273	21.269	34.568	20.525	35.312	20.818	35.017	21.562
34.506	22.551	34.005	23.173	34.626	23.676	35.13	23.052
34.156	24.261	34.957	24.22	34.997	25.019	34.197	25.06
33.845	17.285	34.646	17.322	34.683	16.523	33.882	16.486
33.768	40.484	33.02	40.766	33.303	41.516	34.051	41.232
33.243	25.077	32.629	25.588	33.142	26.204	33.756	25.691
32.99	5.9777	33.779	5.8398	33.641	5.0517	32.852	5.1897
32.466	10.913	33.062	10.379	32.528	9.7829	31.932	10.317
31.864	39.105	31.209	39.561	31.665	40.218	32.322	39.761
31.883	35.161	31.189	35.557	31.586	36.251	32.281	35.854
31.514	2.3639	32.26	2.0738	31.97	1.3283	31.224	1.6183
31.378	14.293	32.099	13.944	31.749	13.224	31.028	13.574
31.125	31.003	31.85	31.343	31.51	32.068	30.785	31.726
31.65	6.9297	30.855	6.846	30.939	6.0504	31.733	6.1341
31.203	40.892	30.424	41.071	30.605	41.852	31.384	41.671
30.795	16.916	30.004	17.035	29.886	16.244	30.676	16.125
29.707	24.28	30.263	24.855	29.686	25.411	29.132	24.834
29.823	30.109	29.109	30.467	29.466	31.182	30.183	30.824
30.173	18.723	29.726	19.386	29.064	18.937	29.511	18.275
29.202	28.749	29.853	29.215	29.384	29.864	28.735	29.398
29.415	20.531	29.019	19.835	28.326	20.231	28.722	20.927
28.891	16.314	29.149	15.557	28.392	15.299	28.135	16.056
28.522	11.243	27.791	11.566	27.467	10.834	28.199	10.511
28.25	30.75	27.482	30.972	27.704	31.741	28.473	31.518
27.045	39.163	27.803	39.421	27.544	40.179	26.787	39.919
27.395	23.154	27.552	23.937	26.767	24.094	26.612	23.309
27.414	24.125	27.434	24.924	26.633	24.943	26.616	24.142
26.676	3.4325	27.405	3.0999	27.072	2.3723	26.344	2.7049
26.676	32.479	27.375	32.87	26.985	33.567	26.285	33.177
26.715	7.9012	27.309	7.3659	26.775	6.7714	26.181	7.3065
25.471	33.801	24.692	33.975	24.867	34.757	25.648	34.58
24.889	10.33	24.09	10.288	24.133	9.4887	24.931	9.5309
24.85	16.975	24.102	17.258	23.82	16.509	24.568	16.226
24.345	28.982	23.589	28.722	23.328	29.48	24.086	29.738
23.295	22.843	22.938	22.126	22.223	22.485	22.58	23.2
23.023	29.235	22.489	28.638	21.895	29.173	22.429	29.769
22.81	20.142	22.303	19.522	21.685	20.029	22.192	20.649
22.557	18.723	22.238	19.456	21.504	19.137	21.825	18.403
22.246	4.5983	22.516	3.8452	21.764	3.5749	21.494	4.328
22.071	31.722	21.487	31.176	20.941	31.761	21.527	32.307
21.877	15.168	21.42	15.824	20.764	15.367	21.222	14.71
21.566	1.1593	20.779	1.3006	20.637	0.51318	21.426	0.37185
19.934	23.872	19.971	24.671	19.173	24.708	19.136	23.909
19.487	31.469	19.831	32.192	19.108	32.534	18.765	31.811
19.526	11.515	19.73	10.741	18.957	10.538	18.753	11.311
18.924	14.352	19.124	13.577	18.349	13.378	18.149	14.153
18.768	27.214	19.029	27.97	18.271	28.23	18.013	27.473
18.807	12.253	18.092	12.611	17.735	11.895	18.45	11.538
18.283	36.618	17.49	36.515	17.389	37.309	18.182	37.411
17.758	41.048	17.051	40.673	16.678	41.382	17.385	41.755
17.486	20.123	17.43	20.919	16.631	20.863	16.689	20.064
17.195	8.0178	17.294	7.2239	16.501	7.1246	16.402	7.9185
16.534	10.038	15.79	10.332	15.497	9.588	16.241	9.2942
16.398	2.2862	16.509	1.4938	15.718	1.3831	15.607	2.1755
16.456	29.973	15.749	29.598	15.376	30.307	16.083	30.68
16.126	6.1914	16.421	5.4473	15.677	5.1535	15.382	5.8977
16.262	38.192	15.464	38.149	15.421	38.947	16.219	38.99
15.329	2.1113	14.539	2.2271	14.422	1.4355	15.215	1.3197
15.232	19.928	14.747	20.564	14.111	20.078	14.597	19.443
15.019	25.757	14.609	25.071	13.921	25.481	14.333	26.169
14.785	11.612	14.039	11.899	13.752	11.153	14.5	10.865
14.436	34.753	14.653	35.522	13.884	35.74	13.666	34.968
14.203	32.421	14.203	33.22	13.404	33.22	13.404	32.421
13.542	14.157	13.256	14.904	12.508	14.617	12.796	13.87
13.076	10.757	12.365	11.123	11.999	10.411	12.71	10.046
12.512	9.3001	12.512	8.5	11.714	8.5	11.714	9.3001
11.929	25.835	12.065	26.624	11.277	26.758	11.141	25.969
11.774	24.922	11.912	25.708	11.125	25.846	10.987	25.06
11.716	29.002	11.057	28.547	10.604	29.208	11.263	29.66
11.308	3.8794	10.573	4.1969	10.257	3.4626	10.991	3.145
10.997	27.389	10.94	28.186	10.142	28.129	10.2	27.331
10.725	38.386	10.843	39.177	10.053	39.295	9.934	38.504
10.472	17.538	10.115	16.822	9.3997	17.18	9.7572	17.896
9.5785	33.062	9.5591	33.861	8.7605	33.841	8.78	33.043
9.5591	11.049	9.2249	11.776	8.4982	11.442	8.8324	10.715
9.4231	22.979	9.1239	22.236	8.3817	22.538	8.6828	23.278
8.9762	34.889	8.3214	34.43	7.8629	35.087	8.5196	35.545
8.4516	25.058	8.4341	25.856	7.6336	25.839	7.6531	25.038
7.6162	31.974	7.0216	31.438	6.4873	32.033	7.0819	32.569
6.9944	14.546	6.7885	15.319	6.0152	15.111	6.2231	14.339
6.8973	6.8132	6.3513	7.398	5.7665	6.8522	6.3125	6.2672
6.5864	7.9983	5.9025	8.4129	5.4887	7.7289	6.1726	7.314
6.5476	39.26	6.0813	38.609	5.4323	39.078	5.8986	39.726
5.9453	1.4119	5.479	2.0614	4.83	1.5946	5.2963	0.94495
5.6733	31.625	5.9084	32.388	5.1448	32.623	4.9097	31.86
5.887	12.02	5.7724	11.228	4.9796	11.344	5.0962	12.136
5.5955	21.657	5.0496	21.073	4.4648	21.619	5.0107	22.203
4.935	29.915	5.071	30.704	4.2821	30.838	4.1461	30.049
5.0127	15.09	4.5017	15.704	3.8858	15.192	4.3987	14.578
4.6047	27.234	4.5231	28.028	3.7284	27.947	3.81	27.152
4.2938	18.995	3.9441	19.715	3.2252	19.365	3.5749	18.646
3.5749	33.548	3.029	32.963	2.4442	33.509	2.9901	34.094
3.2835	22.726	2.8133	23.373	2.1663	22.903	2.6365	22.254
3.1669	36.754	2.4111	36.493	2.1508	37.251	2.9085	37.51
3.0892	30.867	3.0309	31.663	2.2343	31.605	2.2926	30.809
2.4869	12.856	2.6521	12.073	1.8691	11.908	1.7039	12.691
2.6035	35.763	1.8846	35.413	1.5349	36.132	2.2538	36.482
1.5543	3.5685	1.5349	2.7686	0.73636	2.7883	0.75579	3.588
59.959	40.678	60.482	40.074	61.087	40.597	60.563	41.201
61.124	40.465	61.69	39.899	62.256	40.465	61.69	41.03
55.937	25.077	56.371	24.405	57.043	24.84	56.608	25.51
55.781	25.874	56.187	26.563	56.877	26.157	56.471	25.468
42.025	35.277	41.481	35.862	42.066	36.408	42.612	35.821
41.461	35.86	40.915	36.443	41.5	36.991	42.046	36.406
35.089	28.671	34.626	29.322	35.279	29.787	35.742	29.134
33.865	29.332	34.665	29.332	34.665	30.13	33.865	30.13
27.609	35.335	26.82	35.199	26.686	35.988	27.475	36.124
26.423	35.588	26.76	36.315	26.033	36.649	25.697	35.922
24.073	6.6383	24.587	6.0253	23.973	5.5112	23.46	6.1242
23.529	5.7251	24.144	5.213	23.631	4.5983	23.018	5.1104
24.5	32.771	23.748	32.501	23.478	33.253	24.23	33.523
23.062	34.15	22.386	33.725	21.961	34.401	22.637	34.826
23.412	33.276	22.722	32.87	22.318	33.56	23.008	33.966
17.136	39.649	16.365	39.439	16.155	40.212	16.928	40.42
16.495	40.465	15.765	40.138	15.44	40.871	16.171	41.195
13.989	16.664	13.49	17.288	12.866	16.789	13.365	16.164
13.756	18.121	13.736	17.321	12.936	17.342	12.957	18.141
10.919	1.0233	11.189	0.2703	10.437	0	10.167	0.75299
10.919	1.5479	10.245	1.9775	9.8155	1.3024	10.49	0.87292
8.3545	10.718	8.131	9.9506	7.3636	10.175	7.587	10.943
7.2276	10.31	6.8118	10.993	6.1279	10.576	6.5456	9.8932
5.8093	23.756	5.376	24.426	4.7038	23.993	5.139	23.321
4.935	24.65	4.6358	23.907	3.8936	24.209	4.1947	24.949
5.0127	3.7045	4.3229	4.1102	3.9188	3.4205	4.6086	3.015
4.1189	4.1902	3.9169	3.4162	3.1436	3.619	3.3457	4.3929
