# Supplementary material for: Ant collective cognition allows for efficient navigation through disordered environments
Source: eLife. 2020 May 12;9:e55195. doi: 10.7554/eLife.55195 (PMC7332297; doi:10.7554/eLife.55195)
Supplement: Source data 1. — Each row in every file corresponds to the four vertices of a single cube, ordered as follows: X1, Y1, X2, Y2, X3, Y3, Y4. [file elife-55195-data1.zip › 1350003_300_cubes.txt]

69.592	20.898	69.905	21.635	70.641	21.322	70.329	20.584
69.129	16.137	69.43	15.396	70.171	15.697	69.871	16.438
68.462	10.376	69.038	10.931	69.593	10.356	69.018	9.8004
68.11	2.7627	68.271	1.9792	69.055	2.1398	68.894	2.9234
67.351	26.418	67.885	25.823	68.48	26.357	67.946	26.953
67.036	17.082	67.216	16.303	67.995	16.483	67.815	17.262
66.647	35.032	67.181	34.437	67.777	34.971	67.242	35.567
66.573	11.414	66.86	12.16	67.607	11.873	67.319	11.126
66.443	19.786	66.914	20.434	67.561	19.964	67.09	19.316
65.647	5.634	65.509	4.846	66.297	4.7082	66.434	5.496
65.221	28.233	65.381	29.017	66.165	28.857	66.004	28.074
65.313	8.3201	65.252	7.5224	66.049	7.4611	66.111	8.2586
64.572	39.496	65.295	39.155	65.638	39.878	64.915	40.22
64.85	31.456	64.85	32.257	65.65	32.257	65.65	31.456
64.165	1.7809	64.246	0.98515	65.042	1.0668	64.96	1.8625
63.646	6.1713	64.014	6.8813	64.724	6.513	64.356	5.803
63.905	38.033	63.517	38.733	64.216	39.122	64.605	38.422
63.109	21.676	63.339	22.442	64.105	22.213	63.875	21.446
62.905	26.659	63.127	25.892	63.896	26.114	63.673	26.881
62.775	25.066	63.418	24.589	63.894	25.232	63.252	25.708
62.349	30.66	62.423	31.456	63.22	31.382	63.146	30.586
62.09	20.86	62.493	20.169	63.184	20.573	62.781	21.264
61.312	36.347	61.746	35.676	62.418	36.11	61.983	36.782
61.404	12.97	61.484	12.174	62.28	12.253	62.2	13.049
61.145	8.0978	61.887	8.3983	62.187	7.6569	61.446	7.3565
61.293	39.311	61.274	40.111	62.074	40.132	62.093	39.331
60.534	27.955	60.575	28.756	61.374	28.713	61.333	27.915
60.534	2.0218	60.317	1.2518	61.087	1.0347	61.304	1.8045
59.867	31.049	59.947	31.845	60.742	31.766	60.663	30.969
59.571	4.9116	59.277	4.1675	60.021	3.8738	60.315	4.6178
59.107	14.063	59.418	13.325	60.155	13.636	59.845	14.373
58.885	22.898	59.132	22.139	59.893	22.385	59.646	23.146
58.348	8.6721	58.76	9.3578	59.445	8.9464	59.034	8.2605
58.626	37.347	58.494	38.136	59.283	38.268	59.415	37.479
57.866	16.934	57.988	16.143	58.778	16.265	58.657	17.056
57.162	37.236	57.689	36.634	58.291	37.162	57.764	37.764
56.977	9.3019	56.977	8.502	57.777	8.502	57.777	9.3019
56.792	4.5596	56.773	3.7599	57.573	3.7412	57.592	4.5409
56.57	33.402	56.219	34.122	56.938	34.472	57.289	33.752
56.421	30.141	56.521	30.936	57.314	30.836	57.215	30.043
56.236	16.434	56.57	17.161	57.297	16.827	56.963	16.1
54.884	13.025	54.654	12.259	55.42	12.029	55.65	12.795
54.717	20.972	54.849	21.761	55.638	21.629	55.506	20.84
54.495	15.73	54.792	14.987	55.535	15.284	55.238	16.027
53.457	27.455	53.761	28.196	54.501	27.892	54.198	27.151
53.587	5.8008	53.523	5.0035	54.32	4.9388	54.384	5.7361
52.809	19.971	53.12	19.234	53.857	19.545	53.546	20.282
52.513	14.248	52.277	13.483	53.042	13.248	53.277	14.013
52.383	33.364	52.347	34.165	53.146	34.2	53.182	33.402
51.846	11.432	51.519	10.702	52.249	10.375	52.576	11.105
50.531	15.73	51.013	16.367	51.652	15.884	51.168	15.247
50.142	27.307	50.066	28.104	50.863	28.179	50.939	27.383
49.938	25.566	49.918	26.366	50.718	26.386	50.737	25.586
49.735	31.753	49.849	32.546	50.64	32.429	50.526	31.638
49.29	12.025	49.835	12.61	50.42	12.064	49.874	11.479
49.216	20.62	49.446	21.387	50.211	21.157	49.981	20.39
48.493	15.915	49.121	16.41	49.616	15.782	48.988	15.287
48.512	1.2066	49.227	1.5643	49.585	0.84889	48.87	0.49116
47.938	35.847	48.723	35.695	48.875	36.478	48.09	36.632
47.012	24.528	47.51	23.904	48.136	24.404	47.636	25.028
47.012	30.697	47.012	31.497	47.812	31.497	47.812	30.697
46.456	11.488	47.039	12.034	47.586	11.449	47	10.903
46.66	33.364	46.358	34.107	47.1	34.407	47.401	33.666
46.734	5.5414	46.119	5.0292	46.63	4.4148	47.245	4.9268
46.159	18.841	46.384	19.61	47.15	19.384	46.926	18.617
45.956	14.563	46.321	15.274	47.032	14.909	46.667	14.197
44.196	20.712	44.635	21.381	45.304	20.942	44.865	20.273
44.474	26.362	44.364	27.155	45.157	27.264	45.266	26.472
43.77	15.396	44.398	15.891	44.892	15.263	44.264	14.768
43.751	1.2251	44.542	1.3382	44.655	0.5464	43.864	0.43327
43.955	34.717	43.37	35.263	43.916	35.849	44.5	35.302
43.714	13.859	43.42	13.115	44.164	12.821	44.457	13.565
42.955	5.7637	42.56	5.0679	43.255	4.6732	43.649	5.3688
42.899	9.1722	42.595	8.4322	43.334	8.1286	43.638	8.8686
42.547	30.493	43.346	30.475	43.366	31.273	42.566	31.293
42.603	3.9668	41.949	3.5054	42.41	2.852	43.064	3.3133
42.121	25.64	42.216	26.434	43.01	26.34	42.914	25.545
41.991	12.599	41.408	12.052	41.954	11.469	42.538	12.016
41.825	9.2648	41.299	8.6615	41.902	8.1362	42.427	8.7395
40.361	19.471	40.734	20.179	41.441	19.806	41.069	19.099
40.232	22.639	40.558	21.909	41.287	22.237	40.961	22.967
40.12	18.083	40.102	17.283	40.9	17.264	40.919	18.064
39.194	26.01	39.913	25.66	40.263	26.381	39.544	26.731
38.842	24.158	39.511	23.719	39.95	24.388	39.281	24.827
39.528	2.5405	38.827	2.152	39.216	1.4527	39.915	1.8411
38.75	20.212	39.068	20.946	39.802	20.627	39.483	19.893
39.139	7.3753	38.562	6.8192	39.118	6.2442	39.694	6.8002
38.861	34.809	38.488	35.517	39.196	35.891	39.568	35.182
38.898	28.4	38.24	28.857	38.696	29.513	39.353	29.058
37.194	13.915	37.979	14.068	38.131	13.282	37.345	13.129
37.397	4.7449	36.734	4.2962	37.182	3.634	37.846	4.0826
36.879	6.4862	37.595	6.1305	37.24	5.414	36.523	5.7696
36.323	18.6	37.045	18.943	37.388	18.219	36.664	17.878
36.249	38.496	37.043	38.418	37.121	39.215	36.327	39.292
36.823	10.024	36.034	9.8891	36.169	9.1007	36.958	9.236
36.008	13.025	35.502	12.404	36.125	11.9	36.629	12.521
35.86	34.457	36.634	34.656	36.436	35.432	35.662	35.234
35.397	28.937	34.861	29.532	35.456	30.067	35.991	29.472
34.359	25.936	35.126	26.162	34.902	26.929	34.133	26.705
34.304	16.452	34.993	16.046	34.585	15.357	33.896	15.763
34.23	4.0039	34.989	3.7566	34.743	2.9958	33.981	3.2431
34.193	33.031	34.972	33.203	34.802	33.985	34.02	33.813
34.248	21.416	34.932	21.831	34.519	22.515	33.833	22.102
34.23	28.77	33.437	28.883	33.55	29.676	34.343	29.563
32.303	28.919	33.064	29.159	32.824	29.923	32.062	29.682
31.618	1.2992	32.357	0.99562	32.053	0.2556	31.314	0.5592
32.229	39.311	31.429	39.331	31.449	40.132	32.249	40.111
31.395	35.347	32.133	35.658	31.821	36.395	31.084	36.084
32.007	15.415	31.206	15.453	31.169	14.654	31.968	14.616
31.858	17.434	31.214	17.908	30.74	17.264	31.384	16.79
31.155	13.285	31.449	12.541	30.704	12.247	30.41	12.99
30.84	10.988	31.24	10.295	30.549	9.8945	30.147	10.587
30.877	23.547	30.138	23.241	29.83	23.98	30.569	24.286
29.95	26.103	30.343	26.799	29.647	27.194	29.254	26.497
30.302	4.504	29.502	4.504	29.502	3.7042	30.302	3.7042
29.339	28.363	28.572	28.133	28.343	28.9	29.109	29.13
28.876	16.675	28.911	15.876	28.113	15.839	28.076	16.638
28.357	8.6721	28.8	8.0065	28.135	7.5628	27.69	8.2282
28.413	32.679	27.64	32.468	27.429	33.239	28.2	33.452
28.32	17.212	27.744	17.768	27.188	17.193	27.765	16.637
28.246	21.787	27.757	21.153	27.124	21.642	27.613	22.276
27.338	25.64	27.765	26.318	27.087	26.744	26.66	26.066
27.45	13.118	26.729	13.468	26.381	12.749	27.1	12.399
26.579	5.3932	27.283	5.0127	26.901	4.3092	26.197	4.6895
26.857	31.512	26.208	31.045	25.74	31.694	26.388	32.16
26.486	26.047	25.749	25.734	25.436	26.472	26.173	26.785
25.745	3.8186	26.44	3.4237	26.045	2.7281	25.351	3.1229
26.19	20.416	25.869	19.684	25.136	20.003	25.456	20.736
24.412	4.2262	25.086	3.7955	24.654	3.1214	23.98	3.5521
24.56	12.766	24.864	12.026	24.123	11.722	23.819	12.462
24.282	2.3737	23.493	2.5082	23.358	1.7198	24.147	1.5852
23.948	27.474	24.212	28.23	23.458	28.494	23.193	27.739
24.097	0.79905	23.296	0.83538	23.261	0.036321	24.06	0
23.43	7.3013	23.81	6.5975	23.106	6.2172	22.726	6.9208
23.708	37.069	22.987	36.719	22.639	37.44	23.358	37.79
23.022	15.6	22.594	16.276	21.918	15.849	22.346	15.173
22.93	14.174	22.461	14.822	21.813	14.354	22.281	13.705
22.022	21.898	21.831	21.122	21.055	21.311	21.244	22.089
21.855	9.7465	21.172	10.163	20.755	9.481	21.438	9.0639
21.763	11.414	21.666	10.62	20.872	10.716	20.968	11.51
21.614	35.717	20.816	35.775	20.873	36.573	21.67	36.516
20.892	6.3565	21.023	5.5674	20.234	5.4358	20.103	6.225
20.762	18.693	20.305	18.037	19.649	18.493	20.105	19.151
19.855	7.3013	19.912	6.5034	19.114	6.4452	19.056	7.2431
18.836	2.4849	19.088	1.7259	18.33	1.473	18.076	2.2318
18.706	36.662	18.725	37.462	17.924	37.481	17.906	36.682
18.539	8.8017	18.091	9.4642	17.428	9.0161	17.876	8.3534
18.224	6.5973	17.495	6.9239	17.167	6.1937	17.897	5.8671
17.835	14.822	17.541	14.078	16.798	14.371	17.091	15.115
17.576	26.899	17.685	27.692	16.894	27.803	16.783	27.011
17.465	18.323	17.239	19.091	16.472	18.865	16.696	18.099
17.243	23.269	16.898	22.546	16.176	22.891	16.52	23.613
16.335	34.809	15.631	34.43	15.251	35.134	15.953	35.513
15.872	5.3747	15.138	5.6961	14.818	4.9638	15.549	4.6422
15.705	2.6701	15.761	1.8721	14.962	1.8164	14.907	2.6144
15.501	8.2275	15.005	8.8556	14.377	8.3607	14.873	7.7323
15.075	36.477	14.321	36.206	14.051	36.96	14.805	37.231
13.908	4.9857	13.232	5.4127	12.804	4.7363	13.48	4.3094
13.686	24.436	13.56	25.227	12.769	25.101	12.895	24.312
13.112	14.581	13.319	13.809	12.547	13.601	12.339	14.374
12.222	26.14	12.261	26.94	11.461	26.979	11.422	26.179
12.13	16.1	11.865	16.855	11.111	16.591	11.374	15.836
10.574	3.3741	10.702	2.5845	9.9125	2.456	9.7846	3.2455
10.555	22.657	10.227	21.929	9.4975	22.257	9.8254	22.987
10.296	32.568	10.111	33.346	9.3326	33.161	9.5179	32.383
10.166	35.458	9.5809	34.913	9.0344	35.497	9.6198	36.043
10.037	19.712	9.9551	18.917	9.1585	18.999	9.24	19.793
9.8699	4.856	9.0955	5.0585	8.8936	4.2847	9.6661	4.0821
9.4438	16.1	9.5698	15.31	8.7788	15.185	8.6528	15.975
9.4808	11.729	9.5179	10.929	8.7176	10.892	8.6806	11.691
9.3512	7.8199	8.8158	8.4155	8.2212	7.8814	8.7547	7.2859
8.2397	33.642	8.0822	34.428	7.2987	34.27	7.4543	33.487
8.2027	30.308	7.4895	29.945	7.1264	30.656	7.8377	31.021
8.1841	27.27	7.5988	26.723	7.0523	27.309	7.6377	27.855
7.9433	4.2632	7.5395	4.954	6.8485	4.5511	7.2523	3.8601
7.3505	25.066	6.8522	25.692	6.2261	25.195	6.7244	24.569
7.1653	31.308	7.0875	32.105	6.2909	32.027	6.3687	31.23
6.7392	20.175	6.328	19.49	5.6407	19.901	6.052	20.588
6.6651	39.403	5.9779	38.992	5.5666	39.678	6.2539	40.091
6.6095	12.655	6.2909	11.921	5.5574	12.238	5.8741	12.972
6.1279	1.855	6.1094	1.0553	5.3091	1.0739	5.3276	1.8736
4.1828	14.822	3.8716	15.559	3.1343	15.249	3.4456	14.512
3.7568	12.47	3.4974	13.227	2.7416	12.968	2.9991	12.211
3.6641	39.255	3.5511	40.048	2.7583	39.935	2.8713	39.142
3.3492	18.305	3.2881	19.102	2.4915	19.043	2.5508	18.245
3.1269	27.844	2.6212	27.224	2.0006	27.729	2.5064	28.35
2.7194	6.5788	2.8657	5.7922	2.0785	5.6461	1.9321	6.4325
2.6638	23.713	2.3934	22.961	1.6413	23.23	1.9099	23.984
2.2378	1.7253	2.2563	0.92563	1.456	0.90659	1.4375	1.7062
1.8487	29.122	1.7728	29.919	0.97624	29.843	1.0522	29.046
1.5153	35.587	1.5542	36.388	0.75395	36.427	0.71505	35.626
1.5338	32.716	0.89473	32.236	0.4131	32.875	1.0522	33.355
1.1078	33.976	0.43903	33.537	0	34.206	0.66873	34.645
62.905	14.341	62.733	13.559	63.515	13.388	63.686	14.169
63.683	14.137	63.936	13.378	64.695	13.631	64.442	14.39
58.218	25.269	58.713	24.641	59.342	25.136	58.847	25.766
57.718	24.269	58.201	23.632	58.839	24.115	58.356	24.752
51.865	6.8937	51.617	6.1329	52.378	5.8856	52.625	6.6464
50.679	6.727	50.585	5.9327	51.378	5.838	51.472	6.6323
40.695	36.032	40.119	36.588	40.674	37.164	41.25	36.608
40.102	36.569	39.518	37.118	40.065	37.701	40.648	37.153
39.194	32.383	39.983	32.251	40.115	33.04	39.326	33.172
39.027	33.216	39.811	33.374	39.654	34.157	38.87	34.002
33.081	23.88	32.348	23.561	32.027	24.295	32.761	24.614
32.636	24.51	31.836	24.475	31.801	25.273	32.599	25.31
27.227	39.033	27.707	39.674	27.066	40.154	26.586	39.513
26.357	38.551	26.901	39.137	26.318	39.683	25.771	39.098
18.817	29.975	19.036	30.745	18.267	30.964	18.048	30.195
17.28	30.715	17.317	31.516	16.516	31.553	16.479	30.753
17.947	30.067	18.148	30.841	17.374	31.043	17.172	30.271
15.612	32.512	15.181	31.838	14.507	32.27	14.938	32.944
14.464	32.494	14.829	33.207	14.118	33.572	13.751	32.859
13.39	10.691	13.147	9.9286	12.385	10.171	12.626	10.933
12.315	10.525	12.137	9.7444	11.357	9.9217	11.535	10.702
5.7574	8.5053	5.2647	9.1355	4.6348	8.6432	5.1257	8.0128
5.3869	9.2278	4.9257	9.8821	4.2718	9.4223	4.7312	8.7678
