# Supplementary material for: Ant collective cognition allows for efficient navigation through disordered environments
Source: eLife. 2020 May 12;9:e55195. doi: 10.7554/eLife.55195 (PMC7332297; doi:10.7554/eLife.55195)
Supplement: Source data 1. — Each row in every file corresponds to the four vertices of a single cube, ordered as follows: X1, Y1, X2, Y2, X3, Y3, Y4. [file elife-55195-data1.zip › 1350005_300_cubes.txt]

67.917	8.5032	68.502	9.0491	69.048	8.4641	68.463	7.9184
67.713	16.686	68.11	15.991	68.805	16.388	68.408	17.083
67.38	24.535	67.916	23.941	68.51	24.478	67.974	25.072
67.288	0.94992	67.409	0.15921	68.2	0.28086	68.078	1.0716
66.991	33.107	67.525	32.511	68.121	33.046	67.587	33.642
67.084	22.628	67.402	23.363	68.136	23.045	67.818	22.312
66.362	17.575	66.632	18.327	67.385	18.057	67.115	17.304
66.436	38.198	66.518	38.994	67.313	38.912	67.232	38.116
65.325	26.368	65.51	27.146	66.289	26.96	66.103	26.183
65.085	37.642	65.783	37.252	66.173	37.952	65.475	38.34
65.066	29.626	65.103	30.426	65.902	30.389	65.865	29.589
65.122	12.872	65.083	12.073	65.882	12.034	65.921	12.833
64.751	6.4668	65.446	6.8637	65.843	6.1691	65.148	5.7722
64.455	21.925	64.512	22.723	65.31	22.665	65.253	21.868
64.363	36.198	63.997	36.911	64.709	37.276	65.074	36.565
63.603	25.813	64.061	25.157	64.717	25.615	64.26	26.27
63.733	2.6901	63.439	1.9461	64.183	1.6523	64.477	2.3963
62.604	28.923	62.678	29.719	63.474	29.645	63.4	28.849
62.511	13.761	62.417	12.966	63.211	12.872	63.306	13.666
61.715	34.606	62.112	33.912	62.807	34.308	62.41	35.004
61.826	37.55	61.806	38.35	62.606	38.37	62.626	37.57
61.067	16.908	61.484	17.591	62.167	17.174	61.75	16.491
60.993	11.336	61.069	10.539	61.865	10.615	61.79	11.412
60.549	4.9117	61.134	5.4576	61.68	4.8726	61.095	4.3268
60.567	6.4853	61.32	6.7556	61.591	6.0026	60.838	5.7324
60.66	26.238	60.717	27.036	61.515	26.979	61.458	26.181
60.123	29.367	60.218	30.161	61.012	30.067	60.917	29.273
59.438	20.24	59.516	21.036	60.312	20.959	60.234	20.162
59.234	8.6143	59.196	7.8152	59.995	7.7771	60.034	8.5763
59.216	1.7645	58.873	1.0415	59.597	0.69901	59.939	1.422
58.753	12.502	59.04	11.755	59.787	12.042	59.5	12.789
58.661	16.334	58.92	15.577	59.677	15.836	59.418	16.593
57.494	26.164	57.875	26.868	58.579	26.488	58.198	25.785
57.346	31.663	57.862	31.052	58.474	31.568	57.958	32.179
57.587	15.446	57.665	14.649	58.461	14.727	58.383	15.523
56.92	19.166	56.958	18.368	57.757	18.406	57.72	19.205
55.958	21.74	56.103	20.953	56.889	21.097	56.744	21.884
55.569	38.031	56.255	37.62	56.666	38.305	55.981	38.718
53.995	9.9102	54.53	10.505	55.125	9.9696	54.59	9.375
54.014	27.96	54.356	28.684	55.079	28.341	54.737	27.618
54.069	14.575	54.34	15.328	55.093	15.058	54.822	14.305
53.644	2.8012	54.377	3.1209	54.697	2.3874	53.963	2.0679
53.495	24.406	53.328	25.189	54.11	25.355	54.278	24.574
53.31	34.514	53.291	35.313	54.091	35.332	54.11	34.532
52.959	18.352	53.301	19.076	54.024	18.733	53.682	18.01
52.292	30.367	52.827	29.773	53.422	30.308	52.887	30.902
51.718	13.816	52.061	13.093	52.784	13.436	52.441	14.159
51.737	6.6334	51.328	5.9458	52.015	5.5369	52.424	6.2246
51.477	18.815	51.577	19.609	52.371	19.509	52.271	18.717
51.329	1.1165	50.862	0.46692	51.512	0	51.979	0.64962
50.755	7.9848	50.429	7.2545	51.159	6.9279	51.486	7.6581
50.2	10.077	50.766	10.643	51.332	10.077	50.766	9.511
50.385	21.888	50.557	21.107	51.338	21.279	51.167	22.06
50.144	29.793	50.748	29.267	51.273	29.871	50.67	30.396
50.311	25.998	50.253	26.796	51.052	26.853	51.109	26.055
49.996	15.538	50.091	14.744	50.885	14.838	50.791	15.633
48.163	29.793	48.691	29.191	49.293	29.717	48.765	30.321
48.367	12.817	48.178	12.04	48.956	11.85	49.144	12.627
47.756	19.092	48.371	19.607	48.883	18.992	48.271	18.479
47.404	24.146	47.708	24.887	48.448	24.583	48.145	23.843
47.312	32.644	48.087	32.45	48.282	33.227	47.506	33.42
46.812	7.1517	46.395	6.4692	47.078	6.0519	47.495	6.7346
46.108	18.593	46.438	19.322	47.167	18.994	46.838	18.265
45.794	4.5414	46.592	4.5997	46.651	3.802	45.853	3.7435
45.553	7.8923	46.277	8.2347	46.619	7.5118	45.895	7.1693
45.831	11.965	45.773	11.167	46.571	11.109	46.629	11.907
45.109	12.817	45.675	13.382	46.24	12.817	45.675	12.251
45.22	35.291	44.955	36.047	45.71	36.311	45.975	35.556
44.609	17.389	44.827	18.159	45.596	17.942	45.379	17.172
44.609	25.276	44.535	26.072	45.331	26.146	45.407	25.35
44.646	37.661	44.037	38.179	44.553	38.788	45.164	38.272
43.794	21.536	43.759	22.336	44.557	22.371	44.594	21.573
42.85	29.46	43.648	29.391	43.716	30.187	42.92	30.258
42.498	13.946	43.233	14.263	43.55	13.529	42.817	13.212
42.683	7.8923	42.495	7.1151	43.272	6.9255	43.461	7.7027
42.202	24.165	42.845	23.687	43.322	24.33	42.68	24.807
41.832	31.94	42.622	31.815	42.748	32.605	41.958	32.731
41.739	21.518	42.043	20.777	42.783	21.081	42.48	21.821
41.351	33.199	42.084	32.879	42.404	33.614	41.671	33.932
41.184	17.186	41.221	16.387	42.021	16.424	41.984	17.223
41.017	2.505	41.81	2.6181	41.923	1.8262	41.13	1.713
40.999	35.884	40.349	36.348	40.814	37	41.463	36.535
40.221	32.403	39.871	33.123	40.592	33.473	40.941	32.753
39.999	12.428	39.962	11.629	40.76	11.591	40.799	12.39
39.962	28.275	39.642	29.008	40.373	29.33	40.695	28.597
38.87	20.407	39.366	19.779	39.994	20.274	39.499	20.903
39.333	4.5599	38.768	3.9942	39.333	3.4286	39.899	3.9942
39.37	29.811	38.696	30.243	39.127	30.917	39.801	30.485
38.833	1.746	38.129	1.3656	38.511	0.66178	39.214	1.0422
38.203	35.81	39.003	35.848	38.964	36.646	38.166	36.609
38.148	24.183	37.622	24.785	38.224	25.313	38.749	24.711
37.963	27.034	37.715	27.795	38.475	28.043	38.724	27.283
36.87	37.624	37.665	37.526	37.765	38.318	36.97	38.418
37.148	15.334	36.515	14.846	37.004	14.212	37.637	14.701
36.889	11.484	36.384	10.865	37.002	10.358	37.509	10.977
36.741	3.7639	37.494	3.4936	37.224	2.7407	36.471	3.0109
36.241	8.1885	37.022	8.3642	37.198	7.5836	36.417	7.408
36.056	18.204	36.807	18.481	37.083	17.73	36.334	17.453
36.111	23.498	36.911	23.467	36.943	24.267	36.143	24.298
36.241	10.632	35.789	9.9724	36.448	9.5199	36.902	10.18
34.871	19.629	35.178	20.368	35.917	20.062	35.61	19.324
35.13	25.905	34.51	26.411	35.014	27.031	35.636	26.525
35.297	5.9484	34.593	5.568	34.975	4.8643	35.678	5.2447
35.019	23.702	34.345	24.133	34.777	24.807	35.45	24.376
33.612	34.551	34.412	34.591	34.371	35.391	33.571	35.35
33.446	2.7271	34.142	2.3323	33.747	1.6365	33.051	2.0314
33.834	16.853	33.083	16.578	33.358	15.826	34.11	16.101
33.242	30.293	32.607	30.78	33.092	31.415	33.729	30.928
32.668	23.239	33.225	23.813	32.651	24.37	32.094	23.797
32.946	38.568	32.148	38.605	32.185	39.405	32.983	39.368
32.964	20.462	32.281	20.048	31.866	20.733	32.549	21.147
31.668	24.998	32.357	25.405	31.952	26.094	31.263	25.687
31.872	10.558	31.209	10.11	31.657	9.4473	32.32	9.8952
31.446	32.681	31.987	33.271	31.396	33.812	30.856	33.221
31.964	15.982	31.207	16.241	30.95	15.484	31.707	15.225
31.057	31.607	31.659	32.135	31.133	32.736	30.532	32.209
31.094	3.5787	30.456	3.0987	30.935	2.4587	31.576	2.9387
30.391	8.207	30.915	7.602	30.309	7.0786	29.785	7.6836
28.669	5.9484	29.106	5.2779	28.436	4.8415	27.999	5.5122
28.725	22.48	28.882	23.265	28.097	23.423	27.94	22.638
28.169	4.3193	28.841	3.8838	28.406	3.2127	27.734	3.6482
28.428	25.665	28.758	26.394	28.03	26.723	27.701	25.994
28.743	16.168	28.762	15.368	27.962	15.35	27.943	16.15
28.484	19.333	28.353	20.122	27.564	19.99	27.695	19.202
28.132	16.778	27.538	17.314	27.003	16.719	27.597	16.184
27.281	35.828	27.818	36.422	27.223	36.957	26.688	36.365
27.392	12.15	26.594	12.206	26.538	11.408	27.336	11.352
26.355	20.481	26.185	19.7	25.402	19.872	25.574	20.653
25.559	1.8755	26.135	1.3203	25.579	0.74437	25.004	1.2997
25.966	32.551	25.167	32.572	25.187	33.371	25.987	33.351
25.263	6.6149	24.485	6.4295	24.67	5.6513	25.448	5.8366
24.356	12.354	24.768	11.668	24.082	11.256	23.671	11.942
24.041	25.665	23.376	25.22	22.932	25.887	23.598	26.331
23.634	10.262	22.834	10.262	22.834	9.462	23.634	9.462
23.337	18.315	23.45	17.523	22.66	17.41	22.545	18.202
23.208	13.965	23.419	13.193	22.647	12.982	22.436	13.754
23.06	22.851	22.764	22.108	22.021	22.404	22.317	23.149
23.041	39.272	22.241	39.253	22.223	40.053	23.023	40.071
22.282	34.199	21.638	33.725	21.164	34.369	21.808	34.843
22.06	28.978	22.042	29.778	21.242	29.76	21.26	28.96
21.338	25.739	21.688	26.459	20.97	26.809	20.62	26.088
21.023	3.7268	20.231	3.6163	20.342	2.824	21.134	2.9345
20.635	12.52	20.118	13.13	19.507	12.613	20.025	12.003
20.394	27.664	20.488	28.458	19.694	28.553	19.6	27.758
20.32	18.148	19.835	18.783	19.198	18.298	19.685	17.662
19.727	20.203	19.652	20.999	18.855	20.923	18.931	20.127
19.357	36.421	18.559	36.463	18.602	37.261	19.4	37.22
19.357	6.3742	18.639	6.7246	18.287	6.0054	19.007	5.655
19.228	11.354	19.298	10.557	18.5	10.488	18.431	11.285
19.283	33.514	18.543	33.21	18.239	33.951	18.979	34.255
18.82	23.85	18.544	24.602	17.793	24.324	18.07	23.574
18.265	29.404	17.835	28.73	17.16	29.162	17.591	29.835
18.246	4.5229	17.476	4.7351	17.263	3.9636	18.035	3.7515
17.524	25.924	17.317	26.696	16.545	26.49	16.752	25.716
16.765	32.866	15.988	32.677	15.799	33.455	16.576	33.644
15.914	7.5405	16.328	6.8561	15.643	6.442	15.231	7.1262
16.062	13.761	15.88	12.982	15.101	13.163	15.282	13.942
15.655	1.1536	15.845	0.37633	15.068	0.18676	14.877	0.96399
15.766	18.593	15.229	19.185	14.636	18.648	15.173	18.055
15.729	36.365	14.97	36.111	14.718	36.87	15.477	37.124
15.655	23.739	15.305	23.021	14.586	23.371	14.936	24.089
14.914	32.07	15.34	32.748	14.662	33.173	14.236	32.496
14.97	28.478	14.509	27.825	13.855	28.286	14.316	28.939
14.766	10.503	14.394	11.211	13.687	10.838	14.059	10.13
13.988	30.385	13.385	29.86	12.861	30.463	13.463	30.989
12.989	23.369	12.433	22.795	11.858	23.35	12.415	23.926
12.896	10.577	12.546	11.296	11.828	10.946	12.178	10.227
11.415	8.1885	11.565	7.4026	10.78	7.2528	10.63	8.0389
11.267	38.161	10.489	37.972	10.301	38.749	11.078	38.938
11.082	18.389	10.974	17.596	10.182	17.704	10.289	18.497
10.619	33.292	10.143	32.649	9.5008	33.127	9.9766	33.769
10.082	3.5232	10.18	2.7292	9.3861	2.6322	9.2879	3.4264
10.156	15.057	9.9544	14.283	9.1806	14.486	9.3824	15.259
10.008	22.665	9.8767	23.454	9.088	23.323	9.2195	22.534
9.6378	11.206	8.988	11.671	8.5215	11.02	9.1732	10.555
9.3046	9.1326	9.1843	8.3419	8.3919	8.4636	8.5141	9.2543
9.2306	19.296	8.827	18.606	8.1364	19.009	8.54	19.7
8.453	30.644	7.7699	30.23	7.3552	30.915	8.0383	31.329
8.0087	2.3013	7.3867	2.8036	6.885	2.1808	7.507	1.6786
7.8421	27.979	7.7106	28.767	6.922	28.636	7.0534	27.847
6.5462	3.1715	5.8723	3.6023	5.441	2.928	6.1167	2.4974
6.0278	25.813	5.8575	25.031	5.0744	25.204	5.2466	25.985
5.8242	10.91	5.4076	11.592	4.7245	11.175	5.141	10.493
5.6205	29.33	5.217	28.64	4.5264	29.043	4.93	29.734
5.5835	2.1903	5.5465	1.3912	4.7467	1.4292	4.7856	2.2284
5.4354	38.068	4.6838	37.794	4.4098	38.544	5.1614	38.82
5.3799	20.333	5.2836	19.539	4.4894	19.635	4.5857	20.429
5.1947	14.353	5.0318	15.136	4.2487	14.973	4.4116	14.189
4.9726	34.44	5.104	35.228	4.3154	35.36	4.1839	34.571
4.4727	7.9478	4.7671	7.2038	4.0229	6.91	3.7285	7.654
3.6211	14.02	3.6211	13.22	2.8214	13.22	2.8214	14.02
2.9362	26.738	2.3715	26.174	1.805	26.738	2.3715	27.305
2.8621	30.089	2.427	29.419	1.7569	29.854	2.1919	30.524
2.5659	16.816	2.092	17.46	1.4477	16.986	1.9216	16.342
2.5289	22.221	2.1568	22.928	1.4477	22.556	1.8217	21.847
2.3067	7.0036	2.4604	6.2185	1.6754	6.0652	1.5218	6.8505
1.6773	2.2273	1.6773	1.4273	0.87751	1.4273	0.87751	2.2273
1.3996	33.718	1.5532	34.503	0.76829	34.656	0.61463	33.871
1.1034	37.79	0.4258	37.365	0	38.042	0.67757	38.468
62.77	23.332	63.401	22.839	63.893	23.471	63.263	23.963
61.919	23.128	62.405	22.493	63.04	22.978	62.554	23.615
59.105	36.217	59.591	35.582	60.226	36.067	59.74	36.704
58.698	35.328	59.243	34.743	59.828	35.289	59.282	35.874
55.273	6.2261	55.235	5.4271	56.034	5.3889	56.072	6.1881
54.514	6.874	54.419	6.0797	55.214	5.9851	55.308	6.7794
30.15	28.238	30.454	28.978	29.713	29.282	29.41	28.541
29.447	28.627	28.673	28.425	28.471	29.199	29.245	29.4
27.91	38.475	28.388	39.118	27.744	39.596	27.268	38.951
27.022	37.994	27.579	38.57	27.003	39.125	26.448	38.55
14.025	5.1894	13.296	5.5176	12.968	4.7882	13.698	4.4598
12.822	5.4485	12.03	5.5591	11.92	4.7667	12.713	4.6562
