# Supplementary material for: Ant collective cognition allows for efficient navigation through disordered environments
Source: eLife. 2020 May 12;9:e55195. doi: 10.7554/eLife.55195 (PMC7332297; doi:10.7554/eLife.55195)
Supplement: Source data 1. — Each row in every file corresponds to the four vertices of a single cube, ordered as follows: X1, Y1, X2, Y2, X3, Y3, Y4. [file elife-55195-data1.zip › 1360005_275_cubes.txt]

69.996	18.618	69.975	17.818	70.775	17.797	70.796	18.597
69.808	43.647	69.529	44.397	70.279	44.674	70.558	43.925
69.431	4.6361	70.127	5.0306	70.521	4.3345	69.825	3.94
68.969	5.9777	69.628	6.4319	70.082	5.7733	69.424	5.3191
68.047	7.1515	68.723	7.5796	69.151	6.9038	68.475	6.4755
67.837	27.946	68.246	28.634	68.934	28.225	68.525	27.537
67.837	1.9949	68.367	2.5942	68.967	2.0641	68.437	1.4648
67.774	32.579	68.426	32.113	68.891	32.763	68.24	33.229
67.837	41.32	67.643	42.095	68.42	42.29	68.614	41.513
67.041	8.556	67.607	9.1217	68.172	8.556	67.607	7.9902
67.25	16.312	67.098	15.526	67.883	15.374	68.036	16.159
66.622	34.612	66.945	33.878	67.677	34.203	67.354	34.935
66.37	21.322	66.809	20.653	67.478	21.092	67.039	21.76
66.412	2.3513	66.192	1.582	66.962	1.3622	67.181	2.1314
66.035	5.8729	66.784	6.1544	67.065	5.4054	66.316	5.1239
66.056	11.784	66.275	11.015	67.045	11.234	66.825	12.004
66.16	36.981	66.116	37.779	66.915	37.823	66.959	37.025
65.678	40.398	65.329	41.117	66.049	41.467	66.398	40.746
64.651	22.685	65.009	21.968	65.725	22.326	65.367	23.041
64.588	25.389	65.083	24.76	65.712	25.253	65.218	25.884
64.63	14.509	64.608	13.709	65.408	13.687	65.43	14.487
63.54	10.233	64.139	10.763	64.67	10.164	64.07	9.6336
63.414	31.74	63.346	32.537	64.143	32.606	64.212	31.807
63.477	40.838	63.11	41.548	63.821	41.915	64.188	41.205
61.968	40.188	62.641	39.754	63.074	40.427	62.401	40.861
61.905	16.438	62.571	16.881	63.015	16.216	62.349	15.772
62.052	36.142	62.075	36.941	62.875	36.918	62.852	36.119
61.8	21.301	62.187	20.6	62.887	20.987	62.501	21.687
61.633	30.65	61.743	31.443	62.535	31.332	62.425	30.539
61.696	7.3402	61.347	6.6199	62.067	6.2716	62.416	6.9916
60.564	13.126	61.279	13.483	61.637	12.768	60.921	12.41
60.71	9.646	60.83	8.8549	61.621	8.9748	61.501	9.7659
59.977	11.323	60.606	11.817	61.1	11.188	60.471	10.694
59.746	41.383	59.405	42.106	60.128	42.448	60.47	41.724
59.704	36.75	59.464	37.513	60.228	37.752	60.468	36.989
59.369	2.8124	59.888	3.4216	60.497	2.9026	59.978	2.2936
58.845	17.36	59.41	17.926	59.976	17.36	59.41	16.794
58.677	25.955	59.2	26.561	59.806	26.039	59.283	25.431
58.593	35.451	58.404	36.228	59.182	36.417	59.371	35.639
58.153	33.019	58.826	32.585	59.259	33.258	58.586	33.692
58.279	41.802	58.322	42.601	59.121	42.557	59.078	41.758
57.776	30.105	58.407	29.613	58.899	30.246	58.267	30.736
57.734	6.5017	57.621	5.7096	58.413	5.5966	58.526	6.3885
57.461	16.144	57.461	15.344	58.261	15.344	58.261	16.144
56.958	24.32	57.455	24.947	58.082	24.45	57.585	23.823
56.895	35.031	57.495	34.501	58.025	35.1	57.425	35.631
56.853	8.7027	57.05	7.9271	57.826	8.1239	57.629	8.8995
56.455	37.631	56.998	37.042	57.586	37.584	57.043	38.173
56.308	31.929	57.011	31.545	57.394	32.248	56.692	32.631
56.392	11.847	56.235	11.062	57.02	10.906	57.177	11.69
56.392	3.588	56.107	2.8407	56.854	2.555	57.14	3.3023
55.847	41.844	56.49	41.366	56.966	42.009	56.323	42.485
54.988	21.071	55.327	20.346	56.052	20.685	55.712	21.41
54.925	34.025	55.319	33.329	56.016	33.723	55.621	34.419
54.715	27.485	55.139	26.806	55.818	27.229	55.394	27.909
53.709	14.886	53.664	14.088	54.462	14.042	54.508	14.841
53.395	22.412	53.692	21.668	54.435	21.966	54.138	22.708
53.332	17.045	53.69	17.761	54.405	17.403	54.047	16.688
53.583	8.9542	53.605	8.1543	54.405	8.1761	54.383	8.9758
52.556	4.0911	53.252	4.4856	53.647	3.7895	52.951	3.395
51.508	43.626	51.305	44.399	52.078	44.602	52.282	43.829
51.152	10.757	51.772	11.262	52.277	10.642	51.657	10.137
50.879	20.127	51.254	19.42	51.961	19.794	51.587	20.501
50.879	14.991	50.879	14.191	51.679	14.191	51.679	14.991
50.334	4.5942	51.114	4.7724	51.293	3.9924	50.513	3.8142
50.041	38.721	50.804	38.48	51.045	39.243	50.282	39.484
49.915	24.781	50.379	24.129	51.031	24.592	50.567	25.244
49.746	7.99	50.463	8.3478	50.821	7.6322	50.105	7.2744
49.432	17.8	49.455	17	50.256	17.023	50.233	17.823
48.74	41.362	48.418	42.093	49.151	42.416	49.474	41.685
48.74	33.061	48.401	33.784	49.124	34.126	49.466	33.4
48.594	29.749	48.38	30.518	49.151	30.734	49.365	29.963
48.3	1.408	47.925	0.7014	48.631	0.32604	49.009	1.0326
47.923	27.569	48.164	26.806	48.927	27.045	48.688	27.808
47.546	14.698	48.091	15.285	48.677	14.741	48.135	14.154
47.294	7.0048	46.757	6.4128	47.348	5.8745	47.887	6.4665
46.078	39.853	46.877	39.785	46.942	40.582	46.145	40.649
46.036	1.3241	46.827	1.4557	46.959	0.66646	46.168	0.53492
45.575	30.021	46.323	29.734	46.611	30.481	45.864	30.768
44.988	33.459	44.946	34.258	45.747	34.3	45.789	33.501
44.841	10.946	44.841	10.145	45.642	10.145	45.642	10.946
44.527	24.781	45.059	24.184	45.657	24.716	45.124	25.313
44.464	6.2292	45.242	6.4233	45.435	5.6471	44.659	5.453
43.898	15.997	44.372	16.643	45.018	16.169	44.544	15.524
43.856	3.0011	44.649	2.8879	44.535	2.0959	43.743	2.209
43.856	13.838	43.37	13.203	44.005	12.716	44.491	13.352
43.206	32.914	43.25	33.713	44.049	33.671	44.007	32.872
43.06	37.107	43.854	37.008	43.953	37.802	43.158	37.899
42.871	25.955	42.934	26.751	43.733	26.689	43.67	25.892
41.886	1.408	42.676	1.5395	42.808	0.75031	42.018	0.61877
42.2	38.532	41.525	38.96	41.953	39.635	42.63	39.207
41.341	19.519	41.938	20.052	42.471	19.455	41.875	18.922
41.655	27.422	41.467	28.2	42.244	28.389	42.433	27.611
41.781	40.901	41.217	41.467	41.781	42.03	42.347	41.467
41.55	30.923	41.255	31.665	41.997	31.963	42.295	31.218
41.299	5.0134	40.766	4.4166	41.364	3.8838	41.896	4.4806
40.859	26.227	41.054	27.003	41.829	26.808	41.636	26.032
41.005	9.2477	41.804	9.1829	41.739	8.3855	40.943	8.4501
40.712	1.8272	41.513	1.8501	41.536	1.0503	40.735	1.0275
40.23	40.733	41.031	40.71	41.052	41.511	40.253	41.532
39.915	22.894	40.427	22.278	41.043	22.788	40.532	23.404
39.433	42.305	40.2	42.074	40.431	42.842	39.664	43.07
39.056	11.847	39.857	11.869	39.878	11.069	39.079	11.047
39.14	6.1873	38.712	5.5113	39.389	5.0832	39.817	5.7592
39.203	16.857	38.674	16.258	39.272	15.727	39.802	16.327
39.287	43.709	38.628	44.162	39.081	44.82	39.741	44.368
38.679	37.169	38.01	37.608	38.45	38.276	39.119	37.838
37.735	31.111	38.534	31.174	38.471	31.971	37.673	31.908
37.274	2.1836	36.698	1.6295	37.251	1.0523	37.83	1.6064
37.086	14.991	36.488	14.461	37.016	13.862	37.616	14.392
36.687	8.1577	37.434	7.8676	37.144	7.122	36.398	7.4121
36.52	43.877	37.228	44.248	36.855	44.957	36.149	44.584
36.268	24.299	35.92	25.018	36.639	25.368	36.989	24.647
36.31	16.06	35.767	15.473	36.354	14.93	36.899	15.517
35.975	39.664	35.432	40.251	36.019	40.794	36.564	40.207
35.807	7.1725	35.35	6.517	36.004	6.0582	36.463	6.7136
35.597	18.722	36.383	18.574	36.237	17.788	35.448	17.936
34.696	8.011	34.168	7.4117	34.765	6.8815	35.295	7.4808
34.528	34.067	35.165	34.553	34.679	35.189	34.044	34.702
34.004	22.517	34.644	22.999	35.126	22.362	34.488	21.88
34.402	31.049	33.769	31.535	34.256	32.17	34.891	31.684
34.717	1.8272	33.941	1.6332	34.136	0.85696	34.912	1.051
34.423	38.783	33.704	39.131	34.055	39.853	34.773	39.502
33.816	11.386	34.545	11.053	34.212	10.326	33.484	10.658
33.962	29.33	33.287	29.759	33.717	30.434	34.392	30.005
33.501	33.732	34.191	34.14	33.782	34.828	33.094	34.419
33.564	17.234	32.82	16.94	33.115	16.196	33.86	16.49
32.139	13.168	32.889	12.889	32.61	12.139	31.862	12.418
31.908	14.53	32.698	14.398	32.566	13.609	31.778	13.741
32.327	21.742	31.541	21.89	31.392	21.104	32.178	20.955
31.803	6.6484	31.028	6.4594	31.216	5.6819	31.994	5.871
31.258	5.3698	32.009	5.0912	31.73	4.3412	30.982	4.6198
31.552	24.299	31.007	23.712	30.422	24.257	30.967	24.844
30.525	44.234	29.866	44.686	30.319	45.345	30.979	44.892
30.629	38.071	29.852	38.253	30.034	39.033	30.814	38.848
30.378	30.357	30.761	31.059	30.057	31.441	29.676	30.738
30.231	19.666	30.797	19.1	30.231	18.534	29.667	19.1
30.105	4.8877	30.671	4.3219	30.105	3.7561	29.541	4.3219
30.378	39.894	29.585	40.003	29.697	40.796	30.489	40.687
29.539	27.275	29.906	27.986	29.196	28.353	28.829	27.64
28.764	2.9382	29.458	2.5364	29.055	1.8445	28.363	2.2463
28.47	5.81	29.219	5.5243	28.934	4.777	28.185	5.0627
28.554	18.01	29.17	17.497	28.657	16.883	28.043	17.395
28.198	8.0738	28.948	7.7953	28.669	7.0453	27.921	7.3238
28.303	13.629	28.942	13.145	28.458	12.508	27.82	12.991
28.135	37.945	27.336	37.922	27.313	38.721	28.114	38.744
27.464	28.806	27.797	29.533	27.07	29.866	26.737	29.137
27.338	24.781	26.831	24.163	26.213	24.67	26.72	25.288
27.15	33.606	26.443	33.231	26.07	33.937	26.777	34.312
26.584	39.224	27.108	39.827	26.504	40.351	25.98	39.748
26.689	41.257	25.913	41.446	26.102	42.223	26.879	42.035
26.605	20.106	26.257	20.826	25.536	20.476	25.886	19.756
26.018	12.329	26.55	11.731	25.953	11.199	25.42	11.797
25.85	27.695	26.276	28.372	25.596	28.797	25.173	28.118
25.494	37.065	24.695	37.021	24.651	37.819	25.45	37.863
25.431	35.136	24.739	34.734	24.339	35.425	25.03	35.828
25.221	17.276	24.71	17.891	24.096	17.379	24.607	16.764
24.781	5.7681	24.033	5.4895	24.311	4.7395	25.06	5.018
23.775	35.618	22.982	35.507	22.873	36.3	23.666	36.411
23.607	9.8766	22.848	10.13	22.597	9.3705	23.356	9.1175
22.559	28.554	21.93	28.059	21.438	28.69	22.066	29.183
21.909	10.422	22.354	9.7558	21.689	9.3121	21.245	9.9778
21.993	3.2107	22.354	2.4957	21.639	2.1366	21.278	2.8518
21.406	7.3402	22.022	6.8279	21.509	6.2133	20.895	6.7256
21.616	0.80009	20.817	0.80009	20.817	0	21.616	0
21.197	30.776	21.138	31.573	20.339	31.514	20.4	30.715
21.176	15.327	20.448	15.659	20.117	14.931	20.844	14.599
20.631	44.338	21.119	44.973	20.484	45.46	19.998	44.825
20.714	31.929	19.991	31.587	19.652	32.313	20.375	32.652
20.316	10.904	19.518	10.904	19.518	10.104	20.316	10.104
20.19	4.3636	19.423	4.586	19.201	3.8176	19.968	3.5952
19.876	22.853	19.725	22.066	18.939	22.219	19.092	23.006
19.834	19.98	19.524	19.243	18.786	19.554	19.098	20.291
19.226	11.176	18.488	11.484	18.18	10.745	18.92	10.438
19.205	33.396	19.184	34.195	18.386	34.174	18.407	33.373
18.975	25.934	18.377	25.401	17.847	25.999	18.444	26.531
18.87	39.559	18.956	40.354	18.161	40.439	18.075	39.645
18.325	2.2674	17.526	2.2452	17.547	1.4454	18.348	1.4676
17.633	30.797	16.874	30.546	16.623	31.304	17.382	31.556
17.633	5.1811	16.841	5.2855	16.736	4.4923	17.53	4.3879
17.235	14.425	17.507	13.673	16.755	13.401	16.482	14.154
16.795	17.57	16.413	18.272	15.711	17.889	16.092	17.186
16.04	35.325	15.96	36.119	15.166	36.042	15.245	35.245
15.809	24.278	15.688	25.068	14.898	24.947	15.019	24.156
15.663	7.2563	14.921	7.5536	14.623	6.8107	15.367	6.5135
14.698	21.155	14.472	20.387	13.705	20.615	13.933	21.381
14.573	15.494	14.51	14.697	13.713	14.76	13.776	15.557
14.321	22.412	13.862	21.758	13.208	22.217	13.667	22.871
13.86	29.057	13.883	29.856	13.084	29.879	13.061	29.08
12.98	39.873	13.395	40.557	12.711	40.972	12.296	40.289
12.959	8.7656	12.183	8.9547	11.992	8.1772	12.77	7.9881
12.854	43.081	12.959	43.873	12.166	43.978	12.061	43.183
12.623	35.555	11.896	35.222	11.565	35.949	12.292	36.283
12.372	19.917	11.9	20.562	11.254	20.089	11.728	19.444
12.162	14.803	12.271	14.01	11.477	13.902	11.37	14.695
11.638	17.884	11.282	17.168	10.565	17.526	10.923	18.242
11.596	33.187	10.898	32.795	10.508	33.495	11.206	33.885
11.512	21.197	11.254	21.953	10.498	21.693	10.755	20.936
11.282	4.678	11.414	3.8888	10.626	3.7572	10.493	4.5464
11.051	40.104	11.225	40.884	10.445	41.058	10.271	40.276
10.171	10.904	10.496	10.173	9.7661	9.8476	9.4412	10.579
10.38	26.94	9.9233	27.594	9.2672	27.137	9.7263	26.481
10.275	13.713	10.051	12.945	9.2819	13.171	9.5083	13.939
10.192	25.452	10.101	26.246	9.307	26.156	9.3972	25.36
10.15	29.518	9.5397	29.001	9.024	29.613	9.634	30.128
9.8772	1.408	9.0827	1.494	8.9968	0.69853	9.7912	0.61252
9.6676	15.515	9.2064	16.168	8.5524	15.705	9.0157	15.052
9.1645	23.439	8.8794	22.691	8.1332	22.976	8.4182	23.725
8.6195	35.765	8.0661	35.186	7.4896	35.742	8.043	36.318
7.9277	7.7804	8.2527	7.0484	7.519	6.7254	7.1962	7.4574
7.2779	21.364	6.8859	22.06	6.19	21.668	6.582	20.972
7.0893	13.545	6.5464	14.132	5.9594	13.588	6.5023	13.001
6.9635	8.8914	6.2047	9.1444	5.9531	8.3853	6.712	8.1323
6.5652	26.416	6.234	27.143	5.5067	26.812	5.8379	26.085
6.125	41.802	6.4311	42.542	5.6911	42.846	5.3851	42.106
6.2927	12.811	5.6953	13.343	5.165	12.745	5.7624	12.213
6.2718	30.042	5.8337	30.711	5.165	30.271	5.6031	29.602
6.2718	14.97	5.7624	15.587	5.1461	15.077	5.6555	14.46
6.0831	3.3994	5.3914	3.7985	4.991	3.1053	5.6848	2.706
5.7058	34.444	5.8588	35.228	5.0748	35.381	4.9218	34.597
5.4752	37.882	5.557	38.677	4.7625	38.758	4.6808	37.964
5.4123	19.54	5.0078	20.23	4.3181	19.824	4.7227	19.134
5.3285	21.637	4.8904	22.305	4.2217	21.865	4.6598	21.197
4.4271	44.779	3.6956	44.458	3.3748	45.189	4.1064	45.51
4.0498	32.767	3.4964	32.189	2.92	32.744	3.4734	33.321
3.7144	4.2378	3.0374	4.6619	2.6118	3.9834	3.291	3.5593
3.5887	13.063	3.2072	13.765	2.5049	13.382	2.8864	12.68
3.4419	18.073	3.421	17.273	2.6223	17.294	2.6433	18.094
3.1694	27.108	2.8864	27.856	2.1381	27.573	2.4211	26.825
2.7921	40.901	2.2387	40.322	1.6623	40.875	2.2157	41.454
2.7083	7.3192	2.289	7.9999	1.6078	7.5796	2.0291	6.8987
0.96843	26.689	0.77559	25.911	0	26.106	0.19285	26.881
65.615	28.533	65.901	27.785	66.649	28.07	66.363	28.818
64.693	27.946	64.736	28.745	65.535	28.701	65.492	27.902
32.977	9.625	32.271	9.2506	32.646	8.5436	33.352	8.918
32.746	10.505	31.967	10.327	32.145	9.547	32.925	9.7254
24.173	24.488	24.232	25.284	23.435	25.343	23.377	24.546
23.46	24.383	22.987	23.737	22.343	24.211	22.817	24.856
15.264	12.224	14.784	12.864	14.145	12.384	14.625	11.744
14.111	12.455	13.363	12.738	13.08	11.99	13.828	11.707
11.428	41.194	11.929	41.819	11.305	42.318	10.804	41.693
10.883	42.033	10.299	41.488	9.7535	42.074	10.34	42.617
