# Supplementary material for: Ant collective cognition allows for efficient navigation through disordered environments
Source: eLife. 2020 May 12;9:e55195. doi: 10.7554/eLife.55195 (PMC7332297; doi:10.7554/eLife.55195)
Supplement: Source data 1. — Each row in every file corresponds to the four vertices of a single cube, ordered as follows: X1, Y1, X2, Y2, X3, Y3, Y4. [file elife-55195-data1.zip › 1360007_275_cubes.txt]

70.343	18.304	70.387	17.505	71.185	17.549	71.142	18.347
69.562	3.2702	70.277	3.6278	70.635	2.9124	69.919	2.5546
69.642	13.153	69.493	12.366	70.279	12.218	70.428	13.004
69.08	4.6333	69.739	5.0873	70.193	4.4288	69.535	3.9746
69	26.362	69.214	25.592	69.985	25.807	69.771	26.576
68.9	14.576	68.839	13.778	69.636	13.717	69.698	14.514
68.239	29.89	68.629	29.192	69.327	29.583	68.937	30.281
68.198	7.0788	68.431	6.3131	69.196	6.5452	68.964	7.3108
67.978	0.64418	68.497	1.2532	69.106	0.73441	68.587	0.12539
67.717	31.574	68.083	32.285	68.795	31.92	68.429	31.209
67.276	20.168	67.341	20.966	68.138	20.901	68.074	20.104
66.996	40.674	66.854	41.462	67.642	41.604	67.783	40.817
66.815	27.023	67.024	26.252	67.796	26.46	67.588	27.232
66.535	33.257	66.825	32.512	67.57	32.802	67.28	33.548
66.515	0.98495	66.301	0.21413	67.071	0	67.286	0.77083
66.134	4.5531	66.879	4.843	67.169	4.0973	66.424	3.8074
66.054	15.378	66.748	15.775	67.145	15.08	66.45	14.683
66.054	35.623	66.008	36.423	66.807	36.469	66.852	35.669
65.773	9.6046	66.088	8.8691	66.824	9.1842	66.508	9.9197
64.249	18.645	64.876	19.142	65.373	18.515	64.747	18.018
64.189	21.631	64.189	22.431	64.989	22.431	64.989	21.631
63.808	7.9007	64.429	8.4061	64.934	7.7859	64.314	7.2805
63.307	4.9741	63.999	5.3758	64.401	4.6838	63.709	4.2821
63.327	30.351	63.263	31.149	64.06	31.213	64.125	30.417
62.866	38.369	63.089	39.139	63.857	38.916	63.635	38.146
62.325	42.298	62.973	41.829	63.442	42.478	62.794	42.947
62.405	8.4419	62.274	7.6528	63.063	7.5213	63.194	8.3102
62.024	35.262	62.29	36.018	63.045	35.753	62.779	34.997
61.884	28.787	62.107	28.02	62.875	28.242	62.653	29.01
62.065	12.832	61.87	12.056	62.647	11.862	62.841	12.638
61.563	18.244	61.879	17.509	62.614	17.824	62.299	18.559
60.782	11.429	61.336	12.005	61.913	11.451	61.358	10.874
60.401	22.794	60.585	23.573	61.364	23.389	61.179	22.609
59.659	36.785	60.18	36.178	60.787	36.699	60.267	37.307
59.599	7.9408	60.12	8.5482	60.727	8.0274	60.206	7.42
59.479	1.426	59.999	2.0334	60.607	1.5127	60.086	0.90531
59.519	17.422	59.728	16.65	60.5	16.859	60.291	17.631
59.178	31.453	59.017	32.237	59.801	32.399	59.962	31.616
58.577	26.522	58.982	25.833	59.672	26.239	59.266	26.929
58.537	35.102	58.623	35.897	59.418	35.811	59.332	35.015
57.975	17.021	58.291	16.286	59.026	16.601	58.711	17.337
57.755	15.237	58.351	15.77	58.885	15.173	58.288	14.641
57.715	19.387	58.047	20.114	58.775	19.782	58.442	19.054
57.013	2.8292	57.724	3.1954	58.091	2.4842	57.379	2.118
56.452	13.914	56.73	14.664	57.48	14.386	57.202	13.636
56.191	30.551	56.87	30.128	57.294	30.806	56.615	31.231
55.911	35.462	56.553	34.987	57.03	35.629	56.387	36.106
55.77	38.549	55.877	39.343	56.67	39.235	56.563	38.443
55.75	1.1654	55.479	0.4129	56.231	0.14118	56.503	0.89365
54.868	25.359	55.165	26.103	55.908	25.807	55.611	25.063
54.908	20.809	55.155	21.571	55.916	21.324	55.669	20.563
53.365	15.638	53.714	16.358	54.434	16.008	54.084	15.289
53.104	27.905	53.167	28.703	53.965	28.641	53.902	27.843
52.763	14.015	53.296	14.611	53.893	14.079	53.36	13.482
52.944	38.369	52.806	39.157	53.594	39.295	53.732	38.507
52.643	2.6689	53.319	3.0968	53.747	2.4209	53.071	1.9929
52.102	7.8606	51.983	7.0694	52.774	6.9508	52.893	7.742
51.561	23.215	51.861	22.473	52.603	22.774	52.302	23.515
51.28	20.729	51.646	20.018	52.358	20.384	51.992	21.096
51.34	32.556	50.974	33.267	51.686	33.634	52.052	32.923
50.759	18.745	51.394	19.232	51.881	18.597	51.246	18.11
50.779	41.235	50.364	41.921	51.048	42.336	51.463	41.65
50.398	3.17	51.181	3.3348	51.346	2.5518	50.563	2.387
50.498	28.446	50.519	29.246	51.319	29.226	51.298	28.426
50.519	12.651	50.31	11.879	51.082	11.67	51.291	12.443
49.777	6.5777	50.496	6.9271	50.845	6.2075	50.126	5.8581
49.717	22.713	50.023	23.453	50.763	23.144	50.454	22.407
49.336	15.578	49.961	16.078	50.46	15.453	49.835	14.953
48.013	19.347	48.131	18.555	48.923	18.674	48.805	19.465
47.432	35.382	48.007	34.829	48.562	35.404	47.987	35.96
47.652	36.645	47.351	37.387	48.093	37.687	48.394	36.946
47.151	26.803	47.534	26.101	48.235	26.484	47.852	27.186
46.95	12.692	47.494	13.279	48.081	12.735	47.538	12.148
47.231	5.4552	47.191	4.6562	47.991	4.6161	48.031	5.4151
46.97	17.001	46.888	16.205	47.684	16.124	47.766	16.92
46.129	31.293	46.07	32.091	46.868	32.151	46.926	31.351
45.106	29.79	45.814	29.417	46.187	30.122	45.481	30.497
45.166	34.42	45.966	34.382	46.004	35.18	45.206	35.22
44.926	9.4442	44.926	8.6442	45.726	8.6442	45.726	9.4442
44.665	4.934	45.385	5.2834	45.734	4.5637	45.014	4.2144
44.465	17.923	44.755	18.669	45.501	18.379	45.211	17.633
44.405	3.3504	43.924	2.7103	44.565	2.2303	45.044	2.8703
43.743	11.529	44.409	11.973	44.852	11.307	44.186	10.863
42.821	25.48	43.364	24.894	43.952	25.438	43.408	26.025
42.861	20.128	43.234	19.421	43.942	19.794	43.569	20.502
42.741	16.2	43.218	16.842	43.859	16.365	43.382	15.723
42.661	2.9094	43.442	2.7444	43.278	1.9616	42.496	2.1264
41.197	22.172	41.731	22.77	42.328	22.234	41.793	21.639
41.258	40.293	41.995	39.985	42.304	40.722	41.566	41.031
41.137	2.7089	41.929	2.6017	41.823	1.8089	41.029	1.916
41.097	7.7604	41.893	7.6766	41.809	6.881	41.013	6.9646
40.997	14.315	40.52	13.673	41.163	13.196	41.638	13.839
39.253	20.067	39.74	20.703	40.374	20.216	39.888	19.581
39.634	2.3481	39.147	1.7131	39.782	1.2264	40.269	1.8613
39.594	29.208	39.105	29.842	39.736	30.331	40.227	29.699
39.453	33.779	38.96	34.41	39.592	34.903	40.083	34.272
38.952	27.625	39.646	27.228	40.043	27.923	39.349	28.32
39.153	10.346	39.951	10.392	39.997	9.5931	39.199	9.5474
39.073	35.964	39.834	36.21	39.588	36.972	38.826	36.725
37.689	18.264	37.24	17.602	37.904	17.153	38.351	17.815
36.827	12.311	37.627	12.29	37.605	11.49	36.805	11.511
36.767	24.558	36.491	25.309	37.24	25.586	37.517	24.834
36.928	32.556	36.278	33.023	36.745	33.672	37.395	33.205
36.346	34.941	37.13	35.1	36.974	35.883	36.19	35.727
36.066	28.547	36.829	28.787	36.589	29.551	35.825	29.31
34.903	9.9453	35.693	10.067	35.815	9.2762	35.025	9.1546
34.963	18.825	35.763	18.785	35.723	17.986	34.923	18.026
35.043	5.6556	34.266	5.4712	34.45	4.6926	35.228	4.8771
34.362	36.846	35.021	37.299	34.568	37.958	33.909	37.505
34.703	14.836	33.965	14.529	34.272	13.79	35.009	14.098
34.262	28.887	33.676	29.433	34.222	30.018	34.807	29.473
33.801	20.809	33.452	20.09	34.171	19.741	34.52	20.46
33.58	39.892	34.336	40.153	34.075	40.911	33.32	40.65
32.277	9.364	32.957	8.9435	32.538	8.2629	31.856	8.6833
32.838	21.511	32.315	20.907	31.71	21.431	32.233	22.036
31.976	12.692	32.774	12.627	32.708	11.829	31.912	11.894
32.618	10.827	31.818	10.848	31.796	10.049	32.596	10.028
32.297	37.507	31.546	37.78	31.816	38.531	32.568	38.261
31.796	32.836	31.161	33.324	31.648	33.959	32.283	33.472
31.355	28.406	32.117	28.653	31.868	29.415	31.109	29.168
30.854	17.543	30.064	17.418	30.188	16.627	30.978	16.752
30.152	27.264	29.403	27.542	29.681	28.292	30.431	28.014
29.812	7.1991	29.012	7.157	29.054	6.358	29.854	6.4001
28.889	1.3658	29.583	0.96663	29.184	0.27332	28.491	0.6725
29.03	8.8428	28.254	9.0369	28.06	8.2607	28.835	8.0667
28.99	30.611	28.192	30.551	28.13	31.349	28.928	31.409
28.368	22.212	27.753	21.701	27.242	22.315	27.855	22.828
27.105	11.248	27.548	10.583	26.883	10.139	26.44	10.804
27.366	35.903	26.568	35.845	26.508	36.641	27.306	36.701
25.903	12.21	26.438	11.617	25.845	11.081	25.309	11.674
26.444	19.888	26.364	19.092	25.568	19.172	25.648	19.968
25.823	31.974	25.151	31.542	24.716	32.213	25.39	32.648
25.061	4.9741	25.656	4.4399	25.123	3.8443	24.528	4.3783
25.542	27.504	25.039	26.883	24.417	27.384	24.918	28.007
25.482	20.729	25.52	19.931	24.722	19.892	24.682	20.691
25.502	9.5244	24.714	9.6693	24.57	8.8825	25.357	8.7376
25.261	2.2078	24.477	2.047	24.638	1.2633	25.422	1.424
25.321	14.355	24.548	14.559	24.343	13.785	25.117	13.582
24.079	38.209	24.726	38.678	24.257	39.327	23.61	38.858
23.177	4.4729	23.836	4.0197	23.383	3.3604	22.724	3.8136
23.377	24.698	22.79	24.155	22.246	24.74	22.832	25.285
22.776	29.048	23.205	29.723	22.531	30.152	22.1	29.479
22.996	17.262	22.441	17.838	21.866	17.282	22.421	16.706
22.535	22.212	22.2	22.94	21.475	22.605	21.807	21.88
22.194	33.698	22.409	34.47	21.637	34.685	21.423	33.913
22.395	10.166	21.599	10.245	21.519	9.4492	22.315	9.3696
21.874	13.974	22.09	13.204	21.32	12.987	21.104	13.757
21.513	2.6689	21.749	1.9046	20.986	1.6677	20.749	2.4317
21.473	29.449	20.745	29.116	20.412	29.844	21.14	30.176
21.332	23.175	20.992	23.898	20.268	23.557	20.609	22.834
20.49	14.195	20.841	13.476	20.122	13.126	19.771	13.845
20.29	36.184	19.538	35.913	19.266	36.665	20.017	36.938
19.889	10.547	20.084	9.7706	19.308	9.5765	19.113	10.353
19.689	17.502	19.348	18.226	18.624	17.886	18.965	17.162
19.107	5.9563	19.256	5.1701	18.47	5.0214	18.322	5.8076
18.285	31.914	17.822	31.263	17.169	31.726	17.632	32.377
18.285	25.66	17.828	25.005	17.171	25.462	17.63	26.119
18.005	29.489	17.311	29.09	16.912	29.784	17.606	30.182
17.824	37.627	17.887	38.425	17.089	38.487	17.027	37.689
17.704	10.807	17.586	10.016	16.796	10.133	16.912	10.925
17.403	6.7381	16.616	6.883	16.471	6.0962	17.259	5.9513
16.281	1.025	15.481	1.004	15.501	0.20426	16.301	0.22531
16.101	33.498	15.94	34.282	15.156	34.121	15.317	33.338
15.619	16.62	15.682	15.823	14.884	15.761	14.822	16.559
15.239	12.391	15.158	11.595	14.363	11.674	14.443	12.47
15.138	27.725	15.219	28.521	14.423	28.601	14.343	27.805
14.818	20.108	14.721	19.314	13.926	19.411	14.024	20.206
14.537	3.8515	13.924	4.3655	13.41	3.7525	14.022	3.2385
13.896	41.777	14.262	42.488	13.553	42.855	13.184	42.146
13.956	23.676	13.709	24.437	12.947	24.191	13.194	23.429
13.936	39.271	13.184	38.994	12.907	39.746	13.659	40.023
13.735	21.831	13.483	22.591	12.723	22.339	12.975	21.579
13.655	31.213	12.935	30.866	12.587	31.586	13.306	31.934
13.094	6.4775	13.34	5.7164	12.579	5.4696	12.332	6.2305
12.813	8.3016	12.853	7.5026	12.055	7.4615	12.013	8.2605
12.713	11.569	12.17	12.156	11.582	11.613	12.125	11.025
12.492	34.2	11.897	33.664	11.362	34.26	11.957	34.795
12.132	0.92482	11.338	1.0265	11.235	0.23303	12.029	0.13129
11.109	12.932	11.067	12.133	10.267	12.175	10.309	12.974
10.668	31.854	10.165	31.233	9.5436	31.734	10.045	32.357
9.8463	35.843	10.117	36.597	9.3652	36.868	9.0946	36.116
10.047	19.768	10.109	18.97	9.3111	18.908	9.249	19.706
9.8263	37.928	9.0505	37.73	8.8521	38.505	9.6278	38.704
9.6659	8.923	9.2851	9.626	8.5815	9.2444	8.9623	8.5414
9.4855	26.823	9.6298	27.611	8.8441	27.755	8.6977	26.969
9.3452	1.8469	8.5494	1.9285	8.4672	1.1327	9.263	1.0511
8.9844	32.516	8.2888	32.119	7.8919	32.814	8.5875	33.211
8.383	5.3349	8.6296	4.5738	7.8678	4.327	7.6213	5.0879
8.3429	15.017	7.7556	15.561	7.2124	14.975	7.7977	14.431
8.0222	25.219	7.7576	24.465	7.0019	24.73	7.2665	25.486
7.4008	10.507	7.2364	9.7236	6.4526	9.8884	6.617	10.671
6.0377	40.093	6.3344	40.837	5.5927	41.133	5.294	40.392
6.1981	1.6865	5.5085	2.0921	5.1036	1.4026	5.7931	0.99698
5.6969	32.736	5.8292	33.526	5.0394	33.658	4.9071	32.869
5.4564	36.184	5.4965	36.984	4.6987	37.024	4.6566	36.226
5.4363	17.863	5.0374	18.556	4.3438	18.157	4.7428	17.464
5.3762	19.968	4.9031	20.613	4.2577	20.14	4.7307	19.495
4.0131	31.052	3.4578	30.477	2.8825	31.03	3.4358	31.608
3.8327	2.5285	3.1371	2.9254	2.7402	2.2309	3.4358	1.8338
3.6723	11.349	3.2734	12.042	2.5798	11.643	2.9788	10.949
3.512	16.34	3.4719	15.541	2.6721	15.581	2.7121	16.38
3.071	25.319	2.9106	26.103	2.1268	25.943	2.2872	25.159
2.7903	5.6356	2.3553	6.3071	1.6838	5.8725	2.1188	5.2008
2.6901	39.191	2.1348	38.616	1.5595	39.171	2.1128	39.746
0.96619	24.939	0.77776	24.163	0	24.351	0.18843	25.129
58.116	41.436	58.237	42.228	59.028	42.105	58.906	41.316
56.432	36.364	57.151	36.016	57.501	36.735	56.781	37.084
55.73	36.565	55.508	37.335	56.276	37.557	56.499	36.787
56.773	6.9185	56.407	6.2069	57.118	5.841	57.484	6.5525
56.492	6.1367	56.126	5.4255	56.837	5.0591	57.203	5.7703
39.975	38.249	39.389	38.794	39.935	39.379	40.52	38.834
39.534	37.367	40.333	37.367	40.333	38.167	39.534	38.167
38.712	38.088	39.453	38.391	39.151	39.131	38.411	38.83
31.435	3.4506	30.647	3.3159	30.782	2.5273	31.57	2.6618
30.192	3.3704	29.597	2.8362	30.13	2.2407	30.726	2.7747
29.731	39.251	30.517	39.401	30.369	40.187	29.583	40.039
29.792	38.589	28.998	38.489	28.896	39.281	29.689	39.383
