# Supplementary material for: Ant collective cognition allows for efficient navigation through disordered environments
Source: eLife. 2020 May 12;9:e55195. doi: 10.7554/eLife.55195 (PMC7332297; doi:10.7554/eLife.55195)
Supplement: Source data 1. — Each row in every file corresponds to the four vertices of a single cube, ordered as follows: X1, Y1, X2, Y2, X3, Y3, Y4. [file elife-55195-data1.zip › 1360009_275_cubes.txt]

71.242	19.417	71.264	18.618	72.064	18.64	72.042	19.44
70.678	43.809	70.61	44.607	71.407	44.675	71.475	43.878
70.511	14.238	70.358	13.453	71.144	13.301	71.296	14.086
70.072	21.526	70.339	20.772	71.093	21.038	70.827	21.794
69.78	15.638	69.714	14.84	70.511	14.774	70.577	15.571
69.509	25.557	69.858	26.277	70.577	25.929	70.228	25.208
69.571	10.104	69.398	9.3227	70.179	9.1491	70.352	9.93
69.216	29.942	69.67	30.602	70.329	30.149	69.875	29.489
68.757	1.6459	69.285	2.2464	69.886	1.7179	69.357	1.1174
68.694	36.27	69.122	35.595	69.798	36.021	69.37	36.698
68.026	28.627	67.919	29.42	68.712	29.527	68.819	28.733
68.005	41.95	67.898	42.744	68.691	42.85	68.798	42.057
67.504	34.432	67.835	33.703	68.563	34.035	68.232	34.764
67.566	8.8296	67.728	8.0461	68.511	8.2075	68.35	8.9911
67.253	14.614	67.949	15.009	68.344	14.313	67.648	13.918
67.044	43.788	67.272	44.554	68.039	44.327	67.811	43.56
67.065	36.813	67.023	37.613	67.822	37.655	67.864	36.855
66.543	19.584	67.002	18.929	67.657	19.388	67.199	20.043
66.439	1.4788	67.115	1.9068	67.543	1.231	66.867	0.80298
65.979	11.586	66.073	10.792	66.867	10.885	66.774	11.68
65.248	26.162	65.418	25.381	66.199	25.551	66.03	26.332
64.893	6.4907	64.592	5.7496	65.334	5.4484	65.634	6.1898
64.559	9.2264	64.628	8.4295	65.425	8.4978	65.356	9.2947
64.246	32.365	64.776	31.765	65.375	32.296	64.845	32.895
63.995	14.531	64.255	13.774	65.012	14.034	64.752	14.79
63.849	39.611	64.077	40.378	64.844	40.15	64.616	39.384
63.494	19.146	63.912	18.464	64.594	18.882	64.176	19.564
63.348	43.579	63.991	43.103	64.467	43.746	63.824	44.222
62.868	29.754	63.422	29.178	63.999	29.734	63.444	30.31
62.972	36.5	63.255	37.247	64.004	36.965	63.72	36.218
62.701	26.873	63.067	27.585	63.778	27.217	63.412	26.507
62.471	23.155	62.955	22.518	63.592	23.001	63.108	23.64
62.889	13.925	62.684	13.152	63.457	12.947	63.662	13.72
61.552	12.505	62.106	13.082	62.683	12.527	62.129	11.951
61.761	8.6208	61.474	7.8742	62.221	7.5871	62.508	8.3337
61.427	6.1566	62.17	6.4537	62.467	5.7109	61.724	5.414
60.612	38.045	61.129	37.435	61.74	37.951	61.223	38.563
60.591	26.288	61.061	25.64	61.709	26.11	61.239	26.758
60.153	43.725	60.897	43.433	61.191	44.176	60.446	44.471
60.216	4.5277	60.986	4.742	61.201	3.9712	60.43	3.7569
60.069	32.699	59.924	33.486	60.711	33.63	60.856	32.845
59.485	10.396	60.105	10.901	60.61	10.281	59.99	9.7759
59.61	15.387	59.738	14.597	60.528	14.725	60.4	15.515
58.963	36.855	59.364	36.163	60.056	36.564	59.654	37.256
59.088	42.786	59.219	43.575	60.009	43.443	59.877	42.654
58.691	22.508	59.194	21.886	59.816	22.389	59.313	23.011
58.795	19.96	58.985	19.183	59.762	19.372	59.573	20.15
58.42	13.111	59.089	13.549	59.527	12.88	58.858	12.442
57.772	31.655	57.818	32.455	58.616	32.409	58.571	31.609
57.71	17.308	57.883	18.089	58.664	17.916	58.491	17.135
56.853	25.327	57.277	26.006	57.956	25.582	57.532	24.903
56.644	39.883	57.427	39.718	57.592	40.501	56.809	40.666
56.665	27.812	56.541	28.604	57.331	28.727	57.456	27.938
56.498	2.2514	56.194	1.5118	56.933	1.2072	57.238	1.9469
55.12	3.5462	54.708	2.8604	55.394	2.4488	55.806	3.1346
54.661	17.956	54.869	17.183	55.642	17.392	55.433	18.164
54.285	12.234	54.768	12.871	55.406	12.388	54.922	11.75
54.264	30.339	54.805	29.75	55.394	30.293	54.853	30.88
53.825	39.716	53.718	40.509	54.511	40.616	54.618	39.822
53.804	22.299	53.848	23.099	54.646	23.055	54.603	22.255
52.802	9.0176	52.603	8.2428	53.378	8.0436	53.577	8.8184
51.967	19.793	52.475	20.411	53.093	19.904	52.585	19.286
52.175	33.868	51.844	34.597	52.573	34.927	52.904	34.2
51.403	25.912	52.038	25.425	52.524	26.06	51.89	26.547
51.695	42.598	51.277	43.28	51.959	43.698	52.377	43.015
50.859	14.76	51.391	15.358	51.989	14.827	51.458	14.229
50.713	22.404	50.882	23.187	51.665	23.017	51.496	22.234
50.504	7.7019	51.225	8.0511	51.574	7.3313	50.855	6.9821
50.42	30.861	50.55	31.651	51.339	31.523	51.211	30.734
50.232	11.941	50.276	11.142	51.076	11.186	51.032	11.984
49.857	18.06	50.111	18.819	50.869	18.566	50.617	17.807
49.627	28.126	50.216	27.583	50.759	28.169	50.172	28.712
49.731	5.718	50.479	6.0068	50.767	5.2609	50.022	4.9721
49.335	31.446	49.076	32.204	49.834	32.463	50.093	31.705
49.126	0.81054	49.917	0.9386	50.045	0.14894	49.255	0.020883
48.29	19	48.779	19.635	49.414	19.148	48.925	18.513
48.52	38.003	48.232	38.749	48.977	39.039	49.266	38.294
48.562	36.395	48.221	37.12	48.946	37.46	49.286	36.736
48.102	21.004	48.407	21.744	49.149	21.439	48.844	20.7
48.061	24.972	48.366	24.233	49.107	24.538	48.802	25.277
47.81	12.693	48.288	13.336	48.929	12.859	48.453	12.216
47.894	6.616	47.806	5.821	48.602	5.7327	48.689	6.5277
47.309	1.2282	46.866	0.56259	47.532	0.11884	47.975	0.78446
46.348	32.198	45.88	32.845	46.528	33.315	46.998	32.668
45.889	35.769	45.761	36.558	46.551	36.688	46.68	35.896
45.596	10.626	45.596	9.8258	46.398	9.8258	46.398	10.626
45.325	6.1566	46.054	6.4876	46.386	5.7594	45.657	5.4284
44.803	17.099	45.507	17.483	45.889	16.78	45.187	16.397
44.678	20.691	44.744	19.894	45.542	19.961	45.475	20.758
44.427	12.756	45.07	13.232	45.546	12.59	44.905	12.113
44.469	15.554	45.227	15.814	45.486	15.057	44.73	14.797
44.552	7.0337	44.128	6.3554	44.807	5.9315	45.231	6.6097
43.613	26.016	43.842	25.25	44.609	25.478	44.381	26.244
43.299	31.028	44.076	30.832	44.272	31.609	43.496	31.805
43.278	4.0683	44.061	3.8993	43.892	3.1174	43.109	3.2864
42.84	1.2282	43.625	1.0675	43.464	0.2838	42.679	0.44454
42.109	41.72	42.85	41.416	43.155	42.155	42.414	42.46
41.796	23.74	42.32	23.134	42.925	23.657	42.403	24.262
41.837	20.9	42.255	20.218	42.938	20.635	42.52	21.318
42.318	13.32	41.733	12.775	42.276	12.189	42.863	12.733
41.942	1.6459	42.706	1.406	42.466	0.64285	41.704	0.88269
41.733	29.086	41.606	29.876	42.395	30.005	42.524	29.214
41.733	8.9549	42.529	8.8641	42.439	8.0693	41.643	8.1601
40.271	29.608	39.987	30.356	40.733	30.642	41.019	29.894
39.185	17.956	39.812	18.455	40.311	17.831	39.686	17.331
39.185	35.414	39.91	35.073	40.25	35.798	39.528	36.138
39.311	15.596	39.091	14.827	39.862	14.607	40.081	15.376
38.956	31.529	39.741	31.69	39.58	32.473	38.797	32.313
38.872	25.327	38.542	26.056	39.271	26.386	39.601	25.659
38.83	7.3052	39.62	7.17	39.484	6.3815	38.697	6.5168
37.974	19.793	38.553	20.348	39.106	19.771	38.53	19.217
38.141	6.6995	37.703	6.0309	38.373	5.5919	38.811	6.2608
37.139	22.424	37.293	21.639	38.078	21.792	37.924	22.577
37.494	33.91	36.907	34.451	37.448	35.04	38.037	34.499
37.139	36.354	37.93	36.473	37.811	37.264	37.02	37.145
36.763	18.394	36.157	17.874	36.677	17.266	37.285	17.787
36.491	44.101	37.277	44.26	37.118	45.043	36.335	44.886
36.512	12.505	37.266	12.233	36.995	11.481	36.241	11.753
36.408	1.8338	35.811	1.3023	36.343	0.70443	36.94	1.2359
35.927	7.9734	35.151	7.7844	35.341	7.0072	36.118	7.1961
35.134	38.317	35.827	38.715	35.428	39.409	34.735	39.01
34.842	1.2491	35.616	1.0455	35.412	0.27186	34.639	0.47545
35.364	30.36	34.62	30.654	34.915	31.398	35.658	31.103
34.215	41.428	34.998	41.593	34.833	42.376	34.052	42.211
34.487	15.178	33.76	14.847	34.09	14.119	34.819	14.45
34.257	10.459	33.534	10.118	33.875	9.3941	34.599	9.7347
33.693	25.306	34.482	25.444	34.345	26.233	33.555	26.094
33.693	20.503	34.48	20.358	34.336	19.572	33.549	19.717
33.087	33.806	33.787	34.196	33.396	34.894	32.699	34.505
32.899	9.1638	33.699	9.1168	33.651	8.3182	32.853	8.3652
33.066	38.964	32.313	39.231	32.58	39.985	33.334	39.718
31.813	13.549	32.58	13.316	32.346	12.55	31.58	12.784
31.187	39.757	31.92	40.079	31.598	40.812	30.865	40.49
31.354	44.059	30.671	44.475	31.085	45.158	31.77	44.744
31.333	22.007	31.103	22.773	30.337	22.543	30.569	21.777
30.936	31.174	30.168	30.955	29.949	31.724	30.717	31.943
30.205	12.401	30.824	11.893	30.316	11.275	29.698	11.783
30.185	15.387	29.385	15.367	29.406	14.567	30.205	14.587
29.412	2.6064	30.109	2.2142	29.719	1.5171	29.021	1.9093
29.704	25.849	28.923	25.676	28.75	26.457	29.531	26.63
28.242	37.627	28.737	38.258	28.107	38.751	27.614	38.12
28.472	19.647	28.334	18.859	27.547	18.997	27.685	19.785
28.117	27.436	28.098	28.236	27.299	28.215	27.317	27.415
27.198	8.9549	27.871	8.5214	27.438	7.8492	26.766	8.2827
27.052	33.66	27.468	34.345	26.783	34.758	26.369	34.075
26.822	40.53	26.062	40.777	26.309	41.539	27.071	41.292
26.572	5.3004	25.785	5.4319	25.653	4.6428	26.44	4.5114
26.091	14.343	26.611	13.734	26.002	13.215	25.484	13.824
25.757	3.5253	24.976	3.3518	25.152	2.5709	25.933	2.7445
25.799	29.734	25.003	29.671	24.939	30.469	25.736	30.531
25.569	21.944	25.123	21.282	24.461	21.729	24.907	22.393
25.047	10.939	24.252	10.872	24.319	10.075	25.114	10.142
24.17	15.742	24.502	15.014	23.773	14.683	23.443	15.411
24.254	5.5301	23.454	5.5301	23.454	4.7303	24.254	4.7303
23.732	40.635	22.974	40.887	23.226	41.647	23.986	41.395
23.251	9.9364	23.398	9.1498	22.61	9.0048	22.466	9.7915
23.168	22.153	22.896	22.905	22.145	22.633	22.416	21.881
23.147	32.95	22.395	32.678	22.124	33.43	22.875	33.701
22.896	35.184	23.111	35.955	22.341	36.17	22.126	35.399
23.105	25.118	22.464	24.642	21.988	25.285	22.629	25.762
23.022	16.243	22.326	16.635	21.934	15.938	22.631	15.546
21.998	3.9638	22.249	3.2037	21.489	2.9548	21.238	3.7149
21.852	19.334	22.042	18.557	21.265	18.368	21.075	19.145
22.019	0.78966	21.23	0.91771	21.102	0.12805	21.892	0
21.706	29.671	21.307	28.978	20.614	29.376	21.013	30.07
21.414	13.236	20.616	13.278	20.574	12.479	21.372	12.437
20.996	37.69	20.24	37.431	19.981	38.187	20.737	38.446
20.161	7.7228	20.768	7.2022	20.248	6.5949	19.641	7.1155
20.202	9.4979	20.603	8.8048	19.91	8.4055	19.509	9.0988
18.761	30.84	19.121	31.557	18.404	31.914	18.047	31.197
18.949	33.409	18.467	32.772	17.83	33.254	18.312	33.893
18.741	14.928	18.287	15.587	17.63	15.134	18.083	14.474
18.532	39.173	18.576	39.973	17.776	40.014	17.734	39.215
18.323	5.8642	17.686	6.3479	17.204	5.7105	17.841	5.2269
18.01	23.636	17.571	24.304	16.903	23.865	17.341	23.197
18.01	17.684	17.703	18.423	16.963	18.115	17.273	17.377
17.195	11.544	17.241	10.746	16.443	10.7	16.398	11.499
17.133	1.98	16.341	2.0871	16.235	1.2944	17.026	1.1872
16.945	25.745	16.796	26.532	16.011	26.382	16.159	25.597
16.527	20.754	16.423	21.547	15.631	21.443	15.736	20.65
16.235	31.279	15.886	30.558	15.167	30.909	15.516	31.628
15.504	14.197	15.163	14.92	14.441	14.58	14.781	13.856
14.543	43.266	14.911	43.978	14.198	44.343	13.833	43.633
14.794	38.567	14.006	38.436	13.875	39.225	14.664	39.357
14.606	40.843	13.871	40.532	13.557	41.267	14.295	41.581
14.084	8.224	14.468	7.5217	13.766	7.1387	13.382	7.841
14.313	12.86	13.662	13.323	13.198	12.671	13.852	12.208
14.209	9.832	13.516	10.231	13.117	9.538	13.81	9.1389
13.415	19.229	12.872	19.816	12.286	19.271	12.831	18.685
13.144	2.9614	12.499	3.4336	12.027	2.7877	12.672	2.3155
12.956	27.938	12.607	28.658	11.889	28.309	12.238	27.589
12.747	32.072	12.108	31.592	11.628	32.233	12.269	32.714
12.601	6.1148	11.816	6.2675	11.663	5.4823	12.448	5.3296
12.288	16.849	11.624	17.293	11.179	16.627	11.845	16.183
12.079	23.281	11.73	22.56	11.012	22.911	11.36	23.629
11.285	33.43	10.786	32.805	10.162	33.305	10.661	33.929
11.139	38.943	10.671	38.296	10.022	38.766	10.492	39.413
10.659	14.113	10.924	13.358	10.17	13.093	9.9049	13.848
10.095	1.0611	9.2972	1.1043	9.2534	0.30552	10.053	0.26233
9.6146	34.056	8.9088	33.683	8.535	34.388	9.2408	34.764
9.4267	38.358	8.6603	38.135	8.4368	38.903	9.2032	39.127
9.2179	8.579	8.512	8.9556	8.1361	8.2497	8.842	7.8732
8.8211	6.7413	9.0946	5.9895	8.3428	5.7162	8.0693	6.468
8.9255	11.127	8.3387	11.67	7.7957	11.082	8.3846	10.539
8.8628	22.946	8.4055	22.291	7.7498	22.75	8.2092	23.406
8.7584	13.654	8.7584	12.854	7.9586	12.854	7.9586	13.654
8.7375	18.248	8.1737	18.814	7.6078	18.248	8.1737	17.682
8.5287	29.754	8.1988	30.483	7.4699	30.151	7.802	29.424
8.3825	25.265	8.4661	26.06	7.6683	26.142	7.5869	25.346
6.691	41.72	6.9771	42.468	6.2295	42.754	5.9455	42.007
6.2942	34.307	6.4258	35.096	5.6385	35.228	5.5069	34.439
6.0854	37.815	6.1313	38.615	5.3315	38.659	5.2876	37.859
5.8765	14.886	5.8348	14.087	5.0349	14.13	5.0788	14.929
5.1247	1.625	4.3938	1.9479	4.0701	1.216	4.8031	0.89307
5.0412	21.714	4.7635	20.965	4.0138	21.242	4.2915	21.994
4.7697	16.765	4.5776	17.541	3.8007	17.347	3.995	16.571
4.5818	32.636	4.0284	32.06	3.452	32.613	4.0054	33.19
4.2059	11.837	4.2289	11.037	3.429	11.016	3.4081	11.815
3.6003	26.873	3.4666	27.662	2.6772	27.526	2.813	26.737
3.3079	40.823	2.7545	40.246	2.1781	40.8	2.7315	41.376
2.7441	7.0337	3.0928	6.313	2.3702	5.9659	2.0236	6.6866
2.3682	3.4	2.6417	2.6476	1.8878	2.3759	1.6164	3.1283
1.4911	26.518	1.2989	25.741	0.52208	25.935	0.71629	26.712
1.0734	33.346	0.71629	34.063	0	33.703	0.35919	32.989
70.407	3.9847	71.011	4.5087	71.535	3.9041	70.931	3.3802
69.864	4.6739	70.462	5.2054	70.993	4.6075	70.395	4.076
56.624	8.767	56.311	8.0306	57.048	7.7182	57.36	8.4546
56.603	7.8481	56.179	7.1698	56.857	6.7459	57.281	7.4242
31.981	4.6948	31.195	4.5498	31.339	3.7632	32.127	3.9081
30.769	4.6112	31.335	4.0457	30.769	3.48	30.205	4.0457
