# Supplementary material for: Ant collective cognition allows for efficient navigation through disordered environments
Source: eLife. 2020 May 12;9:e55195. doi: 10.7554/eLife.55195 (PMC7332297; doi:10.7554/eLife.55195)
Supplement: Source data 1. — Each row in every file corresponds to the four vertices of a single cube, ordered as follows: X1, Y1, X2, Y2, X3, Y3, Y4. [file elife-55195-data1.zip › 1360011_275_cubes.txt]

70.42	19.272	70.463	18.473	71.262	18.516	71.219	19.315
69.964	43.617	69.9	44.416	70.697	44.48	70.762	43.683
69.612	34.156	69.953	34.88	70.677	34.539	70.336	33.816
69.695	21.424	69.817	22.215	70.608	22.095	70.486	21.304
69.674	14.138	69.546	13.348	70.336	13.22	70.464	14.01
68.971	31.63	68.948	32.431	69.748	32.452	69.77	31.653
68.929	15.546	68.887	14.747	69.686	14.705	69.728	15.504
68.577	11.923	69.252	12.353	69.682	11.678	69.007	11.248
67.977	1.5306	68.507	2.1298	69.106	1.5997	68.576	1.0005
67.977	7.8031	68.045	7.0061	68.842	7.0744	68.774	7.8714
67.956	38.151	67.762	38.928	68.538	39.122	68.732	38.346
67.066	27.117	67.432	27.829	68.144	27.463	67.777	26.751
67.232	41.753	67.104	42.544	67.893	42.673	68.021	41.882
66.776	34.963	67.159	34.261	67.862	34.644	67.479	35.346
66.631	30.657	67.219	30.115	67.762	30.703	67.174	31.245
66.466	14.469	67.148	14.887	67.566	14.205	66.884	13.787
66.445	5.5259	67.022	6.0801	67.576	5.503	66.999	4.949
66.486	1.5513	67.25	1.7911	67.489	1.0279	66.726	0.78806
66.259	43.596	66.518	44.354	67.275	44.095	67.016	43.337
66.176	18.63	66.416	19.393	67.179	19.154	66.939	18.39
65.162	21.797	65.62	21.143	66.276	21.6	65.817	22.256
65.224	36.185	65.245	36.986	66.044	36.963	66.023	36.164
63.588	31.092	63.885	31.835	64.628	31.539	64.331	30.796
63.505	32.603	64.156	32.14	64.621	32.79	63.97	33.255
63.547	9.7698	63.806	9.0131	64.563	9.2725	64.303	10.029
63.174	26.89	63.771	26.358	64.304	26.954	63.707	27.488
62.553	43.368	63.187	42.882	63.675	43.515	63.041	44.004
62.45	36.826	63.027	36.274	63.581	36.851	63.003	37.404
61.953	15.773	61.975	14.974	62.775	14.996	62.753	15.796
61.704	14.241	62.038	13.514	62.765	13.848	62.431	14.575
61.766	39.745	61.831	40.544	62.629	40.478	62.564	39.681
60.711	8.4242	61.45	8.7289	61.755	7.989	61.015	7.6845
60.918	1.1786	60.813	0.38547	61.606	0.28109	61.711	1.0743
60.255	24.26	60.318	25.06	61.116	24.995	61.053	24.198
59.551	14.096	59.848	14.839	60.591	14.542	60.294	13.799
59.365	43.472	60.109	43.18	60.403	43.923	59.658	44.217
59.427	18.858	59.468	18.059	60.267	18.1	60.226	18.899
58.91	39.352	59.367	38.696	60.023	39.153	59.566	39.81
58.889	10.432	59.613	10.773	59.953	10.049	59.229	9.7085
58.289	42.519	58.433	43.306	59.22	43.161	59.075	42.374
58.144	30.367	58.518	31.075	59.225	30.701	58.851	29.995
57.937	7.8445	58.715	8.029	58.899	7.2506	58.121	7.0661
57.709	25.461	58.034	26.192	58.765	25.869	58.44	25.136
57.461	3.8077	57.329	3.0187	58.118	2.8871	58.249	3.6762
56.653	22.832	56.802	23.619	57.588	23.47	57.439	22.685
56.508	15.214	56.335	14.433	57.116	14.26	57.289	15.041
55.804	39.663	56.576	39.453	56.786	40.226	56.014	40.435
55.908	12.502	55.929	11.703	56.728	11.724	56.708	12.524
55.639	19.458	55.77	18.669	56.559	18.801	56.428	19.59
55.659	2.1929	55.374	1.4458	56.121	1.1601	56.407	1.9073
55.494	42.871	55.06	43.544	55.732	43.979	56.166	43.306
54.314	27.656	54.418	28.448	55.211	28.345	55.107	27.552
54.355	3.58	53.916	2.9113	54.585	2.4722	55.024	3.1411
53.858	10.349	53.903	9.5508	54.701	9.5951	54.657	10.394
53.921	5.8779	53.856	5.0806	54.653	5.0158	54.718	5.8133
53.32	30.699	53.968	30.231	54.437	30.879	53.789	31.347
53.279	21.921	53.707	21.246	54.383	21.675	53.954	22.35
53.175	13.517	53.708	14.114	54.305	13.581	53.772	12.984
52.885	19.127	53.138	18.368	53.897	18.621	53.644	19.38
52.037	13.765	52.51	14.411	53.155	13.937	52.682	13.292
52.264	38.669	51.795	39.317	52.443	39.787	52.912	39.139
51.519	28.711	51.802	27.964	52.55	28.248	52.267	28.995
51.229	15.856	51.784	16.433	52.36	15.878	51.806	15.302
51.043	20.452	51.178	19.664	51.966	19.799	51.831	20.587
50.857	32.624	51.116	33.382	51.873	33.123	51.613	32.365
50.898	35.75	50.876	36.551	51.675	36.572	51.698	35.773
50.483	42.83	51.102	42.323	51.61	42.942	50.992	43.449
49.697	7.6375	50.413	7.9954	50.771	7.2798	50.055	6.9221
49.448	11.861	49.5	11.062	50.299	11.114	50.247	11.912
48.869	5.6501	49.622	5.922	49.893	5.1694	49.142	4.8978
48.641	17.057	48.811	16.275	49.593	16.444	49.423	17.226
48.537	41.194	48.477	41.994	49.274	42.054	49.337	41.257
48.351	0.806	49.142	0.93406	49.27	0.14437	48.479	0.01631
48.082	15.339	47.778	14.599	48.517	14.294	48.823	15.034
47.378	36.868	47.987	36.35	48.506	36.959	47.898	37.479
47.564	30.471	47.482	31.268	48.277	31.351	48.361	30.556
47.564	8.4863	47.397	7.7044	48.177	7.5355	48.347	8.3174
46.985	27.179	47.299	26.444	48.036	26.759	47.72	27.496
47.109	6.5817	47.047	5.7843	47.844	5.7214	47.908	6.5188
46.322	32.665	46.057	33.421	46.811	33.686	47.078	32.932
45.681	18.299	45.467	17.528	46.237	17.314	46.453	18.085
45.308	12.44	44.879	11.765	45.554	11.336	45.983	12.011
44.459	23.205	44.79	23.933	45.519	23.602	45.188	22.873
43.859	7.2649	44.579	7.6139	44.929	6.8941	44.209	6.5451
43.942	28.256	43.728	29.028	44.498	29.241	44.714	28.471
43.693	19.52	43.846	18.735	44.631	18.888	44.48	19.673
43.341	15.856	43.757	16.54	44.441	16.126	44.026	15.441
43.693	39.994	43.151	40.582	43.739	41.124	44.281	40.536
42.637	4.1596	42.319	3.4261	43.051	3.1069	43.372	3.8404
41.789	21.9	42.343	22.478	42.921	21.923	42.366	21.346
41.354	32.914	42.039	32.5	42.453	33.185	41.77	33.599
41.271	12.337	41.878	12.859	42.399	12.253	41.795	11.731
41.747	8.3828	41.149	7.8528	41.679	7.2535	42.277	7.7837
41.023	5.6087	41.747	5.9495	42.087	5.2255	41.364	4.885
41.105	40.987	40.747	41.704	41.464	42.062	41.822	41.346
40.754	34.694	41.551	34.63	41.617	35.427	40.82	35.491
40.754	29.332	40.604	30.119	41.391	30.268	41.54	29.481
40.029	20.121	39.816	19.35	40.586	19.136	40.801	19.907
39.905	11.281	39.447	10.626	40.101	10.167	40.561	10.822
39.367	24.654	39.894	24.053	40.497	24.579	39.969	25.182
39.532	17.202	40.315	17.367	40.48	16.584	39.698	16.419
39.718	5.0912	39.188	4.4933	39.785	3.9619	40.317	4.5598
39.18	36.951	38.841	37.675	39.563	38.017	39.905	37.292
38.083	28.028	38.787	27.647	39.168	28.351	38.466	28.732
37.648	9.2937	37.073	8.7393	37.628	8.1625	38.203	8.7171
37.586	32.624	37.062	33.228	37.667	33.752	38.191	33.148
37.11	21.9	37.195	22.697	37.99	22.613	37.907	21.818
36.634	16.105	36	15.618	36.487	14.983	37.12	15.47
36.116	30.409	36.895	30.22	37.083	30.999	36.305	31.187
36.468	40.739	35.738	41.062	36.06	41.795	36.791	41.472
36.303	7.3063	35.673	6.8121	36.168	6.183	36.797	6.6774
35.909	36.474	36.71	36.479	36.706	37.278	35.907	37.276
35.806	43.824	36.592	43.977	36.439	44.761	35.655	44.61
35.827	20.059	35.346	19.419	35.988	18.939	36.466	19.579
35.827	32.5	35.261	33.067	35.827	33.632	36.394	33.067
35.702	1.8204	35.096	1.2997	35.615	0.69235	36.224	1.213
35.288	14.573	36.052	14.333	35.812	13.57	35.048	13.81
34.564	4.6979	35.253	4.2923	34.847	3.6027	34.158	4.0083
34.129	1.2407	34.911	1.0717	34.742	0.28974	33.961	0.45879
33.57	43.451	34.371	43.474	34.348	44.275	33.547	44.252
32.783	25.772	33.585	25.772	33.585	26.573	32.783	26.573
33.177	35.025	32.417	35.272	32.663	36.034	33.423	35.787
32.638	12.316	33.367	11.985	33.036	11.257	32.307	11.588
32.162	29.871	32.812	30.338	32.347	30.989	31.697	30.521
32.183	40.698	31.4	40.859	31.562	41.644	32.344	41.482
31.065	11.943	31.837	11.729	31.622	10.959	30.852	11.173
31.376	8.8175	30.705	8.3838	31.138	7.7116	31.81	8.1453
30.941	16.643	31.601	16.19	31.148	15.53	30.488	15.984
31.438	21.445	30.678	21.693	30.43	20.932	31.191	20.685
30.982	19.707	31.427	19.041	30.761	18.597	30.318	19.263
29.74	43.906	28.941	43.863	28.898	44.662	29.697	44.706
29.699	24.178	29.059	23.697	28.579	24.339	29.219	24.817
29.43	25.668	28.771	25.215	28.318	25.875	28.976	26.329
28.726	2.607	29.43	2.224	29.045	1.5216	28.343	1.9047
28.084	37.075	28.575	37.708	27.943	38.199	27.453	37.565
28.415	8.6519	27.627	8.524	27.755	7.7342	28.544	7.8623
27.711	17.388	27.954	16.625	27.19	16.384	26.95	17.147
27.359	29.394	27.521	30.179	26.736	30.341	26.577	29.556
27.256	33.556	26.457	33.556	26.457	34.357	27.256	34.357
26.945	20.638	26.987	19.839	26.188	19.798	26.146	20.597
26.801	13.745	26.037	13.978	25.803	13.213	26.567	12.98
26.407	39.849	25.614	39.957	25.722	40.749	26.515	40.642
25.931	10.619	26.548	10.109	26.039	9.4922	25.422	10.002
26.387	4.8221	25.602	4.9709	25.453	4.1849	26.237	4.036
25.641	33.7	24.904	33.394	24.596	34.131	25.335	34.439
25.496	19.168	24.778	19.518	24.428	18.798	25.146	18.449
25.124	3.5179	24.345	3.3396	24.523	2.5598	25.302	2.738
24.503	43.037	23.704	43.037	23.704	43.838	24.503	43.838
23.695	26.02	23.931	26.786	23.167	27.02	22.931	26.256
23.509	39.518	22.807	39.135	22.424	39.839	23.126	40.222
21.998	32.5	22.464	33.152	21.811	33.616	21.348	32.966
22.06	9.4386	21.389	9.8723	20.954	9.2001	21.627	8.7664
21.17	34.156	21.737	34.723	21.17	35.288	20.604	34.723
21.563	20.969	21.213	21.689	20.495	21.339	20.845	20.62
21.397	0.7853	20.613	0.938	20.46	0.1527	21.246	0
21.294	2.8554	20.544	3.134	20.265	2.384	21.016	2.1056
20.694	7.9687	21.153	7.3135	20.497	6.8546	20.039	7.51
20.901	17.678	20.25	18.145	19.785	17.495	20.435	17.028
20.59	13.455	20.83	12.692	20.066	12.452	19.828	13.215
19.886	29.519	19.151	29.206	18.839	29.943	19.574	30.256
19.286	41.029	19.776	41.662	19.143	42.151	18.654	41.52
19.555	24.55	19.191	25.262	18.478	24.896	18.845	24.186
19.348	37.116	19.476	37.907	18.688	38.035	18.559	37.245
19.286	18.506	18.981	19.246	18.242	18.941	18.547	18.201
18.209	9.2315	18.507	8.4888	17.764	8.1917	17.466	8.9345
18.147	21.466	18.147	20.666	17.348	20.666	17.348	21.466
17.899	38.731	18.114	39.503	17.342	39.716	17.129	38.946
17.319	26.061	16.98	25.339	16.255	25.679	16.597	26.403
16.532	12.751	15.818	13.109	15.46	12.393	16.174	12.035
16.532	1.9653	15.74	2.0697	15.636	1.2765	16.429	1.1721
16.367	17.119	16.39	16.319	15.591	16.297	15.568	17.097
16.305	4.2838	15.508	4.347	15.446	3.5493	16.243	3.4864
16.284	34.094	16.284	34.895	15.485	34.895	15.485	34.094
15.663	8.3	15.087	8.855	14.533	8.2786	15.108	7.7238
15.228	31.444	14.595	30.957	14.106	31.591	14.742	32.079
14.649	40.967	15.052	41.658	14.361	42.062	13.957	41.37
14.379	6.6231	14.702	5.8913	13.972	5.5684	13.649	6.3004
14.566	28.608	14.377	29.386	13.599	29.196	13.789	28.419
14.421	21.88	13.982	22.548	13.313	22.11	13.752	21.441
13.738	12.358	13.887	11.571	13.1	11.423	12.953	12.209
13.758	17.574	13.671	16.779	12.877	16.868	12.963	17.663
13.282	33.721	12.585	33.332	12.193	34.03	12.893	34.421
12.641	24.571	12.4	23.809	11.639	24.049	11.879	24.811
12.413	14.407	12.371	13.608	11.572	13.65	11.614	14.449
12.123	34.321	12.262	35.11	11.473	35.249	11.336	34.46
11.937	9.6042	11.148	9.729	11.022	8.9388	11.812	8.814
10.757	21.859	10.695	22.658	9.8975	22.594	9.9596	21.797
10.695	34.28	10.614	35.077	9.8168	34.994	9.8996	34.199
10.674	29.974	10.109	29.409	9.5435	29.974	10.109	30.541
10.115	37.82	10.289	38.603	9.5083	38.774	9.3344	37.994
9.7837	18.009	9.6263	18.794	8.8438	18.637	8.9991	17.852
9.5559	9.9768	9.7009	9.1901	8.9142	9.0452	8.7693	9.8319
9.5145	1.0544	8.7155	1.0755	8.6948	0.27575	9.4938	0.25469
9.1212	25.358	8.6451	24.716	8.0033	25.192	8.4795	25.836
8.8728	38.069	8.6389	38.834	7.8729	38.598	8.1089	37.835
8.1689	30.823	7.846	31.556	7.1152	31.233	7.4382	30.5
7.2787	14.697	6.9558	15.429	6.225	15.106	6.548	14.374
7.2166	6.768	6.7529	7.4191	6.1008	6.9541	6.5666	6.3031
7.0096	10.619	6.2478	10.86	6.0056	10.097	6.7695	9.8557
6.1194	41.505	6.3989	42.256	5.6495	42.534	5.37	41.784
6.3058	22.459	6.1215	23.238	5.3431	23.054	5.5274	22.275
5.7261	34.135	5.8793	34.922	5.0947	35.073	4.9415	34.288
5.3742	6.2298	5.7737	5.5365	5.0802	5.1374	4.6807	5.8307
5.5191	37.592	5.5626	38.391	4.7635	38.435	4.72	37.636
5.4984	19.562	5.3535	18.775	4.5668	18.92	4.7117	19.707
5.2914	26.848	4.8297	27.5	4.1756	27.039	4.6393	26.387
4.5461	1.5927	3.8029	1.8898	3.5069	1.147	4.2501	0.84989
4.1528	32.438	4.1093	33.237	3.3123	33.193	3.3537	32.394
3.9251	17.243	3.7946	16.454	3.0059	16.586	3.1363	17.375
3.7594	14.117	3.5711	13.34	2.7947	13.528	2.9831	14.306
2.7658	40.615	2.1882	40.062	1.6354	40.638	2.213	41.192
2.1861	6.9751	2.5277	6.2513	1.8031	5.9106	1.4636	6.6345
1.7928	3.3522	2.0971	2.6126	1.358	2.308	1.0537	3.0477
0.944	26.413	0.7846	25.631	0	25.79	0.16147	26.575
69.592	3.9733	70.229	4.4569	70.713	3.8195	70.075	3.3361
69.074	4.5943	69.68	5.1169	70.202	4.5109	69.597	3.9884
61.787	5.2982	62.453	5.7421	62.897	5.0765	62.231	4.6326
61.829	6.3747	62.585	6.6343	62.845	5.8774	62.088	5.6181
56.674	36.247	57.329	35.789	57.788	36.443	57.133	36.903
55.722	35.667	56.429	35.294	56.803	36	56.096	36.375
42.389	1.1993	43.132	0.90283	42.836	0.1598	42.093	0.45631
41.727	1.5513	41.209	0.94226	41.818	0.4235	42.335	1.0325
31.334	4.6565	30.543	4.5349	30.666	3.7441	31.456	3.8659
30.071	4.6151	30.639	4.0495	30.071	3.4837	29.506	4.0495
23.923	14.428	24.2	13.677	23.449	13.4	23.174	14.151
23.488	13.289	22.88	13.808	22.36	13.199	22.971	12.68
12.144	2.7105	12.144	1.9106	11.345	1.9106	11.345	2.7105
12.144	3.5593	11.345	3.5593	11.345	2.7593	12.144	2.7593
10.695	5.7122	9.9948	6.1008	9.6077	5.4015	10.307	5.0129
10.425	4.9049	9.6884	5.2127	9.38	4.4743	10.119	4.1664
