# Supplementary material for: Ant collective cognition allows for efficient navigation through disordered environments
Source: eLife. 2020 May 12;9:e55195. doi: 10.7554/eLife.55195 (PMC7332297; doi:10.7554/eLife.55195)
Supplement: Source data 1. — Each row in every file corresponds to the four vertices of a single cube, ordered as follows: X1, Y1, X2, Y2, X3, Y3, Y4. [file elife-55195-data1.zip › 1360012_275_cubes.txt]

70.43	18.461	70.451	17.662	71.251	17.683	71.23	18.482
69.858	42.706	69.794	43.502	70.591	43.568	70.656	42.769
69.593	33.29	69.908	34.025	70.643	33.711	70.328	32.975
69.654	20.606	69.799	21.393	70.586	21.248	70.441	20.461
69.634	13.294	69.527	12.501	70.319	12.394	70.427	13.187
68.939	30.757	68.939	31.556	69.739	31.556	69.739	30.757
68.919	14.703	68.876	13.904	69.675	13.861	69.718	14.66
68.551	11.109	69.207	11.567	69.665	10.912	69.01	10.453
67.918	0.75326	68.435	1.364	69.046	0.84721	68.529	0.2365
67.959	6.9828	68.025	6.1856	68.823	6.252	68.756	7.0491
67.938	37.293	67.724	38.063	68.495	38.278	68.709	37.508
67.081	26.264	67.413	26.991	68.141	26.658	67.808	25.931
67.183	40.868	67.078	41.66	67.872	41.764	67.976	40.972
66.672	33.31	67.216	32.722	67.803	33.268	67.259	33.854
66.652	29.818	67.229	29.264	67.783	29.84	67.206	30.394
66.488	24.936	67.11	24.432	67.614	25.055	66.992	25.557
66.509	13.641	67.195	14.053	67.606	13.367	66.92	12.955
66.427	4.6952	67.004	5.2497	67.558	4.6729	66.982	4.1186
66.427	0.77368	67.201	0.97727	67.404	0.2036	66.631	0
66.223	42.726	66.482	43.482	67.239	43.225	66.98	42.467
65.242	35.353	65.284	36.151	66.083	36.109	66.041	35.31
64.405	39.948	64.839	39.276	65.511	39.709	65.077	40.381
64.099	29.164	64.288	29.94	65.065	29.752	64.876	28.974
63.915	25.263	64.187	24.509	64.939	24.781	64.667	25.535
63.568	8.9435	63.793	8.176	64.561	8.4016	64.335	9.1692
62.771	27.101	63.244	26.456	63.889	26.93	63.416	27.573
62.608	35.986	63.207	35.455	63.737	36.055	63.138	36.584
62.567	42.501	63.201	42.013	63.689	42.646	63.055	43.135
61.791	13.437	62.069	12.687	62.819	12.966	62.541	13.716
61.076	36.027	61.752	35.598	62.18	36.274	61.504	36.703
60.769	7.5751	61.512	7.8722	61.809	7.1294	61.067	6.8322
60.259	17.767	60.633	17.06	61.34	17.434	60.966	18.141
60.381	23.486	60.425	24.285	61.223	24.242	61.18	23.443
59.605	13.253	59.902	13.996	60.645	13.699	60.348	12.956
59.381	42.644	60.131	42.365	60.409	43.116	59.659	43.394
58.952	9.5971	59.675	9.9378	60.016	9.2139	59.292	8.8732
58.318	26.693	58.709	27.391	59.407	27.001	59.017	26.303
58.012	7.0032	58.789	7.1923	58.979	6.4149	58.201	6.2258
57.461	2.9795	57.354	2.1867	58.146	2.0796	58.254	2.8723
56.746	35.475	57.395	35.008	57.862	35.657	57.213	36.125
56.95	32.677	57.038	33.472	57.834	33.384	57.745	32.589
56.725	21.975	56.87	22.761	57.657	22.616	57.512	21.83
56.582	14.356	56.393	13.579	57.171	13.39	57.36	14.167
55.949	39.029	56.077	39.818	56.867	39.691	56.739	38.901
55.725	34.842	56.341	34.332	56.851	34.948	56.235	35.459
55.99	11.64	56.012	10.84	56.812	10.861	56.79	11.661
55.725	18.625	55.853	17.835	56.642	17.963	56.514	18.753
55.704	1.3456	55.426	0.5956	56.176	0.31705	56.454	1.067
54.56	30.288	54.994	29.616	55.666	30.049	55.233	30.721
54.397	26.856	54.501	27.649	55.295	27.545	55.19	26.752
54.377	2.6936	53.968	2.0057	54.656	1.5972	55.064	2.2851
53.927	9.5358	53.948	8.736	54.748	8.757	54.727	9.5569
53.948	5.022	53.926	4.2222	54.726	4.2007	54.747	5.0003
53.355	21.097	53.794	20.427	54.463	20.866	54.024	21.536
53.274	12.681	53.816	13.269	54.404	12.726	53.862	12.139
53.314	36.211	53.062	36.968	53.821	37.222	54.073	36.464
52.967	18.278	53.207	17.514	53.97	17.754	53.731	18.517
53.151	34.985	52.81	35.708	53.533	36.049	53.874	35.326
52.191	27.469	52.38	28.245	53.158	28.057	52.968	27.279
51.783	38.845	52.473	38.441	52.878	39.129	52.188	39.536
51.721	24.65	51.91	25.427	52.688	25.239	52.499	24.46
51.538	31.86	51.43	32.653	52.223	32.759	52.33	31.966
51.19	19.421	51.462	18.669	52.215	18.941	51.943	19.693
50.537	42.032	51.155	41.523	51.663	42.142	51.045	42.649
49.76	6.7785	50.475	7.1363	50.834	6.4207	50.118	6.063
49.515	10.843	49.409	10.05	50.202	9.9431	50.308	10.736
48.943	4.7973	49.693	5.0759	49.973	4.3259	49.223	4.0473
48.882	28.98	49.103	29.748	49.871	29.53	49.652	28.76
48.76	24.364	48.87	23.572	49.662	23.682	49.552	24.475
48.719	16.174	48.909	15.397	49.687	15.587	49.497	16.364
48.147	14.499	47.887	13.742	48.645	13.483	48.905	14.24
47.636	22.792	47.922	23.539	48.67	23.253	48.384	22.506
47.493	32.677	48.192	32.287	48.582	32.986	47.883	33.376
47.473	41.95	48.271	41.989	48.233	42.789	47.434	42.749
47.044	18.829	47.234	18.052	48.01	18.241	47.822	19.018
45.349	11.537	44.94	10.85	45.628	10.441	46.037	11.129
44.307	24.405	44.566	23.648	45.324	23.907	45.065	24.665
44.511	14.315	44.221	13.569	44.967	13.28	45.257	14.025
44.491	38.11	44.037	38.77	44.697	39.221	45.151	38.564
43.735	30.941	44.352	30.431	44.863	31.047	44.246	31.558
43.756	18.318	43.649	17.526	44.442	17.418	44.548	18.211
43.735	27.939	43.57	28.721	44.354	28.886	44.517	28.102
43.347	20.708	43.737	21.407	44.436	21.017	44.046	20.318
42.265	34.781	43.065	34.75	43.096	35.549	42.295	35.58
41.611	13.355	42.26	13.822	42.728	13.172	42.079	12.706
41.264	5.7573	42.054	5.8821	42.179	5.0918	41.388	4.9671
40.794	37.354	41.509	36.997	41.868	37.712	41.151	38.069
40.712	8.5963	41.472	8.8494	41.725	8.0904	40.966	7.8373
40.774	22.914	40.876	23.707	41.668	23.607	41.568	22.812
40.488	18.196	41.249	18.443	41.497	17.682	40.735	17.435
40.61	26.877	40.492	27.667	41.282	27.786	41.401	26.995
40.753	11.497	40.232	10.889	40.841	10.369	41.362	10.976
39.63	31.309	40.369	31.004	40.673	31.744	39.934	32.048
39.589	16.358	40.377	16.499	40.518	15.712	39.73	15.57
38.629	13.988	39.289	14.442	39.742	13.782	39.082	13.329
38.118	21.403	38.717	21.934	39.248	21.336	38.649	20.804
38.037	24.058	38.77	23.737	39.091	24.471	38.357	24.791
38.425	34.924	37.792	35.414	38.282	36.045	38.915	35.557
37.608	37.804	38.406	37.763	38.447	38.562	37.649	38.602
37.22	17.032	37.886	17.475	38.329	16.81	37.663	16.366
37.485	16.337	37.111	15.63	37.818	15.256	38.192	15.963
36.913	9.0661	37.673	8.813	37.42	8.054	36.66	8.3071
36.055	33.229	36.856	33.233	36.852	34.033	36.051	34.027
36.239	29.205	35.753	29.84	36.388	30.326	36.875	29.691
36.26	4.8382	35.694	4.2724	36.26	3.7069	36.825	4.2724
36.525	34.904	35.763	35.145	36.004	35.906	36.766	35.665
35.872	11.17	36.67	11.105	36.605	10.308	35.806	10.372
35.77	6.5334	35.128	6.0567	35.604	5.4141	36.247	5.8909
35.688	2.1421	34.977	1.7758	35.343	1.0645	36.055	1.4309
34.83	25.896	35.569	25.588	35.876	26.327	35.138	26.634
34.81	13.805	35.549	13.497	35.241	12.759	34.503	13.066
34.707	20.668	34.193	20.054	34.808	19.54	35.32	20.153
33.952	2.8161	34.75	2.7549	34.689	1.9571	33.89	2.0185
33.645	31.697	32.99	32.154	33.447	32.81	34.103	32.353
33.441	13.171	32.79	12.708	33.251	12.056	33.905	12.519
33.237	34.107	32.481	34.366	32.741	35.122	33.496	34.863
32.645	38.049	33.372	38.382	33.041	39.109	32.312	38.776
32.563	14.274	33.219	13.817	32.763	13.161	32.105	13.618
32.093	31.86	32.759	32.303	32.316	32.969	31.65	32.526
31.48	17.767	31.93	17.104	31.266	16.656	30.819	17.319
31.583	7.7997	30.851	7.4748	31.176	6.7438	31.907	7.0687
31.378	26.141	31.817	26.809	31.15	27.248	30.71	26.581
31.256	21.607	31.019	22.371	30.255	22.132	30.492	21.368
30.97	42.052	30.175	42.14	30.263	42.934	31.058	42.847
30.214	1.2639	29.418	1.3237	29.356	0.52593	30.155	0.46609
29.172	5.0016	29.916	4.7044	29.618	3.9615	28.876	4.2587
29.152	35.435	29.902	35.712	29.624	36.462	28.874	36.184
29.05	28.694	29.703	29.156	29.24	29.81	28.586	29.346
28.784	11.66	29.199	10.976	28.515	10.561	28.1	11.245
28.825	25.12	29.034	25.892	28.261	26.101	28.053	25.329
27.865	41.582	27.081	41.429	26.928	42.216	27.712	42.367
26.844	22.199	26.724	21.409	25.931	21.53	26.054	22.32
26.415	3.9599	25.625	4.0816	25.502	3.2908	26.295	3.1693
25.843	2.3259	26.409	1.7603	25.843	1.1946	25.277	1.7603
26.293	37.62	25.508	37.467	25.355	38.253	26.139	38.404
25.537	31.411	26.174	31.895	25.69	32.532	25.053	32.048
25.087	15.929	25.555	15.279	24.906	14.812	24.438	15.462
25.373	12.395	24.577	12.335	24.636	11.538	25.433	11.597
25.312	20.729	24.926	20.028	24.226	20.415	24.612	21.115
24.536	4.7973	24.957	4.117	24.277	3.696	23.856	4.3764
24.597	26.632	24.05	26.047	23.466	26.595	24.013	27.179
24.087	5.9819	24.593	5.3627	23.974	4.8561	23.468	5.4754
24.556	41.46	23.758	41.415	23.713	42.213	24.512	42.258
23.413	24.446	22.886	23.846	22.283	24.373	22.812	24.973
23.249	22.833	22.967	23.58	22.218	23.298	22.502	22.549
23.208	38.6	22.506	38.216	22.124	38.919	22.826	39.303
22.453	32.208	22.647	32.984	21.871	33.178	21.677	32.402
22.514	12.681	21.795	13.031	21.446	12.311	22.165	11.962
22.412	15.97	21.664	16.253	21.38	15.504	22.13	15.221
22.044	29.981	22.173	30.77	21.382	30.898	21.254	30.108
22.106	8.5554	21.456	9.0223	20.988	8.3726	21.64	7.9057
21.84	35.516	21.188	35.053	20.725	35.706	21.376	36.168
20.676	7.1053	21.119	6.4397	20.453	5.9958	20.01	6.6615
20.962	16.787	20.382	17.337	19.83	16.755	20.412	16.206
20.083	12.926	20.449	12.215	19.738	11.849	19.373	12.56
19.307	40.255	19.798	40.888	19.164	41.376	18.674	40.745
19.593	31.656	19.017	31.1	18.462	31.676	19.038	32.232
19.348	19.993	18.925	20.672	18.245	20.248	18.67	19.569
18.633	0.99835	17.835	1.0189	17.814	0.21909	18.613	0.19859
18.204	8.3716	18.494	7.6259	17.749	7.3361	17.459	8.0816
18.307	4.8382	17.657	5.3051	17.189	4.6554	17.841	4.1885
16.918	34.577	16.207	34.209	15.841	34.922	16.552	35.288
16.53	11.905	15.823	12.279	15.449	11.572	16.156	11.198
16.509	28.94	16.299	29.712	15.527	29.501	15.737	28.729
16.142	16.031	15.453	16.436	15.047	15.747	15.737	15.341
16.08	20.422	15.747	19.695	15.02	20.027	15.353	20.755
15.651	20.974	15.453	21.748	14.677	21.55	14.877	20.776
15.243	24.426	14.939	25.165	14.199	24.861	14.503	24.121
14.998	4.9811	14.412	5.5246	13.868	4.9376	14.454	4.3941
14.814	8.8005	14.083	9.1255	13.758	8.3943	14.489	8.0695
14.508	27.959	14.23	27.21	13.48	27.487	13.758	28.237
14.099	16.358	13.909	15.58	13.133	15.77	13.323	16.547
14.058	38.743	13.276	38.576	13.108	39.356	13.891	39.526
13.507	21.219	13.166	21.942	12.443	21.601	12.784	20.878
13.221	32.902	12.518	32.518	12.136	33.221	12.839	33.605
12.016	6.0024	12.365	5.2824	11.646	4.9336	11.297	5.6533
12.077	2.8366	11.37	3.2109	10.997	2.5038	11.703	2.1295
11.423	21.587	11.299	22.377	10.508	22.253	10.633	21.462
10.668	39.744	11.086	40.426	10.404	40.843	9.9856	40.161
10.627	29.471	9.9958	28.978	9.5036	29.612	10.137	30.102
10.096	35.782	10.331	36.546	9.5648	36.781	9.332	36.015
10.014	41.868	10.057	42.667	9.2585	42.71	9.2156	41.911
10.035	17.256	9.669	17.967	8.9582	17.601	9.3238	16.89
9.6261	15.949	9.6036	15.15	8.805	15.172	8.8275	15.971
8.1351	30.042	7.7858	30.761	7.0669	30.412	7.4162	29.693
7.8696	8.4942	7.9554	7.6988	7.1609	7.6128	7.0751	8.4082
6.8892	6.0024	7.2119	5.2704	6.4807	4.9474	6.158	5.6795
6.6645	15.847	6.7891	15.057	5.9987	14.932	5.8741	15.722
6.6033	18.094	5.9783	18.594	5.4799	17.969	6.1029	17.469
6.4399	9.883	5.7209	10.233	5.3717	9.5129	6.0906	9.1635
6.1131	40.663	6.4031	41.409	5.6576	41.699	5.3676	40.953
5.9088	13.539	5.8435	12.742	5.0449	12.808	5.1123	13.605
5.7454	33.31	5.87	34.101	5.0796	34.225	4.955	33.435
5.4186	5.3488	5.7863	4.6376	5.0735	4.2712	4.7079	4.9824
5.5412	36.783	5.5841	37.581	4.7855	37.624	4.7426	36.823
5.4186	21.485	5.0959	22.216	4.3647	21.893	4.6874	21.162
4.6017	0.75326	3.8602	1.0538	3.56	0.31241	4.3014	0.011845
4.4791	28.306	4.2013	27.557	3.4518	27.835	3.7295	28.584
4.1319	31.615	4.1115	32.414	3.3108	32.393	3.3333	31.593
3.3966	13.396	3.6254	12.629	2.8574	12.401	2.6307	13.168
2.8043	39.785	2.2508	39.207	1.6728	39.763	2.2283	40.339
2.212	6.1658	2.5612	5.4462	1.8423	5.0965	1.493	5.8163
1.8443	2.5302	2.1282	1.7819	1.3787	1.4988	1.0968	2.2471
0.96608	25.57	0.77818	24.791	0	24.981	0.18995	25.757
69.593	3.1021	70.197	3.626	70.721	3.0214	70.117	2.4975
69.021	3.8169	69.607	4.3613	70.152	3.7751	69.565	3.2308
65.855	18.788	66.178	19.52	66.91	19.197	66.587	18.465
64.916	19.237	64.936	18.438	65.736	18.458	65.715	19.258
61.811	4.491	62.503	4.8927	62.905	4.2007	62.213	3.7992
61.872	5.5326	62.631	5.7857	62.884	5.0267	62.125	4.7736
58.298	41.705	59.089	41.586	59.208	42.377	58.417	42.495
57.604	41.439	57.106	42.066	57.733	42.563	58.23	41.936
51.538	11.497	51.952	12.181	52.636	11.766	52.222	11.082
51.313	12.967	52.059	13.257	52.349	12.511	51.603	12.221
47.473	36.006	48.108	35.518	48.594	36.154	47.959	36.642
47.064	36.64	47.859	36.544	47.953	37.338	47.158	37.434
47.657	5.8798	48.453	5.9482	48.523	5.1511	47.726	5.0827
47.412	6.7989	47.348	6.0014	48.147	5.9384	48.21	6.736
12.771	13.927	12.018	14.192	11.752	13.438	12.506	13.172
11.995	12.988	11.538	13.644	10.882	13.187	11.34	12.53
7.2568	25.631	6.6707	25.085	6.1274	25.672	6.7136	26.217
6.4194	24.936	6.0375	25.639	5.3349	25.255	5.7168	24.552
