# Supplementary material for: Ant collective cognition allows for efficient navigation through disordered environments
Source: eLife. 2020 May 12;9:e55195. doi: 10.7554/eLife.55195 (PMC7332297; doi:10.7554/eLife.55195)
Supplement: Source data 1. — Each row in every file corresponds to the four vertices of a single cube, ordered as follows: X1, Y1, X2, Y2, X3, Y3, Y4. [file elife-55195-data1.zip › 1360015_275_cubes.txt]

70.123	19.251	70.123	18.451	70.923	18.451	70.923	19.251
69.791	22.446	70.051	23.203	70.808	22.942	70.548	22.187
69.625	28.897	69.885	28.14	70.642	28.4	70.382	29.157
69.522	43.438	69.455	44.235	70.252	44.301	70.319	43.505
68.526	21.948	68.859	22.674	69.586	22.343	69.254	21.614
68.567	27.466	68.689	28.256	69.48	28.134	69.358	27.344
68.547	9.3981	68.57	8.5985	69.37	8.6219	69.346	9.4216
67.841	35.452	68.475	34.965	68.963	35.597	68.329	36.085
67.655	1.6194	68.185	2.2187	68.784	1.6886	68.254	1.0894
67.426	11.058	68.099	11.491	68.533	10.819	67.86	10.385
67.095	33.461	67.637	32.872	68.225	33.415	67.682	34.002
67.24	22.197	67.48	22.961	68.243	22.72	68.003	21.957
67.157	41.323	66.807	42.042	67.527	42.391	67.876	41.671
66.7	19.583	66.99	20.329	67.736	20.039	67.446	19.293
66.369	16.057	66.755	15.356	67.456	15.743	67.069	16.443
66.306	24.272	66.629	25.004	67.361	24.68	67.038	23.948
66.182	14.48	66.888	14.856	67.264	14.149	66.557	13.774
66.203	1.6402	66.966	1.8801	67.206	1.1168	66.443	0.87696
66.306	36.987	66.133	37.767	66.914	37.941	67.087	37.159
65.912	43.418	66.124	44.189	66.896	43.976	66.684	43.204
65.684	38.626	65.794	39.418	66.587	39.308	66.476	38.516
63.734	29.872	64.067	30.598	64.794	30.266	64.462	29.538
63.506	12.655	63.864	13.37	64.579	13.013	64.222	12.297
63.589	17.177	63.683	16.382	64.477	16.476	64.384	17.27
63.382	4.6479	63.427	3.8493	64.226	3.895	64.18	4.6936
62.303	36.718	62.902	36.187	63.432	36.786	62.833	37.317
62.241	43.231	62.875	42.744	63.363	43.376	62.729	43.864
61.971	25.226	62.185	25.995	62.956	25.782	62.742	25.01
61.888	20.205	62.037	20.992	62.823	20.843	62.674	20.057
61.66	32.569	61.946	31.82	62.693	32.106	62.407	32.853
61.639	12.779	61.918	12.029	62.668	12.308	62.389	13.058
61.515	9.2114	61.336	8.4315	62.116	8.2533	62.295	9.0333
61.287	7.0749	61.264	6.2752	62.064	6.253	62.086	7.0527
60.996	29.748	61.243	30.509	62.004	30.262	61.757	29.501
60.768	5.2495	61.287	5.8585	61.896	5.3397	61.377	4.7307
60.768	36.738	61.452	36.323	61.867	37.006	61.183	37.421
60.54	16.513	61.023	17.151	61.661	16.667	61.177	16.03
60.685	1.2046	60.599	0.40918	61.394	0.3232	61.48	1.1186
60.291	15.04	60.868	15.594	61.422	15.017	60.845	14.463
59.814	26.222	60.273	25.566	60.928	26.024	60.469	26.68
59.731	39.559	60.385	39.099	60.846	39.752	60.191	40.213
59.274	17.177	59.676	16.485	60.368	16.887	59.966	17.579
58.694	10.186	58.694	9.3863	59.494	9.3863	59.494	10.186
56.827	29.872	56.952	30.663	57.742	30.538	57.617	29.748
56.64	33.419	56.768	34.208	57.558	34.081	57.43	33.291
56.412	31.656	56.159	32.415	56.918	32.669	57.171	31.909
56.018	35.369	56.683	34.925	57.127	35.591	56.462	36.035
55.873	22.529	56.383	23.145	56.999	22.635	56.489	22.019
56.204	14.356	56.005	13.581	56.78	13.382	56.979	14.157
55.624	16.202	55.928	15.462	56.668	15.767	56.363	16.507
55.395	19.355	55.993	19.886	56.525	19.289	55.927	18.757
55.748	2.0343	55.289	1.3789	55.945	0.92011	56.404	1.5755
54.732	25.641	55.003	26.392	55.756	26.12	55.484	25.369
54.441	10.062	55.129	10.47	55.538	9.7825	54.85	9.3741
54.213	30.764	54.485	31.515	55.237	31.243	54.966	30.493
54.151	3.5485	53.717	2.8763	54.389	2.4425	54.823	3.1148
52.803	3.9842	53.455	4.4471	53.918	3.7948	53.266	3.3318
52.948	38.833	52.926	39.632	53.725	39.655	53.748	38.854
52.657	7.0127	52.769	6.2205	53.561	6.3323	53.45	7.1245
52.201	21.471	52.157	20.672	52.955	20.627	53	21.426
52.035	41.115	51.548	41.75	52.183	42.235	52.67	41.601
51.703	36.697	51.302	37.388	51.993	37.79	52.395	37.097
51.205	15.517	51.937	15.84	52.26	15.108	51.528	14.785
50.272	42.692	50.894	42.188	51.397	42.81	50.775	43.314
49.753	20.724	50.12	21.436	50.831	21.069	50.465	20.358
48.985	19.168	49.298	18.432	50.035	18.744	49.722	19.481
48.446	11.348	49.002	11.924	49.578	11.369	49.022	10.793
48.715	4.9383	49.516	4.9765	49.554	4.1773	48.755	4.1393
48.301	8.3817	48.174	7.592	48.962	7.464	49.091	8.2537
48.218	0.78972	49.008	0.91778	49.137	0.12806	48.346	0
47.989	32.382	48.767	32.189	48.958	32.967	48.182	33.158
47.699	24.852	48.187	24.218	48.821	24.703	48.334	25.338
47.761	41.53	48.535	41.321	48.742	42.092	47.971	42.302
47.927	27.072	47.755	27.852	48.535	28.026	48.709	27.244
47.554	14.895	47.427	14.105	48.216	13.977	48.344	14.767
47.139	34.83	46.666	35.475	47.311	35.948	47.784	35.303
46.932	37.983	46.55	38.686	47.253	39.068	47.635	38.365
46.392	1.1631	45.928	0.51209	46.579	0.047073	47.044	0.69809
45.77	4.6479	46.446	5.0775	46.876	4.4025	46.199	3.973
45.832	43.252	46.633	43.231	46.654	44.03	45.853	44.05
45.272	37.506	45.998	37.166	46.336	37.89	45.612	38.23
44.463	27.985	44.743	28.734	45.492	28.456	45.214	27.705
44.546	25.309	44.627	26.103	45.421	26.024	45.343	25.228
44.463	29.499	44.256	30.271	45.027	30.48	45.237	29.706
44.193	18.173	44.946	18.444	45.218	17.692	44.465	17.42
44.235	41.634	45.013	41.445	45.202	42.221	44.424	42.41
43.447	7.1786	44.206	7.4317	44.459	6.6727	43.7	6.4196
43.467	10.103	42.994	9.4583	43.64	8.9851	44.113	9.6303
42.824	21.865	43.308	22.502	43.947	22.019	43.463	21.382
42.306	15.538	42.789	16.176	43.428	15.692	42.945	15.055
41.808	12.987	42.387	13.541	42.941	12.964	42.362	12.41
42.14	37.9	41.961	38.68	42.739	38.858	42.92	38.078
41.912	5.7058	42.704	5.8191	42.818	5.0269	42.026	4.9139
41.206	22.986	41.69	23.622	42.329	23.139	41.845	22.502
40.833	10.352	40.196	9.8688	40.68	9.2314	41.316	9.7149
40.003	2.9677	40.783	3.1459	40.962	2.3662	40.182	2.1878
40.066	41.343	40.866	41.343	40.866	42.142	40.066	42.142
39.817	39.041	40.611	38.935	40.715	39.73	39.922	39.833
39.837	27.466	39.837	28.265	40.638	28.265	40.638	27.466
39.423	18.421	40.082	18.875	40.536	18.215	39.877	17.762
39.298	32.444	39.066	33.21	39.829	33.442	40.063	32.677
39.153	8.7551	38.429	8.4145	38.771	7.6906	39.495	8.0312
38.468	18.899	38.284	18.12	39.064	17.936	39.248	18.714
38.323	30.702	37.661	31.15	38.109	31.812	38.773	31.364
37.618	34.851	38.381	34.61	38.622	35.373	37.858	35.614
37.535	38.398	38.317	38.572	38.141	39.354	37.361	39.178
36.809	15.165	37.5	15.57	37.904	14.881	37.215	14.475
36.539	7.4898	37.23	7.0842	36.823	6.3945	36.135	6.8003
36.166	36.946	36.956	36.817	37.085	37.607	36.294	37.734
35.896	23.172	36.072	22.39	36.852	22.567	36.678	23.347
35.855	11.701	36.649	11.601	36.55	10.808	35.755	10.907
35.813	43.853	36.562	44.135	36.278	44.884	35.531	44.6
35.066	17.571	35.836	17.794	36.058	17.025	35.29	16.802
35.544	2.9677	34.838	2.5925	35.214	1.8859	35.919	2.2612
34.9	9.8545	35.691	9.986	35.821	9.1969	35.033	9.0654
34.714	31.324	35.508	31.216	35.614	32.009	34.822	32.117
34.735	34.975	35.388	35.436	34.927	36.089	34.274	35.629
34.32	39.746	35.093	39.954	34.884	40.727	34.112	40.518
33.863	3.6315	34.662	3.5651	34.596	2.7678	33.797	2.8344
33.718	38.833	34.384	39.277	33.94	39.943	33.274	39.499
33.511	25.599	34.305	25.703	34.199	26.495	33.407	26.392
33.324	28.752	34.04	29.109	33.683	29.825	32.967	29.468
32.474	22.757	32.986	22.141	32.372	21.631	31.86	22.245
32.598	21.305	31.799	21.305	31.799	20.505	32.598	20.505
31.665	30.744	32.449	30.903	32.289	31.687	31.505	31.528
31.665	15.683	32.368	15.302	31.986	14.598	31.283	14.98
31.644	12.364	32.339	11.965	31.938	11.272	31.246	11.671
31.644	18.961	32.084	18.292	31.416	17.853	30.976	18.521
31.104	35.432	30.418	35.84	30.827	36.527	31.513	36.118
30.586	1.4742	31.175	0.9322	30.634	0.34378	30.044	0.88582
30.959	27.632	30.177	27.8	30.347	28.582	31.129	28.414
30.295	6.5356	31.082	6.3829	30.928	5.5976	30.144	5.7502
30.773	42.671	29.978	42.762	30.069	43.557	30.864	43.465
30.441	22.571	30.117	23.301	29.385	22.977	29.711	22.245
29.59	30.785	30.339	31.069	30.053	31.818	29.306	31.532
29.964	8.8796	29.211	8.6132	29.476	7.859	30.231	8.1251
30.067	2.0758	29.271	2.1422	29.204	1.345	30.001	1.2785
28.926	25.599	29.155	26.365	28.389	26.593	28.161	25.827
28.283	38.688	28.69	39.377	27.999	39.783	27.595	39.093
27.889	31.801	27.169	31.451	26.821	32.171	27.541	32.521
27.308	5.291	27.875	4.7253	27.308	4.1596	26.744	4.7253
27.682	42.194	26.894	42.061	26.761	42.851	27.551	42.982
27.557	19.479	26.97	20.023	26.427	19.436	27.014	18.892
27.018	38.667	26.232	38.815	26.381	39.601	27.167	39.454
26.271	2.8225	26.686	2.1386	26.004	1.7236	25.589	2.4075
25.856	12.115	26.473	11.603	25.96	10.989	25.344	11.501
26.354	26.574	26.294	27.371	25.496	27.311	25.558	26.512
26.334	29.354	25.539	29.267	25.452	30.063	26.248	30.148
25.898	5.0421	25.133	4.8083	25.367	4.0433	26.132	4.277
25.089	17.675	25.336	16.914	24.575	16.667	24.328	17.428
24.799	13.028	24.004	12.944	24.087	12.149	24.884	12.232
24.736	23.255	24.757	24.054	23.956	24.075	23.938	23.274
24.363	42.049	23.564	42.049	23.564	42.847	24.363	42.847
23.907	31.075	24.01	31.868	23.218	31.972	23.114	31.179
23.16	39.186	23.784	39.686	23.286	40.31	22.66	39.81
23.056	8.921	23.307	8.1612	22.548	7.9108	22.297	8.6707
22.289	3.9427	22.896	3.422	22.376	2.8146	21.768	3.3353
22.849	14.978	22.133	15.336	21.776	14.62	22.492	14.262
22.641	31.988	21.857	31.835	21.704	32.621	22.49	32.772
22.517	18.919	22.556	18.12	21.758	18.081	21.718	18.88
21.189	14.19	20.515	14.619	20.086	13.944	20.76	13.515
20.629	5.0421	19.833	5.1051	19.768	4.3075	20.567	4.2445
20.505	31.926	19.785	31.575	19.436	32.295	20.156	32.646
20.277	25.226	20.362	26.02	19.565	26.105	19.482	25.309
19.156	40.887	19.633	41.528	18.99	42.005	18.515	41.364
19.322	37.506	18.524	37.504	18.52	38.302	19.32	38.304
18.41	16.077	18.737	15.347	18.007	15.021	17.679	15.751
18.555	34.54	18.712	35.324	17.928	35.481	17.771	34.695
18.576	1.8061	17.777	1.8277	17.754	1.028	18.555	1.0064
18.223	5.6436	17.572	6.1066	17.109	5.4542	17.76	4.9912
17.518	20.932	17.289	21.697	16.524	21.469	16.752	20.703
17.352	28.109	16.893	27.454	16.238	27.912	16.696	28.568
16.978	9.4396	17.354	8.7325	16.646	8.3583	16.271	9.0654
17.269	24.479	16.725	23.892	16.138	24.436	16.682	25.023
17.207	11.41	16.611	11.943	16.078	11.346	16.673	10.813
17.103	18.94	17.188	18.144	16.391	18.061	16.308	18.856
15.983	31.822	16.373	32.521	15.672	32.909	15.284	32.21
15.796	13.816	15.037	14.07	14.784	13.311	15.543	13.057
15.381	8.6099	14.684	9.0003	14.292	8.3019	14.991	7.9115
14.945	5.7681	14.346	6.2983	13.817	5.699	14.417	5.1688
14.717	23.442	14.632	24.236	13.836	24.151	13.923	23.355
14.033	12.593	13.325	12.966	12.952	12.258	13.659	11.885
13.929	39.352	13.145	39.198	12.991	39.985	13.778	40.136
13.576	25.496	13.288	26.24	12.541	25.95	12.832	25.205
11.979	6.743	12.346	6.0321	11.635	5.6652	11.27	6.3761
12.29	30.64	12.019	31.391	11.268	31.119	11.539	30.368
12.104	16.036	11.699	16.725	11.008	16.32	11.415	15.63
12.021	3.59	11.309	3.9564	10.944	3.2453	11.656	2.8787
10.527	40.348	10.961	41.02	10.289	41.453	9.8551	40.781
10.32	19.936	9.9298	20.634	9.2307	20.244	9.6228	19.546
10.05	36.406	10.26	37.178	9.488	37.388	9.2784	36.614
9.9049	42.463	9.9277	43.262	9.127	43.285	9.1063	42.484
9.5937	9.1492	8.9009	9.5485	8.5027	8.8551	9.1955	8.456
9.49	0.99715	8.6914	0.99715	8.6914	0.19712	9.49	0.19712
7.9965	29.457	8.1915	30.233	7.4157	30.426	7.2207	29.65
7.312	18.816	7.1668	18.029	6.3806	18.174	6.5258	18.961
6.8556	6.7845	7.1979	6.0606	6.474	5.7199	6.1317	6.4439
6.42	10.601	5.7085	10.967	5.3435	10.256	6.0549	9.8898
6.0259	41.26	6.3246	42.003	5.5799	42.3	5.2833	41.557
6.0881	24.769	5.804	24.021	5.0551	24.307	5.3414	25.054
5.6733	33.917	5.7811	34.71	4.9887	34.818	4.8809	34.023
5.3829	6.1414	5.7728	5.443	5.0759	5.0528	4.6859	5.7513
5.4244	37.381	5.4866	38.178	4.688	38.24	4.6278	37.442
4.5946	1.5157	3.8499	1.8057	3.5595	1.0601	4.3063	0.77009
4.1798	27.466	3.9765	26.692	3.2028	26.896	3.406	27.669
4.076	32.258	4.0117	33.054	3.2152	32.99	3.2795	32.193
3.599	13.36	3.3604	14.123	2.5971	13.883	2.8356	13.12
2.79	22.135	2.3149	22.776	1.6719	22.301	2.149	21.658
2.7485	40.41	2.1946	39.833	1.618	40.387	2.1739	40.964
2.1884	6.9089	2.5307	6.1856	1.8067	5.844	1.4665	6.5673
1.8565	3.3204	2.1407	2.5722	1.3919	2.289	1.1098	3.0372
0.79861	28.856	0.79861	29.655	0	29.655	0	28.856
69.314	3.9842	69.926	4.5	70.442	3.8887	69.83	3.3726
68.733	4.6687	69.329	5.2028	69.863	4.6071	69.267	4.0729
66.742	5.3532	66.92	4.5733	67.7	4.7517	67.522	5.5314
64.564	5.9962	65.119	6.5725	65.695	6.0176	65.14	5.4414
65.539	5.7888	66.15	6.3055	66.666	5.6948	66.056	5.1781
51.869	27.694	52.092	28.462	52.86	28.24	52.638	27.47
51.039	27.86	51.204	28.642	51.987	28.478	51.822	27.694
50.147	34	50.346	34.774	51.121	34.577	50.922	33.801
49.172	33.689	49.655	33.05	50.293	33.536	49.811	34.172
16.232	36.137	15.47	35.896	15.228	36.657	15.991	36.898
14.883	35.618	15.284	36.311	14.591	36.709	14.19	36.016
11.564	9.8337	11.734	9.0517	10.952	8.8827	10.782	9.6647
11.398	8.8381	11.293	8.0453	10.498	8.1523	10.606	8.9451
9.0337	24.769	8.8553	25.549	8.0753	25.369	8.2558	24.589
8.7225	24.23	8.2496	23.585	7.6045	24.058	8.0774	24.703
