# Supplementary material for: Ant collective cognition allows for efficient navigation through disordered environments
Source: eLife. 2020 May 12;9:e55195. doi: 10.7554/eLife.55195 (PMC7332297; doi:10.7554/eLife.55195)
Supplement: Source data 1. — Each row in every file corresponds to the four vertices of a single cube, ordered as follows: X1, Y1, X2, Y2, X3, Y3, Y4. [file elife-55195-data1.zip › 1360017_275_cubes.txt]

70.008	18.385	70.008	17.585	70.808	17.585	70.808	18.385
69.745	21.441	69.873	22.23	70.663	22.103	70.535	21.313
69.523	42.574	69.458	43.372	70.255	43.436	70.32	42.639
68.794	18.607	68.773	17.808	69.573	17.787	69.594	18.587
68.632	20.651	68.71	21.449	69.506	21.37	69.428	20.574
68.429	8.5063	68.474	7.7075	69.273	7.7519	69.228	8.5506
67.782	34.578	68.427	34.105	68.9	34.75	68.255	35.224
67.579	0.75341	68.109	1.3526	68.709	0.82255	68.178	0.22336
67.478	14.842	68.093	15.354	68.605	14.74	67.99	14.228
67.316	10.186	68	10.601	68.415	9.9168	67.731	9.5022
67.114	40.469	66.781	41.198	67.509	41.53	67.841	40.803
66.081	0.77365	66.855	0.97725	67.059	0.2036	66.285	0
66.223	36.096	66.078	36.884	66.865	37.028	67.01	36.242
65.879	42.554	66.114	43.319	66.879	43.084	66.643	42.319
65.454	25.914	66.029	25.358	66.585	25.933	66.01	26.489
65.636	37.716	65.74	38.509	66.534	38.404	66.429	37.613
65.575	22.291	65.7	21.502	66.49	21.625	66.366	22.417
65.353	28.708	65.513	29.491	66.297	29.331	66.136	28.548
64.685	17.777	64.956	17.025	65.709	17.297	65.437	18.049
64.624	13.607	64.559	12.81	65.357	12.745	65.421	13.543
64.138	23.283	64.428	24.03	65.174	23.738	64.884	22.993
64.077	31.38	64.118	32.18	64.917	32.139	64.876	31.339
63.166	15.166	63.356	14.389	64.133	14.578	63.944	15.356
62.701	20.388	62.984	19.641	63.732	19.923	63.449	20.672
62.721	4.4376	63.457	4.7499	63.77	4.0135	63.033	3.7011
62.195	35.854	62.782	35.311	63.325	35.898	62.738	36.441
62.174	42.351	62.815	41.872	63.295	42.511	62.654	42.991
61.547	31.704	61.837	30.959	62.583	31.248	62.293	31.993
61.365	13.223	61.53	12.44	62.312	12.605	62.148	13.388
61.142	6.2594	61.121	5.4596	61.921	5.4386	61.942	6.2383
60.778	29.315	61.085	28.576	61.824	28.884	61.516	29.623
60.636	35.874	61.314	35.451	61.738	36.129	61.06	36.552
61	8.0407	60.827	7.2598	61.608	7.0863	61.781	7.8673
60.616	4.3971	61.14	5.0015	61.744	4.4776	61.22	3.8732
60.393	26.016	60.832	26.686	61.501	26.246	61.062	25.576
60.069	19.397	60.179	18.604	60.972	18.714	60.862	19.507
59.644	38.667	60.31	38.224	60.753	38.89	60.088	39.333
58.814	23.506	59.211	24.2	59.906	23.803	59.509	23.109
58.227	11.806	58.966	12.114	59.273	11.375	58.535	11.067
58.005	9.0326	58.388	9.7348	59.09	9.3518	58.707	8.6494
57.357	15.267	57.603	14.506	58.364	14.752	58.118	15.513
56.851	29.012	56.771	29.807	57.567	29.888	57.647	29.093
56.527	32.534	56.688	33.317	57.471	33.157	57.31	32.374
56.324	30.793	56.071	31.552	56.83	31.805	57.083	31.046
55.879	34.518	56.545	34.074	56.988	34.74	56.323	35.184
56.081	4.4578	55.995	3.6625	56.791	3.5764	56.877	4.3718
55.94	19.012	56.024	19.808	56.819	19.724	56.735	18.928
55.535	16.097	56.089	16.674	56.666	16.119	56.112	15.543
55.312	22.514	55.775	23.166	56.428	22.704	55.965	22.05
55.575	1.1987	55.137	0.52958	55.806	0.091164	56.245	0.76033
54.381	26.259	54.739	25.544	55.454	25.9	55.097	26.617
54.118	29.902	54.419	30.643	55.16	30.344	54.859	29.603
53.835	12.98	53.569	12.225	54.324	11.96	54.589	12.715
52.903	8.9719	53.575	9.4065	54.01	8.7348	53.338	8.3002
52.944	37.918	52.825	38.71	53.616	38.829	53.735	38.038
52.559	14.033	52.951	14.73	53.649	14.338	53.256	13.64
52.539	5.1461	53.287	5.4292	53.57	4.6809	52.822	4.3979
51.891	26.765	52.052	27.548	52.836	27.388	52.675	26.605
51.972	40.246	51.467	40.868	52.087	41.372	52.592	40.752
51.608	35.833	51.216	36.532	51.913	36.922	52.305	36.226
50.535	11.968	51.09	12.544	51.666	11.989	51.111	11.413
50.212	41.825	50.82	41.307	51.339	41.916	50.73	42.434
49.786	22.17	50.118	21.443	50.846	21.775	50.513	22.504
49.645	16.259	49.519	15.469	50.311	15.344	50.434	16.135
48.309	10.51	48.863	11.086	49.44	10.53	48.884	9.9547
48.592	4.1542	49.392	4.1922	49.428	3.3931	48.631	3.355
47.944	19.053	48.41	18.403	49.06	18.87	48.594	19.519
48.167	7.5752	48.042	6.7849	48.833	6.6602	48.957	7.4505
47.904	31.542	48.679	31.346	48.876	32.123	48.1	32.317
48.005	33.951	48.046	34.75	48.843	34.71	48.805	33.91
47.681	40.631	48.459	40.447	48.643	41.226	47.865	41.41
47.58	24.234	47.851	23.481	48.604	23.755	48.333	24.506
47.297	12.818	47.936	13.298	48.416	12.658	47.776	12.178
46.831	37.149	46.455	37.856	47.161	38.232	47.538	37.526
46.062	33.384	45.712	34.105	46.43	34.453	46.78	33.734
45.657	3.8708	46.339	4.2888	46.756	3.6068	46.074	3.1886
45.778	42.372	46.578	42.366	46.584	43.167	45.785	43.171
45.232	36.623	45.969	36.311	46.28	37.048	45.544	37.36
44.888	16.34	44.971	15.545	45.766	15.628	45.683	16.424
44.382	27.149	44.665	27.898	45.412	27.615	45.129	26.866
44.463	24.518	44.544	25.313	45.339	25.232	45.258	24.437
44.078	28.526	44.785	28.153	45.159	28.86	44.451	29.234
44.179	40.772	44.951	40.564	45.159	41.337	44.388	41.546
43.329	6.4011	44.09	6.6478	44.337	5.8869	43.576	5.6402
42.965	18.83	43.649	19.245	44.064	18.56	43.38	18.146
43.349	9.3363	42.896	8.677	43.556	8.2237	44.007	8.883
42.6	13.749	42.485	12.958	43.276	12.842	43.392	13.633
42.115	15.389	42.825	15.755	43.191	15.043	42.481	14.677
42.115	21.279	42.198	22.074	42.993	21.991	42.91	21.196
42.094	37.088	41.91	37.868	42.687	38.052	42.872	37.273
41.73	24.336	42.078	23.617	42.799	23.965	42.449	24.686
41.75	35.307	42.503	35.036	42.774	35.789	42.021	36.06
41.77	4.9234	42.562	5.0305	42.669	4.2378	41.878	4.1305
40.374	21.825	40.657	22.574	41.404	22.291	41.121	21.542
40.698	9.5792	40.07	9.082	40.568	8.4553	41.194	8.9525
40.272	31.987	41.072	32.02	41.038	32.819	40.24	32.787
40.05	40.469	40.849	40.447	40.872	41.246	40.072	41.268
39.868	2.1906	40.649	2.3597	40.819	1.5778	40.036	1.4087
39.868	28.951	39.888	29.75	40.687	29.73	40.667	28.931
38.916	12.717	39.687	12.931	39.9	12.16	39.131	11.946
39.017	7.98	38.297	7.631	38.647	6.9112	39.366	7.2602
37.904	32.088	37.564	32.813	38.287	33.153	38.627	32.429
37.843	17.98	37.803	17.181	38.6	17.14	38.641	17.939
37.378	24.437	37.163	25.208	37.934	25.423	38.149	24.651
36.993	19.377	37.1	18.584	37.894	18.692	37.785	19.484
36.811	16.016	37.596	16.161	37.742	15.374	36.955	15.229
36.406	6.7047	37.117	6.3387	36.75	5.6274	36.04	5.9932
36.082	21.542	35.961	20.753	36.75	20.629	36.872	21.421
35.515	27.068	34.795	27.418	35.145	28.137	35.864	27.789
35.435	2.2109	34.722	1.8445	35.088	1.1333	35.801	1.4997
35.495	9.1946	34.73	8.9608	34.963	8.1958	35.728	8.4294
34.645	16.947	35.39	17.237	35.679	16.492	34.935	16.202
34.22	23.85	34.977	23.591	35.236	24.348	34.479	24.607
33.795	21.056	34.54	21.346	34.829	20.601	34.084	20.311
34.018	13.041	34.813	12.961	34.734	12.165	33.937	12.244
33.754	2.8789	34.552	2.8143	34.487	2.0168	33.69	2.0815
32.439	33.04	33.238	33.062	33.216	33.862	32.416	33.839
32.439	9.6399	31.639	9.599	31.68	8.8	32.479	8.8409
31.71	30.267	32.441	30.595	32.113	31.323	31.382	30.997
31.103	35.044	31.892	35.165	31.771	35.957	30.981	35.835
31.305	13.526	30.554	13.25	30.831	12.499	31.58	12.776
31.001	15.895	31.457	15.237	30.799	14.781	30.344	15.439
30.212	5.7938	30.989	5.6047	30.799	4.8274	30.022	5.0165
30.759	41.845	29.961	41.914	30.03	42.712	30.827	42.643
29.888	8.1217	29.127	7.8749	29.374	7.1138	30.135	7.3608
29.989	23.89	29.222	23.664	28.993	24.429	29.761	24.657
29.969	1.3202	29.171	1.3849	29.107	0.58748	29.904	0.52282
29.665	13.81	28.902	13.569	29.143	12.806	29.906	13.047
28.815	18.263	29.056	17.5	28.293	17.26	28.052	18.023
28.269	37.878	28.7	38.552	28.028	38.983	27.595	38.311
28.107	29.761	27.338	29.542	27.117	30.311	27.886	30.53
27.135	4.4983	27.73	3.9631	27.194	3.3686	26.599	3.9036
27.661	41.36	26.872	41.228	26.74	42.017	27.53	42.149
26.993	37.837	26.206	37.987	26.356	38.773	27.141	38.625
27.095	21.562	27.032	22.36	26.234	22.299	26.297	21.502
26.933	16.138	26.18	16.409	25.908	15.657	26.661	15.385
26.811	33.991	26.012	33.969	25.989	34.769	26.789	34.791
26.123	9.7006	26.765	9.2239	26.289	8.5814	25.645	9.0581
26.163	2.0894	26.599	1.4184	25.927	0.98284	25.491	1.6539
26.204	24.538	26.433	25.305	25.665	25.534	25.437	24.767
26.427	23.141	25.927	22.518	25.301	23.018	25.801	23.641
26.285	31.562	25.485	31.54	25.463	32.339	26.263	32.362
25.84	4.3161	25.066	4.1074	25.275	3.3352	26.048	3.5439
25.718	29.396	24.923	29.309	24.834	30.103	25.629	30.192
25.253	20.267	25.354	19.474	24.56	19.372	24.459	20.165
24.362	41.238	23.562	41.216	23.54	42.015	24.34	42.038
23.653	16.968	23.087	17.533	22.522	16.968	23.087	16.402
23.512	21.016	23.4	20.224	22.609	20.334	22.718	21.127
23.491	38.728	22.692	38.728	22.692	39.528	23.491	39.528
22.176	3.2028	22.791	2.6927	22.281	2.0765	21.666	2.5864
22.419	31.906	21.767	31.443	21.303	32.097	21.955	32.558
22.378	24.781	22.131	25.542	21.37	25.295	21.617	24.534
22.135	26.643	21.989	27.431	21.204	27.285	21.348	26.499
21.69	10.146	22.056	9.4344	21.344	9.0686	20.977	9.78
22.034	17.211	21.325	17.584	20.953	16.876	21.659	16.503
20.556	4.3161	19.759	4.3774	19.696	3.5799	20.494	3.5186
20.131	29.801	20.174	30.601	19.374	30.643	19.332	29.846
19.666	35.732	19.864	36.507	19.089	36.706	18.89	35.93
18.775	22.898	18.362	22.212	17.678	22.625	18.089	23.311
18.431	1.057	17.631	1.1027	17.587	0.304	18.384	0.25836
18.087	39.74	18.356	40.493	17.603	40.764	17.334	40.011
17.925	33.546	18.398	34.192	17.753	34.665	17.279	34.02
18.127	4.9031	17.465	5.3517	17.016	4.6894	17.678	4.2408
16.892	8.7492	17.311	8.0687	16.631	7.6482	16.212	8.3288
16.771	11.118	17.154	10.415	16.451	10.032	16.069	10.734
17.115	15.308	16.708	15.997	16.02	15.592	16.425	14.902
15.172	13.466	15.356	12.687	14.577	12.503	14.392	13.281
15.232	7.9193	14.536	8.3136	14.141	7.6177	14.838	7.2233
15.192	21.947	14.984	22.72	14.21	22.512	14.419	21.738
14.868	5.0448	14.269	5.5748	13.739	4.9756	14.338	4.4457
14.342	27.493	13.878	26.842	13.226	27.305	13.69	27.957
14.2	32.048	14.263	32.846	13.465	32.908	13.403	32.111
13.937	38.546	13.148	38.41	13.014	39.2	13.801	39.335
13.714	20.328	13.613	21.121	12.82	21.02	12.921	20.226
13.228	18.101	12.662	18.667	12.097	18.101	12.662	17.535
12.48	34.72	11.98	34.096	11.354	34.594	11.854	35.22
12.297	23.384	11.907	24.083	11.208	23.692	11.599	22.993
12.277	29.781	12.097	30.56	11.318	30.38	11.498	29.601
11.913	6.0367	12.287	5.3303	11.581	4.955	11.206	5.6614
11.953	2.8586	11.247	3.2329	10.872	2.5259	11.579	2.1516
11.488	15.328	11.279	14.556	10.506	14.764	10.714	15.537
11.305	11.826	11.305	11.026	10.506	11.026	10.506	11.826
10.84	8.2027	11.188	7.4831	10.469	7.1335	10.119	7.8531
11.123	26.481	10.933	27.259	10.156	27.07	10.346	26.293
10.577	39.578	10.994	40.26	10.312	40.679	9.8945	39.997
10.01	35.611	10.257	36.372	9.4958	36.619	9.2488	35.858
9.929	41.683	9.9492	42.483	9.1496	42.505	9.1294	41.706
8.5322	7.7978	8.01	8.4037	7.4027	7.8814	7.9249	7.2754
8.0059	28.688	8.1901	29.467	7.4108	29.651	7.2266	28.872
7.3986	21.238	7.1699	22.006	6.4027	21.777	6.6314	21.012
7.2974	18.081	7.1699	17.291	6.3784	17.419	6.508	18.209
6.7914	6.0367	7.1233	5.3092	6.3966	4.9766	6.0626	5.7041
6.8319	14.235	6.9594	13.445	6.1699	13.317	6.0424	14.107
6.0221	40.489	6.3055	41.238	5.5566	41.521	5.2732	40.772
6.0424	10.308	5.7833	9.5512	5.0262	9.8107	5.2853	10.568
5.678	33.182	5.8056	33.971	5.0161	34.101	4.8886	33.309
5.2732	5.4294	5.678	4.74	4.9898	4.3343	4.5829	5.0238
5.4756	36.582	5.5161	37.382	4.7165	37.422	4.676	36.623
4.8683	19.275	4.4088	18.62	3.753	19.079	4.2125	19.734
4.4837	0.79389	3.7347	1.077	3.4513	0.32878	4.2003	0.045673
4.1801	26.684	3.9453	25.919	3.1801	26.153	3.4149	26.919
4.0789	31.481	4.0384	32.281	3.2388	32.24	3.2793	31.441
2.7833	21.441	2.2935	22.074	1.6599	21.585	2.1498	20.951
2.7024	39.619	2.1356	39.054	1.5708	39.619	2.1356	40.185
2.1356	6.1582	2.4655	5.4299	1.7388	5.0989	1.4069	5.8272
1.8724	14.336	2.0141	13.549	1.2267	13.407	1.085	14.195
1.6903	2.5145	2.0668	1.8086	1.3603	1.4322	0.98379	2.138
0.79958	28.141	0.79958	28.941	0	28.941	0	28.141
69.178	3.1218	69.783	3.6457	70.307	3.0412	69.702	2.5172
68.652	3.7898	69.258	4.3121	69.78	3.7062	69.174	3.1839
68.47	32.595	68.943	31.949	69.588	32.422	69.115	33.068
67.761	33.242	68.111	32.524	68.831	32.872	68.481	33.592
53.814	21.178	54.391	21.732	54.945	21.155	54.369	20.601
52.681	21.603	52.946	20.848	53.701	21.113	53.436	21.868
50.05	33.182	50.826	32.991	51.017	33.767	50.24	33.959
49.098	32.817	49.59	32.188	50.222	32.68	49.728	33.309
47.742	27.898	48.157	27.214	48.841	27.629	48.426	28.313
47.175	27.048	46.995	27.827	47.774	28.008	47.955	27.228
23.228	11.927	22.552	12.357	22.123	11.682	22.799	11.252
22.864	13.324	23.087	12.556	22.317	12.333	22.095	13.102
