# Supplementary material for: Ant collective cognition allows for efficient navigation through disordered environments
Source: eLife. 2020 May 12;9:e55195. doi: 10.7554/eLife.55195 (PMC7332297; doi:10.7554/eLife.55195)
Supplement: Source data 1. — Each row in every file corresponds to the four vertices of a single cube, ordered as follows: X1, Y1, X2, Y2, X3, Y3, Y4. [file elife-55195-data1.zip › 1380006_250_cubes.txt]

69.475	34.533	69.933	33.875	70.589	34.333	70.132	34.989
69.631	29.567	69.631	30.366	70.431	30.366	70.431	29.567
69.008	21.232	69.594	21.776	70.139	21.19	69.552	20.644
68.521	31.164	68.625	31.957	69.419	31.852	69.314	31.059
68.346	6.8208	68.224	6.0301	69.015	5.9084	69.137	6.699
67.976	14.902	68.41	15.574	69.082	15.14	68.648	14.468
67.255	37.98	67.799	37.392	68.386	37.935	67.842	38.523
66.885	34.786	67.01	35.575	67.8	35.45	67.675	34.66
66.69	14.493	66.991	13.752	67.733	14.053	67.432	14.794
66.535	4.6202	67.156	5.1242	67.66	4.5026	67.039	3.9988
66.515	11.611	66.374	10.824	67.161	10.683	67.303	11.47
65.775	1.3681	66.392	1.8782	66.902	1.2618	66.285	0.75173
65.736	15.993	66.094	15.278	66.81	15.635	66.452	16.351
64.802	19.323	65.095	20.068	65.839	19.774	65.546	19.029
64.198	3.4128	64.921	3.7544	65.263	3.0311	64.54	2.6894
64.412	1.5628	64.291	0.77208	65.081	0.65043	65.203	1.4412
64.042	7.0544	64.675	7.5442	65.165	6.9117	64.532	6.4219
64.237	13.5	64.216	12.701	65.016	12.68	65.037	13.48
63.769	29.509	64.119	28.788	64.839	29.137	64.489	29.857
63.633	37.415	63.698	38.212	64.495	38.148	64.431	37.349
63.633	41.583	63.633	42.381	64.433	42.381	64.433	41.583
63.516	12.157	63.516	11.357	64.316	11.357	64.316	12.157
63.029	24.543	62.99	25.341	63.79	25.38	63.829	24.582
61.101	27.912	61.367	27.156	62.122	27.421	61.856	28.177
61.199	37.104	61.16	37.902	61.959	37.941	61.998	37.143
61.14	18.758	61.16	17.958	61.96	17.979	61.94	18.778
60.673	2.2833	60.612	1.4857	61.41	1.4243	61.471	2.222
60.284	6.7818	60.987	7.1635	61.368	6.4605	60.665	6.0788
59.797	25.03	60.163	24.317	60.874	24.683	60.508	25.394
59.329	11.222	59.046	10.474	59.795	10.191	60.078	10.939
59.212	40.258	58.93	41.006	59.678	41.289	59.961	40.541
58.804	1.4265	59.411	1.9472	59.932	1.3397	59.324	0.81905
58.862	33.559	59.056	34.335	59.832	34.14	59.638	33.365
58.609	22.245	58.85	21.482	59.613	21.721	59.372	22.485
58.453	37.61	58.474	38.408	59.273	38.389	59.253	37.589
58.083	28.009	58.489	27.318	59.178	27.725	58.773	28.414
57.771	24.095	57.751	24.894	58.551	24.915	58.571	24.115
57.343	14.162	57.966	14.665	58.468	14.042	57.845	13.54
56.915	8.2618	57.626	8.6273	57.992	7.9156	57.28	7.5502
56.428	17.629	56.974	18.214	57.559	17.668	57.013	17.083
56.467	3.8802	57.142	4.3098	57.571	3.6348	56.896	3.2052
55.863	1.9523	56.643	2.1322	56.822	1.3526	56.043	1.1727
55.805	32.255	55.648	33.038	56.432	33.195	56.589	32.41
55.727	22.381	55.77	23.18	56.569	23.137	56.526	22.337
54.753	6.4118	55.518	6.6457	55.752	5.8805	54.987	5.6467
53.487	13.578	53.927	14.247	54.595	13.807	54.156	13.139
53.39	10.307	54.025	10.793	54.511	10.158	53.877	9.6717
53.701	38.447	53.425	39.197	54.176	39.474	54.452	38.724
53.078	11.767	53.571	12.398	54.201	11.905	53.709	11.275
52.961	28.418	53.576	27.906	54.088	28.52	53.474	29.032
53.117	41.427	53.097	42.225	53.896	42.247	53.917	41.446
51.52	19.889	51.964	19.222	52.63	19.665	52.186	20.331
51.403	22.401	51.444	23.199	52.243	23.158	52.203	22.36
51.189	16.207	51.595	16.897	52.285	16.491	51.879	15.802
51.17	39.382	51.026	40.169	51.812	40.313	51.957	39.526
50.702	35.039	50.393	35.776	51.129	36.087	51.44	35.349
50.001	29.723	50.679	29.297	51.105	29.974	50.428	30.399
49.69	25.595	50.11	24.913	50.79	25.334	50.371	26.013
49.709	5.107	50.508	5.1668	50.566	4.3692	49.77	4.3092
48.911	13.033	49.487	13.588	50.042	13.012	49.466	12.457
48.502	8.9824	49.15	9.4517	49.62	8.8036	48.971	8.3345
48.716	37.552	48.399	38.286	49.133	38.603	49.45	37.869
47.82	2.7896	47.659	2.0064	48.441	1.8437	48.603	2.627
47.509	4.6591	48.293	4.8161	48.449	4.0315	47.666	3.8747
46.847	21.369	47.236	20.668	47.935	21.057	47.546	21.756
46.885	31.32	46.691	32.095	47.468	32.29	47.662	31.513
46.262	12.137	46.919	12.595	47.376	11.938	46.72	11.481
46.009	28.146	46.5	27.513	47.131	28.002	46.642	28.634
45.892	3.2375	46.656	3.4784	46.897	2.7156	46.134	2.4747
46.009	13.948	45.99	13.148	46.79	13.129	46.81	13.929
45.269	8.4371	46.011	8.7378	46.311	7.9962	45.569	7.6957
45.172	22.635	45.39	21.863	46.159	22.082	45.941	22.851
44.899	17.609	45.281	18.313	45.984	17.931	45.602	17.228
44.802	2.7702	44.414	2.0709	45.113	1.6823	45.501	2.3817
44.432	9.4692	45.232	9.4692	45.232	8.6692	44.432	8.6692
44.198	40.025	43.84	40.74	44.556	41.098	44.915	40.381
43.77	24.524	44.04	25.275	44.794	25.005	44.523	24.253
43.945	16.012	43.945	15.212	44.745	15.212	44.745	16.012
43.516	9.6445	43.016	9.0197	43.641	8.52	44.142	9.1448
43.127	36.5	43.925	36.461	43.964	37.26	43.166	37.298
41.413	22.284	41.865	22.942	42.525	22.49	42.073	21.83
41.959	13.753	41.487	13.107	42.136	12.636	42.605	13.283
41.452	33.404	42.237	33.556	42.085	34.34	41.298	34.188
41.647	8.4371	41.006	7.9571	41.487	7.3171	42.128	7.7972
40.771	20.278	41.404	20.767	41.892	20.134	41.261	19.645
40.888	1.076	41.678	0.95432	41.557	0.16358	40.767	0.28523
40.498	26.159	41.281	25.994	41.444	26.777	40.662	26.942
39.992	30.58	39.481	31.195	40.099	31.706	40.609	31.088
40.303	7.1908	39.571	6.8679	39.894	6.1359	40.627	6.4587
39.641	40.862	40.397	41.127	40.13	41.881	39.376	41.616
39.291	10.677	40.007	11.034	40.364	10.319	39.649	9.9611
39.271	37.045	38.866	37.735	39.555	38.14	39.961	37.45
39.018	22.148	39.1	22.942	39.896	22.86	39.814	22.066
38.687	15.409	38.074	14.895	38.588	14.282	39.201	14.796
37.246	25.887	37.98	25.567	38.297	26.303	37.563	26.621
37.226	32.625	37.939	32.989	37.573	33.702	36.86	33.336
36.623	19.44	37.322	19.828	37.711	19.129	37.012	18.741
36.272	16.188	37.034	15.941	36.786	15.18	36.025	15.427
36.038	5.0876	35.388	4.6206	35.855	3.9709	36.506	4.4379
35.63	29.567	36.428	29.604	36.391	30.403	35.593	30.366
35.688	11.047	36.484	10.963	36.401	10.167	35.604	10.251
36.233	2.0302	35.454	1.8458	35.639	1.0673	36.418	1.2517
35.376	6.8792	34.697	6.4587	35.115	5.7781	35.797	6.1986
34.617	21.875	35.328	21.509	35.694	22.22	34.983	22.586
34.422	39.226	35.213	39.343	35.094	40.136	34.303	40.017
34.539	35.351	33.908	35.842	34.401	36.473	35.032	35.98
34.13	24.816	33.382	25.098	33.665	25.846	34.412	25.563
33.974	19.869	33.232	19.567	33.534	18.826	34.274	19.127
33.643	2.1275	34.22	1.5726	33.665	0.99633	33.088	1.5513
33.078	13.598	32.34	13.287	32.652	12.55	33.388	12.86
32.241	8.4955	32.923	8.0751	32.502	7.3945	31.82	7.8149
32.222	30.015	32.878	30.471	32.42	31.127	31.764	30.671
32.085	1.7965	32.884	1.7335	32.819	0.93598	32.023	0.99894
32.027	32.8	32.658	33.291	32.165	33.922	31.534	33.429
32.163	27.016	32.56	27.709	31.865	28.107	31.468	27.412
32.046	16.227	32.405	15.511	31.688	15.153	31.332	15.869
31.637	13.831	32.28	13.354	31.803	12.712	31.16	13.189
32.007	23.219	31.242	22.987	31.01	23.754	31.778	23.984
29.32	13.637	29.725	12.947	29.036	12.541	28.631	13.231
29.106	38.623	28.307	38.582	28.266	39.38	29.067	39.421
28.677	11.417	28.897	10.647	28.128	10.428	27.908	11.197
28.502	3.0818	27.702	3.0818	27.702	2.2818	28.502	2.2818
27.879	31.807	27.09	31.935	27.221	32.726	28.009	32.595
27.353	25.984	27.787	26.654	27.116	27.09	26.681	26.418
27.47	21.447	27.415	22.243	26.617	22.189	26.672	21.392
27.178	17.492	26.642	18.087	26.048	17.552	26.584	16.957
27.061	13.656	26.432	14.151	25.937	13.523	26.566	13.028
26.302	5.3213	26.623	4.5886	25.891	4.2671	25.569	4.9997
26.029	9.7613	26.524	9.1329	25.896	8.6379	25.4	9.2663
25.386	2.5754	25.807	1.8948	25.125	1.4744	24.707	2.155
24.821	11.533	24.956	10.745	24.167	10.61	24.033	11.399
23.809	13.345	24.15	12.621	23.427	12.279	23.086	13.003
23.828	23.998	23.256	23.439	22.697	24.011	23.269	24.57
23.069	38.155	23.702	38.644	23.211	39.277	22.58	38.786
23.264	33.774	22.463	33.793	22.485	34.592	23.283	34.572
23.283	21.291	23.244	22.089	22.446	22.05	22.485	21.252
22.933	28.107	22.407	27.503	21.803	28.029	22.329	28.631
21.959	17.084	21.279	17.506	20.857	16.826	21.536	16.404
21.784	14.338	21.879	13.543	21.084	13.449	20.989	14.243
21.569	7.7944	20.964	8.3169	20.442	7.7109	21.047	7.1886
20.732	5.3018	21.299	4.7361	20.732	4.1703	20.167	4.7361
20.323	33.754	20.457	34.541	19.669	34.677	19.534	33.889
20.011	18.427	20.124	17.635	19.332	17.522	19.219	18.314
19.797	4.8539	19.098	5.2441	18.709	4.5458	19.408	4.1555
18.687	12.877	19.005	12.143	18.27	11.825	17.953	12.56
18.901	23.452	18.862	24.251	18.062	24.21	18.103	23.412
18.629	8.8655	18.064	9.4312	17.497	8.8655	18.064	8.2998
18.181	36.792	17.39	36.673	17.271	37.464	18.062	37.583
18.142	21.057	17.776	20.344	17.065	20.711	17.431	21.421
17.889	2.6728	17.254	3.1596	16.767	2.5246	17.402	2.0379
17.694	31.476	17.863	32.257	17.081	32.426	16.913	31.643
17.363	27.094	16.709	26.635	16.249	27.289	16.903	27.748
16.37	32.566	15.887	31.928	15.25	32.41	15.733	33.049
15.922	14.104	15.612	14.841	14.874	14.531	15.184	13.794
15.61	17.629	15.61	16.829	14.81	16.829	14.81	17.629
15.143	40.57	15.242	41.363	14.448	41.462	14.348	40.667
14.87	3.9776	15.275	3.288	14.586	2.8823	14.181	3.5719
14.656	37.337	13.893	37.096	13.653	37.859	14.417	38.099
14.559	24.679	14.169	25.377	13.47	24.987	13.86	24.288
14.461	5.4186	13.961	6.0434	13.338	5.5436	13.836	4.9189
14.383	29.197	13.904	28.557	13.264	29.036	13.743	29.676
13.78	10.501	13.897	9.7097	13.104	9.5938	12.989	10.385
13.702	0.78387	12.919	0.94396	12.757	0.1601	13.542	0
12.709	14.201	12.884	13.421	12.103	13.245	11.928	14.026
12.611	21.525	12.37	20.761	11.606	21.003	11.848	21.766
11.93	31.378	12.249	32.111	11.517	32.43	11.196	31.698
12.086	16.752	11.799	17.499	11.051	17.212	11.34	16.465
11.988	9.9366	11.458	10.536	10.859	10.006	11.388	9.4065
11.657	41.427	10.954	41.045	10.572	41.748	11.275	42.13
11.384	30.814	11.114	31.565	10.362	31.295	10.631	30.543
11.151	36.169	11.346	36.944	10.569	37.139	10.374	36.362
11.287	1.1539	10.631	1.6127	10.173	0.95724	10.828	0.49844
10.878	25.673	10.366	25.057	9.7506	25.569	10.263	26.185
9.9629	3.3933	9.4741	4.026	8.8412	3.5363	9.33	2.9036
9.885	39.246	9.8655	40.044	9.0651	40.025	9.0846	39.226
9.476	15.565	9.0865	14.866	8.3874	15.256	8.7769	15.955
9.4565	7.1129	8.6912	7.3467	8.4575	6.5816	9.2229	6.3477
8.4634	20.629	7.9084	20.052	7.3319	20.607	7.8869	21.184
8.0544	36.247	7.5325	35.639	6.9269	36.163	7.4488	36.769
7.9181	0.72544	7.2813	1.2086	6.7984	0.57084	7.4352	0.08773
7.4897	11.319	7.6611	10.538	6.8801	10.366	6.7088	11.148
7.2755	27.97	7.256	28.769	6.4556	28.749	6.4751	27.949
6.3797	17.142	6.1557	16.374	5.3865	16.599	5.6124	17.367
5.8149	34.923	5.2171	34.391	4.6854	34.989	5.2833	35.52
5.5423	39.966	5.5423	40.765	4.7419	40.765	4.7419	39.966
5.4449	21.544	5.2697	20.763	4.4887	20.938	4.664	21.719
5.1723	3.4518	4.4342	3.7622	4.1246	3.0249	4.8626	2.7145
5.1528	16.714	4.5394	17.228	4.0253	16.615	4.6387	16.1
4.8023	12.955	4.5491	13.714	3.7896	13.461	4.0428	12.702
4.7439	32.002	4.4732	32.753	3.7215	32.483	3.9902	31.731
4.6465	23.647	4.5666	22.851	3.7702	22.931	3.85	23.725
3.8675	7.0739	3.1178	7.3504	2.8412	6.5997	3.591	6.3232
3.7312	40.706	3.0691	40.257	2.6212	40.919	3.2833	41.369
3.6728	26.705	3.3787	27.449	2.6348	27.154	2.9289	26.411
2.0175	9.5666	1.8052	8.7952	1.0341	9.0073	1.2463	9.7786
0.79064	32.936	0.91333	33.727	0.12074	33.848	0	33.057
68.502	26.529	68.778	25.778	69.529	26.054	69.252	26.806
67.489	26.646	67.65	25.861	68.434	26.023	68.273	26.806
63.166	33.248	63.476	32.51	64.214	32.819	63.903	33.558
62.465	32.294	62.862	31.598	63.556	31.996	63.159	32.689
32.747	38.214	32.072	38.642	32.502	39.318	33.178	38.888
32.144	37.513	31.373	37.723	31.585	38.496	32.356	38.284
31.131	17.161	30.428	17.543	30.046	16.84	30.749	16.458
30.858	18.31	30.064	18.405	29.97	17.61	30.763	17.516
10.411	12.079	9.7487	12.527	9.3008	11.864	9.9629	11.416
10.294	12.858	9.922	13.566	9.2131	13.193	9.587	12.485
