# Supplementary material for: Ant collective cognition allows for efficient navigation through disordered environments
Source: eLife. 2020 May 12;9:e55195. doi: 10.7554/eLife.55195 (PMC7332297; doi:10.7554/eLife.55195)
Supplement: Source data 1. — Each row in every file corresponds to the four vertices of a single cube, ordered as follows: X1, Y1, X2, Y2, X3, Y3, Y4. [file elife-55195-data1.zip › 1380007_250_cubes.txt]

69.636	29.471	69.636	30.271	70.436	30.271	70.436	29.471
69.597	35.155	69.332	35.91	70.087	36.175	70.352	35.419
68.877	20.809	69.413	20.215	70.007	20.752	69.47	21.346
68.624	5.9177	69.189	6.4834	69.755	5.9177	69.189	5.3522
68.526	31.086	68.654	31.877	69.444	31.748	69.316	30.958
68.02	18.823	68.362	18.1	69.085	18.442	68.744	19.165
67.631	16.857	67.566	16.06	68.364	15.995	68.428	16.793
66.969	13.548	67.31	12.824	68.034	13.165	67.693	13.889
67.281	9.5188	67.022	8.762	67.779	8.5031	68.038	9.2599
66.561	39.418	66.774	40.188	67.545	39.976	67.331	39.205
64.614	6.2292	65.048	6.9009	65.72	6.4662	65.286	5.7947
64.672	33.364	64.571	34.158	65.364	34.259	65.466	33.465
64.108	36.225	64.845	35.916	65.156	36.652	64.418	36.963
63.972	12.555	64.586	13.068	65.098	12.453	64.484	11.941
63.796	29.412	64.138	28.69	64.861	29.031	64.52	29.755
63.31	41.033	63.886	40.479	64.441	41.055	63.865	41.609
63.329	10.083	63.35	9.2837	64.15	9.3047	64.129	10.104
62.862	0.97355	62.663	0.19868	63.438	0	63.637	0.77486
62.473	24.196	62.897	24.875	63.575	24.451	63.151	23.771
61.694	29.004	61.575	29.796	62.366	29.913	62.485	29.122
61.616	40.994	61.219	41.689	61.914	42.086	62.311	41.391
61.071	23.612	61.626	23.035	62.202	23.592	61.647	24.166
61.052	15.67	61.052	14.87	61.852	14.87	61.852	15.67
60.507	21.081	60.748	20.318	61.51	20.559	61.269	21.323
60.371	37.374	61.082	37.008	61.448	37.72	60.736	38.086
60.585	38.814	60.362	39.583	61.13	39.805	61.353	39.036
60.234	8.0589	60.941	8.4332	61.315	7.7262	60.608	7.3519
59.806	10.784	59.888	9.9883	60.683	10.07	60.602	10.866
59.475	25.461	59.475	26.261	60.275	26.261	60.275	25.461
59.378	31.768	59.278	32.562	60.072	32.661	60.171	31.867
59.047	2.1219	59.047	1.3221	59.847	1.3221	59.847	2.1219
58.716	27.174	58.611	27.968	59.405	28.071	59.509	27.279
57.976	1.1877	58.662	1.5992	59.074	0.91328	58.388	0.50172
57.976	13.976	57.956	13.177	58.755	13.156	58.776	13.956
57.762	23.981	57.742	24.782	58.542	24.801	58.562	24.001
57.451	12.186	57.758	12.924	58.497	12.616	58.189	11.878
56.945	8.2146	57.671	8.5487	58.005	7.8218	57.278	7.4878
56.73	16.994	56.773	16.195	57.571	16.237	57.529	17.036
56.477	3.796	57.137	4.2493	57.59	3.59	56.931	3.1369
56.458	33.208	56.282	33.989	57.063	34.164	57.238	33.383
55.485	25.188	56.05	24.624	56.616	25.188	56.05	25.755
55.115	20.886	55.481	21.599	56.192	21.233	55.826	20.521
55.251	11.641	55.171	10.845	55.967	10.765	56.047	11.561
54.745	6.307	55.506	6.5538	55.753	5.7929	54.992	5.5461
53.869	36.926	54.588	36.578	54.938	37.296	54.218	37.646
54.083	29.101	54.123	29.901	54.922	29.86	54.882	29.062
53.597	35.174	54.093	34.547	54.72	35.046	54.223	35.671
53.499	14.794	53.979	15.434	54.619	14.954	54.139	14.314
53.227	31.865	53.703	31.223	54.346	31.7	53.869	32.342
53.285	3.9712	54.022	4.2816	54.333	3.5445	53.595	3.234
52.584	10.336	53.275	10.74	53.678	10.048	52.987	9.6455
51.845	39.184	52.599	38.919	52.864	39.675	52.11	39.939
51.592	25.461	52.115	24.857	52.72	25.381	52.196	25.984
51.183	20.789	51.282	19.995	52.076	20.094	51.976	20.888
50.93	28.556	51.546	28.046	52.056	28.663	51.44	29.173
49.956	35.719	50.7	35.425	50.994	36.169	50.25	36.463
49.139	4.8082	49.744	5.3306	50.268	4.7247	49.66	4.2024
49.061	16.059	49.553	16.69	50.184	16.197	49.692	15.567
48.983	27.388	49.59	26.868	50.112	27.476	49.503	27.995
49.08	32.858	49.164	33.654	49.96	33.57	49.876	32.774
49.119	12.555	49.098	11.756	49.898	11.735	49.919	12.534
49.236	10.064	48.792	9.3983	49.458	8.9547	49.902	9.6202
48.418	23.086	48.792	22.379	49.501	22.753	49.125	23.46
47.815	2.7254	47.671	1.9388	48.457	1.7938	48.601	2.5803
47.504	13.237	48.228	13.578	48.568	12.855	47.846	12.513
47.543	4.5357	48.333	4.6544	48.452	3.8633	47.661	3.7446
46.686	24.546	46.645	25.346	47.443	25.387	47.484	24.587
46.297	18.006	46.639	18.729	47.362	18.386	47.019	17.663
45.927	3.1536	46.686	3.4067	46.939	2.6477	46.18	2.3948
45.596	13.665	45.452	12.878	46.238	12.733	46.382	13.52
45.499	7.8448	46.295	7.7693	46.219	6.9727	45.423	7.0485
44.389	21.023	44.897	20.406	45.514	20.914	45.006	21.531
44.817	2.7059	44.451	1.9944	45.164	1.629	45.53	2.3405
44.214	39.904	43.799	40.589	44.485	41.004	44.897	40.319
43.747	14.736	43.84	13.941	44.634	14.034	44.541	14.828
44.019	9.7719	43.476	9.185	44.062	8.6415	44.607	9.2284
43.163	36.4	43.961	36.362	44.002	37.16	43.204	37.201
42.968	16.838	43.099	16.049	43.889	16.18	43.757	16.969
42.773	6.7937	43.455	7.2141	43.875	6.5336	43.194	6.1131
42.151	32.079	42.937	31.931	43.085	32.718	42.299	32.866
41.411	26.045	42.073	25.597	42.522	26.259	41.859	26.709
41.43	8.9738	42.188	9.2329	42.446	8.4759	41.689	8.217
41.606	22.619	41.426	23.399	42.205	23.579	42.384	22.8
40.905	1.0125	41.693	0.87459	41.555	0.086629	40.767	0.22452
40.671	7.8448	40.116	7.269	40.693	6.7138	41.247	7.2896
40.185	38.367	40.936	38.092	41.21	38.843	40.459	39.118
40.282	33.403	41.055	33.2	41.259	33.973	40.486	34.178
40.262	12.302	39.99	11.55	40.743	11.278	41.016	12.031
39.678	40.741	40.434	41.006	40.169	41.761	39.414	41.497
39.289	10.667	40.015	11.001	40.35	10.274	39.624	9.9404
39.698	2.5112	39.143	1.9351	39.719	1.3802	40.274	1.9565
38.997	29.588	39.776	29.772	39.591	30.551	38.812	30.366
38.764	25.072	38.645	25.864	39.435	25.981	39.554	25.19
38.647	12.984	39.441	12.885	39.342	12.091	38.548	12.19
37.907	26.629	37.245	27.078	37.693	27.74	38.357	27.291
37.868	15.203	37.238	14.71	37.73	14.08	38.361	14.572
37.401	21.12	37.382	20.32	38.182	20.301	38.201	21.101
37.226	9.7329	36.585	9.2531	37.066	8.6131	37.707	9.0931
36.759	30.172	36.27	30.806	36.905	31.293	37.393	30.66
36.525	38.464	35.855	38.904	36.295	39.571	36.965	39.133
36.097	35.563	36.809	35.929	36.443	36.642	35.731	36.276
35.902	17.247	35.521	16.543	36.225	16.162	36.605	16.866
34.793	8.6429	34.063	8.318	34.386	7.5871	35.118	7.9119
34.248	22.463	35.048	22.424	35.087	23.224	34.287	23.263
33.917	12.789	33.232	12.378	33.642	11.692	34.327	12.103
33.488	30.541	34.074	31.086	33.529	31.672	32.943	31.127
33.216	25.364	33.956	25.667	33.652	26.407	32.912	26.103
32.613	21.334	32.262	22.054	31.544	21.704	31.894	20.984
32.496	37.218	31.696	37.239	31.717	38.039	32.517	38.018
32.34	17.558	31.548	17.445	31.661	16.653	32.453	16.766
31.386	9.986	32.056	9.5472	31.616	8.8784	30.948	9.3174
31.172	2.4918	30.456	2.1342	30.814	1.4186	31.53	1.7764
30.841	32.196	31.54	32.585	31.153	33.284	30.452	32.895
31.425	13.237	30.637	13.371	30.502	12.583	31.291	12.448
30.861	29.393	30.109	29.122	29.837	29.874	30.588	30.146
30.296	6.1902	29.617	5.7682	30.039	5.0887	30.719	5.5107
29.498	23.125	29.734	23.89	28.969	24.126	28.733	23.361
28.038	25.753	28.525	26.389	27.888	26.874	27.404	26.239
28.466	21.256	28.353	20.464	27.561	20.577	27.674	21.369
27.551	32.936	28.25	33.325	27.863	34.024	27.162	33.634
27.513	3.2899	26.81	2.9095	27.189	2.2058	27.892	2.5862
27.006	7.0467	27.705	6.6566	27.314	5.9582	26.617	6.3485
26.968	16.955	26.541	17.632	25.864	17.206	26.29	16.529
26.364	14.113	26.785	13.432	26.103	13.012	25.683	13.692
25.936	11.368	26.493	10.793	25.916	10.237	25.362	10.812
26.364	27.077	25.617	26.79	25.33	27.536	26.078	27.824
25.527	35.525	25.916	36.223	25.216	36.613	24.828	35.914
24.963	14.969	24.264	15.359	23.874	14.661	24.573	14.271
24.067	14.171	24.534	13.522	23.884	13.055	23.417	13.704
24.476	25.831	23.884	25.293	23.347	25.887	23.939	26.424
24.145	23.612	23.625	23.002	23.018	23.522	23.536	24.131
24.028	5.8398	23.362	6.2837	22.919	5.6181	23.584	5.1743
23.191	38.036	23.785	38.573	23.25	39.167	22.656	38.629
23.717	27.135	22.946	26.921	22.732	27.692	23.503	27.906
23.25	31.709	23.703	32.369	23.043	32.823	22.59	32.163
23.211	16.857	23.049	16.074	22.267	16.235	22.428	17.018
21.868	27.914	22.056	28.69	21.28	28.881	21.091	28.104
21.79	24.059	21.56	24.826	20.793	24.597	21.023	23.83
20.777	5.2364	21.344	4.6709	20.777	4.1053	20.211	4.6709
21.284	21.393	20.912	20.684	20.203	21.058	20.575	21.766
20.797	15.787	21.114	15.052	20.38	14.735	20.063	15.469
20.661	9.3436	20.106	9.92	19.53	9.365	20.085	8.7889
19.863	4.7887	19.177	5.2004	18.765	4.5144	19.452	4.1029
19.376	33.909	19.787	34.596	19.101	35.007	18.691	34.322
18.286	3.2509	18.891	2.7271	18.366	2.1225	17.762	2.6465
18.734	22.113	18.368	21.402	17.657	21.766	18.021	22.479
18.734	12.263	18.148	12.808	17.603	12.222	18.189	11.677
18.325	9.6745	17.706	10.181	17.2	9.562	17.819	9.0555
17.955	22.853	17.62	23.581	16.894	23.246	17.229	22.52
17.936	19.174	17.936	18.374	17.135	18.374	17.135	19.174
17.721	15.378	17.424	14.635	16.682	14.932	16.98	15.675
17.41	37.744	16.684	37.411	16.349	38.137	17.075	38.472
16.417	26.765	16.304	27.557	15.512	27.444	15.625	26.652
15.6	32.099	14.977	31.596	14.475	32.219	15.097	32.722
15.23	40.469	15.387	41.253	14.603	41.411	14.445	40.626
14.879	5.8982	15.121	5.1356	14.358	4.8946	14.116	5.6575
14.86	28.206	14.556	28.945	13.817	28.642	14.12	27.902
14.451	7.7475	13.906	8.333	13.32	7.788	13.865	7.2024
14.295	16.663	14.434	15.875	13.645	15.737	13.507	16.525
13.75	1.7911	13.145	2.3135	12.621	1.7075	13.229	1.1852
13.128	3.2315	12.429	3.6218	12.039	2.9235	12.738	2.5332
12.991	20.147	12.991	19.347	12.191	19.347	12.191	20.147
12.407	26.823	12.004	26.132	11.313	26.535	11.716	27.226
11.979	34.201	12.133	34.985	11.346	35.139	11.195	34.355
11.356	40.975	11.89	41.572	11.292	42.104	10.761	41.508
11.648	37.705	10.953	37.308	10.556	38.003	11.251	38.4
11.59	6.6185	10.924	7.0623	10.48	6.3968	11.146	5.9529
10.636	25.636	10.278	26.352	9.5634	25.994	9.9196	25.278
10.188	6.1902	10.57	5.4873	9.8671	5.1056	9.4855	5.8087
10.48	1.8495	9.9586	2.4554	9.3512	1.9331	9.8748	1.3272
9.6821	31.515	9.3415	30.792	8.6174	31.133	8.958	31.857
9.5653	29.743	9.0631	29.12	8.4402	29.623	8.9425	30.245
9.2734	12.731	9.5206	11.97	8.7595	11.723	8.5123	12.483
9.3902	21.587	9.1546	22.352	8.3896	22.117	8.6252	21.352
9.2928	16.137	9.1936	15.343	8.3994	15.443	8.4986	16.236
8.8062	4.886	8.6602	4.0996	7.8738	4.2454	8.0198	5.032
7.9497	36.576	8.0101	37.374	7.212	37.434	7.1516	36.636
7.502	22.989	7.0348	22.339	6.3866	22.806	6.8519	23.456
6.7429	17.578	6.3166	18.255	5.6392	17.829	6.0655	17.152
6.5871	32.176	6.2134	31.47	5.5068	31.844	5.8805	32.55
6.0616	7.0467	6.2796	6.2768	5.5087	6.0598	5.2927	6.8297
5.9642	4.0296	5.8844	3.2336	5.0883	3.3132	5.1681	4.1092
5.9448	10.473	5.9019	9.674	5.1039	9.716	5.1467	10.515
5.6333	25.48	5.3919	26.243	4.6289	26.002	4.8703	25.239
5.2051	39.846	5.5555	40.566	4.8352	40.915	4.4849	40.196
5.3997	14.191	5.0649	14.918	4.3389	14.584	4.6737	13.857
5.0688	37.199	5.2479	37.979	4.4693	38.158	4.2902	37.38
5.1077	27.66	4.9092	28.435	4.1345	28.237	4.333	27.462
4.4459	12.536	4.4868	11.737	3.6887	11.696	3.6478	12.495
4.1345	0.75943	3.4104	1.101	3.0697	0.37767	3.7938	0.036089
3.823	40.625	3.1709	40.161	2.7077	40.813	3.3597	41.277
3.4142	17.947	3.1573	17.19	2.4001	17.447	2.657	18.204
3.3559	6.3459	2.7135	6.8227	2.2366	6.1803	2.8789	5.7036
0.92266	32.858	0.98301	33.656	0.18492	33.716	0.12458	32.918
0.78641	1.9274	0.9324	1.1407	0.14404	0.99574	0	1.7824
68.604	26.415	68.922	25.681	69.656	25.998	69.339	26.732
67.514	26.181	67.864	26.901	68.583	26.551	68.234	25.833
66.736	2.4334	67.348	2.9475	67.863	2.3347	67.25	1.8206
65.607	2.375	66.121	2.988	66.734	2.4739	66.219	1.861
44.525	30.133	44.095	30.808	44.771	31.236	45.201	30.563
43.494	31.184	44.247	30.913	44.518	31.666	43.764	31.937
35.824	3.0563	36.622	3.1162	36.683	2.3185	35.885	2.2586
35.824	2.2387	36.624	2.2594	36.644	1.4596	35.846	1.4391
25.255	2.6086	24.47	2.4554	24.622	1.6703	25.408	1.8235
24.398	2.667	23.614	2.5101	23.771	1.7258	24.556	1.8826
