# Supplementary material for: Ant collective cognition allows for efficient navigation through disordered environments
Source: eLife. 2020 May 12;9:e55195. doi: 10.7554/eLife.55195 (PMC7332297; doi:10.7554/eLife.55195)
Supplement: Source data 1. — Each row in every file corresponds to the four vertices of a single cube, ordered as follows: X1, Y1, X2, Y2, X3, Y3, Y4. [file elife-55195-data1.zip › 1380008_250_cubes.txt]

69.831	29.583	69.831	30.383	70.631	30.383	70.631	29.583
69.519	35.962	69.827	35.223	70.565	35.531	70.257	36.271
69.09	20.881	69.691	21.408	70.219	20.807	69.617	20.278
68.817	5.9559	69.382	6.5215	69.948	5.9559	69.382	5.3903
68.758	26.481	69.1	25.757	69.823	26.098	69.482	26.822
68.719	31.182	68.823	31.975	69.617	31.871	69.512	31.077
68.212	18.852	68.586	18.145	69.293	18.519	68.919	19.226
68.544	8.9995	68.34	8.2259	69.114	8.0222	69.317	8.796
68.114	41.581	68.643	40.98	69.243	41.509	68.715	42.11
67.822	16.92	67.736	16.125	68.531	16.039	68.617	16.834
67.217	27.749	67.651	27.078	68.323	27.511	67.888	28.184
67.139	13.604	67.854	13.962	68.212	13.246	67.497	12.888
66.319	36.645	66.917	36.113	67.449	36.711	66.851	37.242
65.598	16.316	65.754	17.1	66.539	16.943	66.382	16.159
64.895	33.465	64.73	34.247	65.513	34.413	65.678	33.629
64.72	23.983	65.013	23.238	65.757	23.533	65.464	24.276
64.329	6.4242	64.829	7.0489	65.454	6.549	64.954	5.9245
63.92	29.505	64.277	28.789	64.993	29.146	64.635	29.862
63.92	12.316	64.068	11.53	64.854	11.679	64.706	12.465
63.939	20.355	63.96	21.154	64.76	21.133	64.739	20.333
63.022	0.98097	62.814	0.20872	63.586	0	63.795	0.77225
62.457	28.041	63.012	27.466	63.588	28.02	63.032	28.595
62.027	36.899	62.603	36.343	63.158	36.92	62.582	37.474
61.93	19.301	62.287	18.585	63.003	18.943	62.645	19.658
61.52	25.505	61.797	26.256	62.547	25.979	62.271	25.228
61.208	15.711	61.229	14.911	62.029	14.932	62.008	15.732
60.896	7.8484	61.418	8.4544	62.024	7.9319	61.502	7.3261
61.091	5.156	60.911	4.3766	61.69	4.1967	61.87	4.9762
60.525	22.442	60.546	23.242	61.345	23.22	61.325	22.421
58.925	31.904	58.966	32.702	59.765	32.661	59.724	31.863
58.906	27.222	58.745	28.004	59.529	28.166	59.689	27.382
58.281	36.996	58.735	36.337	59.394	36.79	58.941	37.449
58.125	14.033	58.105	13.233	58.905	13.213	58.925	14.012
58.008	5.6243	57.749	4.8675	58.506	4.6084	58.765	5.3654
57.755	9.5067	57.865	8.7144	58.657	8.8245	58.547	9.6167
56.818	38.947	57.588	38.729	57.806	39.499	57.036	39.716
56.877	17.057	56.897	16.257	57.697	16.278	57.676	17.077
56.604	7.5557	56.4	6.7822	57.174	6.5785	57.377	7.3522
56.155	27.28	56.521	27.991	57.232	27.626	56.866	26.914
55.921	34.46	56.476	33.885	57.052	34.439	56.497	35.014
55.94	24.081	56.398	24.736	57.054	24.28	56.597	23.622
55.218	20.94	55.605	21.64	56.306	21.252	55.918	20.552
55.101	12.355	54.831	11.602	55.584	11.332	55.854	12.085
54.653	31.573	55.196	30.985	55.783	31.53	55.24	32.115
54.419	24.9	54.476	25.698	55.273	25.642	55.216	24.844
53.97	6.4632	54.693	6.8048	55.035	6.0814	54.311	5.7398
53.697	15.008	53.735	14.21	54.535	14.248	54.496	15.047
53.209	29.797	53.11	30.591	53.903	30.691	54.003	29.897
53.131	4.5122	52.673	3.8559	53.33	3.3986	53.787	4.0549
52.37	37.913	52.166	38.686	52.94	38.891	53.144	38.116
51.551	26.617	51.868	27.351	52.602	27.033	52.285	26.299
51.219	10.853	51.282	10.056	52.079	10.118	52.016	10.916
50.224	23.827	50.606	23.123	51.308	23.505	50.926	24.208
50.107	7.5557	50.731	8.0554	51.231	7.4309	50.606	6.931
50.009	31.67	49.705	32.41	50.444	32.714	50.749	31.975
49.19	16.121	49.666	16.763	50.31	16.286	49.832	15.644
48.624	20.433	49.114	19.8	49.746	20.29	49.256	20.922
49.034	5.8974	48.499	5.3027	49.092	4.7676	49.629	5.3623
48.741	38.752	48.326	39.435	49.01	39.851	49.426	39.166
48.351	31.221	49.085	30.903	49.403	31.637	48.669	31.955
48.117	2.3466	48.858	2.6473	49.159	1.9058	48.417	1.6053
47.961	10.58	48.685	10.921	49.026	10.198	48.302	9.8563
47.805	35.436	47.471	36.163	48.199	36.495	48.532	35.767
47.532	28.393	47.284	29.153	48.047	29.399	48.292	28.638
46.4	18.091	46.78	18.795	47.485	18.414	47.104	17.711
46.01	13.76	46.769	14.013	47.022	13.254	46.263	13.001
45.62	22.169	45.992	22.875	46.7	22.503	46.328	21.794
44.995	11.926	44.67	11.195	45.401	10.87	45.727	11.601
44.898	19.125	44.796	18.332	45.59	18.23	45.692	19.023
44.586	35.26	44.377	36.033	45.149	36.241	45.358	35.469
44.332	4.4147	45.132	4.4352	45.151	3.6354	44.352	3.615
43.025	27.963	43.569	27.378	44.154	27.922	43.61	28.508
43.259	38.147	43.017	38.91	43.78	39.15	44.022	38.387
43.025	9.7798	42.51	9.1668	43.124	8.653	43.637	9.2658
42.362	16.179	42.133	15.412	42.9	15.184	43.128	15.951
42.225	35.767	41.704	36.374	42.311	36.895	42.832	36.288
41.425	25.212	42.182	24.957	42.44	25.714	41.681	25.969
41.581	32.08	41.027	32.655	41.603	33.211	42.157	32.634
40.996	1.0395	41.784	0.90486	41.649	0.11632	40.861	0.25095
40.859	40.001	41.659	40.02	41.64	40.82	40.84	40.801
40.586	27.807	41.341	27.542	41.605	28.297	40.85	28.562
40.586	7.068	40.292	6.3239	41.037	6.0303	41.329	6.7744
40.332	5.4292	41.103	5.6463	41.32	4.8765	40.549	4.6593
40.215	11.906	40.953	12.217	41.263	11.48	40.526	11.169
40.215	21.271	40.533	22.005	41.267	21.687	40.949	20.953
39.572	15.789	40.157	16.334	40.701	15.748	40.116	15.203
40.137	10.853	39.449	10.447	39.853	9.7578	40.543	10.163
39.474	1.9955	38.844	1.503	39.336	0.87259	39.966	1.3651
38.811	20.413	39.027	19.642	39.798	19.859	39.581	20.63
38.03	2.7368	38.774	2.4432	38.481	1.699	37.736	1.9927
37.913	26.695	37.654	27.452	38.411	27.71	38.67	26.955
37.757	37.699	38.452	38.095	38.056	38.789	37.361	38.393
36.626	24.1	37.275	23.632	37.742	24.282	37.092	24.75
36.04	21.037	36.616	21.593	37.172	21.018	36.596	20.462
36.489	14.891	35.904	14.346	36.448	13.761	37.033	14.306
36.138	32.665	35.395	32.958	35.687	33.703	36.432	33.408
34.85	7.6143	35.642	7.4984	35.525	6.7069	34.735	6.8228
35.143	18.871	34.472	18.437	34.905	17.765	35.578	18.2
34.05	40.43	34.813	40.67	34.571	41.433	33.808	41.193
34.558	10.053	33.769	9.915	33.908	9.127	34.696	9.265
34.167	29.368	33.52	29.838	33.992	30.486	34.638	30.014
34.148	21.564	33.518	21.071	33.024	21.701	33.656	22.194
33.797	24.842	33.007	24.717	32.882	25.507	33.672	25.632
32.099	23.554	31.299	23.515	31.26	24.313	32.06	24.352
32.08	10.794	31.292	10.936	31.151	10.148	31.939	10.007
31.787	20.296	31.844	19.498	31.046	19.441	30.989	20.239
31.241	2.5027	30.543	2.1125	30.933	1.4142	31.631	1.8044
31.378	33.972	30.583	34.074	30.685	34.868	31.479	34.766
30.558	18.071	30.845	17.325	30.098	17.038	29.811	17.784
30.363	6.2096	29.682	5.7891	30.104	5.1086	30.782	5.5291
30.265	4.083	30.777	3.4684	30.162	2.9563	29.651	3.5709
30.539	30.695	29.741	30.65	29.696	31.448	30.494	31.493
29.875	11.711	30.279	11.02	29.587	10.617	29.185	11.308
29.27	40.957	28.506	41.191	28.742	41.956	29.507	41.722
29.466	20.881	29.183	21.629	28.434	21.346	28.716	20.598
28.588	38.596	27.813	38.799	28.018	39.574	28.791	39.369
27.963	25.72	28.279	26.455	27.544	26.769	27.228	26.034
27.573	15.828	27.476	15.034	26.682	15.131	26.779	15.925
27.378	17.915	26.756	18.418	26.252	17.795	26.877	17.293
26.734	4.2001	27.243	3.5837	26.629	3.0738	26.118	3.6901
26.617	22.481	26.557	23.279	25.759	23.217	25.819	22.419
25.934	9.6628	26.5	9.0972	25.934	8.5314	25.369	9.0972
26.383	12.238	25.587	12.158	25.667	11.362	26.463	11.442
25.681	2.015	26.235	1.4387	25.659	0.88387	25.105	1.4601
25.388	38.85	25.954	39.416	25.388	39.981	24.822	39.416
25.232	26.871	25.651	27.552	24.972	27.971	24.551	27.29
25.271	5.117	24.502	4.8946	24.725	4.1261	25.493	4.3485
24.959	32.646	25.417	33.301	24.762	33.76	24.303	33.104
23.164	27.085	22.975	27.862	22.196	27.673	22.387	26.896
22.871	19.633	22.77	18.839	21.976	18.94	22.077	19.734
22.754	31.319	22.03	30.978	21.689	31.699	22.413	32.043
22.169	6.3656	22.53	5.6522	21.818	5.2905	21.455	6.0039
22.462	16.472	22.282	15.692	21.502	15.872	21.681	16.652
22.442	12.16	21.677	12.395	21.441	11.631	22.206	11.395
21.447	36.645	21.907	37.299	21.254	37.759	20.793	37.106
21.818	4.5512	21.158	5.0044	20.706	4.3452	21.365	3.892
21.135	10.151	21.669	9.5549	21.072	9.0209	20.54	9.6165
21.389	23.183	21.328	23.981	20.53	23.921	20.591	23.123
20.784	20.53	20.513	19.777	19.761	20.046	20.031	20.799
19.594	34.128	19.958	34.839	19.248	35.205	18.882	34.493
19.711	13.994	19.135	14.55	18.579	13.974	19.155	13.418
19.008	3.6928	19.539	3.0937	18.94	2.5636	18.409	3.1627
19.438	24.217	19.137	23.476	18.396	23.777	18.696	24.518
19.399	28.763	18.807	28.223	18.269	28.814	18.86	29.354
19.203	15.847	19.047	15.063	18.261	15.22	18.419	16.004
18.501	23.105	18.058	22.44	17.391	22.883	17.836	23.548
18.13	16.901	17.924	17.673	17.151	17.466	17.358	16.694
17.448	37.874	16.714	37.556	16.396	38.29	17.13	38.608
17.311	31.514	17.126	32.293	16.347	32.107	16.533	31.329
16.999	19.652	16.538	18.998	15.885	19.459	16.345	20.113
16.667	13.272	16.999	12.545	16.273	12.212	15.939	12.939
16.882	28.607	16.222	28.155	15.77	28.814	16.429	29.267
16.316	41.347	15.532	41.187	15.372	41.969	16.156	42.131
15.828	10.716	16.123	9.9722	15.378	9.6786	15.085	10.423
15.809	24.237	15.452	24.953	14.736	24.594	15.093	23.878
15.653	5.2536	15.03	5.7554	14.527	5.1322	15.151	4.6304
15.438	27.573	14.798	27.091	14.318	27.731	14.958	28.213
14.56	2.6588	14.704	1.8721	13.918	1.7272	13.774	2.5138
13.916	15.086	13.497	15.767	12.816	15.347	13.235	14.666
13.663	32.294	13.762	33.089	12.968	33.188	12.869	32.394
13.604	39.884	13.06	39.297	12.475	39.841	13.019	40.428
12.765	7.1655	12.9	6.377	12.112	6.2423	11.977	7.0309
12.707	37.269	12.121	36.723	11.575	37.31	12.162	37.855
12.609	19.711	12.139	20.356	11.491	19.886	11.961	19.24
11.77	27.807	11.47	28.549	10.728	28.248	11.029	27.507
11.458	12.472	10.736	12.815	10.393	12.093	11.115	11.75
10.795	8.9604	10.814	8.1607	10.014	8.1412	9.9948	8.9409
10.112	3.6148	10.592	2.9748	9.9519	2.4949	9.472	3.1348
9.8778	14.482	9.7022	13.701	8.9218	13.877	9.0974	14.657
9.5266	30.148	8.8867	29.668	8.4067	30.308	9.0467	30.788
8.9803	33.231	8.9394	34.029	8.1395	33.988	8.1804	33.19
8.4731	3.6928	7.6888	3.8497	7.5308	3.0654	8.317	2.9083
8.356	24.627	7.7434	24.112	7.2284	24.725	7.841	25.24
7.7122	36.84	8.1239	37.525	7.4371	37.937	7.0255	37.252
7.9853	8.7653	7.2771	9.1388	6.9045	8.4313	7.6127	8.0579
7.4976	16.238	7.0059	16.868	6.3738	16.376	6.8674	15.745
6.4636	5.995	6.8382	5.2879	6.13	4.9137	5.7573	5.6208
6.4636	18.13	6.0753	18.829	5.3749	18.441	5.7651	17.742
6.2685	2.7368	6.3114	1.9381	5.5135	1.8948	5.4705	2.6935
6.1709	9.6043	5.7417	10.279	5.0667	9.8497	5.4959	9.1748
4.6882	41.386	4.9477	42.143	4.1907	42.401	3.9312	41.646
4.6492	7.0875	4.8248	6.3071	4.0444	6.1315	3.8688	6.9119
4.6297	20.94	4.5867	21.738	3.7888	21.697	3.8317	20.897
4.5906	12.18	4.2648	11.449	3.5332	11.776	3.861	12.506
4.1419	0.78587	3.4181	1.1274	3.0767	0.40409	3.8005	0.062507
4.0249	30.675	3.9195	31.467	3.1274	31.364	3.2308	30.57
3.9663	27.963	3.8649	28.757	3.0708	28.654	3.1723	27.862
3.4591	35.065	3.3752	35.861	2.5792	35.777	2.6631	34.981
3.2835	37.543	2.507	37.353	2.3178	38.13	3.0942	38.319
2.7957	24.9	2.8153	25.7	2.0154	25.72	1.9958	24.92
2.8153	4.2976	2.1734	4.7742	1.6954	4.1318	2.3392	3.6552
2.4056	18.364	2.4056	17.564	1.6057	17.564	1.6057	18.364
0.94232	32.997	1.0067	33.793	0.20875	33.859	0.14437	33.061
0.78624	1.9759	0.93842	1.1907	0.15413	1.038	0	1.8233
66.924	2.4637	67.541	2.9737	68.051	2.3574	67.434	1.8474
65.793	2.4052	66.295	3.0279	66.917	2.5257	66.415	1.903
63.608	40.957	63.333	41.708	64.084	41.983	64.359	41.232
62.476	41.386	62.517	42.184	63.316	42.143	63.275	41.345
58.945	1.9564	58.823	1.1658	59.614	1.0442	59.735	1.8348
57.911	1.0395	58.605	1.4364	59.002	0.74182	58.308	0.34493
52.233	20.237	52.233	19.437	53.033	19.437	53.033	20.237
51.199	19.613	51.557	18.897	52.273	19.255	51.915	19.97
35.982	3.088	36.782	3.088	36.782	2.2881	35.982	2.2881
35.923	2.2686	36.723	2.2686	36.723	1.4687	35.923	1.4687
33.25	37.504	33.922	37.939	33.487	38.61	32.815	38.175
32.997	38.382	32.228	38.606	32.454	39.375	33.221	39.148
