# Supplementary material for: Ant collective cognition allows for efficient navigation through disordered environments
Source: eLife. 2020 May 12;9:e55195. doi: 10.7554/eLife.55195 (PMC7332297; doi:10.7554/eLife.55195)
Supplement: Source data 1. — Each row in every file corresponds to the four vertices of a single cube, ordered as follows: X1, Y1, X2, Y2, X3, Y3, Y4. [file elife-55195-data1.zip › 1380010_250_cubes.txt]

69.847	21.372	70.077	20.605	70.844	20.835	70.614	21.602
69.574	29.489	69.574	30.289	70.374	30.289	70.374	29.489
69.516	35.187	69.251	35.942	70.005	36.207	70.271	35.452
68.462	1.0403	69.105	1.517	69.581	0.87453	68.939	0.39784
68.599	25.118	68.676	25.914	69.473	25.836	69.395	25.04
68.501	21.489	68.773	22.242	69.525	21.971	69.254	21.218
68.482	31.089	68.565	31.885	69.361	31.801	69.277	31.005
67.018	27.674	67.457	27.005	68.126	27.444	67.687	28.113
67.33	4.4941	67.033	3.7513	67.776	3.4541	68.073	4.1969
67.272	35.948	66.993	36.699	67.743	36.976	68.022	36.227
65.847	13.528	65.683	12.745	66.465	12.581	66.63	13.363
65.516	34.874	65.436	35.671	66.232	35.751	66.312	34.954
64.618	21.723	64.841	22.492	65.609	22.269	65.387	21.501
63.935	32.006	64.591	31.548	65.049	32.203	64.394	32.662
63.721	29.411	64.07	28.691	64.79	29.04	64.44	29.76
62.413	12.299	62.89	12.941	63.532	12.465	63.056	11.822
62.433	39.811	63.21	39.622	63.4	40.398	62.623	40.588
61.886	28.689	62.161	29.44	62.913	29.165	62.638	28.414
61.262	25.411	61.556	26.156	62.3	25.862	62.006	25.118
60.852	32.923	61.156	33.663	61.896	33.36	61.592	32.621
60.911	14.075	61.015	13.281	61.808	13.386	61.704	14.179
60.208	9.4698	60.59	10.173	61.293	9.7911	60.911	9.0881
59.974	4.9039	59.56	4.2196	60.244	3.8049	60.658	4.4892
59.506	39.655	59.651	40.441	60.438	40.297	60.293	39.511
59.369	18.563	59.429	17.765	60.227	17.825	60.167	18.622
58.823	5.86	58.801	5.0601	59.601	5.0385	59.623	5.8383
58.452	31.499	58.77	32.233	59.504	31.916	59.187	31.181
58.218	28.006	58.084	28.794	58.872	28.929	59.007	28.141
58.121	35.831	57.842	36.582	58.592	36.859	58.87	36.11
56.657	26.933	57.04	26.231	57.742	26.615	57.359	27.317
56.833	14.523	56.968	13.735	57.756	13.87	57.621	14.658
56.852	19.889	56.832	19.09	57.632	19.069	57.652	19.869
56.208	11.167	56.763	11.744	57.34	11.189	56.785	10.613
55.779	33.431	56.178	32.738	56.872	33.136	56.472	33.831
55.682	22.074	55.842	22.859	56.626	22.697	56.465	21.914
55.408	14.504	55.691	15.252	56.44	14.969	56.156	14.221
55.252	35.928	54.927	36.66	55.658	36.984	55.983	36.254
54.647	5.0014	54.322	4.2703	55.053	3.9454	55.378	4.6763
54.179	23.343	54.393	22.572	55.164	22.787	54.95	23.557
52.462	34.816	53.066	34.293	53.59	34.896	52.986	35.421
52.462	20.338	52.901	19.668	53.57	20.108	53.131	20.777
51.564	22.035	52.008	21.37	52.674	21.813	52.23	22.48
51.74	11.46	51.615	10.67	52.405	10.545	52.53	11.335
51.31	4.299	52.102	4.4176	52.221	3.6264	51.429	3.5077
50.529	40.397	51.173	39.92	51.649	40.562	51.007	41.038
50.549	7.6161	50.508	6.817	51.308	6.7761	51.349	7.5751
50.022	16.982	50.701	17.408	51.126	16.73	50.449	16.305
50.061	14.016	50.291	13.25	51.058	13.479	50.828	14.246
50.002	37.723	50.024	38.523	50.824	38.504	50.802	37.704
49.651	28.123	50.106	27.464	50.765	27.918	50.311	28.576
49.944	2.1136	49.686	1.3566	50.443	1.0976	50.701	1.8546
49.105	31.167	49.821	30.81	50.18	31.526	49.464	31.883
48.812	25.704	48.691	26.494	49.481	26.617	49.604	25.827
47.837	6.8746	48.637	6.9127	48.676	6.1134	47.876	6.0754
47.251	17.626	47.952	18.014	48.34	17.315	47.641	16.927
47.368	36.24	47.185	37.019	47.963	37.204	48.147	36.426
46.998	23.909	46.838	24.693	47.622	24.853	47.782	24.07
46.549	9.9381	47.083	10.535	47.679	10.002	47.146	9.4052
45.963	29.274	46.732	29.052	46.955	29.821	46.186	30.043
45.3	20.104	45.764	20.757	46.416	20.293	45.954	19.641
45.105	13.45	45.858	13.721	46.129	12.968	45.376	12.697
44.578	24.162	44.519	24.96	45.318	25.021	45.376	24.223
44.598	4.0648	44.178	3.384	44.859	2.9637	45.279	3.6443
44.207	34.27	45.005	34.194	45.079	34.99	44.283	35.066
43.622	26.874	43.257	27.587	43.969	27.951	44.334	27.241
43.524	9.1771	43.208	8.4426	43.942	8.1252	44.26	8.8594
42.861	37.977	43.585	37.635	43.926	38.359	43.204	38.701
42.412	20.982	42.512	20.188	43.306	20.287	43.206	21.081
42.158	7.5771	42.935	7.771	43.13	6.9948	42.354	6.8008
41.827	30.523	42.605	30.334	42.795	31.111	42.018	31.3
41.905	5.3917	42.705	5.3917	42.705	4.5917	41.905	4.5917
41.983	37.645	41.269	38.004	41.626	38.718	42.342	38.361
41.554	35.655	40.958	36.188	41.491	36.785	42.088	36.252
41.163	14.523	41.961	14.583	42.022	13.786	41.224	13.726
40.715	17.06	41.446	17.387	41.772	16.656	41.042	16.33
40.91	0.92327	41.7	0.78861	41.565	0	40.775	0.13464
40.5	6.8746	41.28	6.699	41.105	5.9185	40.324	6.0941
39.524	10.055	40.244	10.405	40.594	9.685	39.876	9.3355
39.427	23.518	39.507	24.314	40.303	24.234	40.223	23.438
39.232	32.553	38.912	33.286	39.645	33.606	39.965	32.874
39.388	1.8794	38.759	1.3842	39.255	0.75583	39.883	1.251
38.119	12.631	38.851	12.956	39.177	12.225	38.445	11.9
38.568	26.66	37.948	27.165	38.453	27.786	39.074	27.28
37.827	21.957	37.946	22.749	38.738	22.63	38.619	21.838
37.944	28.045	38.722	28.234	38.533	29.013	37.755	28.822
37.632	30.933	38.432	30.933	38.432	31.733	37.632	31.733
37.573	37.489	38.246	37.924	37.811	38.596	37.14	38.16
36.363	29.157	35.924	29.827	36.594	30.266	37.033	29.596
35.895	17.411	36.611	17.769	36.97	17.053	36.254	16.696
36.617	2.2307	35.881	1.9201	36.192	1.1828	36.929	1.4933
35.778	14.972	35.269	14.356	35.885	13.846	36.395	14.462
35.095	13.45	35.889	13.552	35.991	12.758	35.198	12.657
35.251	24.67	34.765	25.306	35.401	25.791	35.887	25.155
35.485	1.7623	34.732	1.4971	34.997	0.74229	35.751	1.0075
34.919	23.46	34.463	24.117	35.118	24.574	35.577	23.918
34.744	7.4795	35.538	7.3825	35.442	6.5884	34.648	6.6853
34.178	26.25	34.974	26.33	34.896	27.126	34.1	27.046
34.451	9.899	33.673	9.7191	33.852	8.9396	34.633	9.1195
33.866	40.201	34.621	40.467	34.355	41.222	33.602	40.957
34.139	16.514	33.347	16.409	33.45	15.616	34.244	15.721
33.397	30.738	34.164	30.966	33.938	31.733	33.171	31.505
33.866	20.591	33.077	20.463	33.206	19.674	33.994	19.801
33.066	36.923	33.852	37.081	33.694	37.866	32.91	37.708
31.914	32.299	32.65	32.617	32.332	33.351	31.598	33.033
31.973	10.621	31.187	10.762	31.044	9.9747	31.833	9.8335
31.193	2.3672	30.512	1.95	30.927	1.2673	31.61	1.6845
30.432	36.806	30.867	37.477	30.195	37.913	29.76	37.241
30.822	22.601	30.748	23.397	29.95	23.321	30.026	22.525
30.295	6.0551	29.606	5.6494	30.012	4.9599	30.701	5.3655
30.217	3.9282	30.718	3.3034	30.092	2.8037	29.592	3.4283
29.807	26.27	30.285	26.911	29.641	27.39	29.165	26.746
30.236	12.982	29.495	13.282	29.194	12.541	29.936	12.241
29.144	38.914	29.912	39.136	29.69	39.905	28.921	39.682
29.456	18.094	28.67	18.241	28.523	17.454	29.31	17.308
28.539	13.587	29.075	12.993	28.482	12.457	27.946	13.05
28.656	31.245	27.926	30.919	27.6	31.649	28.33	31.975
28.168	27.85	27.37	27.793	27.313	28.592	28.112	28.648
28.031	16.338	27.456	16.893	26.902	16.317	27.477	15.762
27.524	22.855	27.524	23.655	26.724	23.655	26.724	22.855
27.251	8.338	26.455	8.3993	26.392	7.6016	27.191	7.5404
26.666	4.0453	27.177	3.4289	26.56	2.9189	26.051	3.5353
26.353	18.094	26.646	17.349	25.901	17.058	25.61	17.803
26.529	10.875	25.858	11.308	25.425	10.636	26.096	10.202
25.651	1.8404	26.207	1.2637	25.63	0.70914	25.075	1.2858
25.183	38.582	25.76	39.138	25.204	39.714	24.629	39.157
25.69	33.84	24.896	33.745	24.8	34.539	25.594	34.634
25.222	4.9429	24.451	4.7323	24.662	3.9604	25.432	4.171
25.436	16.202	25.436	15.402	24.636	15.402	24.636	16.202
25.222	11.323	24.422	11.323	24.422	10.523	25.222	10.523
23.68	27.382	23.116	26.816	22.55	27.382	23.116	27.948
23.036	38.992	23.706	39.431	23.269	40.1	22.599	39.661
23.192	22.757	22.726	23.407	22.076	22.941	22.545	22.291
22.997	10.562	22.199	10.582	22.18	9.7821	22.978	9.7626
22.978	26.387	22.256	26.045	21.914	26.769	22.636	27.111
22.47	31.343	22.765	32.088	22.022	32.381	21.727	31.637
22.49	17.938	22.613	17.147	21.823	17.026	21.7	17.816
22.197	36.065	21.444	35.799	21.179	36.555	21.934	36.82
21.905	8.3575	21.963	7.5595	21.165	7.5011	21.109	8.299
21.67	13.08	21.011	13.532	20.558	12.872	21.22	12.42
21.339	4.5721	20.593	4.8621	20.305	4.1163	21.05	3.8264
20.617	1.7038	20.853	0.93911	20.088	0.70383	19.854	1.4685
20.441	40.67	19.686	40.41	19.427	41.167	20.184	41.427
20.07	18.855	19.69	19.559	18.988	19.179	19.368	18.475
19.505	14.66	19.294	13.889	18.521	14.101	18.734	14.872
18.997	24.143	18.484	23.53	17.871	24.043	18.385	24.658
18.88	9.0015	18.326	9.578	17.75	9.0235	18.305	8.4469
18.646	15.655	17.987	16.107	17.534	15.448	18.195	14.995
18.158	28.904	17.479	28.484	17.058	29.165	17.739	29.585
17.027	2.2502	16.244	2.4149	16.08	1.6321	16.863	1.4672
16.792	25.411	16.199	24.876	15.663	25.471	16.258	26.006
16.246	33.021	16.365	33.813	15.575	33.93	15.456	33.14
16.344	37.021	16.285	37.819	15.487	37.758	15.547	36.962
15.036	9.0795	14.275	9.3213	14.033	8.5585	14.796	8.3168
14.744	28.611	14.314	27.936	13.639	28.365	14.07	29.04
14.061	17.45	13.905	18.235	13.12	18.078	13.276	17.293
13.729	12.455	13.512	11.685	12.744	11.902	12.96	12.672
13.241	5.138	13.45	4.3657	12.679	4.1569	12.47	4.9292
13.065	35.382	12.521	34.796	11.936	35.341	12.48	35.926
12.168	31.909	12.209	32.709	11.411	32.75	11.37	31.95
12.09	38.64	12.168	39.436	11.372	39.515	11.294	38.718
11.368	15.031	10.995	15.738	10.287	15.363	10.662	14.656
11.329	9.7429	10.556	9.9464	10.353	9.1728	11.126	8.9693
9.924	7.8892	9.4947	8.5642	8.8196	8.1347	9.2508	7.4596
9.5533	26.231	9.3933	25.448	8.6089	25.608	8.7708	26.392
9.2411	32.104	8.605	31.62	8.1211	32.258	8.7591	32.742
8.9484	21.821	8.8879	21.023	8.0898	21.085	8.1523	21.883
8.4606	20.435	8.4801	19.635	7.6801	19.618	7.6625	20.416
8.324	26.133	7.684	25.653	7.204	26.293	7.844	26.773
7.5825	36.533	7.9942	37.22	7.3093	37.632	6.8976	36.945
7.9337	13.802	7.5923	13.079	6.8684	13.422	7.2118	14.145
7.4264	7.3819	7.6918	6.627	6.9386	6.3618	6.6732	7.1168
6.6264	31.401	6.8215	32.178	6.0449	32.371	5.8518	31.596
6.6654	20.982	6.601	21.78	5.8049	21.715	5.8693	20.917
6.5874	5.3917	5.8225	5.6215	5.5923	4.8553	6.3591	4.6252
6.3337	16.963	5.8635	16.315	5.2176	16.786	5.6879	17.433
5.8849	26.738	5.6625	25.969	4.8957	26.191	5.1181	26.96
5.6703	10.933	4.9679	11.313	4.5874	10.608	5.2918	10.229
4.5776	41.06	4.8	41.829	4.0332	42.051	3.8108	41.282
4.0508	14.27	4.0722	13.47	3.2722	13.45	3.2527	14.249
3.5435	3.616	2.7747	3.8332	2.5581	3.0633	3.3269	2.8461
3.3288	34.738	3.2488	35.534	2.4527	35.452	2.5347	34.656
3.1727	37.235	2.9522	38.004	2.1834	37.782	2.4059	37.015
3.1142	7.1283	2.4664	7.5973	1.9981	6.9495	2.6459	6.4803
2.5288	41.138	2.7708	41.901	2.0078	42.143	1.7659	41.38
2.4703	20.143	1.9259	19.557	1.3405	20.104	1.8868	20.689
2.3727	24.026	1.8576	24.638	1.2468	24.121	1.762	23.51
0.83123	32.611	0.90928	33.407	0.11317	33.485	0.035122	32.689
0.7922	1.7038	0.89172	0.9099	0.097562	0.81068	0	1.6045
67.526	15.987	67.826	16.728	68.568	16.428	68.267	15.686
66.921	15.245	67.168	16.006	67.929	15.759	67.681	14.998
65.087	9.9185	65.746	10.372	66.199	9.7125	65.54	9.2592
64.56	11.05	64.438	10.259	65.229	10.138	65.35	10.928
64.228	6.66	64.975	6.9472	65.262	6.2005	64.515	5.9132
63.038	6.3868	63.537	7.0114	64.162	6.5117	63.662	5.8869
60.911	21.918	61.196	21.171	61.943	21.456	61.658	22.203
60.794	20.943	61.064	20.189	61.817	20.461	61.547	21.214
56.599	8.4551	56.674	7.6586	57.471	7.7345	57.395	8.5308
56.403	7.5575	56.532	6.7679	57.321	6.8959	57.193	7.6857
25.749	31.85	24.98	31.633	24.763	32.402	25.532	32.621
25.417	32.67	24.619	32.631	24.58	33.431	25.378	33.47
17.709	5.8404	18.147	5.1692	17.475	4.7339	17.038	5.4049
17.592	6.738	17.967	6.0305	17.259	5.657	16.886	6.3646
16.909	20.689	16.41	21.313	15.786	20.814	16.285	20.189
15.719	20.396	15.68	21.196	14.88	21.155	14.921	20.357
16.812	15.109	16.537	15.859	15.786	15.583	16.063	14.832
15.895	14.953	15.819	14.156	15.023	14.233	15.099	15.029
9.6313	5.4502	8.9172	5.8079	8.5581	5.0923	9.2742	4.7345
9.4167	4.5917	8.6908	4.9255	8.3572	4.1987	9.083	3.8646
