# Supplementary material for: Ant collective cognition allows for efficient navigation through disordered environments
Source: eLife. 2020 May 12;9:e55195. doi: 10.7554/eLife.55195 (PMC7332297; doi:10.7554/eLife.55195)
Supplement: Source data 1. — Each row in every file corresponds to the four vertices of a single cube, ordered as follows: X1, Y1, X2, Y2, X3, Y3, Y4. [file elife-55195-data1.zip › 1380011_1_250_cubes.txt]

69.548	35.1	69.271	35.851	70.022	36.127	70.299	35.377
69.567	29.412	69.567	30.212	70.367	30.212	70.367	29.412
69.853	21.26	70.118	20.504	70.873	20.77	70.609	21.524
69.033	22.597	69.407	21.89	70.114	22.264	69.74	22.971
68.555	0.91043	69.17	1.4226	69.682	0.808	69.067	0.29585
68.651	32.657	68.858	33.43	69.631	33.222	69.423	32.449
68.555	25.078	68.657	25.872	69.451	25.769	69.349	24.977
68.174	14.674	68.64	15.324	69.29	14.857	68.823	14.207
68.059	10.78	68.3	11.543	69.063	11.302	68.822	10.539
67.544	26.777	67.779	27.541	68.543	27.306	68.308	26.542
67.486	7.0955	67.844	7.811	68.56	7.4532	68.202	6.7377
67.353	4.442	67.07	3.6939	67.818	3.4108	68.101	4.1589
66.799	18.912	67.188	19.611	67.887	19.223	67.498	18.524
65.997	40.484	66.699	40.098	67.083	40.801	66.382	41.184
65.463	25.594	65.86	26.289	66.554	25.892	66.157	25.197
65.787	13.471	65.646	12.684	66.433	12.543	66.575	13.33
65.654	35.749	65.497	36.534	66.281	36.691	66.438	35.906
64.432	5.3583	65.008	5.9136	65.563	5.3377	64.987	4.7824
63.783	15.762	64.149	16.474	64.86	16.108	64.494	15.397
63.764	18.549	63.843	19.346	64.639	19.265	64.56	18.47
63.535	29.603	63.77	30.366	64.535	30.131	64.299	29.368
63.019	6.3319	63.519	6.9567	64.144	6.4569	63.644	5.8321
62.828	36.131	63.555	35.797	63.889	36.525	63.162	36.859
62.695	2.1894	63.483	2.324	63.618	1.5355	62.829	1.4008
62.37	12.231	62.823	12.89	63.483	12.437	63.029	11.777
62.389	39.682	63.166	39.489	63.358	40.266	62.581	40.459
62.084	16.889	62.241	17.673	63.025	17.516	62.868	16.732
62.046	24.754	62.268	23.984	63.037	24.208	62.814	24.975
61.759	10.455	62.482	10.798	62.825	10.075	62.102	9.7324
60.538	23.876	61.052	24.488	61.665	23.975	61.151	23.362
60.194	12.422	60.77	12.977	61.325	12.401	60.749	11.846
60.442	10.15	60.195	9.3891	60.956	9.1417	61.203	9.9026
59.488	38.193	59.637	38.979	60.423	38.829	60.274	38.044
59.64	8.0118	59.516	7.2217	60.306	7.0968	60.431	7.8871
58.858	31.607	58.798	32.405	59.596	32.464	59.655	31.666
58.457	3.0103	58.099	2.2948	58.815	1.937	59.172	2.6525
57.884	18.702	58.332	18.039	58.995	18.488	58.547	19.151
58.094	27.904	57.992	28.698	58.786	28.799	58.888	28.005
57.292	36.017	56.902	36.715	57.6	37.105	57.991	36.406
56.853	22.291	57.025	23.072	57.806	22.9	57.635	22.119
56.605	16.392	57.001	15.697	57.696	16.093	57.3	16.788
56.357	28.934	56.857	28.31	57.481	28.808	56.982	29.435
56.815	6.9619	56.418	6.2674	57.113	5.8703	57.51	6.565
55.841	8.4318	56.271	9.1068	56.946	8.6773	56.517	8.0023
55.746	21.718	55.903	20.934	56.687	21.09	56.53	21.875
54.295	23.379	54.772	22.736	55.414	23.213	54.938	23.857
54.696	5.1101	54.248	4.4475	54.91	3.9993	55.359	4.6619
53.551	33.039	54.157	32.516	54.679	33.123	54.073	33.644
53.723	11.582	53.457	10.827	54.212	10.562	54.477	11.316
53.551	39.319	53.398	40.104	54.183	40.257	54.336	39.472
52.157	19.141	52.419	18.385	53.175	18.647	52.913	19.403
51.947	15.59	52.248	16.332	52.989	16.031	52.689	15.29
51.298	4.2702	52.086	4.4082	52.224	3.6202	51.436	3.4822
50.878	29.679	50.897	30.479	51.697	30.46	51.678	29.66
50.496	40.197	51.182	39.785	51.594	40.47	50.909	40.883
50.458	34.948	50.519	35.746	51.317	35.685	51.256	34.887
50.496	7.5346	50.496	6.7345	51.296	6.7345	51.296	7.5346
50.172	11.792	50.376	11.018	51.149	11.222	50.945	11.995
50.057	24.334	50.483	25.011	51.161	24.586	50.735	23.908
49.847	18.549	50.042	19.325	50.817	19.132	50.624	18.355
49.924	37.754	49.624	38.495	50.365	38.796	50.664	38.054
48.778	2.8766	49.544	3.1065	49.775	2.3402	49.007	2.1104
48.435	14.216	48.878	14.882	49.544	14.438	49.101	13.772
48.435	30.175	48.297	30.964	49.086	31.101	49.223	30.313
47.824	6.8282	48.622	6.8855	48.679	6.0875	47.881	6.0303
47.194	27.14	47.56	26.428	48.27	26.794	47.906	27.506
47.289	34.299	48.081	34.192	48.188	34.984	47.396	35.091
46.526	9.8826	47.06	10.478	47.656	9.9443	47.121	9.3487
46.087	17.309	46.068	16.509	46.867	16.489	46.886	17.289
45.628	40.35	46.405	40.159	46.596	40.936	45.819	41.127
45.552	13.376	45.17	12.673	45.873	12.291	46.255	12.994
44.769	26.166	44.435	26.894	45.163	27.228	45.497	26.5
44.598	4.0411	44.185	3.3552	44.872	2.9436	45.283	3.6295
43.987	20.306	44.086	21.1	44.88	21.001	44.781	20.207
42.841	8.26	43.504	8.7082	43.952	8.0456	43.29	7.5974
42.784	17.786	42.744	16.987	43.544	16.947	43.584	17.746
42.593	33.44	43.372	33.254	43.555	34.033	42.778	34.218
42.536	30.08	43.336	30.059	43.355	30.859	42.555	30.88
42.269	12.784	42.996	13.118	43.33	12.391	42.603	12.057
41.448	25.269	41.891	24.603	42.557	25.048	42.114	25.712
40.875	37.735	41.667	37.847	41.555	38.64	40.762	38.527
40.913	0.87225	41.709	0.79639	41.633	0	40.837	0.075848
39.959	16.03	39.476	15.392	40.113	14.909	40.596	15.547
39.443	27.255	40.11	26.81	40.552	27.476	39.886	27.921
39.653	4.0984	40.453	4.0575	40.411	3.2584	39.613	3.2995
39.31	21.909	39.659	22.629	40.379	22.278	40.029	21.56
39.596	32.332	38.972	32.833	39.472	33.457	40.096	32.957
39.195	10.035	39.97	9.8372	39.772	9.0621	38.997	9.2603
39.424	1.8458	38.792	1.3561	39.281	0.7235	39.915	1.2133
39.214	13.433	38.747	12.784	39.398	12.317	39.863	12.966
38.622	7.21	39.419	7.1262	39.335	6.3308	38.538	6.4144
38.088	26.109	38.85	25.861	39.096	26.623	38.336	26.869
37.553	37.315	38.239	37.727	37.828	38.413	37.141	38
37.286	30.385	36.735	30.964	37.313	31.515	37.865	30.937
36.561	13.471	37.361	13.451	37.34	12.651	36.54	12.672
36.198	26.968	36.964	26.733	37.198	27.497	36.433	27.732
36.313	28.591	37.044	28.917	36.715	29.648	35.986	29.32
36.637	2.2276	35.91	1.8936	36.244	1.1667	36.971	1.5007
35.148	12.402	35.946	12.464	36.007	11.666	35.209	11.605
35.778	30.5	34.992	30.645	35.137	31.431	35.923	31.286
35.148	15.839	35.921	15.63	35.711	14.858	34.94	15.066
35.549	1.7313	34.797	1.461	35.066	0.70804	35.82	0.97833
34.938	21.432	34.635	22.173	35.375	22.476	35.679	21.736
34.938	19.141	34.574	18.429	35.284	18.064	35.65	18.776
34.537	38.308	35.19	38.769	34.73	39.422	34.075	38.96
34.423	39.777	35.079	40.236	34.621	40.89	33.965	40.434
32.705	8.489	33.317	7.975	32.804	7.362	32.191	7.8761
32.762	22.196	33.266	22.816	32.645	23.32	32.142	22.7
32.399	29.278	31.647	29.549	31.916	30.301	32.67	30.03
31.807	11.715	32.531	11.374	32.189	10.65	31.466	10.992
31.655	40.14	32.382	40.474	32.048	41.202	31.321	40.867
31.197	9.7681	31.632	9.0965	30.96	8.6618	30.525	9.3336
30.681	27.293	29.897	27.449	30.053	28.234	30.838	28.077
30.051	33.363	30.775	33.705	30.433	34.428	29.709	34.087
29.822	1.5404	30.538	1.1826	30.179	0.46707	29.465	0.82485
30.338	14.541	29.652	14.952	29.24	14.266	29.925	13.855
30.242	18.969	30.026	18.199	29.257	18.414	29.471	19.185
28.734	3.5257	29.289	2.9505	28.715	2.3944	28.159	2.9698
28.715	28.61	27.925	28.492	27.804	29.282	28.597	29.4
28.467	24.162	28.427	24.96	27.629	24.922	27.667	24.122
28.352	11.982	27.568	12.143	27.407	11.36	28.192	11.199
27.951	3.2966	27.182	3.0742	27.405	2.3057	28.175	2.5283
27.684	18.95	27.398	18.204	26.649	18.491	26.938	19.237
26.825	8.6799	26.025	8.6609	26.044	7.8612	26.844	7.8803
26.329	14.941	26.623	14.197	25.878	13.903	25.584	14.648
26.539	34.28	25.771	34.054	25.546	34.822	26.313	35.047
26.119	27.14	25.42	26.751	25.031	27.451	25.729	27.839
25.546	17.251	25.8	16.492	25.04	16.239	24.786	16.998
24.324	1.3877	24.651	0.65741	23.921	0.33071	23.593	1.061
24.267	4.6138	24.656	3.9155	23.96	3.5253	23.568	4.2236
23.542	23.608	23.047	22.98	22.417	23.475	22.913	24.103
23.522	24.62	22.866	24.162	22.41	24.819	23.064	25.277
23.007	10.131	22.257	10.407	21.98	9.6568	22.73	9.3802
22.778	40.331	22.984	41.104	22.211	41.31	22.005	40.537
22.53	35.482	22.662	36.271	21.873	36.402	21.741	35.614
21.881	4.9002	21.081	4.8797	21.102	4.0799	21.902	4.1005
21.594	9.0045	21.05	9.5907	20.464	9.0465	21.008	8.4602
21.289	16.316	21.113	15.535	20.333	15.711	20.508	16.491
20.793	12.651	21.182	11.951	20.481	11.563	20.094	12.262
20.735	1.6549	20.97	0.89031	20.207	0.65503	19.97	1.4197
20.506	24.601	20.207	25.342	19.464	25.042	19.766	24.299
19.781	38.899	18.985	38.823	18.908	39.619	19.704	39.695
19.571	29.24	19.159	28.555	18.473	28.965	18.886	29.652
19.075	19.523	18.613	20.176	17.96	19.716	18.422	19.062
18.922	9.7108	18.296	10.208	17.797	9.5817	18.424	9.0843
17.948	5.0529	18.298	4.3336	17.58	3.9835	17.229	4.703
17.796	33.001	17.971	33.781	17.19	33.957	17.015	33.176
16.956	7.4009	17.227	6.648	16.473	6.3777	16.203	7.1306
17.166	2.2276	16.377	2.3656	16.24	1.5775	17.028	1.4396
16.879	9.0999	16.314	9.6655	15.747	9.0999	16.314	8.5343
16.516	20.344	16.497	19.544	15.698	19.563	15.717	20.363
16.249	10.303	15.554	10.699	15.157	10.005	15.852	9.6081
15.6	18.473	15.52	17.677	14.724	17.757	14.804	18.553
15.524	14.579	15.6	13.782	14.804	13.706	14.728	14.503
15.352	37.506	15.352	38.306	14.552	38.306	14.552	37.506
15.333	25.25	15.157	24.469	14.377	24.645	14.552	25.426
14.474	26.815	13.951	26.21	13.346	26.735	13.869	27.339
13.958	37.62	13.182	37.431	12.993	38.208	13.769	38.397
13.844	12.326	13.615	11.56	12.847	11.79	13.078	12.556
13.29	8.6799	13.554	7.9249	12.8	7.6605	12.534	8.4157
13.386	5.0529	13.565	4.2734	12.786	4.0934	12.607	4.8731
11.687	34.833	11.786	35.627	10.992	35.727	10.893	34.932
11.649	27.56	11.61	28.358	10.811	28.32	10.849	27.52
11.63	21.012	11.227	21.703	10.536	21.3	10.938	20.609
11.572	15.533	11.498	14.737	10.702	14.811	10.776	15.607
10.121	31.454	10.35	32.22	9.585	32.451	9.3559	31.683
10.198	18.187	9.6709	18.789	9.0696	18.262	9.5964	17.66
9.7396	24.716	9.1135	24.217	8.6152	24.843	9.2414	25.342
9.7014	30.729	9.0696	30.238	8.579	30.872	9.2108	31.361
9.5487	4.2893	8.8596	4.6949	8.453	4.0054	9.144	3.5998
9.0333	38.231	9.4915	38.888	8.8348	39.344	8.3766	38.689
9.1478	19.447	8.7909	20.163	8.075	19.804	8.432	19.089
8.6706	5.8356	8.0845	6.3808	7.5405	5.7953	8.1246	5.2501
8.4415	9.9017	8.621	9.1223	7.8421	8.9422	7.6626	9.7219
7.487	28.457	7.0613	27.779	6.3836	28.205	6.8093	28.883
6.7234	5.282	5.9617	5.5292	5.7155	4.7684	6.4753	4.5212
5.7117	39.186	4.9824	38.857	4.6541	39.587	5.3833	39.915
5.5971	17.9	5.0111	18.446	4.467	17.86	5.0512	17.315
5.2344	22.654	5.0779	23.438	4.2933	23.282	4.4498	22.497
4.719	9.8635	4.0566	10.312	3.608	9.6499	4.2704	9.2013
3.65	3.4875	2.8787	3.6996	2.6668	2.9284	3.4381	2.7161
3.4973	24.906	3.3751	24.116	2.5848	24.236	2.7069	25.029
3.3827	34.566	3.3025	35.362	2.5065	35.282	2.5867	34.486
3.3827	14.14	3.0028	13.436	2.2984	13.816	2.6783	14.52
3.23	6.981	2.5867	7.4576	2.1113	6.8153	2.7527	6.3386
3.1918	37.086	2.9876	37.859	2.2144	37.657	2.4187	36.882
1.0347	27.827	0.74832	27.081	0	27.367	0.28826	28.114
0.84377	1.5404	0.98122	0.75237	0.19281	0.61446	0.05536	1.4025
0.88195	32.466	0.96404	33.262	0.16799	33.344	0.085904	32.548
57.178	13.777	57.877	14.165	58.266	13.466	57.566	13.078
56.376	13.853	56.397	13.054	57.196	13.074	57.176	13.874
41.906	4.3275	41.448	3.6712	42.104	3.2138	42.563	3.8701
41.238	5.0338	40.951	4.2872	41.698	3.9999	41.984	4.7467
31.044	4.442	31.796	4.1704	31.525	3.4178	30.773	3.6897
30.299	4.9193	31.05	4.6426	30.773	3.892	30.023	4.1686
25.374	29.946	25.939	30.511	25.374	31.078	24.809	30.511
24.668	30.443	25.107	31.111	24.439	31.55	24	30.882
23.58	18.568	23.28	17.827	22.537	18.128	22.839	18.869
23.446	19.6	23.24	18.826	22.467	19.033	22.673	19.806
15.333	32.771	15.465	33.56	14.676	33.692	14.545	32.903
14.741	32.752	14.205	32.159	13.611	32.695	14.147	33.289
8.5179	13.185	8.537	12.385	7.7371	12.366	7.718	13.166
7.6397	12.803	7.8001	12.02	7.0174	11.859	6.8551	12.643
