# Supplementary material for: Ant collective cognition allows for efficient navigation through disordered environments
Source: eLife. 2020 May 12;9:e55195. doi: 10.7554/eLife.55195 (PMC7332297; doi:10.7554/eLife.55195)
Supplement: Source data 1. — Each row in every file corresponds to the four vertices of a single cube, ordered as follows: X1, Y1, X2, Y2, X3, Y3, Y4. [file elife-55195-data1.zip › 1380011_2_250_cubes.txt]

69.334	33.78	69.631	34.523	70.374	34.227	70.077	33.484
68.916	19.473	69.07	20.26	69.855	20.106	69.701	19.321
68.289	14.458	68.747	15.114	69.403	14.657	68.946	14.001
68.232	10.848	68.892	11.301	69.345	10.642	68.686	10.189
67.776	3.0771	68.52	3.3706	68.814	2.6266	68.07	2.3328
67.567	6.8961	67.949	7.5991	68.652	7.2173	68.27	6.5143
67.491	35.756	67.607	36.548	68.399	36.433	68.283	35.64
67.111	24.831	67.529	25.515	68.211	25.097	67.794	24.415
66.712	18.828	67.103	18.13	67.801	18.52	67.411	19.219
66.351	33.951	66.937	33.408	67.482	33.993	66.896	34.538
65.99	12.615	66.324	13.342	67.051	13.008	66.717	12.281
65.933	3.5331	66.43	4.1597	67.057	3.6626	66.56	3.0358
65.819	21.088	65.876	21.886	66.674	21.829	66.617	21.031
65.211	16.586	65.787	17.141	66.342	16.565	65.767	16.01
63.71	29.41	63.946	30.176	64.71	29.94	64.475	29.176
63.482	3.6281	63.326	2.8435	64.11	2.6866	64.267	3.4711
63.178	19.777	63.367	19	64.145	19.19	63.956	19.967
62.836	17.137	63.113	17.888	63.863	17.611	63.587	16.86
62.608	4.9961	63.003	5.6916	63.699	5.2968	63.304	4.601
62.456	13.166	62.949	13.796	63.579	13.304	63.087	12.674
61.886	10.164	62.018	9.375	62.807	9.5065	62.675	10.296
61.601	35.072	61.384	35.844	62.154	36.06	62.371	35.291
60.803	24.527	60.823	25.327	61.623	25.308	61.603	24.508
60.385	17.859	60.82	18.531	61.491	18.096	61.057	17.424
59.473	9.3091	59.298	8.5285	60.078	8.353	60.254	9.1333
59.036	31.462	58.996	32.262	59.795	32.302	59.835	31.502
58.599	10.297	59.339	10.601	59.643	9.8604	58.903	9.5568
58.618	2.7541	58.268	2.0347	58.988	1.6847	59.338	2.4041
58.105	18.486	58.517	17.8	59.203	18.212	58.791	18.898
58.276	27.738	58.177	28.532	58.971	28.631	59.07	27.839
57.25	21.335	57.269	20.537	58.069	20.554	58.05	21.354
56.794	16.168	57.185	15.47	57.883	15.861	57.492	16.559
56.756	6.8771	57.456	7.2654	57.844	6.5662	57.145	6.1777
56.547	28.764	57.049	28.143	57.672	28.644	57.17	29.268
56.034	8.1311	56.446	8.817	57.132	8.4054	56.72	7.7193
55.863	21.449	56.229	20.739	56.94	21.103	56.575	21.816
55.654	6.3071	56.398	6.6006	56.692	5.8566	55.948	5.5628
54.837	33.685	54.878	34.485	55.677	34.443	55.636	33.645
54.571	30.17	55.266	29.775	55.663	30.468	54.968	30.866
54.495	23.178	54.975	22.54	55.615	23.019	55.135	23.659
54.856	4.8441	54.389	4.1944	55.039	3.7276	55.506	4.377
53.735	39.195	53.579	39.98	54.363	40.138	54.52	39.353
53.336	8.3401	53.398	7.5424	54.195	7.6038	54.134	8.4014
52.367	18.904	52.614	18.143	53.375	18.39	53.128	19.15
51.835	15.313	52.162	16.043	52.892	15.717	52.565	14.986
51.455	3.9511	52.24	4.1078	52.397	3.3235	51.612	3.1665
51.019	28.954	51.516	28.329	52.142	28.827	51.645	29.452
50.924	6.9531	51.696	7.1603	51.903	6.3876	51.131	6.1803
50.62	8.0741	51.386	8.3038	51.615	7.5377	50.85	7.3078
50.316	23.729	50.643	24.461	51.372	24.134	51.045	23.404
49.518	34.825	50.268	34.55	50.544	35.3	49.793	35.578
48.948	2.5831	49.714	2.8128	49.943	2.0467	49.178	1.8168
48.321	17.118	48.992	17.553	49.427	16.881	48.754	16.446
48.245	29.999	48.914	29.56	49.353	30.229	48.684	30.668
47.96	28.365	47.96	29.165	48.76	29.165	48.76	28.365
47.751	22.95	47.73	23.75	48.53	23.771	48.551	22.971
47.314	32.963	46.997	33.698	47.73	34.016	48.047	33.282
47.124	35.604	47.065	36.402	47.863	36.461	47.922	35.663
46.858	39.043	47.61	38.773	47.88	39.526	47.128	39.797
46.706	20.784	47.232	20.184	47.834	20.712	47.306	21.312
46.478	16.7	46.786	15.962	47.523	16.269	47.215	17.008
46.706	6.5161	46.453	5.757	47.211	5.5041	47.464	6.263
45.87	12.615	46.607	12.925	46.917	12.188	46.18	11.878
45.927	38.321	45.765	39.106	46.55	39.267	46.71	38.483
45.319	8.7771	45.978	9.2295	46.43	8.5696	45.771	8.1172
44.958	2.6781	45.733	2.8762	45.931	2.1012	45.155	1.903
43.799	11.304	44.464	11.748	44.908	11.082	44.242	10.638
44.027	17.878	44.006	17.078	44.806	17.059	44.827	17.859
43.571	27.833	44.302	27.512	44.623	28.245	43.892	28.567
42.963	25.002	43.704	24.702	44.004	25.445	43.263	25.745
42.754	21.126	42.989	20.362	43.753	20.598	43.518	21.362
42.013	30.569	42.636	30.069	43.138	30.695	42.513	31.194
42.032	13.869	42.824	13.982	42.936	13.19	42.144	13.077
41.88	6.9341	42.676	7.0137	42.756	6.2176	41.96	6.138
42.279	2.7161	41.631	2.2454	42.102	1.5985	42.748	2.0691
41.272	23.748	41.661	23.051	42.361	23.44	41.969	24.14
41.633	35.775	41.141	36.406	41.77	36.898	42.264	36.269
41.044	8.2071	40.375	7.7676	40.814	7.0992	41.483	7.5384
40.588	19.511	40.43	18.728	41.215	18.571	41.373	19.355
39.6	3.6471	40.385	3.8038	40.54	3.0195	39.756	2.8625
39.429	35.205	40.225	35.129	40.303	35.925	39.507	36.001
39.163	31.728	39.948	31.576	40.101	32.361	39.315	32.515
39.562	1.519	38.914	1.0485	39.385	0.40153	40.031	0.87202
39.524	27.092	38.895	27.588	39.391	28.217	40.018	27.721
38.916	12.539	39.642	12.873	39.976	12.146	39.248	11.812
37.757	16.643	38.496	16.947	38.8	16.206	38.061	15.903
37.434	20.062	38.084	20.528	38.549	19.878	37.897	19.412
37.472	9.9551	37.046	9.2777	37.723	8.8519	38.148	9.5293
36.997	15.484	37.797	15.503	37.816	14.704	37.016	14.684
36.655	22.228	37.365	21.863	37.732	22.576	37.02	22.941
36.75	1.899	36.018	1.5723	36.345	0.8421	37.077	1.1688
36.104	5.0911	35.395	4.7175	35.769	4.0101	36.476	4.3835
36.123	27.719	35.348	27.922	35.551	28.696	36.324	28.494
35.743	18.619	35.089	18.158	35.551	17.504	36.205	17.965
35.173	16.225	35.939	15.995	35.709	15.229	34.943	15.459
35.648	1.424	34.899	1.1431	35.179	0.39408	35.929	0.67496
35.002	31.196	35.642	31.677	35.161	32.317	34.521	31.836
34.622	38.169	35.27	38.638	34.802	39.286	34.153	38.819
34.489	34.483	35.272	34.648	35.108	35.431	34.324	35.268
34.413	24.774	35.199	24.919	35.057	25.705	34.268	25.563
34.489	39.67	35.158	40.111	34.717	40.78	34.05	40.339
33.045	3.0011	32.42	2.5002	32.921	1.8764	33.545	2.3771
32.76	29.695	33.431	30.13	32.995	30.803	32.325	30.368
32.456	14.021	31.658	14.079	31.599	13.282	32.397	13.223
32.323	17.916	31.586	18.226	31.274	17.489	32.011	17.179
31.867	34.882	31.076	35.015	31.209	35.804	31.998	35.673
31.829	37.58	31.029	37.544	30.993	38.342	31.791	38.38
30.784	23.938	31.187	24.63	30.495	25.033	30.092	24.343
29.891	1.234	30.598	0.86059	30.225	0.15313	29.517	0.52651
29.834	6.7631	30.379	6.1775	29.792	5.6324	29.249	6.2179
29.682	5.3191	30.204	4.7145	29.6	4.1906	29.078	4.795
30.081	15.275	29.361	15.625	29.011	14.906	29.731	14.556
28.314	23.501	28.567	24.261	27.807	24.514	27.554	23.756
28.352	11.703	27.577	11.906	27.375	11.132	28.149	10.929
27.915	33.229	27.199	32.872	26.841	33.588	27.556	33.945
26.965	11.931	27.195	11.165	26.427	10.935	26.197	11.701
25.901	35.604	25.107	35.699	25.2	36.493	25.994	36.4
25.882	30.056	25.084	30.001	25.027	30.799	25.825	30.854
24.932	12.064	25.466	11.469	24.871	10.934	24.337	11.529
24.78	18.068	24.594	18.846	23.817	18.661	24.001	17.883
24.609	7.7321	24.7	6.9375	23.906	6.8449	23.815	7.6395
24.381	1.044	24.685	0.30408	23.944	0	23.64	0.7399
24.457	21.012	24.267	20.235	23.49	20.425	23.68	21.202
23.83	15.769	24.1	15.016	23.347	14.746	23.076	15.499
23.564	24.451	23.676	25.243	22.884	25.357	22.772	24.565
22.234	7.7891	22.76	7.1869	22.158	6.6603	21.632	7.2622
22.538	23.976	22.251	24.723	21.504	24.436	21.791	23.689
21.74	5.7941	22.224	5.1585	21.59	4.6727	21.103	5.308
21.702	35.281	21.022	34.859	20.6	35.54	21.278	35.961
21.531	31.462	20.9	30.97	20.408	31.601	21.039	32.093
20.961	15.959	21.113	15.174	20.328	15.021	20.174	15.806
20.752	1.367	20.999	0.6062	20.237	0.35895	19.99	1.1197
20.676	7.7131	19.935	8.0167	19.631	7.2764	20.372	6.9728
20.296	26.788	20.37	27.586	19.574	27.66	19.5	26.862
20.277	11.551	19.532	11.845	19.239	11.101	19.982	10.807
19.27	18.904	18.675	19.439	18.139	18.845	18.734	18.309
18.358	33.514	18.736	34.219	18.033	34.599	17.653	33.894
17.978	4.7871	18.36	4.0839	17.657	3.7023	17.275	4.4053
18.168	13.071	18.128	12.272	17.328	12.312	17.368	13.111
17.503	38.91	17.942	39.579	17.273	40.02	16.834	39.351
17.294	27.852	17.429	28.641	16.64	28.776	16.505	27.987
17.161	1.899	16.376	2.0558	16.218	1.2714	17.003	1.1146
16.857	11.475	16.272	12.02	15.726	11.435	16.312	10.889
16.439	19.454	16.017	20.136	15.337	19.714	15.759	19.034
15.85	33.799	16.192	34.523	15.468	34.865	15.126	34.141
15.983	16.225	15.396	16.769	14.852	16.183	15.438	15.639
15.945	22.969	15.417	22.369	14.816	22.899	15.344	23.499
14.938	37.599	14.18	37.341	13.921	38.099	14.678	38.357
14.33	15.085	13.686	15.559	13.211	14.914	13.855	14.441
13.304	8.4161	13.539	7.6519	12.776	7.4153	12.54	8.1795
13.38	4.7871	13.555	4.0065	12.774	3.831	12.599	4.6113
12.582	21.012	12.075	20.395	11.455	20.9	11.962	21.519
12.335	28.992	12.335	29.792	11.535	29.792	11.535	28.992
12.088	12.083	11.383	12.463	11.003	11.76	11.708	11.379
11.974	27.073	11.894	27.869	11.098	27.791	11.178	26.995
11.898	24.375	11.43	25.025	10.781	24.559	11.248	23.91
11.461	35.623	11.345	36.415	10.553	36.3	10.669	35.507
10.891	20.195	10.678	20.967	9.9066	20.756	10.119	19.984
9.8458	39.1	9.2036	38.625	8.7267	39.267	9.3689	39.744
9.5608	4.0461	8.8654	4.4428	8.4683	3.7483	9.1637	3.3514
9.2758	17.517	8.7666	18.135	8.1491	17.626	8.6583	17.008
8.6868	5.6041	8.0921	6.1402	7.5563	5.5465	8.151	5.0103
8.6488	27.054	8.1738	26.412	7.5297	26.887	8.0047	27.531
8.4398	9.6511	8.6146	8.8705	7.8337	8.695	7.6589	9.4753
8.1548	21.544	7.7748	22.249	7.0699	21.871	7.4499	21.166
6.9198	32.127	6.3536	31.563	5.7874	32.127	6.3536	32.693
6.7678	14.705	6.1275	15.185	5.6468	14.545	6.2871	14.065
6.7298	5.0341	5.9755	5.3042	5.7057	4.5513	6.4581	4.2811
5.9888	27.149	6.0458	27.947	5.2478	28.004	5.1908	27.206
5.5138	17.517	5.1965	18.251	4.4612	17.934	4.7785	17.2
5.4188	22.456	5.1661	21.698	4.4061	21.951	4.6588	22.711
5.0388	12.501	4.3814	12.958	3.9254	12.302	4.5809	11.845
5.0198	38.758	4.2541	38.524	4.0185	39.288	4.7842	39.524
4.7538	9.6511	4.1002	10.114	3.6385	9.4616	4.2902	8.9986
4.0128	30.436	3.6385	29.729	2.9317	30.104	3.306	30.81
3.9558	23.9	3.42	24.495	2.8253	23.961	3.3611	23.366
3.7088	3.2671	2.9431	3.5023	2.7075	2.7377	3.4732	2.5025
3.2908	6.7631	2.641	7.2299	2.1736	6.5803	2.8234	6.1134
3.2718	36.896	3.059	37.668	2.2876	37.457	2.5004	36.685
2.9488	34.92	2.4738	34.276	1.8297	34.751	2.3047	35.395
1.7138	15.921	1.7537	15.122	0.9538	15.082	0.9139	15.881
0.9918	1.367	1.1286	0.57901	0.342	0.4411	0.2033	1.2291
0.9728	32.279	1.0526	33.075	0.2565	33.155	0.1767	32.359
1.0488	26.18	0.7372	25.443	0	25.755	0.3116	26.492
65.572	25.496	66.043	26.144	66.69	25.673	66.219	25.027
64.755	26.142	65.245	25.511	65.878	26	65.388	26.632
59.796	37.979	59.853	38.777	60.651	38.72	60.594	37.922
58.922	37.865	58.941	38.665	59.741	38.646	59.722	37.846
57.459	13.546	58.162	13.928	58.544	13.225	57.841	12.843
56.585	13.584	56.605	12.784	57.405	12.804	57.385	13.604
34.337	10.107	33.552	9.9501	33.708	9.1656	34.493	9.3226
32.988	10.107	33.59	9.5815	33.066	8.9785	32.462	9.5038
30.632	19.093	30.334	19.836	29.591	19.54	29.889	18.797
29.72	20.309	29.56	19.526	28.776	19.686	28.935	20.469
17.047	6.8581	17.305	6.1009	16.547	5.8425	16.289	6.5995
16.933	7.6941	17.203	6.9411	16.45	6.6707	16.179	7.4237
7.5468	12.539	7.7558	11.767	6.9825	11.558	6.7735	12.33
8.7248	12.463	8.2536	13.11	7.6076	12.639	8.0769	11.992
