# Supplementary material for: Ant collective cognition allows for efficient navigation through disordered environments
Source: eLife. 2020 May 12;9:e55195. doi: 10.7554/eLife.55195 (PMC7332297; doi:10.7554/eLife.55195)
Supplement: Source data 1. — Each row in every file corresponds to the four vertices of a single cube, ordered as follows: X1, Y1, X2, Y2, X3, Y3, Y4. [file elife-55195-data1.zip › 1380012_250_cubes.txt]

70.355	33.405	70.195	34.188	70.978	34.35	71.139	33.565
69.72	40.735	69.885	41.518	70.668	41.353	70.503	40.57
69.393	20.207	69.569	19.426	70.349	19.603	70.174	20.382
69.374	29.48	69.335	30.279	70.134	30.317	70.173	29.519
68.739	6.316	69.081	7.0394	69.804	6.6978	69.463	5.9744
68.662	13.011	68.871	13.784	69.643	13.575	69.435	12.803
68.278	3.2378	69.011	3.5575	69.33	2.8241	68.597	2.5044
67.97	36.272	68.094	37.062	68.885	36.937	68.76	36.147
67.508	25.267	67.943	25.938	68.614	25.504	68.18	24.832
67.162	18.648	67.587	19.326	68.265	18.9	67.839	18.223
66.815	34.406	67.412	33.873	67.945	34.469	67.348	35.002
66.508	26.267	66.919	25.58	67.605	25.992	67.193	26.679
65.815	16.859	65.88	16.062	66.677	16.126	66.612	16.924
64.776	4.6615	65.528	4.9341	65.801	4.1818	65.048	3.9094
64.661	9.933	64.782	9.1423	65.573	9.2639	65.451	10.055
64.391	38.503	64.513	39.294	65.304	39.173	65.182	38.382
64.122	29.827	64.325	30.6	65.099	30.396	64.895	29.623
63.872	40.716	63.522	41.436	64.241	41.786	64.591	41.066
62.717	5.3926	63.283	5.9582	63.849	5.3926	63.283	4.8269
62.333	20.688	62.457	21.479	63.247	21.354	63.123	20.563
62.313	27.633	62.272	28.432	63.071	28.472	63.112	27.674
62.063	23.651	62.272	22.877	63.044	23.087	62.836	23.859
61.948	35.521	61.725	36.289	62.494	36.512	62.716	35.745
61.351	5.2386	62.071	5.5886	62.421	4.8693	61.701	4.5193
61.082	25.074	61.184	25.867	61.977	25.765	61.875	24.973
59.735	39.581	60.447	39.215	60.812	39.927	60.101	40.293
59.774	17.86	59.857	17.064	60.653	17.148	60.569	17.943
59.351	31.866	59.291	32.664	60.088	32.724	60.148	31.926
58.985	20.303	59.22	21.067	59.985	20.832	59.75	20.068
58.619	28.134	58.478	28.92	59.265	29.063	59.407	28.274
58.177	10.241	58.238	9.4432	59.036	9.5046	58.975	10.302
57.561	15.012	57.726	14.229	58.509	14.394	58.344	15.177
57.042	3.3917	57.564	3.9975	58.17	3.4752	57.648	2.8693
56.869	29.172	57.345	28.53	57.988	29.007	57.511	29.65
56.772	5.2964	57.418	5.7695	57.891	5.1244	57.246	4.6513
55.676	23.632	55.922	22.87	56.684	23.118	56.437	23.878
55.291	13.261	55.825	13.857	56.421	13.323	55.887	12.727
55.253	39.388	56.025	39.181	56.232	39.954	55.46	40.162
55.349	6.7393	54.928	6.0586	55.609	5.6382	56.029	6.3189
55.137	34.059	55.137	34.86	55.937	34.86	55.937	34.059
54.887	19.283	55.328	18.616	55.996	19.057	55.554	19.724
55.118	5.1425	54.688	4.4675	55.363	4.0379	55.793	4.713
54.214	31.827	54.838	31.327	55.338	31.953	54.713	32.453
52.771	22.246	53.128	21.531	53.844	21.888	53.486	22.604
53.079	37.599	52.682	38.294	53.376	38.69	53.773	37.996
52.848	9.9138	52.827	9.114	53.627	9.0936	53.647	9.8932
52.694	14.339	52.714	13.539	53.513	13.559	53.494	14.359
52.347	24.632	52.583	25.396	53.347	25.161	53.112	24.397
52.059	15.82	52.493	16.492	53.165	16.057	52.73	15.386
51.713	4.2959	52.5	4.4373	52.641	3.6499	51.854	3.5085
51.174	12.069	51.729	12.645	52.305	12.09	51.75	11.514
51.155	29.346	51.898	29.047	52.195	29.79	51.451	30.088
50.54	20.88	51.105	21.446	51.671	20.88	51.105	20.315
49.539	39.158	50.301	38.917	50.541	39.679	49.78	39.919
49.193	2.9107	49.964	3.1229	50.176	2.3514	49.404	2.1394
49.154	35.137	49.939	34.99	50.087	35.777	49.301	35.923
48.75	10.953	48.789	10.154	49.587	10.193	49.549	10.992
48.173	16.417	48.539	17.128	49.251	16.762	48.883	16.051
47.961	6.4507	48.704	6.7445	48.998	6.0003	48.254	5.7065
46.903	21.092	47.448	20.507	48.033	21.053	47.488	21.638
46.615	29.134	46.676	29.93	47.473	29.871	47.411	29.072
46.288	12.78	46.973	13.192	47.384	12.506	46.699	12.094
46.403	10.125	46.32	9.3297	47.117	9.2479	47.198	10.044
46.095	33.867	46.801	33.494	47.175	34.202	46.469	34.575
46.115	25.228	45.924	26.006	46.701	26.194	46.892	25.417
46.211	38.619	45.664	39.204	46.251	39.75	46.796	39.163
45.21	3.0069	45.988	3.1922	46.172	2.4139	45.395	2.2287
44.672	31.943	45.366	31.547	45.762	32.241	45.068	32.637
44.268	18.264	44.206	17.466	45.002	17.405	45.064	18.202
43.459	23.747	44.069	23.229	44.587	23.839	43.977	24.357
43.536	34.694	42.873	35.142	43.321	35.804	43.985	35.356
42.728	13.646	43.461	13.964	43.779	13.229	43.046	12.912
42.17	20.034	42.228	20.832	43.027	20.773	42.967	19.976
42.517	3.0261	41.861	2.5686	42.317	1.9124	42.973	2.3699
41.593	9.6829	42.313	10.033	42.661	9.3135	41.943	8.9636
41.67	8.5478	42.44	8.765	42.657	7.9951	41.888	7.7778
41.343	17.648	41.701	18.363	42.417	18.006	42.059	17.29
41.516	28.422	41.476	29.221	42.274	29.261	42.315	28.463
41.189	25.652	41.307	26.442	42.099	26.323	41.98	25.532
41.478	38.503	40.922	39.079	41.497	39.635	42.053	39.059
41.305	0.90982	42.095	0.79116	41.976	0	41.185	0.11867
40.073	35.406	40.858	35.256	41.008	36.043	40.222	36.191
39.804	3.9881	40.589	4.1412	40.741	3.3561	39.956	3.2029
39.766	1.8333	39.123	1.3566	39.598	0.71414	40.241	1.1908
39.515	28.711	39.067	29.373	39.729	29.821	40.177	29.159
39.208	8.5093	39.979	8.7215	40.191	7.95	39.419	7.738
38.996	20.88	39.254	20.122	40.01	20.38	39.752	21.138
39.034	18.264	38.888	17.477	39.675	17.332	39.821	18.119
38.861	23.747	38.638	24.515	39.406	24.738	39.629	23.97
37.803	6.5662	38.602	6.5862	38.623	5.7864	37.822	5.7664
37.399	36.137	38.153	36.401	37.89	37.157	37.134	36.891
37.226	31.385	38.005	31.56	37.83	32.341	37.049	32.166
37.226	14.55	36.832	13.854	37.528	13.46	37.921	14.156
36.86	17.686	37.538	18.112	37.963	17.435	37.286	17.009
36.976	2.2373	36.245	1.909	36.574	1.1795	37.303	1.5078
36.572	24.844	35.977	25.38	36.514	25.973	37.107	25.436
36.476	40.658	35.748	40.995	36.085	41.72	36.81	41.384
35.687	10.606	35.131	10.03	35.708	9.4751	36.262	10.052
35.841	1.7371	35.089	1.4605	35.366	0.70987	36.116	0.98643
35.187	34.771	34.475	35.137	34.84	35.848	35.552	35.483
34.552	27.96	33.976	28.516	34.532	29.092	35.108	28.536
34.321	15.301	35.058	14.99	34.748	14.253	34.009	14.564
33.917	20.842	34.629	21.207	34.263	21.919	33.551	21.554
33.724	6.874	34.309	6.3289	33.765	5.7433	33.178	6.2885
33.243	3.3147	32.614	2.8207	33.107	2.1915	33.736	2.6856
32.782	9.1057	31.987	9.2075	31.885	8.4139	32.68	8.3123
32.782	14.512	32.01	14.724	31.797	13.953	32.568	13.741
32.416	21.996	31.65	21.76	31.414	22.523	32.18	22.76
32.051	38.022	31.25	37.982	31.212	38.781	32.01	38.821
31.358	31.981	31.987	32.474	31.495	33.105	30.865	32.612
31.243	16.955	31.523	16.206	30.773	15.925	30.492	16.674
30.646	26.287	30.898	27.045	30.14	27.299	29.886	26.539
30.839	17.725	30.252	18.269	29.707	17.683	30.294	17.139
30.088	1.5447	30.794	1.1713	30.421	0.4638	29.715	0.83721
29.973	11.626	30.71	11.316	30.4	10.578	29.661	10.889
29.915	5.6234	30.425	5.0072	29.807	4.497	29.297	5.1134
28.838	10.106	29.5	9.6579	29.051	8.9953	28.389	9.4436
28.626	32.886	29.038	33.571	28.351	33.982	27.939	33.297
28.068	27.614	28.641	28.17	28.085	28.745	27.51	28.189
28.164	15.532	28.489	14.801	27.76	14.475	27.433	15.205
27.722	19.052	27.474	18.292	26.714	18.539	26.96	19.299
27.491	35.887	26.691	35.848	26.652	36.647	27.451	36.685
27.318	7.5858	26.546	7.798	26.333	7.0266	27.104	6.8145
27.068	29.326	27.252	30.104	26.473	30.29	26.288	29.511
26.356	23.709	25.873	23.07	25.234	23.555	25.717	24.191
25.759	11.164	26.279	10.557	25.673	10.036	25.151	10.644
24.547	1.3716	24.888	0.64817	24.164	0.30656	23.824	1.03
24.797	6.6816	24.068	7.0108	23.739	6.2818	24.468	5.9524
24.528	17.898	24.282	17.137	23.52	17.383	23.766	18.145
24.086	13.896	24.403	13.162	23.668	12.844	23.351	13.579
23.662	39.504	24.251	40.045	23.71	40.633	23.122	40.093
23.874	29.192	23.233	28.711	22.754	29.351	23.393	29.832
23.759	25.806	23.778	26.606	22.977	26.625	22.958	25.825
22.181	6.0082	22.433	5.2492	21.675	4.9962	21.421	5.7552
22.335	15.089	21.758	15.644	21.204	15.067	21.779	14.513
22.258	20.322	21.86	21.017	21.165	20.621	21.563	19.926
21.815	11.491	22.206	10.793	21.508	10.403	21.117	11.101
21.835	36.156	21.073	35.908	20.826	36.67	21.586	36.916
21.373	8.6825	21.45	7.8862	20.653	7.8086	20.576	8.6047
20.911	1.6794	21.134	0.91159	20.367	0.68688	20.143	1.4547
20.911	29.134	20.89	29.934	20.09	29.913	20.111	29.113
19.776	24.709	19.916	25.496	19.13	25.638	18.987	24.849
19.68	11.414	19.776	10.62	18.981	10.523	18.885	11.318
19.757	16.532	19.191	17.098	18.625	16.532	19.191	15.966
19.083	13.685	19.005	12.888	18.208	12.966	18.287	13.762
18.622	32.597	18.897	33.347	18.146	33.624	17.869	32.874
18.102	5.0847	18.493	4.3864	17.794	3.9962	17.404	4.6946
17.66	39.369	18.071	40.054	17.385	40.466	16.973	39.781
17.987	19.168	17.575	18.482	16.888	18.894	17.3	19.58
17.948	11.107	17.167	11.278	16.994	10.497	17.777	10.325
17.487	15.916	16.809	16.342	16.382	15.665	17.059	15.239
17.294	29.442	17.14	30.227	16.355	30.073	16.509	29.288
17.294	2.1989	16.509	2.3597	16.349	1.5759	17.133	1.4152
16.89	34.81	16.809	35.606	16.015	35.525	16.094	34.731
16.871	21.111	16.546	21.842	15.815	21.517	16.14	20.786
15.986	26.056	15.684	26.796	14.943	26.496	15.243	25.756
15.062	38.042	14.297	37.807	14.062	38.571	14.826	38.806
14.293	33.001	13.554	32.695	13.246	33.434	13.985	33.74
14.1	29.653	14.299	30.429	13.523	30.627	13.325	29.852
13.966	21.496	13.441	20.892	12.836	21.417	13.362	22.021
13.85	16.994	13.669	17.773	12.89	17.594	13.069	16.814
13.485	5.0847	13.683	4.3098	12.908	4.111	12.709	4.886
13.485	8.1053	13.385	7.3115	12.59	7.4108	12.69	8.2046
13.312	13.723	12.688	14.225	12.186	13.603	12.809	13.1
11.138	27.556	10.732	26.866	10.041	27.272	10.447	27.962
10.868	20.207	10.847	21.007	10.049	20.986	10.068	20.188
10.387	34.963	9.6716	34.606	9.3137	35.321	10.029	35.679
9.9063	39.562	9.2541	39.098	8.7904	39.75	9.4426	40.214
9.8678	32.193	9.51	31.477	8.7943	31.835	9.1521	32.551
9.6369	4.3152	8.9424	4.7121	8.5441	4.0175	9.2387	3.6206
9.4638	11.818	9.1694	12.563	8.4249	12.269	8.7192	11.525
9.3099	17.879	9.079	17.113	8.3133	17.342	8.5422	18.109
8.9636	23.035	8.9636	23.835	8.1632	23.835	8.1632	23.035
8.7712	5.8928	8.1767	6.428	7.6399	5.8333	8.2344	5.2981
8.5403	9.9715	8.6961	9.1871	7.9112	9.0301	7.7553	9.8147
7.6361	13.281	7.2686	13.992	6.5587	13.626	6.9242	12.915
7.0396	27.364	6.7357	28.105	5.9949	27.801	6.2989	27.06
6.7703	5.3156	6.0123	5.5738	5.7545	4.8165	6.5125	4.5584
6.6933	34.059	5.9507	33.757	5.6506	34.5	6.3913	34.8
6.4047	18.591	6.0142	19.289	5.3158	18.899	5.7064	18.201
5.5775	23.247	5.5967	24.047	4.7983	24.066	4.7771	23.268
5.0003	35.483	4.8656	36.272	4.0768	36.137	4.2115	35.348
4.9233	20.707	4.5578	21.419	3.8459	21.053	4.2115	20.342
4.7886	9.9523	4.1326	10.411	3.6747	9.7556	4.3288	9.2968
4.5193	39.562	4.2942	40.329	3.5266	40.104	3.7516	39.337
4.3846	30.461	4.2615	31.252	3.4708	31.131	3.5939	30.34
4.3654	16.032	4.1518	16.803	3.3803	16.591	3.5939	15.82
3.7112	26.248	3.2668	26.914	2.6011	26.469	3.0456	25.804
3.2687	7.0279	2.6204	7.4985	2.1509	6.8515	2.7974	6.3809
2.7878	37.176	2.0644	36.834	1.7219	37.557	2.4453	37.899
1.6911	16.243	1.7527	15.446	0.95427	15.384	0.8927	16.182
1.0562	26.575	0.73109	25.844	0	26.169	0.32514	26.9
0.9408	32.77	1.0024	33.567	0.20586	33.63	0.14237	32.834
0.86384	1.5447	0.98505	0.75402	0.19432	0.63237	0.073109	1.4231
69.316	10.568	69.674	11.283	70.39	10.926	70.032	10.21
68.47	11.453	68.704	10.688	69.469	10.922	69.235	11.687
61.986	14.608	62.33	13.886	63.052	14.229	62.709	14.951
61.813	13.627	62.066	12.868	62.825	13.121	62.572	13.88
17.198	7.1433	17.473	6.3926	16.723	6.1162	16.446	6.8667
17.083	8.0091	17.365	7.2609	16.617	6.9777	16.334	7.7259
