# Supplementary material for: Ant collective cognition allows for efficient navigation through disordered environments
Source: eLife. 2020 May 12;9:e55195. doi: 10.7554/eLife.55195 (PMC7332297; doi:10.7554/eLife.55195)
Supplement: Source data 1. — Each row in every file corresponds to the four vertices of a single cube, ordered as follows: X1, Y1, X2, Y2, X3, Y3, Y4. [file elife-55195-data1.zip › 1400002_225_cubes.txt]

68.692	30.707	69.258	30.141	69.823	30.707	69.258	31.274
68.48	35.671	68.811	34.944	69.539	35.274	69.208	36.002
68.332	20.355	68.839	20.973	69.457	20.466	68.95	19.847
68.438	42.396	68.462	43.195	69.261	43.17	69.237	42.37
68.332	38.217	68.188	39.004	68.975	39.146	69.119	38.359
67.928	24.98	68.46	24.382	69.058	24.914	68.526	25.51
67.886	6.2064	67.6	5.4593	68.348	5.1735	68.633	5.9207
67.419	16.346	67.443	15.547	68.243	15.57	68.219	16.37
67.144	10.682	67.3	9.8978	68.085	10.055	67.928	10.839
66.041	44.347	66.157	45.138	66.948	45.022	66.832	44.23
65.956	36.647	66.176	37.415	66.945	37.196	66.725	36.426
65.341	16.643	65.838	17.27	66.464	16.773	65.967	16.146
65.277	3.3003	65.412	2.5118	66.201	2.6469	66.065	3.4356
64.747	20.143	65.267	20.751	65.875	20.23	65.354	19.623
64.322	5.57	64.795	6.2151	65.441	5.742	64.967	5.097
63.813	40.486	63.975	41.269	64.758	41.108	64.597	40.325
63.219	35.989	63.602	36.691	64.305	36.308	63.921	35.605
63.219	43.223	63.974	42.956	64.24	43.711	63.486	43.976
62.838	26.38	63.34	25.756	63.962	26.259	63.46	26.883
63.156	10.173	62.889	9.4188	63.644	9.1526	63.91	9.9069
62.053	19.125	62.286	19.89	63.051	19.656	62.818	18.891
60.398	16.261	60.491	15.467	61.286	15.56	61.192	16.355
60.483	38.238	60.19	38.982	60.934	39.275	61.227	38.531
60.186	2.5366	60.033	1.7514	60.819	1.5987	60.971	2.3839
59.889	23.962	59.912	23.162	60.711	23.185	60.688	23.985
59.507	11.658	59.69	10.879	60.469	11.063	60.286	11.841
59.465	8.0095	59.134	7.2812	59.862	6.9501	60.193	7.6785
58.892	18.382	59.275	17.68	59.977	18.063	59.594	18.766
57.683	27.886	57.995	27.15	58.732	27.462	58.419	28.198
57.619	42.311	57.506	43.102	58.298	43.216	58.411	42.423
57.174	36.986	56.946	37.752	57.713	37.981	57.94	37.213
56.686	3.6397	56.779	2.8452	57.574	2.9386	57.48	3.7332
55.604	21.225	56.118	20.612	56.731	21.126	56.217	21.739
55.71	16.07	55.664	15.272	56.463	15.226	56.509	16.025
55.731	9.8974	55.382	9.1776	56.102	8.8285	56.451	9.5484
54.395	29.626	54.938	29.038	55.525	29.581	54.983	30.169
54.352	10.916	54.352	10.116	55.152	10.116	55.152	10.916
53.992	34.207	54.534	33.62	55.122	34.163	54.58	34.751
53.61	4.2124	54.187	4.7665	54.741	4.1893	54.164	3.6354
52.974	41.908	52.952	42.707	53.752	42.729	53.773	41.929
52.655	26.847	52.927	27.6	53.68	27.326	53.408	26.575
52.083	23.198	52.552	22.549	53.2	23.02	52.731	23.667
52.168	4.5306	51.863	3.7909	52.603	3.4863	52.907	4.226
51.68	8.6034	51.574	7.8105	52.367	7.7051	52.473	8.498
51.022	3.2154	51.698	3.6435	52.126	2.9676	51.45	2.5396
50.322	41.462	51.104	41.293	51.273	42.075	50.491	42.243
50.28	20.228	50.469	21.005	51.246	20.816	51.057	20.039
49.961	42.947	50.58	42.438	51.087	43.057	50.469	43.564
49.94	36.18	50.647	35.805	51.022	36.511	50.316	36.887
49.58	16.834	49.536	16.035	50.335	15.992	50.378	16.791
49.198	29.456	49.333	30.245	50.121	30.109	49.986	29.32
49.219	26.295	49.24	27.095	50.04	27.074	50.019	26.274
48.138	30.75	48.761	30.249	49.262	30.873	48.638	31.373
48.201	13.058	48.594	13.755	49.29	13.363	48.898	12.666
48.18	4.1063	47.699	3.4664	48.339	2.9863	48.82	3.6263
47.671	8.6034	48.225	9.1806	48.802	8.6265	48.248	8.0496
47.523	32.829	47.703	33.607	48.481	33.427	48.301	32.648
47.692	0.79723	48.488	0.86367	48.556	0.066436	47.758	0
46.25	36.159	47.003	35.892	47.27	36.647	46.515	36.912
45.401	23.877	45.828	24.551	46.504	24.125	46.076	23.448
45.317	17.322	46.048	17.645	46.371	16.913	45.639	16.59
45.083	2.6002	45.862	2.7786	46.04	1.9987	45.261	1.8204
44.383	7.6488	45.132	7.9274	45.412	7.1775	44.661	6.899
43.959	13.61	44.457	14.234	45.083	13.735	44.583	13.11
43.747	42.141	44.532	41.988	44.684	42.773	43.9	42.926
43.195	29.032	43.34	29.819	44.127	29.672	43.982	28.887
42.686	19.061	42.818	18.272	43.607	18.404	43.475	19.193
42.559	6.1215	43.265	6.497	43.641	5.7904	42.934	5.4152
42.304	21.968	42.661	22.683	43.378	22.324	43.019	21.609
42.347	35.141	41.876	35.788	42.525	36.257	42.994	35.61
42.516	1.8791	41.878	1.3956	42.362	0.75822	43	1.2417
41.562	42.183	42.258	41.791	42.65	42.489	41.954	42.881
41.159	9.4095	41.95	9.5166	42.058	8.7239	41.265	8.6168
41.35	8.4761	40.726	7.974	41.229	7.3512	41.85	7.8536
40.332	23.538	40.289	24.335	41.087	24.378	41.129	23.58
40.098	26.635	40.344	25.873	41.106	26.119	40.858	26.881
39.971	36.541	39.443	37.143	40.045	37.669	40.571	37.067
39.504	18.446	40.24	18.759	40.552	18.022	39.816	17.71
39.61	4.1063	39.356	3.3476	40.115	3.0945	40.368	3.8535
39.207	5.9518	39.994	5.8129	39.856	5.0251	39.067	5.164
39.059	42.014	38.779	42.763	39.53	43.043	39.808	42.292
38.719	14.501	38.142	13.946	38.698	13.369	39.273	13.924
38.062	32.829	38.845	32.663	39.008	33.446	38.225	33.611
36.365	23.156	36.889	22.551	37.493	23.075	36.969	23.68
36.301	36.88	36	37.621	36.74	37.922	37.041	37.181
36.407	5.1033	35.928	4.4625	36.568	3.9837	37.048	4.6246
36.004	18.001	35.531	17.356	36.176	16.882	36.649	17.528
35.474	3.1942	36.274	3.1942	36.274	2.3943	35.474	2.3943
35.453	21.098	35.385	20.3	36.182	20.234	36.248	21.031
35.028	9.0913	35.798	9.3056	36.013	8.5347	35.243	8.3207
35.474	7.6488	34.725	7.3631	35.011	6.616	35.758	6.9017
33.48	11.425	34.277	11.383	34.235	10.584	33.437	10.626
33.353	33.338	32.888	33.989	33.541	34.454	34.004	33.8
33.077	25.107	32.81	25.86	33.565	26.128	33.83	25.372
32.483	28.883	33.221	28.578	33.527	29.318	32.786	29.623
32.822	1.4973	32.158	1.0486	32.608	0.38624	33.27	0.83491
32.165	18.022	32.964	18.022	32.964	17.222	32.165	17.222
32.419	3.47	31.755	3.0213	32.205	2.3591	32.867	2.8077
31.868	26.295	32.638	26.081	32.852	26.851	32.082	27.065
32.186	38.747	31.509	39.175	31.938	39.85	32.612	39.422
31.316	28.374	32.097	28.548	31.923	29.329	31.142	29.155
30.086	34.038	30.881	34.106	30.813	34.903	30.016	34.835
30.828	37.092	30.029	37.111	30.048	37.913	30.847	37.892
30.446	11.276	29.744	10.893	30.126	10.191	30.828	10.574
29.534	19.464	28.813	19.115	29.163	18.395	29.882	18.745
29.237	44.05	28.472	44.281	28.703	45.047	29.469	44.816
29.428	2.0064	28.629	2.052	28.584	1.2533	29.382	1.2077
28.431	35.841	29.199	36.059	28.981	36.829	28.211	36.609
27.752	13.419	28.499	13.133	28.213	12.386	27.466	12.672
27.328	32.659	26.571	32.918	26.83	33.675	27.587	33.416
27.137	19.019	27.519	18.316	26.817	17.934	26.435	18.636
26.904	8.0519	27.502	7.5205	26.97	6.9225	26.372	7.4541
26.543	16.198	27.027	15.56	26.389	15.077	25.905	15.714
26.946	43.859	26.149	43.791	26.081	44.587	26.876	44.657
26.352	27.122	26.898	27.708	26.312	28.253	25.767	27.668
26.543	25.298	26.412	26.087	25.623	25.956	25.754	25.167
25.483	2.4942	26.164	2.0762	25.746	1.3941	25.065	1.8122
25.334	21.756	25.487	20.97	24.7	20.817	24.547	21.603
25.207	9.7065	24.407	9.7294	24.384	8.9297	25.184	8.907
24.762	36.541	25.237	37.184	24.594	37.659	24.119	37.016
25.101	38.174	24.305	38.085	24.216	38.881	25.012	38.97
24.804	32.256	24.013	32.383	24.142	33.172	24.931	33.045
24.91	15.794	24.244	16.238	23.801	15.573	24.465	15.129
23.51	37.538	22.71	37.538	22.71	38.338	23.51	38.338
23.361	41.547	22.606	41.28	22.341	42.035	23.094	42.3
22.683	11.043	23.19	10.425	22.572	9.9169	22.063	10.535
22.852	15.476	22.095	15.736	21.836	14.979	22.591	14.72
22.619	23.835	22.577	24.632	21.777	24.592	21.819	23.792
22.555	5.7609	21.756	5.7838	21.732	4.9841	22.532	4.9614
21.41	27.504	21.017	26.806	20.32	27.199	20.712	27.897
21.113	31.089	20.4	30.722	20.035	31.433	20.746	31.8
20.922	5.3155	20.184	5.6279	19.872	4.8914	20.608	4.579
19.777	44.411	18.979	44.481	19.049	45.278	19.847	45.208
19.734	21.819	19.535	21.044	18.758	21.244	18.958	22.019
19.48	9.8125	18.703	10.012	18.504	9.237	19.28	9.0379
19.098	3.7457	19.325	2.9789	18.559	2.7511	18.33	3.5179
19.31	26.253	19.1	25.481	18.328	25.688	18.538	26.461
18.864	40.296	18.065	40.296	18.065	41.095	18.864	41.095
18.27	35.82	17.636	35.33	17.148	35.962	17.78	36.452
17.125	39.192	17.49	39.903	16.779	40.27	16.412	39.559
17.252	2.3669	16.463	2.4984	16.332	1.7094	17.121	1.5779
16.467	26.889	16.624	27.674	15.839	27.831	15.682	27.046
16.319	7.9458	16.578	7.1894	15.822	6.9291	15.562	7.6855
16.149	21.947	15.816	22.674	15.089	22.341	15.422	21.614
15.364	30.644	15.691	31.373	14.963	31.702	14.635	30.973
15.301	5.1458	15.769	4.4979	15.12	4.0287	14.652	4.6765
15.449	41.717	14.826	41.214	14.323	41.836	14.946	42.338
15.046	21.119	14.671	21.826	13.964	21.452	14.338	20.745
14.622	12.507	14.821	11.732	14.045	11.533	13.845	12.307
14.601	17.767	14.327	17.015	13.576	17.287	13.848	18.04
13.328	5.6549	12.59	5.9673	12.278	5.2308	13.014	4.9184
13.243	28.883	12.609	28.395	12.121	29.029	12.755	29.517
13.222	1.9427	12.445	2.1418	12.246	1.3672	13.022	1.1679
12.076	31.81	12.375	32.551	11.635	32.852	11.334	32.112
12.225	24.386	11.76	25.037	11.109	24.575	11.571	23.924
12.013	36.583	12.161	37.368	11.374	37.517	11.226	36.732
11.97	10.131	11.319	10.596	10.855	9.9447	11.504	9.4797
11.567	39.935	11.781	40.705	11.009	40.919	10.795	40.149
11.398	22.859	11.213	22.08	10.434	22.265	10.619	23.043
10.931	19.167	10.343	19.711	9.8002	19.124	10.386	18.58
10.782	35.183	10.046	34.867	9.7302	35.603	10.466	35.917
10.549	15.667	9.8575	16.069	9.4545	15.377	10.146	14.975
10.252	42.99	10.477	43.757	9.709	43.982	9.4842	43.214
9.8914	12.613	9.359	13.211	8.7608	12.679	9.2933	12.081
9.552	6.4185	9.8299	5.6687	9.079	5.3901	8.8011	6.14
9.2126	2.2396	9.743	1.6405	9.1426	1.1104	8.6123	1.7096
9.4036	32.023	9.342	32.82	8.5444	32.761	8.606	31.963
8.8945	24.471	8.502	25.169	7.8041	24.776	8.1966	24.078
8.3429	6.9488	8.4532	6.1565	7.6599	6.0464	7.5496	6.8387
8.0459	14.31	7.8975	13.524	7.1105	13.672	7.259	14.458
7.6853	5.4003	7.8275	4.6133	7.0405	4.4703	6.8983	5.2575
6.9853	37.326	7.2823	38.068	6.5399	38.365	6.2408	37.623
7.0702	9.5792	6.6311	10.248	5.9607	9.8091	6.3998	9.1403
6.752	40.041	5.982	39.82	5.7613	40.59	6.5314	40.809
6.752	34.992	6.1962	34.415	5.6192	34.969	6.175	35.546
6.3277	21.353	6.3044	20.552	5.5047	20.574	5.528	21.374
5.3519	28.31	5.2416	29.102	4.4483	28.991	4.5586	28.2
5.2459	4.7851	4.5501	5.1797	4.1556	4.4835	4.8513	4.0892
4.7792	44.771	4.2234	44.194	3.6465	44.748	4.2022	45.325
3.9943	14.288	4.234	13.525	3.4704	13.285	3.2307	14.049
3.167	39.617	3.3261	40.399	2.5434	40.561	2.3822	39.778
2.9337	22.604	2.6664	21.849	1.9134	22.116	2.1785	22.869
2.764	36.286	2.0555	35.911	1.6822	36.619	2.3885	36.993
2.5095	16.579	2.011	17.206	1.3852	16.709	1.8816	16.082
2.5095	3.1942	1.8073	3.579	1.4234	2.8775	2.1234	2.4929
2.2549	27.038	1.9367	26.304	1.2028	26.62	1.5209	27.356
1.8731	42.268	1.9791	43.062	1.1858	43.168	1.0797	42.374
1.8731	8.7307	1.2091	9.1793	0.76153	8.5171	1.4234	8.0684
1.4488	12.273	0.72335	12.614	0.38395	11.89	1.1073	11.549
0.77002	7.1822	0.98851	6.413	0.22061	6.1932	0	6.9624
64.916	8.158	64.8	7.3665	65.591	7.2501	65.708	8.0417
64.344	6.7579	64.777	7.4301	65.449	6.9966	65.016	6.3243
63.686	34.25	64.405	33.9	64.755	34.619	64.036	34.969
63.877	33.083	63.92	33.881	64.719	33.838	64.676	33.039
63.389	32.51	63.91	31.902	64.517	32.424	63.996	33.03
49.792	44.665	50.516	44.326	50.856	45.049	50.131	45.389
49.664	43.265	49.307	43.98	50.022	44.339	50.38	43.622
40.035	39.702	39.714	40.436	40.448	40.754	40.766	40.022
39.186	39.617	38.664	40.223	39.273	40.745	39.793	40.136
39.25	30.304	38.923	31.034	39.655	31.361	39.979	30.629
38.932	31.089	38.565	31.8	39.275	32.167	39.642	31.456
29.237	8.5398	28.44	8.6102	28.37	7.8132	29.167	7.743
28.686	7.7337	27.954	7.4108	28.276	6.679	29.008	7.0019
19.713	18.722	19.649	17.924	18.852	17.987	18.915	18.785
19.522	17.195	19.113	17.882	18.425	17.474	18.833	16.786
