# Supplementary material for: Ant collective cognition allows for efficient navigation through disordered environments
Source: eLife. 2020 May 12;9:e55195. doi: 10.7554/eLife.55195 (PMC7332297; doi:10.7554/eLife.55195)
Supplement: Source data 1. — Each row in every file corresponds to the four vertices of a single cube, ordered as follows: X1, Y1, X2, Y2, X3, Y3, Y4. [file elife-55195-data1.zip › 1400003_225_cubes.txt]

68.456	30.212	69.021	29.646	69.587	30.212	69.021	30.776
68.54	34.775	68.54	35.573	69.34	35.573	69.34	34.775
68.181	41.85	68.249	42.647	69.047	42.579	68.978	41.781
67.864	22.799	68.385	23.405	68.992	22.885	68.472	22.277
67.843	19.313	68.255	18.627	68.941	19.038	68.529	19.724
67.632	5.816	67.372	5.0592	68.129	4.7999	68.389	5.5567
67.188	15.933	67.21	15.134	68.01	15.156	67.988	15.956
66.914	10.273	67.102	9.4952	67.88	9.6838	67.691	10.461
65.837	43.793	65.927	44.588	66.722	44.497	66.632	43.703
65.794	40.604	65.84	41.402	66.639	41.356	66.593	40.558
65.118	16.208	65.616	16.835	66.242	16.338	65.745	15.711
65.287	30.17	65.223	30.966	66.02	31.032	66.085	30.233
65.055	2.9646	65.123	2.1675	65.921	2.2359	65.852	3.0331
64.548	19.883	65.069	19.276	65.676	19.796	65.156	20.404
64.696	11.772	64.885	10.995	65.662	11.183	65.473	11.961
64.21	5.4358	64.114	4.6417	64.908	4.5454	65.004	5.3397
63.619	9.0265	64.248	9.521	64.742	8.8918	64.113	8.3975
63.577	35.936	64.309	35.613	64.632	36.344	63.899	36.667
63.302	24.383	63.81	23.764	64.428	24.271	63.92	24.89
62.901	33.824	63.501	33.294	64.03	33.896	63.429	34.424
63.07	40.118	62.891	40.898	63.671	41.075	63.85	40.296
61.971	44.131	62.7	43.8	63.031	44.528	62.302	44.858
61.971	18.531	61.864	17.739	62.657	17.631	62.764	18.424
61.105	29.41	61.041	30.206	61.838	30.271	61.903	29.473
60.746	12.596	61.087	13.32	61.811	12.979	61.47	12.256
60.683	38.598	60.484	39.371	61.258	39.571	61.458	38.796
60.197	21.151	60.502	21.89	61.242	21.586	60.937	20.846
60.091	5.1401	60.747	5.5991	61.206	4.9435	60.55	4.4847
59.606	27.509	60.017	26.822	60.703	27.234	60.292	27.921
59.965	2.162	59.833	1.3729	60.622	1.2414	60.754	2.0306
59.31	11.244	59.493	10.466	60.272	10.649	60.089	11.428
59.268	7.6114	58.945	6.8795	59.677	6.5566	60	7.2884
58.381	32.852	59.081	32.464	59.468	33.165	58.768	33.552
58.465	19.123	58.486	18.323	59.286	18.344	59.265	19.144
56.48	28.016	56.502	28.814	57.302	28.791	57.279	27.992
55.762	35.239	56.498	34.924	56.811	35.662	56.075	35.974
55.466	17.56	55.725	18.317	56.482	18.057	56.223	17.3
55.318	4.9289	55.929	5.4458	56.445	4.8351	55.835	4.3183
55.529	15.659	55.461	14.862	56.258	14.793	56.326	15.59
55.529	9.4912	55.217	8.7547	55.953	8.4423	56.266	9.1788
54.938	43.772	55.624	43.36	56.035	44.047	55.349	44.457
54.853	29.853	55.397	29.266	55.984	29.809	55.441	30.396
55.022	22.44	55.022	21.639	55.822	21.639	55.822	22.44
54.051	11.181	54.8	11.461	55.08	10.712	54.331	10.432
52.952	13.568	53.483	14.167	54.082	13.637	53.552	13.038
53.248	41.47	53.091	42.254	53.876	42.41	54.033	41.626
52.108	21.996	52.465	21.28	53.181	21.637	52.823	22.353
52.129	17.56	52.375	18.321	53.136	18.075	52.89	17.313
51.875	31.458	51.961	32.253	52.757	32.168	52.671	31.372
51.981	4.8022	51.572	4.1143	52.26	3.706	52.669	4.3939
51.579	7.8437	51.282	7.1009	52.025	6.8039	52.322	7.5467
50.988	22.925	51.461	23.57	52.106	23.096	51.633	22.452
50.861	2.8379	51.559	3.2301	51.951	2.5329	51.254	2.1407
49.911	27.826	50.466	27.249	51.042	27.802	50.488	28.379
49.784	42.484	50.371	41.939	50.915	42.526	50.328	43.071
49.911	24.932	49.977	25.728	50.775	25.663	50.708	24.864
49.362	14.75	49.711	15.47	50.431	15.121	50.082	14.402
48.665	11.54	49.447	11.709	49.616	10.927	48.834	10.758
48.517	7.0833	48.605	6.2883	49.4	6.3766	49.312	7.1718
48.199	36.274	48.801	35.744	49.329	36.346	48.729	36.874
48.03	3.725	47.562	3.077	48.21	2.6079	48.679	3.2559
47.481	18.7	47.741	17.943	48.498	18.203	48.24	18.96
47.397	31.944	47.397	32.743	48.197	32.743	48.197	31.944
45.285	27.445	45.644	26.729	46.36	27.086	46.001	27.802
45.623	14.37	45.257	13.659	45.969	13.293	46.334	14.004
45.263	8.9631	45.842	9.5174	46.396	8.9401	45.819	8.3861
45.538	36.084	45.234	36.823	45.973	37.127	46.279	36.388
45.158	16.694	45.202	15.895	46.003	15.939	45.958	16.738
44.883	2.2465	45.661	2.4357	45.851	1.6583	45.073	1.4692
44.926	22.059	45.014	22.854	45.811	22.765	45.722	21.971
44.207	28.185	43.969	28.947	44.731	29.188	44.972	28.423
43.637	41.597	44.421	41.434	44.583	42.218	43.8	42.38
43.489	38.386	43.291	39.159	44.066	39.36	44.264	38.585
42.982	5.1613	43.631	5.6306	44.1	4.9826	43.451	4.5133
42.792	17.56	42.666	16.77	43.455	16.642	43.582	17.432
42.37	1.5073	41.753	0.99949	42.26	0.38127	42.879	0.88909
42.074	41.238	41.409	41.681	41.852	42.347	42.518	41.903
41.314	21.806	41.647	22.532	42.374	22.201	42.042	21.472
40.469	8.9631	41.234	9.2031	41.472	8.44	40.71	8.2
40.427	37.499	39.831	38.031	40.363	38.627	40.961	38.095
39.835	25.418	40.285	24.754	40.946	25.202	40.498	25.865
39.413	17.982	40.156	18.279	40.454	17.536	39.711	17.239
39.687	2.2887	39.273	1.6046	39.958	1.1899	40.372	1.8742
39.54	35.957	39.138	36.648	39.831	37.049	40.232	36.359
39.371	28.924	39.438	29.72	40.234	29.655	40.169	28.856
38.927	41.491	39.685	41.749	39.426	42.507	38.667	42.247
38.082	32.029	37.529	32.605	38.108	33.159	38.661	32.582
37.28	7.4424	38.053	7.2377	37.85	6.4643	37.075	6.6691
36.794	29.642	36.291	30.263	36.914	30.766	37.417	30.145
36.266	22.693	36.8	22.097	37.396	22.63	36.861	23.225
36.202	36.359	35.972	37.123	36.739	37.356	36.969	36.589
35.738	18.067	36.511	18.275	36.72	17.503	35.947	17.294
35.336	20.664	35.273	19.867	36.069	19.803	36.135	20.6
35.062	10.716	35.845	10.547	35.674	9.7653	34.893	9.9343
34.808	13.145	35.605	13.231	35.691	12.436	34.895	12.35
33.288	32.81	32.762	33.412	33.364	33.938	33.89	33.336
32.612	16.525	33.366	16.796	33.636	16.044	32.884	15.772
32.464	27.804	33.264	27.804	33.264	28.603	32.464	28.603
32.738	1.106	32.067	0.67228	32.5	0	33.174	0.43373
32.316	3.1125	31.663	2.6495	32.128	1.9971	32.781	2.46
31.851	20.939	31.665	20.161	32.443	19.974	32.631	20.752
32.105	38.238	31.41	38.631	31.805	39.328	32.5	38.933
31.281	22.461	31.769	23.094	32.403	22.609	31.917	21.973
31.429	13.547	32.086	13.088	31.625	12.432	30.971	12.891
31.218	27.868	32.001	28.037	31.83	28.818	31.049	28.649
30.267	23.369	30.92	22.904	31.382	23.557	30.732	24.022
29.971	33.613	30.772	33.613	30.772	34.411	29.971	34.411
30.331	9.2588	29.686	8.7857	30.159	8.1407	30.804	8.6138
29.971	36.549	30.77	36.595	30.723	37.394	29.925	37.347
29.169	43.519	28.408	43.764	28.656	44.526	29.416	44.279
29.359	1.634	28.561	1.6784	28.516	0.87961	29.315	0.83523
28.599	17.454	29.336	17.142	29.023	16.405	28.286	16.718
28.366	35.324	29.139	35.529	28.937	36.302	28.161	36.097
28.725	3.5983	28.02	3.2229	28.396	2.5164	29.101	2.8918
28.662	6.7876	27.916	6.4978	28.208	5.752	28.953	6.042
28.472	10.209	27.684	10.341	27.551	9.5518	28.341	9.4202
27.733	14.159	28.493	13.906	28.24	13.147	27.481	13.4
27.268	32.155	26.516	32.426	26.788	33.18	27.54	32.907
26.888	43.308	26.091	43.238	26.024	44.036	26.82	44.104
26.296	26.685	26.831	27.281	26.233	27.813	25.701	27.217
25.958	24.319	26.108	25.105	25.323	25.253	25.173	24.467
25.578	19.397	25.929	18.678	25.209	18.328	24.86	19.048
25.367	1.9931	25.965	1.4616	25.435	0.86362	24.837	1.3951
25.726	20.981	25.77	20.182	24.972	20.138	24.928	20.937
24.797	10.188	25.54	9.8912	25.242	9.1484	24.501	9.4453
25.451	22.63	25.063	23.327	24.364	22.938	24.754	22.239
24.543	14.941	25.099	14.364	24.52	13.809	23.967	14.387
24.079	36.739	24.353	37.491	23.601	37.763	23.327	37.011
23.973	31.142	23.194	30.962	23.016	31.744	23.796	31.921
23.297	40.963	22.524	40.758	22.319	41.531	23.092	41.736
22.79	16.461	22.176	16.971	21.664	16.355	22.281	15.845
22.114	9.3222	21.364	9.6008	21.086	8.8508	21.835	8.5724
21.628	33.634	21.857	34.401	21.09	34.629	20.862	33.862
21.84	24.404	21.533	23.665	20.794	23.973	21.103	24.71
21.713	35.577	20.915	35.577	20.915	36.376	21.713	36.376
21.143	18.51	20.61	19.107	20.013	18.574	20.547	17.977
20.572	12.047	19.947	12.544	19.449	11.917	20.076	11.42
20.256	13.61	19.478	13.799	19.29	13.022	20.068	12.833
19.664	43.772	18.891	43.977	19.098	44.75	19.871	44.545
19.728	29.79	19.901	30.569	19.121	30.745	18.948	29.963
19.411	2.7534	18.612	2.798	18.568	1.999	19.366	1.9547
18.693	40.013	19.117	40.691	18.439	41.115	18.015	40.435
19.052	22.989	18.995	22.19	18.196	22.249	18.255	23.046
18.608	37.182	19.014	37.871	18.325	38.276	17.92	37.588
18.545	34.584	17.939	34.061	17.417	34.667	18.023	35.191
18.46	16.799	17.907	17.376	17.33	16.821	17.884	16.244
17.468	6.7454	18.078	6.2266	17.558	5.6177	16.95	6.1364
17.531	21.7	17.132	22.393	16.439	21.994	16.838	21.301
17.235	2.0142	16.447	2.1493	16.312	1.3609	17.1	1.2257
16.918	25.713	16.64	26.463	15.89	26.184	16.169	25.435
15.82	4.4643	16.08	3.7075	15.324	3.4481	15.064	4.2049
15.292	11.139	15.752	10.483	15.096	10.025	14.637	10.68
15.672	40.604	14.963	40.237	14.595	40.948	15.307	41.314
15.06	29.452	14.749	28.715	14.012	29.025	14.323	29.762
14.553	7.7592	14.92	7.0481	14.208	6.6816	13.843	7.393
14.553	21.13	14.046	20.51	13.427	21.017	13.934	21.637
13.792	4.4431	13.108	4.8548	12.696	4.1688	13.381	3.7571
13.666	16.018	13.566	15.224	12.772	15.323	12.871	16.117
13.18	1.5918	12.403	1.7803	12.215	1.0028	12.992	0.81428
12.441	35.366	12.817	36.071	12.111	36.447	11.735	35.74
12.419	12.385	12.743	11.653	12.012	11.33	11.689	12.062
12.588	33.064	12.044	32.477	11.458	33.024	12.003	33.609
12.124	39.928	12.339	40.699	11.568	40.912	11.353	40.142
12.06	23.348	11.872	22.57	11.095	22.758	11.283	23.536
11.659	29.558	11.336	30.288	10.605	29.965	10.928	29.234
10.92	7.717	11.04	6.926	10.25	6.8062	10.13	7.5972
10.793	43.92	10.115	43.496	9.6906	44.174	10.371	44.598
10.688	25.671	10.478	26.442	9.7075	26.233	9.9166	25.462
9.209	1.8664	9.7518	1.2785	9.1646	0.73585	8.6218	1.3237
9.1456	18.447	8.7633	19.149	8.06	18.766	8.4444	18.064
8.9978	20.855	8.5986	21.548	7.9058	21.149	8.305	20.455
8.9344	11.603	8.8711	10.806	8.0727	10.871	8.1381	11.668
8.2797	3.7672	8.7971	3.1566	8.1867	2.6398	7.6692	3.2506
8.6387	6.1962	8.7	5.3987	7.9037	5.3372	7.8424	6.135
8.512	31.986	7.8065	31.611	7.4306	32.318	8.1381	32.692
7.8783	26.812	7.3017	26.256	6.7483	26.833	7.325	27.388
7.2658	34.12	6.5625	33.737	6.1823	34.441	6.8856	34.823
6.78	39.506	5.9985	39.333	5.8274	40.114	6.6068	40.285
6.3365	14.391	6.5266	13.614	5.7493	13.425	5.5592	14.202
6.4632	19.165	6.2541	18.393	5.4832	18.601	5.6923	19.374
6.083	1.8453	5.5296	2.4224	4.953	1.8683	5.5064	1.2912
5.4916	9.1532	5.1093	9.8557	4.406	9.4726	4.7904	8.7703
5.3015	4.3798	4.6045	4.772	4.2116	4.0748	4.9108	3.6825
4.7735	44.216	4.2306	43.627	3.6435	44.169	4.1863	44.759
4.0553	13.061	4.011	12.262	3.2126	12.306	3.2569	13.105
3.5273	30.001	3.0795	30.662	2.4163	30.214	2.8662	29.551
3.2316	39.147	3.3816	39.932	2.5958	40.08	2.4459	39.295
2.9781	22.144	2.6993	21.394	1.9495	21.671	2.2283	22.423
2.788	35.746	2.0678	35.4	1.7214	36.122	2.4438	36.466
2.5557	16.166	2.0488	16.784	1.4299	16.276	1.939	15.658
2.2811	26.537	1.9495	25.808	1.2208	26.142	1.5545	26.869
1.9221	41.745	2.0087	42.539	1.2124	42.625	1.1279	41.829
1.9009	8.3084	1.2483	8.7716	0.78572	8.1191	1.4384	7.6559
1.4785	11.857	0.75193	12.189	0.41821	11.462	1.1469	11.129
1.0983	2.6689	1.2483	1.8829	0.46256	1.7342	0.3126	2.5202
0.84486	6.8299	1.035	6.0526	0.25768	5.8636	0.067589	6.6408
49.615	44.131	50.335	43.781	50.684	44.501	49.964	44.85
49.488	42.758	49.148	43.481	49.872	43.823	50.212	43.099
39.899	39.189	39.613	39.935	40.361	40.222	40.646	39.474
39.054	39.104	38.555	39.728	39.178	40.228	39.679	39.603
39.159	15.912	39.839	16.334	40.262	15.654	39.582	15.232
38.23	16.313	38.91	16.738	39.333	16.059	38.655	15.635
23.593	6.4708	22.832	6.7171	22.585	5.9559	23.348	5.7096
22.811	6.682	22.091	7.0312	21.743	6.3113	22.463	5.9622
