# Supplementary material for: Ant collective cognition allows for efficient navigation through disordered environments
Source: eLife. 2020 May 12;9:e55195. doi: 10.7554/eLife.55195 (PMC7332297; doi:10.7554/eLife.55195)
Supplement: Source data 1. — Each row in every file corresponds to the four vertices of a single cube, ordered as follows: X1, Y1, X2, Y2, X3, Y3, Y4. [file elife-55195-data1.zip › 1400004_225_cubes.txt]

69.028	30.829	69.594	30.265	70.16	30.829	69.594	31.395
69.071	35.448	69.095	36.248	69.894	36.225	69.871	35.425
68.73	42.557	68.799	43.356	69.596	43.287	69.528	42.489
68.39	19.826	68.812	19.146	69.491	19.568	69.07	20.248
68.156	6.2248	67.882	5.473	68.634	5.1995	68.908	5.9513
67.602	16.08	68.261	16.534	68.715	15.875	68.057	15.421
67.453	24.955	67.972	25.565	68.581	25.046	68.062	24.437
66.9	20.465	67.02	21.255	67.811	21.136	67.691	20.345
66.368	44.494	66.478	45.288	67.27	45.178	67.16	44.386
66.325	41.323	66.398	42.121	67.194	42.049	67.122	41.25
65.836	30.808	65.765	31.606	66.562	31.676	66.633	30.88
65.559	3.33	65.675	2.5385	66.467	2.6549	66.35	3.4463
65.495	16.314	65.627	15.525	66.416	15.656	66.284	16.445
65.218	12.227	65.389	11.446	66.171	11.617	66	12.398
65.346	8.8854	65.322	8.0858	66.122	8.0615	66.146	8.8612
65.346	37.449	65.045	38.192	65.786	38.492	66.087	37.751
64.516	0.83963	65.182	1.2834	65.625	0.61776	64.96	0.174
63.835	24.955	64.318	24.318	64.956	24.801	64.472	25.44
63.665	5.714	63.713	4.9154	64.512	4.9639	64.463	5.7623
63.58	8.1618	63.286	7.4174	64.031	7.1241	64.324	7.8684
63.069	19.507	63.502	20.179	64.175	19.745	63.741	19.073
62.664	34.022	63.304	33.543	63.784	34.184	63.144	34.663
62.451	44.877	63.177	44.541	63.514	45.267	62.788	45.603
61.6	30.02	61.532	30.819	62.329	30.887	62.397	30.091
60.983	16.612	61.648	17.056	62.092	16.39	61.427	15.946
61.089	13.845	60.996	13.05	61.79	12.957	61.884	13.751
60.451	2.5425	60.294	1.758	61.078	1.6011	61.235	2.3856
60.11	28.105	60.519	27.417	61.206	27.826	60.798	28.513
59.408	20.975	59.765	21.692	60.481	21.334	60.123	20.618
59.259	35.406	59.372	36.199	60.164	36.085	60.05	35.293
58.961	33.937	59.502	33.349	60.091	33.89	59.549	34.48
59.216	12.653	59.169	11.854	59.968	11.807	60.015	12.606
58.45	38.683	58.842	37.987	59.539	38.379	59.147	39.077
58.237	18.336	58.745	18.954	59.363	18.446	58.855	17.828
57.322	23.699	57.521	24.474	58.296	24.276	58.096	23.501
57.215	28.573	57.084	29.363	57.873	29.495	58.004	28.705
56.811	14.654	56.811	13.854	57.611	13.854	57.611	14.654
55.768	5.3734	56.393	5.8732	56.892	5.2485	56.268	4.7487
55.342	30.489	55.822	29.85	56.462	30.329	55.982	30.97
55.363	44.473	56.047	44.058	56.462	44.743	55.779	45.158
55.108	34.873	55.001	35.667	55.794	35.774	55.901	34.982
54.81	11.546	54.461	10.826	55.181	10.477	55.53	11.197
53.916	23.294	54.379	22.643	55.031	23.105	54.568	23.758
53.384	40.493	54.153	40.273	54.373	41.042	53.604	41.263
53.043	13.547	53.609	14.112	54.175	13.547	53.609	12.981
52.873	11.95	52.801	11.154	53.597	11.081	53.67	11.878
52.98	19.124	52.851	18.334	53.641	18.206	53.769	18.995
52.298	32.085	52.415	32.877	53.206	32.762	53.09	31.97
52.384	5.2244	51.991	4.5271	52.689	4.1348	53.081	4.8321
51.596	26.338	51.728	27.128	52.517	26.996	52.385	26.208
51.255	3.2449	51.947	3.6466	52.349	2.9548	51.657	2.5529
51.553	17.974	51.422	17.185	52.211	17.054	52.343	17.843
50.383	42.153	50.097	42.902	50.844	43.187	51.13	42.44
50.085	8.0979	49.832	7.3389	50.591	7.086	50.844	7.8448
49.34	14.462	49.882	15.05	50.47	14.507	49.928	13.919
48.126	21.975	48.538	21.289	49.224	21.702	48.813	22.388
48.36	37.875	48.087	38.628	48.839	38.901	49.112	38.149
47.998	11.014	48.63	11.505	49.121	10.873	48.489	10.382
48.423	4.1176	47.934	3.4861	48.564	2.995	49.056	3.6263
47.615	32.49	48.16	31.904	48.747	32.449	48.202	33.034
47.934	0.79706	48.732	0.86537	48.8	0.068319	48.004	0
47.551	18.144	47.574	17.345	48.375	17.367	48.351	18.167
46.678	29.126	47.189	28.511	47.806	29.022	47.295	29.637
46.848	7.1614	46.874	6.3617	47.674	6.3859	47.649	7.1854
46.231	34.065	46.797	33.501	47.364	34.065	46.797	34.631
46.678	41.663	46.203	42.306	46.846	42.783	47.321	42.14
46.189	24.273	46.167	25.074	46.968	25.097	46.989	24.297
45.891	14.994	46.069	14.214	46.851	14.393	46.672	15.172
46.082	9.8646	45.61	9.2194	46.255	8.7462	46.729	9.3914
45.06	21.847	45.51	21.186	46.172	21.634	45.725	22.296
45.295	2.6064	46.076	2.7845	46.255	2.0047	45.473	1.8264
44.337	17.548	44.139	16.774	44.914	16.574	45.112	17.349
43.89	44.899	44.616	44.56	44.954	45.284	44.23	45.625
43.315	5.565	43.954	6.0484	44.437	5.4111	43.8	4.9275
43.4	38.79	43.287	39.584	44.079	39.697	44.194	38.905
42.975	15.037	43.483	15.655	44.101	15.147	43.594	14.529
42.762	30.148	43.5	29.842	43.809	30.58	43.07	30.887
42.677	1.8826	42.055	1.3799	42.557	0.7576	43.181	1.2603
41.995	19.294	42.642	19.767	43.115	19.122	42.47	18.649
41.293	34.937	41.991	34.546	42.383	35.244	41.687	35.635
40.782	9.3537	41.531	9.6394	41.817	8.892	41.07	8.6064
40.356	23.912	40.442	23.118	41.238	23.201	41.153	23.997
40.144	38.322	40.944	38.366	40.899	39.165	40.101	39.122
39.484	26.934	40.103	26.428	40.61	27.045	39.992	27.554
40.293	42.025	39.597	42.419	39.988	43.115	40.686	42.723
39.59	31.255	40.378	31.108	40.527	31.894	39.739	32.043
39.846	3.7983	39.196	3.3332	39.66	2.6823	40.312	3.1472
38.824	14.122	39.401	14.676	39.956	14.099	39.379	13.545
38.611	19.911	38.845	19.146	39.611	19.38	39.377	20.145
38.441	42.281	39.203	42.528	38.956	43.29	38.196	43.043
38.398	32.66	37.845	33.239	38.422	33.792	38.977	33.215
37.973	11.355	37.408	10.789	37.973	10.223	38.539	10.789
37.951	36.576	37.421	37.176	38.021	37.706	38.551	37.106
37.504	7.6935	38.305	7.6699	38.281	6.8702	37.481	6.8938
37.121	30.233	36.604	30.844	37.213	31.361	37.732	30.753
36.589	23.763	36.764	22.984	37.545	23.156	37.37	23.937
36.461	37.002	37.215	37.272	36.947	38.026	36.193	37.755
35.44	19.869	35.257	19.09	36.036	18.906	36.219	19.685
35.142	14.079	34.522	13.574	35.029	12.953	35.648	13.459
34.822	24.869	34.78	25.67	35.578	25.714	35.623	24.914
34.865	5.714	34.401	5.0631	35.052	4.598	35.516	5.2489
34.695	42.302	34.08	42.813	34.59	43.43	35.205	42.919
34.397	30.638	35.171	30.838	34.973	31.613	34.199	31.412
33.567	33.49	33.058	34.107	33.673	34.618	34.184	34.001
33.162	9.9071	33.865	9.524	33.481	8.8216	32.781	9.2047
32.949	1.4995	32.3	1.0345	32.764	0.38351	33.415	0.84849
32.247	27.807	33.034	27.662	33.179	28.45	32.394	28.594
32.587	3.5216	31.934	3.0627	32.392	2.4073	33.047	2.8662
32.311	38.939	31.649	39.39	32.1	40.05	32.762	39.601
31.523	6.8421	32.272	6.5592	31.989	5.8108	31.242	6.0937
31.119	22.443	30.946	21.664	31.728	21.489	31.9	22.271
31.055	18.166	31.683	17.668	31.185	17.042	30.559	17.54
30.948	14.781	31.564	14.269	31.053	13.655	30.438	14.167
31.183	10.716	30.472	10.349	30.838	9.6383	31.551	10.005
30.225	34.235	31.025	34.235	31.025	35.035	30.225	35.035
30.948	37.236	30.15	37.259	30.172	38.06	30.972	38.036
29.395	44.218	28.648	44.505	28.935	45.252	29.682	44.967
29.586	2.0103	28.788	2.0547	28.743	1.2559	29.544	1.2116
28.926	27.998	29.503	28.554	28.95	29.131	28.373	28.575
28.565	36.044	29.346	36.219	29.173	37	28.392	36.825
28.948	3.9899	28.239	3.6229	28.605	2.912	29.316	3.279
29.161	29.637	28.362	29.68	28.403	30.478	29.203	30.438
28.969	23.614	28.931	24.414	28.13	24.374	28.171	23.575
27.99	9.1196	28.726	8.8044	28.411	8.0692	27.675	8.3842
28.628	17.038	27.834	17.126	27.745	16.331	28.541	16.242
27.926	21.464	28.367	20.796	27.696	20.357	27.258	21.026
27.947	40.855	27.219	41.187	27.551	41.915	28.279	41.585
27.5	32.787	26.747	33.056	27.013	33.809	27.768	33.543
27.096	44.047	26.302	43.958	26.21	44.752	27.006	44.843
26.117	26.53	26.608	27.164	25.974	27.654	25.485	27.021
26.542	11.142	25.77	11.346	25.565	10.573	26.338	10.368
25.606	2.3722	26.196	1.8295	25.653	1.2417	25.065	1.7843
25.01	19.975	25.44	19.3	24.765	18.87	24.335	19.545
24.755	15.42	25.31	14.843	24.733	14.289	24.18	14.865
24.989	7.0549	24.22	7.2746	24.001	6.5054	24.769	6.2857
24.797	22.656	24.291	23.275	23.673	22.766	24.18	22.149
24.286	37.406	24.55	38.162	23.795	38.426	23.531	37.67
23.179	14.292	23.735	13.714	23.156	13.161	22.603	13.738
23.499	41.727	22.743	41.47	22.483	42.225	23.241	42.485
23.073	27.253	22.462	26.74	21.947	27.353	22.56	27.866
22.903	8.6513	22.202	9.0342	21.819	8.332	22.522	7.9489
22.136	4.2879	21.349	4.4194	21.217	3.6302	22.007	3.4986
21.796	34.299	22.011	35.071	21.24	35.284	21.025	34.514
21.753	25.018	21.355	24.327	20.661	24.725	21.062	25.419
21.391	19.72	20.783	20.236	20.266	19.625	20.876	19.109
19.902	44.601	19.127	44.797	19.32	45.571	20.097	45.378
20.093	30.489	19.314	30.316	19.14	31.097	19.921	31.27
19.987	14.845	19.944	14.046	19.146	14.09	19.188	14.888
19.774	9.1834	19.086	9.5917	18.678	8.904	19.367	8.4955
19.561	3.1385	18.763	3.1853	18.716	2.3867	19.514	2.3399
18.837	40.684	19.252	41.37	18.569	41.785	18.154	41.099
18.773	37.875	19.142	38.588	18.429	38.954	18.062	38.243
19.029	17.229	18.36	17.668	17.922	16.999	18.59	16.56
18.773	21.294	18.288	21.93	17.654	21.443	18.139	20.808
17.837	6.9059	18.246	6.218	17.558	5.8095	17.149	6.4975
17.39	2.2658	16.626	2.4995	16.392	1.7344	17.158	1.5007
17.262	32.936	16.536	32.604	16.202	33.332	16.93	33.664
16.049	6.6931	15.264	6.8417	15.115	6.0556	15.902	5.907
16.006	22.379	15.706	23.122	14.966	22.822	15.266	22.079
15.794	41.323	15.097	40.931	14.706	41.629	15.402	42.021
15.155	12.951	15.461	12.211	14.721	11.906	14.416	12.646
14.133	26.423	13.695	27.094	13.026	26.653	13.465	25.985
13.708	18.4	13.224	19.037	12.588	18.554	13.071	17.916
13.346	1.9677	12.565	2.1368	12.396	1.3549	13.178	1.1858
13.239	32.787	12.505	32.472	12.19	33.209	12.924	33.524
13.197	34.873	12.426	34.661	12.213	35.431	12.984	35.646
12.984	14.569	12.577	15.256	11.888	14.848	12.296	14.16
12.218	40.642	12.418	41.416	11.643	41.617	11.443	40.842
12.175	8.4385	11.396	8.6119	11.221	7.831	12.003	7.6575
11.92	6.4589	11.307	6.9711	10.794	6.3564	11.409	5.8442
11.643	29.829	11.347	30.572	10.604	30.276	10.902	29.533
11.175	38.045	11.609	38.718	10.936	39.152	10.504	38.479
11.217	10.312	10.547	10.745	10.113	10.073	10.785	9.6391
11.004	23.975	10.917	24.772	10.121	24.684	10.21	23.888
10.877	44.665	10.2	44.241	9.7762	44.92	10.453	45.344
10.089	22.698	9.6911	23.392	8.9972	22.994	9.3974	22.3
9.2803	2.2445	9.8124	1.6452	9.2122	1.1152	8.6822	1.7144
9.4506	17.804	9.3037	17.018	8.5162	17.166	8.6651	17.952
8.8759	20.699	8.3927	21.336	7.7563	20.852	8.2394	20.215
8.8759	13.611	8.5459	14.339	7.818	14.008	8.1479	13.28
8.3437	4.1602	8.861	3.5495	8.2501	3.0327	7.735	3.6434
8.663	6.6079	8.7524	5.8127	7.9564	5.7244	7.8691	6.5196
8.7056	37.47	8.2011	36.851	7.5817	37.357	8.0862	37.977
8.1947	31.276	7.4647	30.955	7.1411	31.687	7.8733	32.008
6.8964	34.256	6.626	35.01	5.8725	34.737	6.145	33.986
6.8325	40.237	6.0684	40.005	5.8342	40.769	6.6005	41.004
6.1301	2.2445	5.566	2.8101	4.9999	2.2445	5.566	1.6788
5.7044	20.358	5.7044	19.558	4.9062	19.558	4.9062	20.358
5.5554	13.27	5.0658	13.901	4.4337	13.41	4.9254	12.779
5.5341	9.6091	5.1425	10.306	4.4464	9.9142	4.8381	9.2169
5.3213	4.7774	4.6401	5.1965	4.2208	4.5154	4.9041	4.0961
4.8743	17.038	4.9381	16.24	4.1399	16.177	4.0782	16.975
4.8104	44.941	4.2464	44.377	3.6802	44.941	4.2464	45.507
4.3422	24.082	4.1485	24.859	3.3737	24.665	3.5674	23.888
3.5546	30.595	2.8777	30.172	2.4542	30.851	3.131	31.274
3.4056	22.039	2.9544	21.381	2.2945	21.834	2.7479	22.492
3.214	39.833	3.3886	40.614	2.6074	40.789	2.435	40.007
3.0863	16.718	2.7947	17.463	2.0498	17.169	2.3435	16.425
2.8096	36.427	2.1051	36.05	1.7283	36.757	2.4329	37.134
2.2988	20.145	2.1924	19.352	1.4006	19.459	1.507	20.252
1.9157	42.451	2.0029	43.247	1.2069	43.334	1.1217	42.538
1.9157	8.7577	1.2728	9.2339	0.79819	8.5911	1.441	8.1149
1.49	12.334	0.75988	12.657	0.43634	11.925	1.1685	11.602
1.1068	3.0533	1.2558	2.2673	0.4704	2.1185	0.3214	2.9046
0.80883	7.2252	1.0302	6.456	0.25968	6.2361	0.040442	7.0053
58.258	7.5445	58.258	6.7444	59.058	6.7444	59.058	7.5445
58.088	8.3533	58.11	7.5536	58.91	7.5758	58.888	8.3755
