# Supplementary material for: Ant collective cognition allows for efficient navigation through disordered environments
Source: eLife. 2020 May 12;9:e55195. doi: 10.7554/eLife.55195 (PMC7332297; doi:10.7554/eLife.55195)
Supplement: Source data 1. — Each row in every file corresponds to the four vertices of a single cube, ordered as follows: X1, Y1, X2, Y2, X3, Y3, Y4. [file elife-55195-data1.zip › 1400006_225_cubes.txt]

68.715	25.684	69.108	24.986	69.805	25.379	69.413	26.076
68.821	35.415	68.821	36.215	69.621	36.215	69.621	35.415
68.334	20.277	68.852	20.886	69.461	20.368	68.943	19.759
68.482	42.518	68.529	43.317	69.328	43.271	69.281	42.471
67.719	33.168	68.143	33.847	68.821	33.423	68.397	32.744
67.804	12.56	67.851	11.761	68.649	11.808	68.602	12.607
67.464	14.617	67.758	13.872	68.502	14.165	68.209	14.91
67.189	29.627	67.52	30.357	68.248	30.024	67.917	29.297
66.553	40.568	66.757	41.341	67.531	41.136	67.326	40.362
66.107	44.426	66.215	45.219	67.007	45.111	66.9	44.318
65.577	18.051	66.177	18.581	66.707	17.982	66.107	17.452
65.323	27.253	65.866	26.666	66.453	27.208	65.911	27.796
64.432	12.581	64.276	11.797	65.06	11.64	65.217	12.424
62.842	39.338	62.887	40.137	63.686	40.093	63.641	39.293
62.864	21.995	62.886	21.195	63.686	21.219	63.663	22.018
62.44	33.995	63.08	33.516	63.56	34.154	62.92	34.635
62.482	7.2383	62.867	7.9399	63.568	7.555	63.183	6.8537
62.376	16.397	62.825	17.06	63.487	16.611	63.038	15.949
62.333	30.603	62.968	30.115	63.455	30.749	62.821	31.237
62.227	44.808	62.96	44.486	63.282	45.217	62.55	45.539
62.376	2.8283	63.153	3.0179	63.343	2.2406	62.566	2.0511
62.121	36.942	62.19	37.739	62.987	37.671	62.919	36.874
60.51	42.136	60.152	42.851	60.868	43.209	61.226	42.495
59.747	9.1889	60.325	9.7424	60.878	9.1649	60.3	8.6113
59.789	28.228	59.921	29.017	60.71	28.885	60.578	28.097
59.662	25.154	59.922	25.911	60.678	25.652	60.419	24.895
59.514	19.557	59.713	20.331	60.488	20.132	60.289	19.357
59.514	3.4644	59.096	2.7823	59.778	2.3642	60.196	3.0463
59.238	33.444	58.972	34.198	59.726	34.464	59.993	33.711
57.605	2.5315	58.387	2.7051	58.56	1.9241	57.779	1.7505
57.054	24.051	57.182	23.263	57.972	23.39	57.844	24.179
56.969	14.935	57.135	14.152	57.918	14.318	57.752	15.101
55.761	20.299	56.248	19.664	56.883	20.15	56.396	20.785
55.719	28.695	56.213	28.065	56.842	28.559	56.348	29.189
55.507	11.839	55.95	12.505	56.616	12.061	56.172	11.395
55.634	4.9485	55.611	4.1488	56.411	4.1261	56.433	4.9256
55.358	41.161	56.098	40.856	56.403	41.596	55.663	41.901
55.231	44.469	55.913	44.051	56.331	44.734	55.649	45.151
54.807	9.7401	55.416	10.259	55.935	9.6498	55.326	9.1312
54.87	25.896	55.06	25.118	55.837	25.309	55.648	26.085
54.976	34.843	54.646	35.572	55.374	35.903	55.705	35.174
54.489	8.0652	55.186	8.4574	55.578	7.7601	54.881	7.3678
53.916	16.037	54.313	15.342	55.008	15.74	54.611	16.434
53.026	18.645	53.45	19.323	54.128	18.899	53.704	18.221
52.92	23.309	53.379	22.654	54.034	23.112	53.575	23.767
52.263	15.019	52.76	15.646	53.387	15.149	52.89	14.522
51.33	31.832	51.774	31.167	52.439	31.61	51.995	32.275
51.309	3.846	51.863	4.4227	52.44	3.8683	51.885	3.2916
50.842	12.39	51.566	12.731	51.907	12.007	51.183	11.667
50.418	9.1041	50.972	9.6816	51.549	9.1282	50.996	8.5505
49.697	29.797	49.999	29.055	50.74	29.356	50.438	30.098
49.57	23.458	50.014	24.123	50.68	23.68	50.236	23.015
49.803	16.588	49.781	15.789	50.581	15.766	50.603	16.566
49.294	41.755	49.934	41.276	50.414	41.914	49.774	42.395
49.167	26.68	49.345	27.461	50.126	27.282	49.947	26.502
48.786	35.161	49.527	34.86	49.828	35.602	49.086	35.903
48.722	9.5917	48.698	8.792	49.498	8.7678	49.522	9.5675
48.34	43.281	47.81	43.881	48.41	44.411	48.94	43.811
47.831	32.892	48.397	32.326	48.963	32.892	48.397	33.459
47.662	3.8036	48.433	4.0177	48.647	3.2468	47.876	3.0327
47.746	0.92016	48.546	0.96453	48.59	0.16577	47.791	0.12139
47.089	24.581	47.157	23.784	47.954	23.852	47.886	24.649
46.686	14.15	46.294	13.453	46.992	13.061	47.384	13.758
46.178	37.43	46.932	37.163	47.199	37.917	46.445	38.184
45.478	17.076	45.768	17.822	46.515	17.532	46.224	16.786
45.139	18.518	45.654	19.131	46.267	18.616	45.751	18.004
45.117	2.7859	45.906	2.9212	46.042	2.1327	45.253	1.9974
45.054	9.7401	44.814	8.9768	45.578	8.737	45.817	9.5003
43.867	23.373	44.163	22.631	44.908	22.928	44.609	23.67
43.739	44.871	44.456	44.513	44.812	45.23	44.098	45.586
43.718	6.157	44.498	6.3306	44.672	5.5496	43.892	5.3761
43.739	31.345	43.608	32.133	44.397	32.265	44.528	31.476
43.4	26.786	43.818	26.104	44.5	26.521	44.083	27.204
43.209	10.461	43.057	9.6757	43.843	9.523	43.996	10.308
42.616	35.034	43.294	34.61	43.718	35.288	43.04	35.712
42.192	19.154	42.365	18.373	43.146	18.546	42.972	19.327
42.531	1.9802	41.92	1.4635	42.438	0.85278	43.048	1.3695
41.534	15.019	42.285	15.298	42.563	14.548	41.814	14.269
41.153	28.313	40.86	29.057	41.604	29.35	41.897	28.605
40.856	10.291	41.617	10.538	41.863	9.7764	41.102	9.5302
41.11	37.133	40.667	37.799	41.333	38.242	41.776	37.576
40.58	16.207	41.07	16.839	41.702	16.35	41.214	15.717
40.432	25.535	40.724	24.791	41.471	25.084	41.176	25.828
39.711	3.8884	39.056	3.4296	39.514	2.7743	40.171	3.2331
39.117	18.327	39.291	17.546	40.071	17.719	39.898	18.5
39.478	40.695	38.823	41.153	39.281	41.81	39.938	41.35
38.375	26.956	38.505	27.745	39.293	27.617	39.166	26.829
38.121	22.928	38.278	22.143	39.062	22.3	38.905	23.085
38.29	13.429	37.843	12.767	38.505	12.318	38.954	12.981
37.845	33.719	38.583	33.408	38.895	34.143	38.159	34.455
37.739	28.058	37.561	28.839	38.341	29.017	38.519	28.237
37.845	11.415	37.292	10.838	37.869	10.284	38.422	10.861
37.336	7.7895	38.136	7.7673	38.114	6.9675	37.315	6.9898
36.382	40.843	35.742	41.322	36.223	41.963	36.864	41.483
36.128	44.596	35.736	45.293	36.433	45.686	36.825	44.988
35.767	22.673	35.977	23.445	36.749	23.237	36.539	22.465
35.661	20.129	36.054	20.826	36.751	20.434	36.359	19.737
34.686	27.974	35.413	27.641	35.746	28.368	35.019	28.701
35.237	36.476	34.48	36.734	34.741	37.491	35.498	37.232
34.729	5.7966	34.311	5.1141	34.994	4.6966	35.411	5.3793
34.517	17.436	34.118	16.743	34.811	16.344	35.21	17.037
34.135	14.574	34.934	14.551	34.913	13.752	34.112	13.774
33.668	8.9768	34.455	8.8282	34.307	8.0421	33.52	8.1907
33.223	26.044	33.138	26.839	33.933	26.926	34.018	26.131
32.63	5.9026	33.429	5.9268	33.454	5.1272	32.655	5.1028
32.736	11.457	32.182	10.88	32.759	10.326	33.312	10.903
32.863	1.6198	32.218	1.1467	32.691	0.50159	33.336	0.97469
31.697	20.765	32.356	21.219	32.81	20.559	32.15	20.106
32.1	3.5704	32.816	3.2127	32.458	2.4971	31.741	2.8548
32.1	15.889	31.667	15.216	32.339	14.783	32.772	15.455
32.036	30.687	31.256	30.866	31.434	31.646	32.214	31.468
31.145	28.376	31.911	28.608	31.68	29.375	30.914	29.142
30.594	41.606	31.287	42.005	30.889	42.698	30.196	42.3
30.085	37.218	30.885	37.218	30.885	38.017	30.085	38.017
30.615	33.444	29.827	33.579	29.962	34.368	30.751	34.232
30.552	7.4291	29.772	7.2555	29.945	6.4746	30.726	6.6482
29.767	12.814	29.072	12.42	29.466	11.724	30.162	12.118
29.492	0.94136	28.707	0.78447	28.864	0	29.649	0.1569
27.329	15.825	28.018	15.417	27.609	14.729	26.92	15.137
27.668	41.734	26.871	41.799	26.937	42.597	27.734	42.531
27.562	3.2948	26.765	3.3611	26.699	2.5639	27.497	2.4976
27.075	22.906	26.693	23.61	25.989	23.229	26.373	22.525
27.053	20.023	26.545	20.639	25.928	20.129	26.437	19.513
26.884	25.514	26.25	25.027	25.762	25.663	26.398	26.148
26.735	9.9733	25.951	10.13	25.794	9.3458	26.579	9.1889
26.587	35.203	25.796	35.091	25.682	35.882	26.475	35.996
26.269	5.2241	25.508	4.978	25.754	4.2166	26.515	4.463
25.485	2.5315	26.082	1.9987	25.548	1.4019	24.952	1.9347
25.93	25.069	25.245	24.653	24.832	25.338	25.516	25.754
25.612	27.062	24.865	26.772	24.577	27.518	25.321	27.808
25.167	32.596	25.601	33.268	24.931	33.702	24.497	33.03
24.636	36.2	25.035	36.893	24.342	37.292	23.943	36.599
24.594	15.889	25.003	15.201	24.314	14.792	23.907	15.48
24.361	44.575	24.893	45.173	24.295	45.705	23.763	45.107
24.594	5.945	23.839	6.2113	23.574	5.4569	24.329	5.1906
23.555	43.26	23.939	43.962	23.237	44.346	22.853	43.644
23.873	19.408	23.131	19.705	22.834	18.962	23.576	18.665
23.131	33.02	22.355	32.825	22.162	33.603	22.938	33.796
22.495	10.949	21.7	10.863	21.787	10.067	22.582	10.153
21.753	26.044	21.753	26.844	20.954	26.844	20.954	26.044
21.541	13.684	20.952	14.225	20.411	13.637	21	13.095
21.456	19.345	20.714	19.642	20.417	18.899	21.159	18.602
21.265	37.811	20.479	37.667	20.335	38.454	21.121	38.598
20.969	4.4821	20.184	4.6347	20.031	3.8494	20.816	3.6967
20.46	32.638	20.568	33.431	19.775	33.537	19.667	32.746
20.375	24.221	19.896	23.581	19.255	24.062	19.735	24.7
19.845	44.553	19.065	44.727	19.239	45.508	20.019	45.334
19.336	8.3832	19.817	7.7431	19.177	7.2631	18.696	7.9032
18.764	38.066	19.213	38.727	18.549	39.177	18.102	38.515
19.082	17.224	18.715	17.935	18.005	17.569	18.371	16.858
18.7	14.659	19.016	13.924	18.28	13.608	17.964	14.344
18.446	43.133	18.861	43.818	18.176	44.231	17.763	43.548
18.043	29.034	17.349	28.635	16.951	29.328	17.644	29.727
17.534	8.0864	17.856	7.3545	17.125	7.0316	16.802	7.7635
17.555	15.825	16.9	16.284	16.442	15.628	17.097	15.17
17.491	11.245	16.692	11.289	16.65	10.49	17.449	10.447
16.898	1.747	17.379	1.107	16.739	0.62702	16.258	1.267
15.795	20.977	15.817	20.177	15.017	20.156	14.996	20.956
15.753	41.288	15.07	40.871	14.653	41.553	15.335	41.971
15.605	16.228	15.605	15.428	14.805	15.428	14.805	16.228
14.566	17.458	13.83	17.773	13.516	17.037	14.25	16.722
13.824	28.27	13.357	27.622	12.708	28.088	13.175	28.737
13.188	8.9556	13.467	8.2057	12.717	7.9271	12.437	8.677
13.082	2.2135	13.23	1.4274	12.445	1.2787	12.295	2.0648
13.124	22.822	13.018	23.615	12.225	23.506	12.331	22.713
13.06	30.412	12.649	29.725	11.962	30.138	12.375	30.823
12.742	35.331	12.891	36.117	12.106	36.266	11.956	35.479
12.318	5.4361	12.668	4.7163	11.947	4.3674	11.6	5.0872
12.17	40.589	12.384	41.36	11.614	41.575	11.4	40.803
11.767	12.263	11.898	11.474	11.11	11.343	10.978	12.132
11.173	38.023	11.612	38.693	10.942	39.13	10.505	38.462
11.258	28.037	10.957	27.295	10.217	27.596	10.516	28.338
11.131	16.567	10.766	15.856	10.054	16.221	10.421	16.933
10.834	44.596	10.162	44.161	9.7295	44.835	10.402	45.268
10.113	8.1076	9.5175	8.6404	8.9832	8.0435	9.5811	7.5107
9.9436	30.751	9.6214	30.02	8.8899	30.342	9.2122	31.073
9.5196	19.451	9.35	18.669	8.5698	18.838	8.7373	19.62
8.3111	24.348	7.8828	23.674	7.2065	24.102	7.6369	24.779
8.2051	13.514	7.5182	13.922	7.109	13.235	7.7959	12.826
7.7387	2.1711	7.7599	1.3713	6.9605	1.3503	6.9393	2.1501
7.357	19.345	6.9839	18.637	6.2757	19.01	6.6489	19.718
7.2086	9.4857	6.7613	10.148	6.0976	9.6994	6.5471	9.0371
6.827	34.97	7.0878	35.727	6.3309	35.986	6.0701	35.229
7.039	29.585	6.7803	28.828	6.0234	29.087	6.2821	29.844
6.8058	40.186	6.0425	39.946	5.8029	40.71	6.5662	40.949
6.0425	13.366	5.4997	13.954	4.9125	13.411	5.4552	12.823
5.4913	8.1712	5.8941	7.4794	5.2008	7.0776	4.8001	7.7694
5.2156	21.083	4.7216	21.713	4.0919	21.219	4.5859	20.589
4.9824	4.8001	5.0269	4.0014	4.2276	3.9569	4.1831	4.7558
4.7916	44.871	4.2255	44.305	3.6616	44.871	4.2255	45.438
4.4736	13.578	3.8884	14.122	3.3435	13.536	3.9287	12.991
3.2227	39.804	3.4008	40.584	2.6205	40.763	2.4424	39.982
2.8834	34.228	2.5251	33.514	1.8106	33.87	2.1689	34.586
2.5018	21.677	2.0884	20.993	1.4036	21.407	1.817	22.092
2.4382	37.514	1.6813	37.256	1.4226	38.013	2.1795	38.271
1.993	30.518	2.1075	31.311	1.3145	31.423	1.2021	30.63
1.9294	42.412	2.0205	43.207	1.2255	43.298	1.1343	42.503
1.8658	16.291	1.4566	16.979	0.76963	16.571	1.1788	15.883
1.6537	10.461	1.3845	9.7081	0.63181	9.9782	0.90108	10.731
1.5265	12.39	0.78871	12.698	0.48128	11.96	1.2191	11.652
1.2509	2.9979	1.3145	2.2003	0.51732	2.1374	0.45372	2.935
0.74206	7.4291	1.1004	6.7135	0.38375	6.3559	0.027562	7.0714
67.613	6.0934	67.447	5.3108	68.229	5.1448	68.395	5.9274
66.425	5.3301	67.054	5.8243	67.549	5.1953	66.92	4.7011
