# Supplementary material for: Ant collective cognition allows for efficient navigation through disordered environments
Source: eLife. 2020 May 12;9:e55195. doi: 10.7554/eLife.55195 (PMC7332297; doi:10.7554/eLife.55195)
Supplement: Source data 1. — Each row in every file corresponds to the four vertices of a single cube, ordered as follows: X1, Y1, X2, Y2, X3, Y3, Y4. [file elife-55195-data1.zip › 1400007_225_cubes.txt]

68.69	25.67	69.083	24.973	69.78	25.365	69.388	26.062
68.818	36.668	68.624	37.443	69.4	37.638	69.594	36.863
68.457	42.516	68.506	43.315	69.304	43.266	69.256	42.468
68.161	18.826	68.536	19.532	69.242	19.157	68.867	18.451
67.864	12.384	68.064	11.61	68.838	11.809	68.638	12.584
67.313	30.289	67.735	29.609	68.414	30.033	67.993	30.711
66.55	40.567	66.755	41.34	67.528	41.137	67.323	40.363
66.741	9.0784	66.621	8.2875	67.412	8.1676	67.532	8.9584
66.444	24.653	66.829	23.951	67.53	24.337	67.146	25.038
66.105	44.466	66.221	45.258	67.013	45.142	66.897	44.349
65.702	20.309	66.095	19.612	66.792	20.004	66.4	20.701
64.537	26.602	64.65	25.81	65.442	25.924	65.329	26.717
64.368	32.959	65.051	32.544	65.466	33.229	64.783	33.644
63.435	29.781	64.07	29.296	64.557	29.929	63.922	30.417
62.503	26.814	62.722	26.045	63.492	26.265	63.272	27.035
62.482	7.2348	62.857	7.9411	63.563	7.5658	63.188	6.8595
62.354	13.062	63.01	13.521	63.468	12.865	62.813	12.407
62.354	2.8272	62.531	2.0469	63.311	2.2231	63.135	3.0033
62.227	44.805	62.956	44.474	63.287	45.203	62.558	45.534
62.227	20.585	62.362	21.373	63.151	21.237	63.016	20.45
61.337	16.876	61.903	17.442	62.469	16.876	61.903	16.311
61.147	31.455	61.646	30.83	62.271	31.33	61.771	31.955
60.892	35.184	61.207	34.449	61.943	34.765	61.628	35.5
60.299	27.789	60.768	27.141	61.416	27.611	60.947	28.259
60.511	42.156	60.18	42.885	60.908	43.216	61.239	42.487
60.447	38.744	60.4	39.543	61.199	39.59	61.246	38.791
59.473	24.526	59.712	23.763	60.475	24.002	60.236	24.765
59.494	3.4629	59.072	2.7833	59.752	2.3614	60.174	3.041
58.943	15.774	59.531	16.317	60.073	15.729	59.485	15.187
58.879	33.404	59.262	32.703	59.965	33.087	59.581	33.788
58.688	12.977	59.056	13.688	59.766	13.321	59.399	12.611
58.434	20.521	58.979	21.107	59.565	20.563	59.02	19.977
57.608	2.5305	58.389	2.7041	58.562	1.9232	57.781	1.7497
56.633	29.908	57.281	29.44	57.75	30.088	57.102	30.556
55.807	24.059	56.304	24.687	56.931	24.189	56.433	23.564
55.637	4.9462	55.589	4.1478	56.387	4.0995	56.436	4.8977
55.34	41.181	56.076	40.866	56.391	41.601	55.656	41.917
55.362	15.096	55.556	14.32	56.332	14.514	56.138	15.29
55.234	44.466	55.932	44.074	56.324	44.771	55.627	45.163
54.175	34.21	54.369	34.985	55.145	34.792	54.951	34.017
53.794	18.572	54.151	19.287	54.867	18.929	54.509	18.214
52.925	23.297	53.408	22.659	54.045	23.144	53.562	23.78
52.374	16.982	52.614	17.745	53.377	17.506	53.137	16.742
51.484	27.916	52.11	27.418	52.608	28.045	51.982	28.543
51.314	3.8232	51.857	4.411	52.445	3.8683	51.902	3.2805
51.378	30.925	51.69	31.663	52.427	31.349	52.114	30.614
51.124	14.524	51.652	15.125	52.253	14.596	51.724	13.996
50.467	34.422	50.713	35.182	51.474	34.936	51.228	34.176
50.064	12.511	49.838	11.744	50.606	11.518	50.832	12.286
49.789	19.271	49.811	18.471	50.611	18.494	50.588	19.294
49.301	41.775	49.933	41.283	50.424	41.914	49.792	42.406
49.11	24.208	49.415	24.947	50.155	24.644	49.85	23.903
49.216	16.262	49.34	15.471	50.13	15.595	50.007	16.385
48.729	9.6293	48.707	8.8296	49.507	8.8075	49.529	9.6071
48.009	31.646	48.433	30.968	49.111	31.391	48.687	32.069
48.327	43.3	47.799	43.902	48.399	44.43	48.927	43.83
47.733	20.712	48.208	20.068	48.852	20.542	48.377	21.186
47.67	3.802	48.441	4.016	48.654	3.2453	47.884	3.0313
47.755	0.92006	48.553	0.96569	48.599	0.16709	47.799	0.12145
46.759	27.853	46.737	28.654	47.536	28.675	47.557	27.874
46.165	37.431	46.928	37.191	47.168	37.954	46.405	38.193
45.763	18.805	46.328	19.37	46.894	18.805	46.328	18.239
45.318	12.829	45.413	12.035	46.208	12.13	46.112	12.924
45.106	2.7848	45.894	2.9162	46.025	2.1273	45.237	1.9958
44.809	8.6334	44.576	7.8684	45.341	7.6347	45.574	8.3996
44.216	39.041	44.849	38.554	45.337	39.187	44.703	39.675
43.898	23.381	44.165	22.627	44.919	22.894	44.652	23.648
43.728	44.868	44.449	44.519	44.796	45.239	44.078	45.589
43.728	6.1541	44.515	6.3028	44.663	5.5169	43.877	5.3681
43.728	31.37	43.588	32.158	44.377	32.298	44.517	31.51
43.368	26.666	43.877	26.047	44.493	26.556	43.987	27.174
43.241	13.74	44.027	13.891	44.178	13.106	43.391	12.955
42.626	35.078	43.288	34.629	43.737	35.292	43.076	35.742
42.415	10.307	43.112	10.7	43.504	10.002	42.807	9.6102
42.542	1.9796	41.934	1.4609	42.451	0.85194	43.061	1.3707
41.842	17.788	42.234	18.485	42.932	18.093	42.54	17.395
41.546	14.609	42.224	15.033	42.648	14.355	41.97	13.931
41.567	29.527	41.236	30.256	41.963	30.586	42.296	29.857
41.037	7.1077	41.836	7.0606	41.789	6.2622	40.991	6.3092
40.571	23.297	40.946	22.591	41.652	22.966	41.277	23.672
39.702	3.9079	39.058	3.435	39.531	2.7897	40.175	3.2629
39.448	40.694	38.797	41.16	39.261	41.811	39.912	41.344
38.028	21.559	38.501	22.205	39.147	21.731	38.672	21.086
38.155	15.52	37.96	14.744	38.738	14.55	38.931	15.326
37.795	33.786	38.513	33.436	38.863	34.157	38.145	34.506
38.304	13.444	37.82	12.806	38.458	12.323	38.941	12.96
37.604	28.404	38.17	27.838	38.736	28.404	38.17	28.969
37.859	11.388	37.27	10.846	37.812	10.258	38.401	10.799
37.117	29.675	37.863	29.385	38.153	30.131	37.407	30.421
37.371	7.7857	38.17	7.7387	38.124	6.9403	37.325	6.9873
36.587	18.233	37.284	18.625	37.676	17.927	36.979	17.535
36.396	40.863	35.735	41.313	36.185	41.976	36.846	41.527
36.142	44.593	35.727	45.277	36.411	45.693	36.827	45.008
34.659	25.882	35.411	25.611	35.682	26.363	34.93	26.634
35.231	36.498	34.475	36.759	34.733	37.515	35.49	37.255
34.277	23.72	34.773	23.093	35.401	23.589	34.905	24.216
34.722	5.7939	34.307	5.1098	34.992	4.6951	35.407	5.3792
33.811	14.058	34.61	14.011	34.564	13.213	33.765	13.26
33.409	18.19	34.155	18.48	34.445	17.735	33.699	17.445
33.663	8.9724	34.455	8.8624	34.345	8.0701	33.553	8.1801
32.603	5.8786	33.402	5.9257	33.449	5.127	32.65	5.0802
32.752	11.473	32.197	10.896	32.773	10.342	33.328	10.918
32.879	1.5982	32.216	1.1495	32.665	0.48727	33.328	0.93589
31.883	29.929	32.661	29.741	32.849	30.518	32.072	30.707
32.095	3.5901	32.811	3.2324	32.453	2.5168	31.737	2.8747
30.717	22.703	31.482	22.936	31.716	22.171	30.951	21.938
31.014	20.034	30.417	19.501	30.951	18.904	31.546	19.437
30.929	16.453	31.567	15.969	31.084	15.332	30.446	15.815
30.569	41.647	31.271	42.031	30.889	42.732	30.186	42.351
30.378	26.878	30.974	27.412	30.44	28.007	29.844	27.473
30.823	37.219	30.025	37.242	30.046	38.041	30.847	38.02
30.612	33.447	29.823	33.582	29.959	34.371	30.747	34.235
30.548	7.4255	29.77	7.2365	29.959	6.4592	30.737	6.6483
29.488	0.94125	28.704	0.78436	28.861	0	29.645	0.15687
29.51	24.123	29.613	24.916	28.821	25.022	28.717	24.227
29.043	13.274	28.336	12.9	28.711	12.193	29.419	12.567
27.666	41.753	26.867	41.798	26.912	42.597	27.711	42.552
27.539	3.3146	26.74	3.3616	26.693	2.563	27.492	2.5161
27.009	20.013	26.52	20.645	25.886	20.155	26.376	19.523
26.713	9.9895	25.926	10.138	25.778	9.3523	26.564	9.2036
26.437	27.514	26.67	28.278	25.905	28.514	25.672	27.747
26.564	35.184	25.77	35.093	25.678	35.888	26.473	35.979
26.268	5.2005	25.509	4.949	25.759	4.1897	26.52	4.4411
26.31	25.522	25.647	25.072	25.2	25.736	25.861	26.185
25.653	31.095	26.219	31.66	25.653	32.226	25.087	31.66
25.568	13.592	26.058	12.959	25.426	12.47	24.935	13.102
25.462	2.467	26.081	1.9592	25.572	1.3411	24.954	1.8488
24.911	16.898	24.142	17.12	23.92	16.352	24.689	16.129
24.339	44.593	24.871	45.19	24.276	45.722	23.742	45.127
24.572	5.9634	23.805	6.1891	23.578	5.4218	24.346	5.1959
24.339	22.703	24.091	23.464	23.331	23.218	23.578	22.458
24.085	35.926	23.369	35.568	23.011	36.284	23.727	36.642
23.343	20.415	23.542	19.64	22.767	19.441	22.568	20.216
22.792	14.821	23.381	14.279	22.839	13.691	22.25	14.232
23.089	39.825	22.292	39.895	22.362	40.692	23.159	40.622
22.835	10.752	22.085	11.031	21.807	10.281	22.555	10.002
22.58	29.188	22.036	28.603	21.449	29.147	21.996	29.732
22.178	37.494	21.381	37.428	21.313	38.225	22.112	38.291
21.224	25.416	20.8	24.738	20.122	25.161	20.546	25.839
20.97	4.5224	20.18	4.6441	20.057	3.8535	20.849	3.7318
20.546	33.383	20.826	34.133	20.078	34.413	19.796	33.665
20.758	17.385	20.374	18.087	19.673	17.704	20.057	17.002
19.677	13.338	20.116	12.669	19.446	12.23	19.008	12.899
19.826	44.551	19.05	44.748	19.245	45.523	20.021	45.326
19.317	8.3791	19.766	7.7169	19.103	7.2681	18.654	7.9305
18.597	21.665	18.082	21.053	17.469	21.568	17.984	22.18
18.491	17.703	17.766	18.043	17.427	17.32	18.15	16.979
17.516	8.0824	17.866	7.3626	17.145	7.0136	16.795	7.7334
17.495	27.111	17.596	27.906	16.804	28.007	16.702	27.213
17.474	11.282	16.673	11.282	16.673	10.482	17.474	10.482
16.88	1.7465	17.359	1.1066	16.719	0.62662	16.24	1.2665
17.219	30.84	16.488	30.514	16.162	31.243	16.893	31.571
16.605	34.04	17.048	34.706	16.382	35.151	15.939	34.485
16.541	40.694	16.605	41.493	15.806	41.554	15.744	40.757
16.16	24.441	15.543	23.932	15.032	24.547	15.649	25.058
15.778	18.444	15.526	19.203	14.765	18.95	15.02	18.191
14.528	15.033	14.799	14.28	14.047	14.009	13.776	14.761
13.892	33.277	13.303	32.737	12.763	33.324	13.35	33.866
13.744	20.542	13.13	21.056	12.617	20.442	13.231	19.929
12.854	9.2903	13.284	8.6153	12.608	8.186	12.178	8.8607
13.024	2.1915	13.193	1.4096	12.411	1.2406	12.242	2.0224
12.303	5.4336	12.653	4.7138	11.932	4.3648	11.583	5.0846
12.621	24.695	12.134	25.331	11.5	24.844	11.985	24.21
12.155	40.588	12.362	41.361	11.591	41.569	11.383	40.798
11.9	37.812	12.299	38.505	11.606	38.905	11.208	38.213
11.773	12.236	11.913	11.448	11.125	11.309	10.985	12.097
11.752	29.421	11.731	30.222	10.93	30.198	10.953	29.399
11.159	31.455	11.489	32.184	10.76	32.514	10.43	31.785
11.116	16.58	10.767	15.86	10.046	16.21	10.396	16.929
10.841	44.614	10.182	44.161	9.7285	44.82	10.387	45.273
9.2517	21.453	8.8088	20.788	8.1413	21.231	8.5863	21.898
9.2305	34.337	8.6351	33.803	8.1011	34.398	8.6965	34.932
8.9974	24.971	8.7262	25.723	7.9739	25.452	8.2452	24.699
8.7855	17.3	8.5567	16.534	7.7917	16.761	8.0184	17.528
8.1922	13.507	7.5204	13.941	7.086	13.269	7.7578	12.835
7.7048	2.1703	7.7684	1.373	6.9716	1.3084	6.908	2.1056
7.2598	9.8412	6.5881	10.275	6.1537	9.6026	6.8254	9.1691
6.7936	40.185	6.0244	39.967	5.804	40.736	6.5754	40.955
6.7512	29.548	6.1749	28.995	5.6197	29.571	6.196	30.124
6.4122	15.902	6.0456	16.613	5.3336	16.246	5.7002	15.535
6.3274	34.422	6.3486	35.223	5.5497	35.244	5.5286	34.445
6.1367	23.72	5.7214	23.036	5.0369	23.451	5.4523	24.136
5.4798	8.1672	5.8803	7.4753	5.1895	7.0738	4.7869	7.7654
4.9712	4.7979	5.0157	3.9992	4.2169	3.9547	4.1724	4.7534
4.7805	44.89	4.2275	44.313	3.649	44.866	4.2042	45.445
4.7382	12.681	4.1957	13.269	3.6087	12.726	4.1512	12.138
3.8482	21.178	3.6002	20.417	2.8395	20.664	3.0874	21.426
3.1913	39.804	3.365	40.586	2.5831	40.76	2.4093	39.978
2.8522	34.273	2.4941	33.559	1.7779	33.915	2.136	34.631
2.4284	37.537	1.6719	37.276	1.4113	38.032	2.1678	38.293
2.2801	21.813	1.7461	21.218	1.1506	21.752	1.6846	22.347
1.9622	30.501	2.1063	31.288	1.3202	31.434	1.1761	30.648
1.8987	42.41	2.0046	43.203	1.2121	43.311	1.1061	42.518
1.8563	16.325	1.4388	17.007	0.75649	16.589	1.1739	15.907
1.6232	10.413	1.3074	9.678	0.57214	9.9931	0.88787	10.728
1.496	12.405	0.76497	12.728	0.44076	11.996	1.1739	11.673
1.2418	2.9967	1.3053	2.1993	0.50645	2.1364	0.445	2.9338
0.71199	7.4467	1.0786	6.7356	0.36659	6.3692	0	7.0803
67.588	6.1117	67.453	5.3232	68.242	5.188	68.377	5.9765
66.402	5.3277	67.029	5.8248	67.526	5.198	66.899	4.7009
54.472	9.3114	55.081	9.8302	55.599	9.2212	54.99	8.7024
53.751	9.6505	54.143	10.348	54.841	9.9554	54.448	9.2583
51.272	8.8241	51.996	9.1635	52.336	8.4393	51.611	8.0998
50.424	9.0995	50.966	9.6882	51.555	9.1466	51.013	8.5579
