# Supplementary material for: Ant collective cognition allows for efficient navigation through disordered environments
Source: eLife. 2020 May 12;9:e55195. doi: 10.7554/eLife.55195 (PMC7332297; doi:10.7554/eLife.55195)
Supplement: Source data 1. — Each row in every file corresponds to the four vertices of a single cube, ordered as follows: X1, Y1, X2, Y2, X3, Y3, Y4. [file elife-55195-data1.zip › 1400008_225_cubes.txt]

70.293	14.631	70.336	13.832	71.135	13.875	71.092	14.674
69.995	20.016	70.5	20.636	71.121	20.131	70.615	19.511
70.187	36.809	70.034	37.595	70.819	37.748	70.972	36.963
69.91	26.465	70.169	27.223	70.926	26.963	70.667	26.206
69.846	42.663	69.892	43.461	70.69	43.416	70.645	42.618
69.016	6.1172	68.817	5.3422	69.592	5.143	69.791	5.918
68.505	16.504	69.06	17.081	69.636	16.526	69.082	15.95
68.186	9.842	68.208	9.0423	69.008	9.0644	68.986	9.8641
67.909	40.79	68.195	41.537	68.942	41.252	68.656	40.504
67.696	22.528	68.073	21.821	68.779	22.198	68.402	22.904
67.484	44.621	67.597	45.413	68.389	45.3	68.276	44.508
67.1	30.084	67.476	29.377	68.182	29.752	67.807	30.458
66.909	26.572	67.301	25.873	67.998	26.267	67.606	26.963
66.59	4.5634	67.269	4.9853	67.691	4.3054	67.011	3.8836
65.61	12.907	65.5	12.115	66.293	12.004	66.403	12.797
65.014	15.121	65.646	15.612	66.137	14.98	65.506	14.489
64.674	36.086	64.448	36.854	65.216	37.08	65.441	36.311
64.206	21.506	64.607	22.198	65.299	21.795	64.897	21.104
64.014	26.231	64.603	25.688	65.145	26.278	64.556	26.821
63.844	32.297	64.422	31.744	64.975	32.321	64.397	32.874
63.588	44.983	64.32	44.659	64.643	45.391	63.911	45.715
63.716	2.8394	64.491	3.0386	64.69	2.2638	63.915	2.0645
63.29	6.7131	63.879	7.2548	64.421	6.6661	63.832	6.1244
62.482	31.659	62.936	31.001	63.594	31.454	63.14	32.112
62.269	22.187	62.763	22.817	63.392	22.321	62.898	21.693
61.971	19.569	62.548	20.123	63.102	19.546	62.525	18.992
61.843	42.322	61.52	43.054	62.252	43.378	62.575	42.646
61.779	38.895	61.756	39.696	62.555	39.719	62.579	38.919
61.354	15.653	61.908	16.23	62.485	15.676	61.931	15.099
61.354	8.5862	61.093	7.8295	61.85	7.5694	62.11	8.3261
60.545	27.678	60.849	28.419	61.589	28.113	61.284	27.374
60.843	3.4779	60.415	2.8019	61.09	2.3739	61.519	3.0499
60.034	13.013	60.401	13.724	61.112	13.357	60.745	12.646
59.651	33.127	60.069	32.446	60.751	32.863	60.333	33.544
58.948	2.5414	59.728	2.7195	59.907	1.9397	59.127	1.7614
57.991	30.02	58.622	29.528	59.113	30.16	58.482	30.652
57.991	14.993	58.59	15.523	59.12	14.924	58.521	14.394
57.905	20.484	58.158	21.243	58.917	20.99	58.664	20.231
57.735	35.469	57.6	36.256	58.388	36.392	58.524	35.603
57.331	9.7781	56.982	9.0583	57.702	8.7092	58.051	9.4291
56.948	4.9465	56.923	4.1469	57.723	4.1226	57.747	4.9223
56.692	41.301	57.44	41.015	57.725	41.762	56.978	42.048
56.565	44.621	57.248	44.206	57.664	44.889	56.98	45.304
56.288	24.55	56.706	25.231	57.388	24.814	56.97	24.132
55.138	18.632	55.378	17.869	56.142	18.109	55.902	18.872
54.585	14.014	54.673	13.219	55.469	13.307	55.38	14.102
54.606	34.426	54.606	35.226	55.406	35.226	55.406	34.426
53.904	22.123	54.17	22.877	54.925	22.611	54.658	21.857
53.712	8.4798	54.395	8.8978	54.813	8.2156	54.13	7.7976
53.606	0.85985	53.63	0.060188	54.43	0.084421	54.406	0.8841
52.733	11.523	53.311	12.077	53.864	11.499	53.287	10.946
52.627	3.8397	53.169	4.4276	53.757	3.8849	53.215	3.297
52.755	38.427	53.532	38.238	53.721	39.015	52.944	39.204
52.797	29.7	52.888	30.494	53.683	30.405	53.592	29.609
52.244	27.019	52.387	27.806	53.174	27.664	53.031	26.876
51.776	13.013	51.866	12.218	52.661	12.309	52.57	13.104
51.776	19.867	51.776	19.067	52.576	19.067	52.576	19.867
51.18	23.847	51.588	24.535	52.276	24.126	51.867	23.439
50.605	41.939	51.234	41.445	51.728	42.073	51.099	42.569
50.03	9.6504	50.007	8.8508	50.807	8.8278	50.83	9.6274
49.795	30.616	49.949	31.401	50.734	31.248	50.581	30.462
49.667	43.429	49.135	44.025	49.731	44.559	50.265	43.961
49.072	20.782	49.51	20.113	50.18	20.552	49.742	21.221
48.965	3.7972	49.738	4.0113	49.951	3.2404	49.18	3.0262
49.029	0.90242	49.827	0.96887	49.894	0.17159	49.097	0.10515
47.88	30.658	48.167	31.405	48.914	31.12	48.627	30.373
47.645	36.746	48.165	36.137	48.774	36.656	48.256	37.265
47.858	8.5649	47.858	7.7648	48.659	7.7648	48.659	8.5649
46.666	26.699	46.947	27.449	47.697	27.168	47.416	26.418
46.688	15.163	46.803	14.371	47.594	14.484	47.479	15.276
46.39	2.7755	47.179	2.9036	47.309	2.1138	46.52	1.9857
45.921	14.078	46.013	13.283	46.809	13.374	46.717	14.168
45.964	10.8	45.645	10.067	46.377	9.7462	46.698	10.479
45.794	34.17	45.464	34.898	46.192	35.23	46.524	34.502
45.474	22.719	45.675	23.494	46.449	23.294	46.249	22.519
45.368	4.7975	46.085	5.1553	46.443	4.4397	45.726	4.082
45.006	45.047	45.728	44.698	46.077	45.417	45.355	45.766
44.878	29.275	44.902	30.075	45.702	30.052	45.679	29.251
44.155	37.725	44.112	38.523	44.91	38.568	44.955	37.767
43.367	26.614	43.614	25.852	44.376	26.099	44.129	26.861
43.814	1.9879	43.205	1.4691	43.725	0.86011	44.334	1.3789
42.899	22.953	42.899	23.754	43.699	23.754	43.699	22.953
43.005	11.907	42.578	11.231	43.254	10.803	43.682	11.479
42.537	18.973	42.382	18.188	43.165	18.032	43.323	18.816
42.473	40.385	43.274	40.407	43.252	41.207	42.452	41.186
42.26	7.1388	43.061	7.0944	43.016	6.2955	42.218	6.34
41.75	8.2456	42.414	8.6943	42.861	8.0319	42.199	7.5833
40.962	3.9249	40.317	3.4517	40.792	2.8066	41.437	3.2797
39.642	30.339	40.209	29.773	40.775	30.339	40.209	30.905
39.706	34.255	40.468	34.008	40.715	34.77	39.953	35.017
39.43	15.589	39.217	14.818	39.987	14.604	40.202	15.375
39.557	13.482	39.074	12.844	39.713	12.361	40.196	12.998
38.876	28.509	39.432	27.932	40.009	28.485	39.455	29.062
38.578	7.8199	39.379	7.7767	39.334	6.9779	38.536	7.0211
38.004	22.996	38.05	22.198	38.851	22.244	38.804	23.043
37.918	40.407	37.308	40.924	37.825	41.535	38.436	41.017
37.386	44.77	36.99	45.464	37.684	45.862	38.082	45.168
37.45	9.544	36.744	9.1685	37.12	8.4621	37.827	8.8373
35.769	31.531	36.512	31.233	36.809	31.976	36.067	32.274
35.79	18.76	36.535	19.053	36.829	18.309	36.084	18.016
36.492	36.639	35.735	36.893	35.988	37.65	36.746	37.399
35.556	23.783	36.056	23.158	36.682	23.658	36.182	24.281
35.982	5.8618	36.633	5.3948	36.165	4.7452	35.515	5.2122
34.917	8.9906	35.713	8.9023	35.624	8.1071	34.83	8.1954
34.896	26.87	34.411	27.504	35.045	27.991	35.532	27.357
34.577	28.87	35.373	28.789	35.456	29.586	34.66	29.666
34.385	13.12	35.177	13.233	35.292	12.441	34.5	12.328
34.406	16.759	35.207	16.782	35.23	15.983	34.43	15.96
33.853	5.9043	34.653	5.9277	34.677	5.1281	33.876	5.1047
34.108	1.6048	33.447	1.1561	33.896	0.49376	34.558	0.94246
33.321	3.563	34.038	3.2052	33.679	2.4897	32.963	2.8474
32.64	40.556	31.893	40.841	32.18	41.588	32.927	41.303
31.874	19.931	31.288	19.386	31.833	18.8	32.418	19.344
31.831	11.353	31.214	10.845	31.722	10.227	32.34	10.735
31.448	22.847	32.221	22.632	32.006	21.861	31.235	22.076
31.852	33.574	31.061	33.687	31.173	34.479	31.967	34.366
31.788	7.4368	31.001	7.3053	31.131	6.5161	31.92	6.6476
31.235	37.001	30.588	37.469	31.056	38.118	31.705	37.648
31.171	15.184	30.39	15.011	30.565	14.23	31.346	14.403
31.171	28.658	30.373	28.636	30.352	29.437	31.15	29.458
30.724	0.92371	29.937	0.78853	30.071	0	30.86	0.13518
29.298	5.1168	29.998	4.7275	29.609	4.0285	28.911	4.4178
28.787	30.041	27.996	30.143	28.096	30.937	28.89	30.835
28.191	3.265	27.544	2.7951	28.015	2.1476	28.662	2.6176
28.149	14.12	28.517	13.409	27.804	13.043	27.438	13.754
28.128	41.897	27.378	42.175	27.657	42.925	28.406	42.646
27.787	31.467	28.185	32.161	27.491	32.559	27.093	31.865
28.191	24.784	27.842	24.064	27.123	24.413	27.472	25.133
28.17	20.037	27.687	20.675	27.051	20.191	27.534	19.554
27.595	7.6497	26.827	7.8693	26.608	7.1001	27.376	6.8804
27.106	10.119	26.318	10.25	26.186	9.461	26.976	9.3294
26.531	4.8401	25.782	4.5615	26.061	3.8116	26.81	4.09
26.105	16.951	25.344	17.191	25.103	16.428	25.867	16.188
25.595	28.807	26.029	29.479	25.356	29.913	24.924	29.241
25.254	34.064	25.648	34.762	24.95	35.154	24.558	34.455
25.51	22.783	25.29	23.551	24.522	23.332	24.741	22.564
25.063	43.408	24.292	43.199	24.081	43.972	24.854	44.18
24.573	20.442	24.707	19.653	23.92	19.519	23.785	20.308
24.147	11.438	23.36	11.573	23.224	10.785	24.013	10.65
23.445	26.55	22.715	26.225	22.389	26.957	23.121	27.28
23.041	31.169	23.381	31.893	22.657	32.233	22.317	31.51
22.849	39.13	23.258	39.817	22.57	40.226	22.161	39.538
22.296	18.696	21.868	19.372	21.193	18.944	21.621	18.268
22.147	4.5208	21.357	4.649	21.229	3.8591	22.019	3.7312
22.104	25.593	21.876	24.826	21.11	25.054	21.338	25.82
21.763	35.362	20.972	35.258	20.867	36.052	21.659	36.156
21.018	44.727	20.248	44.936	20.457	45.709	21.227	45.5
20.869	13.375	21.044	12.594	20.263	12.421	20.088	13.202
20.486	8.4372	20.984	7.8104	20.357	7.3132	19.861	7.94
19.912	40.662	20.088	41.443	19.307	41.618	19.133	40.837
20.039	16.121	20.039	15.321	19.239	15.322	19.241	16.122
19.465	20.867	19.126	21.591	18.403	21.252	18.741	20.528
19.145	7.373	18.511	7.8597	18.024	7.2248	18.66	6.738
19.082	33.979	18.339	33.681	18.043	34.423	18.786	34.721
18.954	25.635	18.735	24.867	17.966	25.086	18.186	25.854
18.549	30.169	18.141	29.481	17.453	29.89	17.862	30.577
18.06	1.7538	18.541	1.1138	17.9	0.63375	17.421	1.2738
17.826	37.895	18.324	38.521	17.696	39.019	17.2	38.393
17.89	12.098	17.949	11.3	17.153	11.24	17.094	12.038
17.102	23.847	16.579	23.243	15.974	23.766	16.498	24.371
16.719	43.195	15.961	42.942	15.708	43.701	16.468	43.955
16.336	14.248	16.525	13.471	15.748	13.281	15.559	14.059
16.059	5.7341	15.27	5.8622	15.142	5.0723	15.931	4.9444
15.336	27.019	15.116	27.787	14.348	27.568	14.567	26.799
14.569	38.874	15.01	39.542	14.339	39.981	13.901	39.313
14.846	20.655	14.586	19.898	13.831	20.157	14.09	20.914
14.165	2.2008	14.354	1.4234	13.577	1.2343	13.388	2.0117
14.122	13.865	13.605	14.474	12.996	13.955	13.514	13.346
13.782	32.148	14.022	32.912	13.258	33.151	13.02	32.389
13.164	25.06	12.577	24.518	12.034	25.105	12.622	25.648
12.909	29.232	13.067	30.018	12.283	30.173	12.126	29.39
12.973	7.7135	13.06	6.9181	12.264	6.8321	12.179	7.6275
11.994	41.386	12.343	42.105	11.623	42.454	11.274	41.735
12.185	14.141	12.107	13.345	11.311	13.424	11.389	14.22
12.1	34.043	11.357	33.749	11.064	34.494	11.809	34.787
11.994	44.791	11.311	44.376	10.896	45.062	11.581	45.474
11.738	37.81	11.655	38.606	10.859	38.521	10.945	37.727
11.696	9.3311	11.121	9.886	10.566	9.3099	11.142	8.7548
10.546	20.761	10.155	20.064	9.4567	20.456	9.8505	21.153
10.376	27.934	10.157	27.165	9.3886	27.385	9.6078	28.153
10.1	19.314	10.031	18.516	9.2354	18.585	9.3035	19.382
8.9927	14.205	8.3159	14.629	7.8902	13.951	8.5692	13.527
8.865	2.1583	8.9097	1.3594	8.1115	1.315	8.0668	2.1138
8.8224	31.722	8.2584	31.156	7.6922	31.722	8.2584	32.289
8.269	40.023	7.6007	39.585	7.1622	40.253	7.8306	40.692
7.8859	29.658	7.3219	29.092	6.7557	29.658	7.3219	30.224
7.4815	34.575	7.4815	35.375	6.6833	35.375	6.6833	34.575
7.3112	24.103	7.1899	23.311	6.4003	23.434	6.5216	24.224
7.0984	16.44	6.7238	17.147	6.0171	16.771	6.3917	16.065
6.5876	8.2031	6.9962	7.5151	6.3087	7.1067	5.9001	7.7946
6.7578	12.013	6.7578	11.213	5.9597	11.213	5.9597	12.013
6.3109	21.336	6.2406	20.539	5.4446	20.609	5.5148	21.406
6.1406	4.8188	6.164	4.0192	5.3637	3.9962	5.3424	4.7958
5.9065	45.068	5.3531	44.491	4.7763	45.044	5.3297	45.621
5.4808	25.72	4.8635	25.212	4.3548	25.831	4.9742	26.337
4.3101	39.96	4.4847	40.741	3.7035	40.913	3.529	40.134
4.0973	21.697	3.7482	20.978	3.0288	21.327	3.3779	22.047
3.9909	34.447	3.6248	33.736	2.9139	34.102	3.2799	34.813
3.5439	37.661	2.7819	37.418	2.5392	38.18	3.3034	38.423
3.033	42.578	3.1203	43.374	2.3243	43.459	2.2391	42.663
2.9692	16.376	2.5371	17.048	1.8645	16.615	2.2987	15.943
2.8415	30.637	2.5818	29.879	1.8262	30.139	2.0859	30.897
2.7351	10.459	2.4499	9.7119	1.7028	9.9976	1.988	10.745
2.6074	12.439	1.873	12.754	1.558	12.019	2.2923	11.703
2.4371	3.0309	2.4584	2.231	1.6602	2.21	1.6389	3.0098
2.203	6.7983	1.8028	7.49	1.1111	7.0884	1.5112	6.3964
1.1174	27.827	0.64492	28.472	0	28	0.47252	27.355
