# Supplementary material for: Ant collective cognition allows for efficient navigation through disordered environments
Source: eLife. 2020 May 12;9:e55195. doi: 10.7554/eLife.55195 (PMC7332297; doi:10.7554/eLife.55195)
Supplement: Source data 1. — Each row in every file corresponds to the four vertices of a single cube, ordered as follows: X1, Y1, X2, Y2, X3, Y3, Y4. [file elife-55195-data1.zip › 1400009_1_225_cubes.txt]

69.94	14.733	70.026	13.937	70.821	14.023	70.735	14.818
69.685	20.097	70.204	20.705	70.813	20.187	70.294	19.578
69.897	36.825	69.719	37.605	70.499	37.783	70.677	37.003
69.537	42.697	69.587	43.495	70.385	43.446	70.335	42.646
68.752	25.397	68.819	26.194	69.616	26.129	69.55	25.331
68.668	30.994	68.577	31.789	69.371	31.88	69.462	31.085
68.71	6.2309	68.527	5.4519	69.305	5.2687	69.489	6.0475
68.18	16.429	68.624	17.094	69.289	16.65	68.845	15.985
67.883	9.9199	67.907	9.1202	68.707	9.1443	68.683	9.9441
67.629	40.747	67.854	41.514	68.622	41.287	68.396	40.52
67.374	22.599	67.776	21.907	68.468	22.308	68.066	22.999
67.183	44.627	67.3	45.417	68.091	45.301	67.975	44.51
66.865	4.0259	66.633	3.2601	67.399	3.0282	67.631	3.7938
66.484	13.524	66.461	12.724	67.261	12.702	67.283	13.501
66.017	29.977	66.243	29.209	67.011	29.434	66.785	30.201
65.403	12.803	65.38	12.004	66.18	11.981	66.202	12.781
65.318	18.4	65.34	17.601	66.14	17.623	66.117	18.422
64.406	36.104	64.133	36.856	64.884	37.128	65.158	36.377
63.876	21.602	64.32	22.268	64.985	21.825	64.542	21.158
63.558	32.351	64.124	31.785	64.689	32.351	64.124	32.917
63.706	25.376	63.905	26.15	64.68	25.95	64.481	25.177
63.304	44.966	64.035	44.644	64.358	45.375	63.626	45.697
62.244	31.779	62.61	31.068	63.321	31.435	62.954	32.145
61.968	22.28	62.473	22.9	63.093	22.395	62.588	21.774
61.883	28.302	62.054	29.084	62.835	28.912	62.665	28.13
61.671	19.63	62.247	20.185	62.802	19.609	62.226	19.054
61.586	2.0965	61.659	1.2998	62.455	1.3722	62.383	2.1689
61.586	42.295	61.228	43.009	61.944	43.367	62.302	42.653
61.501	38.902	61.479	39.702	62.278	39.725	62.301	38.926
60.611	11.764	61.188	12.319	61.742	11.742	61.165	11.188
60.781	16.959	60.759	16.159	61.559	16.137	61.58	16.937
60.314	33.835	60.791	33.193	61.433	33.67	60.957	34.312
60.569	3.6019	60.13	2.9326	60.799	2.4941	61.238	3.1635
58.554	30.931	58.601	31.73	59.4	31.681	59.353	30.884
57.728	15.008	57.981	14.249	58.74	14.502	58.487	15.261
57.664	20.542	57.878	21.312	58.649	21.099	58.435	20.328
57.516	35.765	57.9	35.063	58.602	35.447	58.217	36.148
56.668	3.7503	57.276	4.2691	57.795	3.66	57.186	3.1412
56.434	9.1778	56.94	9.798	57.56	9.2925	57.054	8.6724
56.413	41.34	57.148	41.025	57.464	41.76	56.728	42.076
56.307	44.627	56.987	44.205	57.409	44.883	56.729	45.305
55.989	24.634	56.448	25.289	57.103	24.831	56.644	24.174
55.501	30.358	55.903	29.667	56.595	30.068	56.193	30.759
54.908	18.676	55.161	17.917	55.92	18.17	55.667	18.929
53.678	22.174	53.918	22.938	54.681	22.698	54.441	21.935
53.805	4.5772	53.67	3.7885	54.459	3.6534	54.594	4.4419
53.466	8.6266	54.173	9.0019	54.548	8.2954	53.841	7.92
52.915	32.182	52.726	32.96	53.503	33.148	53.692	32.37
52.682	37.249	53.438	36.988	53.698	37.745	52.941	38.006
52.003	27.051	52.182	27.831	52.961	27.653	52.783	26.873
51.897	19.503	52.164	20.257	52.918	19.991	52.652	19.237
51.176	40.302	51.888	39.937	52.253	40.649	51.541	41.014
50.943	23.934	51.377	24.606	52.049	24.172	51.615	23.5
50.562	13.397	51.067	14.017	51.687	13.512	51.182	12.891
49.862	17.87	50.146	18.618	50.894	18.335	50.61	17.587
49.82	9.7927	49.751	8.9955	50.548	8.9272	50.616	9.7242
49.437	43.439	48.895	44.027	49.484	44.569	50.026	43.982
48.25	6.9729	49.015	7.2065	49.249	6.4416	48.485	6.2078
48.165	37.906	47.919	38.667	48.68	38.913	48.926	38.152
48.165	3.0295	47.625	2.4396	48.214	1.899	48.755	2.4888
47.508	21.581	48.04	22.179	48.638	21.647	48.106	21.049
47.275	29.425	47.061	30.195	47.832	30.409	48.046	29.639
46.893	15.326	46.849	14.527	47.648	14.483	47.692	15.282
46.851	34.598	46.694	35.383	47.478	35.54	47.635	34.755
46.172	24.825	46.172	25.624	46.974	25.624	46.974	24.825
45.367	38.563	45.956	38.022	46.497	38.612	45.907	39.153
44.773	45.051	45.49	44.692	45.848	45.409	45.131	45.765
44.646	11.616	45.235	12.159	45.778	11.571	45.189	11.028
44.603	32.584	45.384	32.4	45.566	33.18	44.788	33.362
43.967	20.648	44.317	21.367	45.036	21.019	44.688	20.299
43.904	4.9588	44.569	5.4025	45.015	4.7368	44.349	4.2931
43.331	26.478	43.734	25.787	44.425	26.188	44.025	26.879
42.95	15.284	43.399	15.946	44.061	15.497	43.613	14.835
43.225	1.7573	42.776	1.0953	43.439	0.64605	43.889	1.3081
42.759	12.04	42.456	11.3	43.196	10.996	43.499	11.735
42.441	35.171	42.267	35.951	43.049	36.125	43.223	35.345
42.08	19.8	42.411	20.528	43.14	20.197	42.81	19.469
42.292	40.386	43.092	40.431	43.047	41.23	42.248	41.186
41.635	8.6054	42.434	8.5488	42.377	7.7508	41.58	7.8074
40.893	24.273	41.343	23.61	42.004	24.059	41.557	24.723
40.575	4.3439	41.374	4.3895	41.421	3.5909	40.622	3.5451
40.427	34.302	39.808	34.808	40.314	35.427	40.933	34.921
39.663	28.068	40.42	27.806	40.681	28.562	39.926	28.823
39.43	20.881	39.297	20.092	40.083	19.957	40.219	20.746
39.197	16.153	39.99	16.263	40.1	15.471	39.307	15.361
38.285	7.0577	37.842	6.392	38.508	5.9482	38.951	6.6138
37.967	12.188	38.769	12.188	38.769	11.388	37.967	11.388
38.116	39.305	37.647	39.954	38.296	40.422	38.765	39.774
37.967	43.63	37.62	44.349	38.338	44.699	38.688	43.98
38.031	30.443	37.444	30.986	37.989	31.573	38.576	31.03
37.162	14.287	36.954	13.515	37.728	13.307	37.936	14.079
36.78	18.4	37.565	18.565	37.728	17.782	36.945	17.617
37.31	1.5029	36.6	1.1359	36.967	0.42502	37.677	0.79195
37.268	9.6655	36.57	9.2733	36.962	8.5759	37.66	8.9682
37.119	34.344	36.483	34.827	36.967	35.466	37.603	34.982
35.72	23.107	36.184	22.454	36.835	22.919	36.373	23.57
35.572	25.185	36.214	24.706	36.691	25.346	36.051	25.825
35.042	9.4959	34.465	8.9417	35.018	8.3646	35.597	8.9186
35.042	14.266	34.319	13.927	34.658	13.202	35.381	13.542
33.536	33.496	34.336	33.538	34.293	34.338	33.494	34.295
33.473	15.538	34.268	15.436	34.166	14.643	33.371	14.745
33.897	4.874	33.131	4.6458	33.358	3.879	34.126	4.1071
32.497	30.189	32.018	30.829	32.659	31.308	33.138	30.668
32.455	40.556	31.702	40.827	31.976	41.58	32.726	41.309
31.416	23.743	32.088	23.309	32.523	23.981	31.851	24.415
32.307	15.665	31.509	15.601	31.575	14.803	32.372	14.868
31.692	38.563	31.094	39.095	31.626	39.693	32.224	39.161
31.713	11.468	31.088	10.97	31.584	10.343	32.211	10.841
31.268	33.878	31.91	34.355	31.433	34.997	30.791	34.52
31.459	27.432	30.814	27.905	31.287	28.55	31.931	28.077
31.692	8.4994	30.909	8.3302	31.079	7.5483	31.861	7.7173
31.035	19.651	31.804	19.431	31.584	18.662	30.816	18.882
29.911	0.84566	30.71	0.79868	30.663	0	29.864	0.04698
29.699	21.666	29.275	22.344	28.596	21.92	29.02	21.242
29.36	12.252	28.575	12.405	28.423	11.619	29.207	11.467
28.978	29.807	28.213	30.04	28.448	30.806	29.213	30.572
27.982	41.892	27.233	42.169	27.511	42.92	28.261	42.642
28.194	27.263	27.394	27.284	27.415	28.083	28.215	28.062
27.642	31.545	28.035	32.243	27.337	32.635	26.945	31.938
27.367	34.662	27.956	35.205	27.413	35.792	26.824	35.249
27.112	8.3086	26.313	8.2863	26.336	7.4866	27.136	7.5089
26.964	10.217	26.198	10.445	25.97	9.6778	26.737	9.4499
26.476	5.8492	25.783	5.45	26.184	4.7567	26.877	5.1557
26.667	26.012	26.182	25.376	25.545	25.864	26.033	26.497
26.349	14.796	26.538	14.019	25.762	13.83	25.573	14.607
26.413	16.853	25.613	16.809	25.658	16.01	26.457	16.054
25.331	37.482	25.777	38.148	25.111	38.591	24.666	37.925
25.501	30.761	24.778	30.42	24.437	31.145	25.162	31.484
24.907	43.397	24.131	43.202	23.938	43.978	24.714	44.173
23.868	4.9376	24.545	4.5095	24.117	3.8336	23.44	4.2617
24.144	11.044	23.355	10.919	23.478	10.129	24.269	10.253
24.186	17.913	23.438	18.191	23.158	17.441	23.909	17.163
23.953	25.079	23.326	24.583	22.83	25.213	23.459	25.707
23.932	20.775	23.411	21.382	22.804	20.859	23.326	20.253
23.678	28.302	23.035	27.825	22.558	28.467	23.201	28.944
23.656	13.609	22.902	13.875	22.637	13.121	23.391	12.854
21.473	4.7892	21.733	4.0323	20.977	3.7728	20.716	4.5297
21.261	36.189	20.58	35.771	20.16	36.451	20.843	36.871
20.9	44.711	20.129	44.919	20.336	45.693	21.11	45.483
21.027	13.694	20.391	14.177	19.908	13.54	20.544	13.056
20.37	7.821	21.006	7.3342	20.519	6.6992	19.885	7.186
20.497	25.227	20.497	26.027	19.698	26.027	19.698	25.227
20.073	22.068	20.141	21.271	19.344	21.203	19.276	22.003
20.073	18.082	19.323	18.356	19.049	17.604	19.8	17.33
19.755	40.662	19.97	41.432	19.2	41.646	18.986	40.876
19.755	32.902	18.986	32.688	18.772	33.458	19.541	33.672
19.395	28.302	18.873	27.695	18.267	28.217	18.789	28.823
18.929	7.5877	18.309	8.093	17.803	7.4728	18.424	6.9674
17.953	1.8845	18.43	1.2416	17.788	0.76541	17.311	1.4083
17.699	37.906	18.218	38.514	17.61	39.034	17.09	38.425
17.529	12.125	16.819	12.491	16.452	11.78	17.162	11.414
17.381	15.983	16.758	16.483	16.257	15.858	16.883	15.359
16.957	21.687	16.361	22.219	15.827	21.623	16.425	21.09
16.596	43.185	15.84	42.924	15.581	43.681	16.338	43.942
16.512	26.076	16.049	26.729	15.396	26.266	15.859	25.613
15.854	12.952	16.213	12.236	15.498	11.878	15.14	12.594
16.088	4.8952	15.29	4.9615	15.225	4.1642	16.022	4.0978
15.685	16.598	15.43	15.84	14.671	16.095	14.928	16.854
14.476	38.86	14.892	39.545	14.207	39.958	13.794	39.273
14.858	23.425	14.775	24.22	13.978	24.138	14.063	23.341
14.476	34.81	13.73	34.524	13.444	35.273	14.19	35.557
14.095	2.3298	14.268	1.5487	13.488	1.3752	13.314	2.1562
13.967	31.079	14.203	31.844	13.437	32.078	13.202	31.312
13.098	19.757	12.808	19.012	12.064	19.301	12.354	20.047
12.42	7.6938	11.843	8.2482	11.29	7.6715	11.866	7.1171
12.377	27.623	11.722	27.165	11.264	27.82	11.919	28.278
12.314	12.358	11.932	13.06	11.228	12.677	11.612	11.975
11.89	41.383	12.256	42.093	11.546	42.46	11.179	41.75
11.911	44.775	11.228	44.36	10.813	45.044	11.497	45.46
11.656	37.821	11.517	38.608	10.728	38.468	10.87	37.679
10.236	10.302	9.619	10.809	9.1102	10.191	9.7293	9.6833
10.172	22.747	10.194	21.948	9.3943	21.926	9.3731	22.726
9.9816	19.885	9.6848	19.142	8.9427	19.439	9.2395	20.182
9.9816	15.347	9.3943	15.889	8.8516	15.3	9.441	14.759
9.8968	24.909	9.7039	24.133	8.9279	24.326	9.1208	25.102
9.2819	29.765	8.8134	29.116	8.1646	29.586	8.6353	30.233
9.0699	34.492	8.3851	34.081	7.9738	34.766	8.6586	35.177
8.7731	2.3086	8.841	1.5113	8.0438	1.4448	7.9759	2.242
8.1795	40.026	7.5286	39.562	7.0643	40.213	7.7152	40.677
7.4374	32.309	6.9604	31.666	6.318	32.143	6.795	32.786
6.547	8.3086	6.9413	7.6126	6.2459	7.218	5.8516	7.914
6.0593	4.9588	6.0827	4.1591	5.2834	4.1368	5.2601	4.9365
5.8473	45.072	5.294	44.495	4.7173	45.049	5.2707	45.625
5.8261	13.355	5.0883	13.662	4.7809	12.924	5.5187	12.616
5.8049	23.765	5.6735	22.976	4.8848	23.107	5.0162	23.896
5.5505	27.411	5.1689	26.709	4.465	27.091	4.8487	27.795
4.0664	39.899	4.4162	40.618	3.6954	40.967	3.3477	40.246
4.1724	24.061	3.5957	23.506	3.0424	24.083	3.6191	24.638
3.8756	17.277	3.4177	17.932	2.7625	17.473	3.2205	16.818
3.3668	36.994	3.2226	37.781	2.436	37.637	2.5802	36.85
3.1972	34.81	2.7074	34.177	2.0756	34.666	2.5654	35.3
3.1124	21.114	3.0466	20.317	2.2495	20.383	2.3152	21.181
2.9639	42.57	3.0509	43.365	2.2558	43.452	2.1689	42.655
2.6671	10.598	1.9145	10.87	1.6431	10.117	2.3958	9.8457
2.6459	11.743	2.0693	12.297	1.5159	11.72	2.0926	11.166
2.5611	29.955	2.3279	29.19	1.5625	29.423	1.7958	30.189
2.2855	3.1567	2.3703	2.361	1.5731	2.2772	1.4905	3.0729
1.7767	7.5877	2.1519	6.8811	1.4459	6.5058	1.0707	7.2123
1.1194	27.856	0.6424	28.499	0	28.022	0.47703	27.379
62.095	6.0188	62.83	6.3339	63.146	5.5986	62.41	5.2834
61.374	6.5913	61.196	5.8113	61.976	5.633	62.154	6.413
54.611	12.549	55.003	13.246	55.701	12.854	55.308	12.157
53.954	13.757	53.931	12.958	54.731	12.935	54.754	13.734
30.229	1.9269	31.026	1.8522	30.952	1.0557	30.155	1.1304
29.847	2.775	29.169	2.351	29.593	1.6725	30.271	2.0965
