# Supplementary material for: Ant collective cognition allows for efficient navigation through disordered environments
Source: eLife. 2020 May 12;9:e55195. doi: 10.7554/eLife.55195 (PMC7332297; doi:10.7554/eLife.55195)
Supplement: Source data 1. — Each row in every file corresponds to the four vertices of a single cube, ordered as follows: X1, Y1, X2, Y2, X3, Y3, Y4. [file elife-55195-data1.zip › 1400009_2_225_cubes.txt]

70.226	14.823	70.289	14.026	71.086	14.089	71.023	14.886
69.928	20.21	70.419	20.841	71.05	20.35	70.559	19.719
70.119	37.05	69.976	37.836	70.763	37.981	70.907	37.193
69.8	42.905	69.85	43.704	70.648	43.652	70.599	42.854
68.65	24.873	69.115	25.524	69.766	25.058	69.301	24.407
68.927	31.153	68.836	31.947	69.631	32.039	69.722	31.243
68.948	6.3288	68.744	5.5556	69.517	5.3507	69.722	6.1242
68.438	16.527	68.866	17.203	69.541	16.774	69.113	16.099
68.054	28.79	68.395	28.066	69.119	28.407	68.778	29.131
68.139	10.076	68.139	9.2757	68.94	9.2757	68.94	10.076
67.863	40.968	68.101	41.73	68.865	41.492	68.626	40.729
67.416	44.843	67.555	45.63	68.343	45.49	68.204	44.702
66.905	22.808	67.447	23.395	68.035	22.852	67.492	22.265
66.883	13.035	67.402	13.644	68.011	13.125	67.492	12.516
67.139	4.0508	66.9	3.2871	67.664	3.0487	67.902	3.8121
66.223	30.131	66.463	29.367	67.227	29.608	66.987	30.37
65.563	16.25	65.965	15.558	66.657	15.96	66.255	16.652
64.329	21.871	64.91	22.42	65.459	21.837	64.878	21.289
64.669	10.736	64.669	9.9357	65.469	9.9357	65.469	10.736
63.924	25.511	64.144	26.28	64.913	26.061	64.693	25.29
63.52	45.183	64.255	44.868	64.57	45.603	63.835	45.918
63.03	5.2856	63.65	5.791	64.156	5.1708	63.535	4.6654
62.37	18.698	62.604	19.463	63.369	19.23	63.135	18.464
61.965	32.878	62.484	32.269	63.093	32.786	62.575	33.395
62.114	28.449	62.282	29.231	63.064	29.063	62.897	28.281
61.816	2.156	61.865	1.3575	62.663	1.4059	62.615	2.2046
61.816	42.479	61.484	43.205	62.211	43.54	62.544	42.811
61.433	40.116	61.094	40.84	61.818	41.179	62.158	40.455
60.965	15.547	61.357	16.245	62.054	15.852	61.662	15.155
60.837	11.843	61.403	12.408	61.968	11.843	61.403	11.277
60.688	34.134	60.665	34.932	61.465	34.956	61.488	34.155
60.794	3.6676	60.366	2.9918	61.042	2.5637	61.47	3.2397
60.411	7.372	60.233	6.5921	61.013	6.414	61.191	7.1938
59.538	25.086	59.723	24.306	60.501	24.492	60.317	25.269
59.07	31.387	59.048	32.186	59.848	32.209	59.87	31.409
58.048	35.645	57.808	36.408	58.571	36.648	58.811	35.884
57.431	16.229	58.049	16.736	58.557	16.118	57.938	15.61
56.877	3.8166	57.488	4.3335	58.005	3.7227	57.394	3.206
56.643	9.2668	57.146	9.8893	57.768	9.3864	57.265	8.7641
56.622	41.5	57.372	41.221	57.65	41.971	56.9	42.249
56.515	44.821	57.227	44.455	57.593	45.166	56.882	45.532
56.111	12.077	56.699	12.62	57.241	12.032	56.653	11.489
56.281	22.212	56.353	23.008	57.15	22.935	57.078	22.139
55.515	29.769	56.141	29.271	56.639	29.897	56.012	30.395
54.471	20.508	54.883	21.194	55.569	20.782	55.157	20.096
54.535	25.746	54.638	24.952	55.431	25.054	55.329	25.848
54.173	16.079	54.196	15.28	54.996	15.303	54.973	16.102
53.982	4.6256	53.869	3.8336	54.661	3.7206	54.774	4.5126
53.641	8.692	54.338	9.0843	54.731	8.3869	54.033	7.9947
53.535	1.0277	53.585	0.22923	54.383	0.27913	54.333	1.0776
52.917	32.473	52.872	33.272	53.67	33.316	53.716	32.518
52.598	37.689	53.128	37.089	53.727	37.619	53.197	38.219
52.172	27.151	52.4	27.917	53.167	27.689	52.939	26.923
52.023	42.075	52.045	42.873	52.844	42.852	52.823	42.054
50.895	17.187	51.199	17.926	51.939	17.622	51.635	16.882
50.746	13.503	51.262	14.114	51.873	13.598	51.357	12.987
49.979	9.8629	49.934	9.0643	50.732	9.0185	50.778	9.8173
49.639	23.808	49.954	23.072	50.689	23.387	50.374	24.123
49.639	39.754	49.345	40.497	50.09	40.791	50.383	40.046
49.597	43.65	49.064	44.249	49.663	44.779	50.194	44.18
49.128	37.945	49.872	37.651	50.165	38.396	49.422	38.688
49.128	15.59	49.311	14.811	50.09	14.994	49.907	15.773
48.426	7.0526	49.188	7.2926	49.428	6.5293	48.664	6.2894
47.829	18.783	48.228	19.477	48.922	19.078	48.521	18.384
48.362	3.1353	47.819	2.5475	48.406	2.0049	48.949	2.5927
47.297	30.131	47.821	29.527	48.426	30.053	47.9	30.655
46.914	22.041	47.229	21.305	47.964	21.62	47.649	22.356
46.871	23.255	46.959	24.049	47.755	23.962	47.666	23.165
46.041	38.264	45.462	38.818	46.016	39.394	46.595	38.841
45.509	33.687	46.139	33.195	46.631	33.827	46.001	34.317
45.062	15.27	45.66	15.802	46.19	15.204	45.592	14.673
44.955	45.226	45.675	44.877	46.024	45.596	45.305	45.945
44.806	11.715	45.394	12.257	45.937	11.668	45.347	11.126
44.04	5.0088	44.696	5.4676	45.153	4.8123	44.498	4.3535
43.529	19.443	44.002	20.089	44.647	19.615	44.174	18.97
43.21	25.511	43.633	24.832	44.312	25.256	43.887	25.935
43.38	1.8154	42.931	1.1534	43.593	0.7042	44.042	1.3662
42.933	17.314	43.161	16.548	43.927	16.777	43.699	17.543
42.677	29.684	43.161	29.046	43.797	29.529	43.314	30.168
42.89	12.12	42.577	11.383	43.314	11.071	43.627	11.807
42.592	35.369	42.413	36.148	43.193	36.327	43.371	35.545
42.443	40.585	43.242	40.606	43.22	41.406	42.42	41.383
41.783	8.6707	42.582	8.6211	42.533	7.8225	41.732	7.8723
41.357	21.743	41.841	22.38	42.477	21.896	41.994	21.259
40.783	25.682	41.279	25.054	41.907	25.552	41.409	26.178
41.102	33.346	40.989	34.138	41.781	34.251	41.894	33.459
40.74	4.4127	41.538	4.4364	41.562	3.6365	40.763	3.6131
39.569	38.072	39.167	38.764	39.859	39.165	40.261	38.473
39.314	16.314	40.112	16.357	40.155	15.558	39.356	15.515
38.888	22.744	39.371	23.38	40.008	22.897	39.524	22.261
39.186	27.236	38.947	27.998	39.71	28.237	39.948	27.474
38.845	19.06	39.588	19.353	39.882	18.609	39.139	18.316
38.228	39.52	37.811	40.201	38.494	40.619	38.911	39.937
38.058	12.311	38.856	12.289	38.835	11.489	38.034	11.512
38.1	43.842	37.723	44.549	38.43	44.923	38.807	44.217
38.143	30.6	37.566	31.153	38.121	31.73	38.696	31.175
37.419	14.568	36.946	13.923	37.591	13.45	38.064	14.095
37.44	1.5387	36.725	1.1809	37.082	0.46531	37.798	0.82308
36.29	35.071	35.76	35.669	36.359	36.199	36.889	35.601
35.034	24.319	35.173	25.107	35.96	24.966	35.822	24.179
35.247	20.635	34.747	20.011	35.371	19.511	35.871	20.136
34.949	8.0958	35.665	7.7382	35.307	7.0226	34.592	7.3803
35.205	11.098	34.477	10.767	34.807	10.038	35.535	10.369
35.013	15.696	34.289	15.357	34.628	14.632	35.352	14.972
33.778	26.938	34.577	26.976	34.536	27.777	33.738	27.736
33.842	34.113	34.585	34.408	34.287	35.151	33.544	34.856
33.693	30.919	32.969	31.258	33.308	31.981	34.032	31.643
32.756	4.583	33.512	4.3235	33.252	3.5669	32.497	3.8264
32.331	20.295	31.775	19.719	32.35	19.164	32.905	19.74
32.586	40.755	31.837	41.034	32.113	41.783	32.865	41.504
31.82	38.775	31.211	39.294	31.732	39.903	32.339	39.382
32.011	11.502	31.258	11.231	31.53	10.478	32.282	10.75
31.394	34.006	32.045	34.468	31.583	35.122	30.93	34.658
31.798	8.5855	31.008	8.4607	31.132	7.6705	31.922	7.7952
30.989	24.404	31.764	24.598	31.571	25.373	30.796	25.179
31.309	16.995	30.578	16.666	30.908	15.937	31.637	16.266
29.946	25.788	29.237	25.416	28.865	26.122	29.574	26.495
29.478	30.366	28.696	30.191	28.522	30.972	29.303	31.147
29.456	12.354	28.671	12.511	28.515	11.726	29.299	11.569
29.18	20.87	28.379	20.85	28.398	20.05	29.199	20.07
29.031	5.7114	28.232	5.6682	28.275	4.8694	29.073	4.9126
28.073	42.096	27.323	42.375	27.6	43.124	28.352	42.846
26.817	8.4365	27.472	7.9777	27.012	7.3224	26.357	7.7812
27.029	11.247	26.259	11.467	26.039	10.697	26.81	10.478
26.859	15.632	26.103	15.899	25.837	15.144	26.593	14.878
26.497	5.243	25.769	4.912	26.099	4.1836	26.827	4.5147
26.157	32.942	26.64	33.578	26.003	34.061	25.518	33.425
26.561	25.873	25.927	25.386	25.439	26.02	26.074	26.508
26.54	22.573	26.482	21.775	25.684	21.83	25.741	22.629
25.411	37.625	25.88	38.273	25.233	38.741	24.762	38.094
24.986	34.517	25.552	35.081	24.986	35.648	24.419	35.081
25.007	43.608	24.236	43.393	24.021	44.163	24.792	44.378
24.751	31.217	24.04	30.851	23.674	31.562	24.385	31.928
24.581	11.928	24.758	11.148	23.976	10.971	23.8	11.751
23.985	4.9875	24.658	4.5549	24.226	3.882	23.553	4.3146
23.793	26.619	24.064	27.37	23.312	27.643	23.04	26.889
24.028	17.336	23.238	17.464	23.11	16.674	23.9	16.546
23.602	20.508	23.557	19.709	22.759	19.754	22.803	20.553
21.558	4.8598	21.818	4.1032	21.06	3.8436	20.8	4.6003
21.515	18.336	21.537	17.537	20.736	17.515	20.715	18.315
21.345	36.369	20.679	35.924	20.236	36.591	20.9	37.033
21.175	12.482	21.343	11.699	20.559	11.532	20.391	12.314
20.962	44.928	20.189	45.136	20.398	45.909	21.17	45.698
21.132	7.8829	20.368	8.1229	20.129	7.3596	20.892	7.1197
21.09	29.344	20.985	30.136	20.191	30.031	20.295	29.239
20.153	22.169	20.217	21.371	19.42	21.307	19.354	22.103
19.812	40.861	20.057	41.621	19.297	41.868	19.05	41.106
19.621	33.304	19.097	32.697	18.492	33.218	19.014	33.825
19.578	25.299	19.067	25.914	18.452	25.405	18.961	24.788
18.599	12.226	17.813	12.375	17.664	11.589	18.45	11.44
18.003	1.9432	18.494	1.3117	17.862	0.82048	17.37	1.452
17.747	38.072	18.256	38.688	17.641	39.199	17.13	38.581
18.045	15.526	17.366	15.95	16.942	15.272	17.622	14.848
17.705	27.3	17.877	28.081	17.096	28.254	16.923	27.472
16.725	8.9049	16.827	8.1114	16.033	8.0096	15.931	8.8031
16.704	43.395	15.952	43.118	15.676	43.867	16.427	44.144
16.299	31.132	15.58	30.779	15.229	31.498	15.946	31.849
16.15	4.9663	15.354	5.0572	15.265	4.2622	16.059	4.1715
15.725	24.341	15.324	23.646	14.632	24.047	15.031	24.739
15.469	20.742	15.49	19.942	14.692	19.92	14.669	20.72
14.681	33.687	15.011	34.415	14.283	34.745	13.953	34.017
14.979	16.867	14.605	17.574	13.898	17.198	14.273	16.492
14.511	39.052	14.95	39.72	14.281	40.159	13.843	39.49
14.745	10.48	14.262	11.118	13.623	10.634	14.107	9.9968
14.149	2.3902	14.294	1.6035	13.506	1.4585	13.361	2.2452
14.128	14.525	13.51	15.035	13.002	14.419	13.617	13.909
13.106	23.425	12.97	22.635	12.182	22.771	12.316	23.559
12.382	36.05	12.514	36.838	11.724	36.97	11.592	36.182
12.361	27.491	11.986	28.198	11.279	27.824	11.654	27.117
11.935	41.564	12.276	42.288	11.552	42.628	11.211	41.905
11.935	44.992	11.273	44.542	10.824	45.204	11.486	45.654
11.594	12.524	11.005	13.066	10.464	12.477	11.051	11.935
11.105	7.5636	10.308	7.652	10.221	6.8568	11.015	6.7684
10.423	32.388	9.9785	31.722	9.3143	32.167	9.7571	32.831
10.125	15.164	9.5271	15.696	8.9949	15.098	9.5931	14.566
10.083	22.126	9.8103	22.878	9.0588	22.608	9.3292	21.854
9.1886	10.544	8.55	11.028	8.0667	10.39	8.7054	9.9067
9.0822	18.059	8.7884	18.804	8.0433	18.511	8.3371	17.766
8.8693	6.6056	8.1625	6.98	7.7878	6.2728	8.4946	5.8985
8.8054	2.3689	8.8714	1.5717	8.0752	1.5052	8.0071	2.3025
8.7628	36.305	8.8246	37.102	8.0284	37.165	7.9645	36.367
8.7416	29.429	8.2817	28.773	7.626	29.231	8.0858	29.887
7.6132	34.198	7.9027	34.943	7.1576	35.232	6.8681	34.487
7.3151	24.66	6.9298	23.957	6.2294	24.343	6.6126	25.043
6.1016	9.4584	6.2123	8.666	5.4182	8.5559	5.3097	9.3483
6.0378	5.0088	6.108	4.212	5.3118	4.1417	5.2394	4.9386
6.0591	13.142	5.9909	12.344	5.1926	12.413	5.2607	13.21
5.8674	45.29	5.3224	44.702	4.737	45.245	5.2799	45.833
5.5694	15.164	5.0265	15.753	4.4389	15.211	4.9797	14.622
4.3985	32.047	4.4815	32.842	3.6853	32.927	3.6022	32.13
4.0578	40.095	4.4325	40.802	3.7257	41.176	3.351	40.47
3.994	24.447	3.7853	23.674	3.0125	23.883	3.2211	24.656
3.9088	37.008	3.1637	36.718	2.872	37.464	3.6193	37.753
3.7172	18.485	3.5426	19.266	2.7613	19.093	2.9359	18.312
3.3765	11.311	2.7442	11.802	2.2525	11.17	2.8848	10.679
2.9508	42.777	3.0572	43.569	2.2652	43.676	2.1566	42.884
2.5675	30.089	2.3206	29.327	1.5605	29.574	1.8054	30.334
2.3121	3.1992	2.3738	2.4017	1.5776	2.3387	1.5137	3.1364
1.7798	7.6488	2.1545	6.9424	1.4477	6.567	1.073	7.2734
1.1198	28.002	0.64295	28.645	0	28.168	0.47689	27.525
64.478	36.731	65.176	36.339	65.566	37.038	64.868	37.429
63.158	36.114	63.377	36.882	64.147	36.663	63.927	35.892
36.95	6.4991	37.749	6.5198	37.77	5.7199	36.97	5.6995
37.163	7.6062	36.497	7.1625	36.942	6.4968	37.606	6.9407
29.989	0.89998	30.781	0.79283	30.674	0	29.88	0.10714
30.244	1.8793	31.043	1.8349	30.998	1.0361	30.199	1.0805
