# Supplementary material for: Ant collective cognition allows for efficient navigation through disordered environments
Source: eLife. 2020 May 12;9:e55195. doi: 10.7554/eLife.55195 (PMC7332297; doi:10.7554/eLife.55195)
Supplement: Source data 1. — Each row in every file corresponds to the four vertices of a single cube, ordered as follows: X1, Y1, X2, Y2, X3, Y3, Y4. [file elife-55195-data1.zip › 1400011_1_225_cubes.txt]

69.169	35.857	69.016	36.642	69.802	36.797	69.954	36.011
68.737	17.81	69.358	18.315	69.863	17.695	69.243	17.19
69.395	13.637	69.416	12.838	70.216	12.859	70.195	13.658
68.799	41.716	68.846	42.515	69.645	42.468	69.598	41.668
68.018	27.656	68.515	27.029	69.142	27.526	68.645	28.153
67.812	16.186	68.367	16.763	68.944	16.208	68.389	15.632
68.121	5.1066	67.922	4.3319	68.696	4.1327	68.896	4.9075
67.977	29.999	67.857	30.79	68.648	30.91	68.768	30.12
67.278	8.8067	67.324	8.0081	68.122	8.0537	68.077	8.8525
66.887	39.783	67.121	40.55	67.886	40.316	67.653	39.551
66.538	18.899	66.681	19.687	67.468	19.543	67.325	18.756
66.435	43.648	66.512	44.445	67.309	44.367	67.232	43.572
66.086	11.808	66.555	12.456	67.203	11.987	66.734	11.339
66.271	2.8661	66.082	2.0889	66.859	1.8998	67.048	2.6772
64.894	16.474	65.254	15.76	65.968	16.12	65.608	16.834
64.38	36.638	64.957	36.085	65.511	36.663	64.934	37.216
64.215	25.168	64.505	24.424	65.251	24.714	64.961	25.458
63.825	9.5261	63.802	8.7265	64.601	8.7037	64.624	9.5033
63.126	34.357	63.055	35.154	63.852	35.224	63.923	34.429
62.468	39.454	63.199	39.13	63.524	39.861	62.793	40.186
62.201	4.0583	62.8	4.5884	63.33	3.9892	62.731	3.4591
61.502	18.406	62.056	18.983	62.633	18.429	62.079	17.852
61.111	31.458	61.63	30.85	62.239	31.368	61.72	31.978
61.111	27.368	61.39	28.118	62.14	27.841	61.861	27.09
60.782	23.133	61.245	23.787	61.898	23.322	61.435	22.671
60.967	0.91339	61.038	0.11648	61.835	0.1868	61.764	0.98371
60.947	34.768	60.794	35.553	61.58	35.707	61.732	34.922
60.803	41.346	60.445	42.061	61.161	42.421	61.519	41.703
60.659	32.959	60.681	33.759	61.48	33.738	61.459	32.938
60.001	10.636	60.556	11.213	61.132	10.658	60.578	10.082
59.96	13.432	60.549	13.974	61.091	13.385	60.502	12.843
59.549	1.8384	60.003	2.4969	60.662	2.0428	60.208	1.3842
59.241	18.427	59.714	19.072	60.359	18.599	59.886	17.954
59.57	6.1344	59.391	5.3545	60.171	5.1763	60.35	5.9562
58.254	22.64	58.393	23.429	59.181	23.29	59.042	22.502
58.151	30.225	58.106	31.025	58.904	31.07	58.95	30.272
56.61	15.035	57.222	15.55	57.737	14.937	57.124	14.422
56.322	18.961	56.453	19.75	57.243	19.619	57.111	18.83
56.034	2.5577	56.643	3.0766	57.162	2.4677	56.553	1.9488
56.157	37.892	56.293	38.682	57.081	38.546	56.946	37.759
55.787	8.005	56.282	8.6342	56.911	8.1398	56.416	7.5108
55.417	23.997	55.696	24.747	56.446	24.469	56.167	23.719
55.273	10.842	55.86	11.386	56.404	10.8	55.818	10.256
55.315	28.642	55.292	29.442	56.092	29.464	56.114	28.665
53.526	18.016	54.081	18.592	54.657	18.037	54.102	17.461
53.855	37.091	53.666	37.87	54.443	38.057	54.633	37.28
53.423	3.4416	53.423	2.6418	54.224	2.6418	54.224	3.4416
53.3	14.788	53.346	13.99	54.145	14.035	54.099	14.834
52.786	7.4294	53.48	7.8286	53.879	7.1355	53.185	6.7363
52.416	25.538	52.834	26.221	53.516	25.803	53.098	25.121
52.272	32.198	52.457	32.977	53.235	32.792	53.051	32.015
52.211	12.774	51.888	12.042	52.62	11.719	52.943	12.451
51.039	40.873	51.06	41.672	51.86	41.652	51.839	40.852
50.69	23.092	50.994	23.832	51.734	23.528	51.429	22.788
50.443	20.852	50.766	20.12	51.498	20.443	51.175	21.174
50.381	16.906	50.47	16.11	51.265	16.199	51.176	16.994
49.046	27.039	49.001	27.839	49.798	27.884	49.844	27.086
48.511	9.0328	49.235	9.3744	49.576	8.651	48.853	8.3094
48.696	38.571	48.365	39.3	49.093	39.631	49.424	38.902
48.614	42.476	48.092	43.085	48.7	43.605	49.22	42.998
48.162	36.782	48.896	36.468	49.212	37.204	48.476	37.518
48.1	14.192	48.308	13.42	49.081	13.629	48.871	14.401
47.915	21.181	48.3	20.48	49.001	20.864	48.616	21.565
47.566	5.7644	48.324	6.0175	48.577	5.2585	47.819	5.0055
47.504	1.8384	46.97	1.2416	47.568	0.70882	48.1	1.3056
46.641	29.074	47.048	28.387	47.736	28.794	47.327	29.483
46.127	17.419	46.735	17.938	47.253	17.329	46.645	16.811
45.962	13.863	46.468	14.484	47.087	13.978	46.581	13.358
45.777	26.032	45.991	25.261	46.762	25.477	46.548	26.247
44.791	38.529	45.531	38.225	45.835	38.965	45.095	39.269
44.544	32.507	45.171	32.011	45.666	32.636	45.042	33.134
44.154	3.8733	44.92	4.1015	45.148	3.3345	44.382	3.1066
43.845	11.397	43.757	10.602	44.552	10.514	44.641	11.309
43.496	19.66	43.835	20.384	44.561	20.043	44.219	19.319
43.187	35.611	43.901	35.249	44.262	35.962	43.549	36.324
43.023	32.013	42.725	32.757	43.469	33.053	43.765	32.311
42.55	23.647	42.941	24.346	43.638	23.956	43.247	23.257
42.735	42.25	42.11	42.75	42.61	43.374	43.235	42.875
42.139	36.227	42.891	35.956	43.163	36.708	42.41	36.98
42.098	19.783	41.948	18.997	42.735	18.849	42.883	19.635
41.892	15.282	42.676	15.443	42.836	14.659	42.053	14.498
41.646	10.739	42.297	11.202	42.76	10.55	42.108	10.087
40.926	7.3883	41.726	7.3655	41.703	6.5659	40.904	6.5887
40.166	32.075	39.987	32.856	40.766	33.033	40.945	32.254
39.796	14.562	40.593	14.625	40.655	13.828	39.857	13.765
39.837	3.1127	40.636	3.1339	40.657	2.3341	39.857	2.3131
38.48	17.44	38.392	16.645	39.187	16.557	39.276	17.352
37.74	27.203	38.48	26.901	38.782	27.641	38.042	27.943
37.206	10.986	38.005	10.963	37.983	10.164	37.183	10.186
36.918	29.937	37.691	29.734	37.894	30.509	37.121	30.712
36.795	22.969	37.074	22.221	37.824	22.502	37.543	23.25
37.206	39.002	36.56	39.477	37.033	40.12	37.678	39.648
36.527	13.288	36.018	12.672	36.632	12.162	37.144	12.778
35.993	19.023	36.696	19.405	37.076	18.702	36.373	18.32
35.89	6.0522	36.655	5.8185	36.42	5.0534	35.656	5.2871
36.178	4.2639	35.438	3.9563	35.746	3.2178	36.484	3.5255
35.808	34.562	35.109	34.953	35.5	35.652	36.198	35.261
34.472	41.572	35.183	41.938	34.817	42.649	34.106	42.283
34.02	26.217	33.586	26.889	34.258	27.323	34.692	26.65
34.41	1.8178	33.654	1.5584	33.913	0.80161	34.669	1.0611
34.287	9.7728	33.567	9.4239	33.915	8.7041	34.634	9.0531
33.896	19.907	33.52	19.2	34.227	18.825	34.601	19.532
34.102	14.377	33.386	14.02	33.744	13.304	34.459	13.662
33.67	5.8672	34.435	5.6335	34.2	4.8684	33.436	5.1021
33.506	32.075	34.281	32.274	34.081	33.049	33.306	32.85
33.259	37.995	33.9	38.472	33.423	39.115	32.782	38.638
32.951	28.169	32.215	28.486	32.529	29.22	33.265	28.905
32.252	13.74	33.049	13.803	33.111	13.006	32.313	12.943
31.45	39.496	30.665	39.656	30.825	40.439	31.608	40.281
30.69	18.036	31.386	17.646	30.998	16.948	30.299	17.338
30.875	7.2444	30.091	7.0755	30.262	6.2935	31.043	6.4625
28.757	33.185	29.45	33.586	29.051	34.279	28.359	33.88
29.271	23.586	28.78	22.954	28.149	23.444	28.638	24.077
28.305	15.076	28.899	14.542	28.367	13.947	27.771	14.481
28.202	6.4016	28.757	5.8255	28.18	5.2705	27.625	5.8468
28.531	11.027	27.744	11.175	27.596	10.389	28.381	10.241
27.524	27.964	28.213	28.371	27.808	29.06	27.117	28.655
27.791	1.5095	27.084	1.1352	27.458	0.42815	28.165	0.80247
27.216	40.256	27.841	40.756	27.339	41.381	26.716	40.881
27.688	18.673	27.101	19.217	26.558	18.63	27.144	18.086
27.051	35.508	26.252	35.553	26.297	36.353	27.094	36.307
26.599	25.518	25.824	25.32	25.625	26.095	26.4	26.293
26.147	8.6011	25.407	8.2967	25.711	7.5569	26.451	7.8615
25.859	1.5506	25.096	1.3097	25.337	0.54684	26.099	0.78773
25.797	13.925	25.031	14.153	24.802	13.386	25.569	13.158
25.427	22.311	25.129	21.569	24.387	21.867	24.683	22.609
25.119	18.077	25.22	17.284	24.426	17.182	24.326	17.976
24.235	5.6	24.944	5.2324	24.578	4.522	23.867	4.8896
23.392	33.904	24.017	34.404	23.516	35.029	22.893	34.529
23.968	42.353	23.193	42.149	22.989	42.924	23.764	43.128
23.66	10.595	22.883	10.401	23.078	9.625	23.853	9.819
23.084	38.118	22.309	37.915	22.106	38.69	22.88	38.893
22.92	22.969	22.981	23.766	22.184	23.83	22.122	23.033
22.447	3.4827	21.668	3.2996	21.851	2.5209	22.63	2.7041
22.488	29.958	22.558	30.755	21.762	30.827	21.69	30.03
21.666	8.6628	21.931	7.9082	21.176	7.643	20.911	8.3976
21.686	17.851	21.485	17.077	20.71	17.278	20.911	18.052
21.419	25.949	21.442	26.749	20.642	26.772	20.619	25.972
21.193	14.932	21.156	14.133	20.356	14.17	20.393	14.969
19.939	5.0039	20.27	4.2756	19.54	3.9446	19.209	4.6729
20.021	29.999	19.298	29.66	18.956	30.383	19.68	30.722
18.993	20.009	19.096	19.216	18.305	19.112	18.2	19.905
19.055	9.0944	18.383	9.5282	17.949	8.856	18.621	8.4223
18.788	39.598	18.995	40.371	18.225	40.581	18.015	39.808
18.11	2.8455	18.788	2.4217	18.362	1.7432	17.684	2.1672
18.418	16.207	18.5	15.411	17.705	15.328	17.622	16.123
18.212	32.692	18.42	33.465	17.649	33.674	17.439	32.901
18.336	22.866	18.214	22.077	17.423	22.198	17.544	22.989
18.295	28.211	18.295	29.012	17.495	29.012	17.495	28.211
17.657	36.885	16.866	36.764	16.745	37.555	17.536	37.676
16.835	4.6339	16.035	4.6339	16.035	3.834	16.835	3.834
16.712	11.335	16.157	11.912	15.579	11.357	16.134	10.781
15.602	42.106	14.833	41.884	14.611	42.653	15.378	42.875
15.314	18.982	15.376	18.184	14.578	18.121	14.516	18.919
14.122	25.97	14.079	26.77	13.279	26.726	13.322	25.927
13.711	37.419	13.811	38.213	13.018	38.316	12.917	37.522
13.813	15.035	13.406	15.725	12.718	15.319	13.123	14.629
13.197	0.9545	13.369	0.17355	12.588	0	12.416	0.78095
12.991	41.017	12.255	40.702	11.941	41.438	12.675	41.753
12.518	9.7111	12.956	9.0424	12.288	8.6034	11.848	9.2722
12.888	20.194	12.642	20.956	11.879	20.708	12.126	19.948
12.683	6.5661	11.984	6.9564	11.593	6.2582	12.292	5.8678
12.662	23.873	12.233	24.55	11.556	24.12	11.986	23.444
12.477	11.643	12.455	10.844	11.655	10.865	11.678	11.665
11.696	34.439	10.911	34.287	10.757	35.072	11.542	35.224
10.237	17.008	9.7927	17.674	9.1267	17.23	9.5707	16.565
10.134	6.1344	9.3384	6.2257	9.248	5.4308	10.041	5.3397
9.9489	30.287	9.3384	29.769	8.8204	30.377	9.4289	30.897
9.5173	39.002	9.4063	39.796	8.6149	39.685	8.7238	38.893
9.435	22.887	9.0136	23.567	8.3333	23.148	8.7546	22.467
9.3734	26.381	8.7752	25.849	8.2428	26.445	8.8389	26.979
8.7978	9.0122	8.0989	9.4026	7.7084	8.7043	8.4073	8.3139
8.5511	40.544	8.7588	41.317	7.9879	41.526	7.7783	40.754
7.8523	0.9545	7.8893	0.15539	7.0896	0.11757	7.0526	0.91668
7.6467	34.788	7.8543	35.561	7.0835	35.771	6.8738	34.998
7.8523	5.2094	7.1369	5.5673	6.7792	4.8517	7.4946	4.4939
7.1945	18.324	7.1945	17.524	6.3949	17.524	6.3949	18.324
6.1667	13.966	5.6672	14.591	5.0423	14.091	5.5418	13.466
5.7967	11.541	5.92	10.75	5.1307	10.626	5.0053	11.416
5.365	29.588	5.5171	30.373	4.7319	30.527	4.5798	29.742
5.1184	8.0666	5.2417	7.2765	4.4524	7.1517	4.327	7.9421
5.2211	24.428	4.9313	25.174	4.1851	24.885	4.475	24.138
5.0978	3.5855	5.1204	2.7859	4.3187	2.7637	4.2982	3.5633
3.9056	27.224	3.9713	28.021	3.1738	28.089	3.108	27.292
3.7617	19.742	3.4575	19.003	2.7175	19.307	3.0217	20.047
3.0011	38.756	3.3588	39.471	2.6435	39.831	2.2858	39.113
3.1245	15.405	2.8346	16.151	2.0885	15.861	2.3783	15.115
2.8367	35.672	2.0885	35.391	1.8048	36.139	2.553	36.42
1.8911	41.428	1.9939	42.221	1.2025	42.326	1.0977	41.533
1.9733	12.342	1.7123	13.099	0.95584	12.84	1.2169	12.083
1.7061	10.102	1.9836	9.3518	1.2333	9.0733	0.95584	9.8231
1.5211	25.415	1.1717	24.696	0.45222	25.045	0.80167	25.764
1.3567	1.7767	1.3978	0.97777	0.59817	0.9368	0.55706	1.7358
0.80167	6.2372	1.184	5.535	0.481	5.1519	0.098667	5.8542
33.136	21.674	33.74	22.198	34.264	21.594	33.66	21.07
32.375	22.023	32.819	22.689	33.483	22.245	33.041	21.579
