# Supplementary material for: Ant collective cognition allows for efficient navigation through disordered environments
Source: eLife. 2020 May 12;9:e55195. doi: 10.7554/eLife.55195 (PMC7332297; doi:10.7554/eLife.55195)
Supplement: Source data 1. — Each row in every file corresponds to the four vertices of a single cube, ordered as follows: X1, Y1, X2, Y2, X3, Y3, Y4. [file elife-55195-data1.zip › 1400011_2_225_cubes.txt]

68.834	18.185	69.146	17.448	69.883	17.761	69.57	18.497
69.304	13.624	69.344	12.826	70.143	12.865	70.103	13.664
68.752	41.477	68.8	42.275	69.599	42.226	69.55	41.428
67.975	27.469	68.495	26.862	69.103	27.381	68.582	27.989
68.057	5.0358	67.878	4.2559	68.658	4.0776	68.836	4.8575
67.954	29.78	67.844	30.572	68.637	30.682	68.747	29.889
67.484	14.586	67.842	15.301	68.557	14.943	68.2	14.228
67.239	8.7371	67.261	7.9374	68.061	7.9603	68.038	8.76
66.85	39.555	67.122	40.307	67.874	40.035	67.602	39.283
66.237	2.8069	66.043	2.0307	66.819	1.8367	67.013	2.6128
65.276	14.954	65.475	14.179	66.25	14.378	66.05	15.153
64.355	36.467	64.876	35.86	65.483	36.379	64.963	36.986
64.314	25.363	64.627	24.625	65.363	24.938	65.051	25.674
63.64	9.3097	64.227	9.8524	64.77	9.2645	64.182	8.7218
63.006	6.8354	63.153	6.0491	63.939	6.1965	63.792	6.9828
63.149	34.115	63.042	34.907	63.834	35.015	63.942	34.222
62.903	12.5	63.065	11.716	63.848	11.878	63.687	12.661
62.474	39.207	63.198	38.866	63.538	39.59	62.814	39.931
62.188	4.0134	62.787	4.5434	63.317	3.9442	62.718	3.4142
61.104	31.232	61.645	30.643	62.234	31.185	61.693	31.774
61.104	27.204	61.382	27.952	62.132	27.674	61.854	26.923
60.961	0.92557	61.004	0.12669	61.803	0.16988	61.759	0.96876
60.94	34.524	60.795	35.31	61.582	35.455	61.727	34.67
60.818	41.068	60.485	41.794	61.212	42.127	61.545	41.399
60.654	32.766	60.676	33.565	61.476	33.543	61.454	32.743
60.388	18.635	60.754	19.346	61.466	18.98	61.099	18.268
59.529	12.193	60.084	12.77	60.66	12.215	60.106	11.639
59.959	2.3979	59.55	1.71	60.238	1.3015	60.647	1.9895
59.591	10.394	59.401	9.6162	60.179	9.4271	60.368	10.205
58.139	30.046	58.139	30.846	58.939	30.846	58.939	30.046
57.484	19.473	57.869	18.772	58.57	19.156	58.186	19.858
57.239	13.727	57.805	14.293	58.37	13.727	57.805	13.161
57.116	5.7311	56.843	4.9792	57.595	4.7058	57.868	5.4577
56.196	37.633	56.306	38.424	57.098	38.314	56.988	37.522
55.399	2.7251	55.906	3.3432	56.524	2.8355	56.017	2.2173
55.419	23.85	55.716	24.592	56.459	24.296	56.162	23.551
55.358	28.431	55.337	29.23	56.136	29.251	56.157	28.451
54.642	7.2648	55.101	7.9202	55.756	7.4615	55.297	6.8061
54.724	9.1461	55.494	9.3602	55.709	8.5895	54.938	8.3754
53.64	19.289	54.195	19.865	54.771	19.31	54.216	18.734
53.885	36.856	53.604	37.604	54.353	37.884	54.634	37.136
53.497	2.0911	53.237	1.3344	53.994	1.0749	54.253	1.8317
53.354	14.708	53.376	13.909	54.175	13.931	54.153	14.731
52.515	25.384	52.949	26.054	53.621	25.621	53.187	24.95
52.311	32.03	52.544	32.794	53.309	32.559	53.076	31.794
51.963	20.291	52.397	19.619	53.069	20.052	52.635	20.725
51.697	1.7844	51.65	0.98577	52.449	0.9388	52.496	1.7375
51.309	9.0234	51.998	9.4291	52.404	8.7396	51.714	8.3339
51.125	40.598	51.084	41.395	51.883	41.436	51.924	40.639
50.429	16.794	50.52	15.999	51.315	16.09	51.224	16.885
48.385	22.071	48.863	21.431	49.503	21.909	49.025	22.549
48.733	38.328	48.364	39.038	49.076	39.406	49.442	38.694
48.651	42.213	48.133	42.823	48.745	43.34	49.26	42.729
48.037	37.081	48.567	36.481	49.166	37.011	48.636	37.61
48.16	14.095	48.369	13.322	49.142	13.531	48.931	14.304
48.344	4.77	47.904	4.1011	48.573	3.6622	49.013	4.3311
47.546	1.7844	46.992	1.2073	47.569	0.65323	48.123	1.2304
47.199	8.8189	47.199	8.019	47.998	8.019	47.998	8.8189
46.708	16.058	46.771	15.26	47.569	15.323	47.506	16.121
46.544	27.878	46.422	28.668	47.213	28.79	47.334	27.999
46.32	13.89	45.953	13.179	46.663	12.813	47.031	13.524
45.236	23.973	45.508	23.22	46.26	23.492	45.988	24.245
44.868	38.308	45.602	37.993	45.917	38.727	45.183	39.042
44.643	32.275	45.275	31.782	45.765	32.414	45.133	32.905
44.643	30.291	44.234	30.979	44.921	31.387	45.33	30.698
44.254	3.8498	45.025	4.0639	45.238	3.2931	44.467	3.079
43.334	35.301	44.054	34.952	44.401	35.672	43.682	36.021
43.109	19.8	43.046	19.003	43.843	18.94	43.907	19.737
42.639	11.211	43.373	11.529	43.69	10.795	42.956	10.477
42.823	41.988	42.215	42.51	42.739	43.115	43.344	42.594
42.25	36.017	42.992	35.719	43.289	36.463	42.547	36.76
41.064	12.541	41.692	13.035	42.187	12.406	41.557	11.912
41.064	31.743	40.96	32.537	41.753	32.641	41.857	31.848
41.125	7.4693	40.884	6.7061	41.649	6.4662	41.888	7.2294
40.41	21.192	40.688	21.94	41.438	21.662	41.16	20.911
39.96	3.0522	40.757	3.0966	40.802	2.2979	40.003	2.2535
39.08	31.457	39.716	30.972	40.201	31.61	39.563	32.093
39.367	14.688	39.068	13.945	39.813	13.648	40.109	14.391
38.487	26.079	39.177	25.672	39.584	26.359	38.894	26.766
38.078	17.387	38.684	17.91	39.207	17.304	38.6	16.781
37.813	27.633	38.408	27.097	38.941	27.694	38.346	28.228
37.751	20.27	37.858	19.478	38.651	19.585	38.543	20.378
37.567	6.3037	37.081	5.6687	37.714	5.182	38.201	5.817
37.342	38.757	36.696	39.23	37.171	39.874	37.815	39.402
36.872	35.281	36.16	35.647	36.526	36.357	37.238	35.993
36.34	4.1974	35.584	3.9379	35.843	3.1811	36.6	3.4406
35.481	16.487	36.171	16.893	36.575	16.204	35.886	15.798
35.379	9.8005	34.651	9.468	34.985	8.7402	35.71	9.0729
34.643	6.8558	35.42	6.6716	35.236	5.8928	34.459	6.0773
34.582	41.293	35.304	41.635	34.962	42.358	34.238	42.015
34.663	32.152	34.154	32.77	34.774	33.277	35.281	32.659
34.009	27.96	34.772	27.719	35.013	28.482	34.25	28.723
33.948	22.521	34.23	21.772	34.978	22.054	34.696	22.803
34.316	13.481	33.784	12.883	34.381	12.352	34.913	12.95
34.561	1.7844	33.796	1.5507	34.03	0.78552	34.794	1.0193
33.396	37.776	34.054	38.228	33.602	38.888	32.942	38.434
32.414	16.671	31.805	16.153	32.324	15.544	32.931	16.062
31.944	30.066	32.727	30.222	32.572	31.007	31.786	30.85
31.146	15.71	31.946	15.71	31.946	14.91	31.146	14.91
31.637	39.228	30.858	39.408	31.038	40.187	31.817	40.007
31.064	7.183	30.277	7.038	30.422	6.2513	31.21	6.3963
30.369	25.936	31.048	26.359	30.623	27.038	29.944	26.613
30.758	23.87	29.979	24.054	30.163	24.831	30.942	24.647
30.471	11.743	29.705	11.515	29.932	10.748	30.698	10.976
30.083	18.635	29.363	18.285	29.713	17.565	30.433	17.915
30.124	20.107	29.369	20.372	29.103	19.617	29.858	19.352
29.265	34.299	30.032	34.524	29.807	35.291	29.04	35.066
28.386	6.3446	28.95	5.7789	28.386	5.2131	27.819	5.7789
27.977	1.4982	27.269	1.1238	27.643	0.41675	28.351	0.79108
27.874	14.811	27.136	14.5	27.447	13.763	28.185	14.073
27.384	40.025	28.026	40.502	27.549	41.144	26.907	40.667
26.77	32.5	27.523	32.77	27.253	33.522	26.5	33.252
27.281	21.621	27.195	22.416	26.4	22.331	26.486	21.535
26.729	15.097	25.93	15.076	25.95	14.276	26.75	14.297
26.32	8.594	25.6	8.2449	25.948	7.5251	26.668	7.8742
26.034	1.4982	25.273	1.2513	25.519	0.49031	26.279	0.73713
26.136	17.51	25.373	17.75	25.132	16.987	25.895	16.747
25.461	13.87	25.881	13.189	25.2	12.769	24.78	13.45
25.809	29.228	25.124	28.813	24.709	29.496	25.394	29.911
25.727	26.202	25.052	25.772	24.623	26.447	25.298	26.876
25.359	20.414	24.656	20.795	24.273	20.092	24.977	19.711
24.337	5.5266	25.071	5.2115	24.756	4.4761	24.022	4.7913
24.398	33.359	24.662	34.113	23.907	34.377	23.643	33.623
24.173	42.091	23.398	41.886	23.196	42.659	23.969	42.864
23.825	10.516	23.048	10.322	23.243	9.5461	24.02	9.7402
23.212	37.04	22.463	36.755	22.179	37.504	22.928	37.788
22.987	17.714	22.255	18.037	21.932	17.305	22.664	16.982
22.68	3.4612	21.905	3.2578	22.11	2.484	22.883	2.6876
21.883	8.6144	22.165	7.8662	21.416	7.583	21.134	8.3314
21.494	25.465	21.445	26.263	20.648	26.214	20.695	25.416
21.392	14.197	20.805	14.741	20.261	14.155	20.848	13.611
21.228	20.189	21.095	20.979	20.308	20.846	20.439	20.057
20.697	15.997	21.126	15.322	20.451	14.892	20.022	15.567
20.165	4.9949	20.496	4.2673	19.77	3.9346	19.437	4.6624
19.306	9.003	18.637	9.442	18.198	8.7731	18.866	8.3341
18.999	39.33	19.245	40.091	18.484	40.336	18.239	39.575
19.224	32.152	18.431	32.046	18.327	32.839	19.12	32.946
19.163	35.935	18.425	35.627	18.116	36.365	18.854	36.674
19.143	22.132	18.934	21.359	18.161	21.568	18.37	22.341
18.999	2.3979	18.314	2.8126	17.899	2.1284	18.584	1.7137
18.447	26.795	18.349	27.588	17.554	27.49	17.652	26.696
17.507	31.048	16.879	30.551	16.382	31.177	17.01	31.674
17.077	4.6064	16.278	4.5655	16.318	3.7665	17.118	3.8074
17.098	18.594	16.793	19.334	16.053	19.029	16.357	18.289
16.198	15.547	16.396	14.772	15.621	14.573	15.423	15.348
15.768	41.825	14.993	41.624	14.793	42.399	15.568	42.6
15.605	35.281	15.073	34.682	14.474	35.214	15.006	35.813
15.503	28.778	15.607	29.572	14.813	29.676	14.709	28.882
15.359	13.011	15.218	12.224	14.431	12.365	14.572	13.152
14.419	11.375	14.848	10.7	14.173	10.271	13.744	10.946
13.458	0.96647	13.646	0.18909	12.869	0	12.681	0.77738
12.987	8.6553	13.378	7.957	12.679	7.5666	12.288	8.2652
13.151	20.066	12.903	20.828	12.143	20.58	12.39	19.819
12.967	6.5286	12.278	6.9372	11.871	6.2493	12.558	5.8407
12.905	22.439	12.49	23.122	11.805	22.707	12.22	22.024
12.169	27.633	12.212	28.431	11.413	28.473	11.37	27.676
12.088	9.8209	11.611	10.463	10.967	9.9868	11.445	9.3443
11.392	33.379	10.66	33.054	10.335	33.784	11.067	34.109
10.738	18.185	10.225	18.799	9.6111	18.287	10.122	17.673
10.411	6.1196	10.308	5.3262	9.515	5.4282	9.6173	6.2219
9.9813	38.369	9.2287	38.095	8.9547	38.845	9.7072	39.119
9.8995	22.173	9.6909	21.4	8.9179	21.609	9.1265	22.382
9.7768	14.422	9.4353	15.146	8.7114	14.804	9.0529	14.081
9.3269	40.598	9.6234	41.34	8.8811	41.637	8.5846	40.894
9.5109	30.21	9.2901	30.979	8.5212	30.758	8.742	29.989
9.1019	8.9416	8.4128	9.3473	8.0059	8.6578	8.695	8.2521
8.284	13.993	7.8852	14.686	7.1899	14.287	7.5907	13.593
8.1613	0.94602	8.2247	0.14859	7.4272	0.083936	7.3638	0.88136
8.1817	5.1585	7.4783	5.5403	7.0959	4.8371	7.7993	4.4555
7.9568	34.586	8.1654	35.357	7.3924	35.565	7.1838	34.794
7.7727	20.168	7.2492	20.772	6.6439	20.249	7.1674	19.644
6.873	25.711	6.8321	26.508	6.0325	26.469	6.0734	25.67
6.4844	13.849	5.9875	14.476	5.3597	13.979	5.8567	13.352
6.1164	11.477	6.2411	10.687	5.4497	10.562	5.325	11.353
5.4415	8.001	5.5458	7.2077	4.7524	7.1034	4.6481	7.8967
5.4211	3.5635	5.4436	2.7637	4.644	2.741	4.6215	3.5406
4.8485	23.932	4.372	23.288	3.7279	23.766	4.2064	24.408
4.1737	32.336	4.415	33.099	3.6502	33.34	3.4109	32.576
3.3353	38.532	3.7013	39.242	2.9897	39.61	2.6236	38.898
3.642	15.71	3.0756	16.276	2.5091	15.71	3.0756	15.145
3.1717	35.465	2.4335	35.156	2.1247	35.895	2.8629	36.203
3.1512	20.25	3.0653	19.455	2.2699	19.541	2.3557	20.336
2.6604	27.94	2.5255	28.727	1.7361	28.592	1.8711	27.805
2.231	41.191	2.3373	41.982	1.5439	42.091	1.4376	41.297
2.3128	12.254	2.0408	13.007	1.2883	12.735	1.5603	11.983
2.047	10.025	2.3128	9.2711	1.5582	9.0048	1.2924	9.7592
1.7198	1.764	1.7607	0.96506	0.96316	0.923	0.92021	1.7219
1.5153	5.5062	1.1247	6.2047	0.42534	5.8143	0.81592	5.116
0.79956	32.623	0.82206	33.422	0.022494	33.445	0	32.643
66.666	20.823	67.127	20.169	67.781	20.631	67.32	21.284
65.357	20.332	65.585	21.099	66.352	20.87	66.124	20.104
41.555	16.058	42.242	16.467	42.651	15.779	41.962	15.37
40.348	16.16	40.943	16.695	41.477	16.101	40.882	15.566
14.276	36.958	14.582	37.696	13.844	38.003	13.537	37.265
13.662	37.837	12.932	37.51	12.605	38.24	13.335	38.567
