# Supplementary material for: Ant collective cognition allows for efficient navigation through disordered environments
Source: eLife. 2020 May 12;9:e55195. doi: 10.7554/eLife.55195 (PMC7332297; doi:10.7554/eLife.55195)
Supplement: Source data 1. — Each row in every file corresponds to the four vertices of a single cube, ordered as follows: X1, Y1, X2, Y2, X3, Y3, Y4. [file elife-55195-data1.zip › 1410001_275_cubes.txt]

70.462	32.401	70.268	33.177	71.044	33.371	71.238	32.595
69.232	39.604	69.629	38.908	70.324	39.306	69.927	39.999
68.79	14.747	68.999	13.975	69.771	14.184	69.563	14.956
68.387	12.173	69.089	12.557	69.472	11.854	68.77	11.471
68.118	6.2765	68.838	6.6265	69.188	5.9071	68.468	5.5571
68.022	18.262	68.022	17.462	68.822	17.462	68.822	18.262
67.849	35.243	67.7	36.029	68.485	36.179	68.635	35.393
67.542	31.882	67.9	32.596	68.615	32.239	68.258	31.523
67.119	24.218	67.536	24.9	68.219	24.483	67.802	23.799
66.966	9.4843	67.641	9.9138	68.07	9.2388	67.395	8.8093
66.793	4.3365	67.523	4.6632	67.85	3.9329	67.119	3.6062
66.082	10.733	66.526	11.399	67.191	10.955	66.748	10.289
66.063	29.346	65.981	30.142	66.777	30.222	66.859	29.427
64.833	20.703	64.987	19.917	65.772	20.071	65.619	20.854
63.681	7.6595	64.063	8.3627	64.766	7.9808	64.384	7.2778
63.527	38.586	64.274	38.297	64.561	39.045	63.814	39.331
63.316	23.757	63.811	24.385	64.44	23.889	63.945	23.261
63.258	17.629	63.698	18.297	64.366	17.858	63.927	17.189
63.316	11.424	63.316	10.624	64.116	10.624	64.116	11.424
63.143	2.6269	62.846	1.8841	63.589	1.587	63.886	2.3298
62.682	34.609	63.248	34.043	63.814	34.609	63.248	35.174
62.528	29.846	63.171	29.368	63.648	30.011	63.005	30.487
62.336	32.842	62.083	33.601	62.843	33.853	63.096	33.094
61.453	37.491	61.281	38.271	62.063	38.443	62.234	37.662
61.28	13.48	61.454	12.699	62.235	12.872	62.061	13.653
61.222	26.753	61.416	25.977	62.193	26.171	61.999	26.947
60.569	5.585	61.165	6.119	61.699	5.5233	61.103	4.9893
60.512	31.498	60.822	30.76	61.559	31.069	61.249	31.807
59.724	22.201	60.219	22.829	60.848	22.333	60.353	21.705
58.572	18.723	58.913	18	59.637	18.342	59.295	19.065
57.707	10.368	58.217	10.984	58.834	10.474	58.324	9.8579
57.688	0.74453	58.254	1.3102	58.82	0.74453	58.254	0.17882
57.938	5.2008	57.793	4.4141	58.58	4.269	58.724	5.056
57.746	39.488	57.838	40.282	58.633	40.189	58.54	39.396
57.189	28.501	57.326	29.289	58.115	29.15	57.977	28.363
57.093	14.843	57.792	15.232	58.18	14.533	57.481	14.144
56.574	40.026	56.614	40.825	57.413	40.785	57.373	39.986
56.267	24.679	56.728	24.024	57.382	24.487	56.92	25.14
56.574	36.242	56.216	36.957	56.932	37.314	57.29	36.599
55.786	30.537	56.212	29.859	56.89	30.286	56.464	30.962
55.345	8.5815	55.91	9.1472	56.476	8.5815	55.91	8.0158
55.364	32.554	56.097	32.233	56.417	32.965	55.684	33.286
55.21	6.3341	55.975	6.5694	56.21	5.8047	55.445	5.5694
55.133	19.627	55.392	20.384	56.149	20.125	55.89	19.368
54.595	27.022	54.616	27.821	55.416	27.8	55.395	27.001
54.48	15.631	54.48	14.831	55.28	14.831	55.28	15.631
53.693	2.4348	54.379	2.8465	54.79	2.1604	54.104	1.7488
53.27	38.47	53.886	37.959	54.397	38.576	53.78	39.085
53.328	9.0041	52.995	8.2765	53.723	7.9438	54.055	8.6714
51.714	22.508	52.057	21.784	52.78	22.126	52.437	22.85
51.945	39.584	51.803	40.372	52.591	40.512	52.732	39.725
51.292	24.698	51.778	24.062	52.413	24.548	51.928	25.184
51.542	11.117	51.52	10.317	52.321	10.297	52.341	11.096
51.503	26.926	51.357	27.712	52.143	27.858	52.29	27.072
50.62	18.896	51.175	19.471	51.751	18.917	51.196	18.341
49.582	15.439	50.159	15.995	50.714	15.419	50.137	14.863
49.352	32.9	50.03	32.473	50.454	33.152	49.778	33.576
49.025	38.701	49.665	38.221	50.145	38.86	49.505	39.34
49.256	36.108	48.783	36.751	49.427	37.226	49.901	36.58
48.814	9.2538	49.605	9.3754	49.726	8.5848	48.935	8.463
48.161	11.463	48.067	10.668	48.86	10.574	48.956	11.368
47.565	23.776	47.915	23.056	48.635	23.405	48.284	24.126
47.431	36.3	48.222	36.181	48.341	36.97	47.55	37.089
46.739	26.215	47.122	25.512	47.825	25.893	47.442	26.596
46.97	8.8888	46.636	8.1618	47.364	7.8278	47.696	8.5548
46.413	31.133	47.028	30.62	47.54	31.235	46.926	31.747
46.893	40.122	46.369	40.725	46.974	41.25	47.498	40.645
46.547	2.3196	47.346	2.3407	47.368	1.5409	46.569	1.5199
46.317	19.954	46.257	19.155	47.054	19.095	47.114	19.892
46.086	5.5274	46.86	5.731	47.064	4.9573	46.29	4.7537
45.933	32.439	45.476	33.094	46.131	33.551	46.59	32.896
45.529	25.351	45.335	26.127	46.111	26.321	46.305	25.545
44.838	11.175	44.638	10.4	45.414	10.201	45.612	10.976
44.588	15.477	44.534	14.679	45.332	14.625	45.385	15.423
44.127	36.146	44.796	35.706	45.235	36.375	44.567	36.815
44.185	24.564	44.709	23.96	45.314	24.485	44.788	25.088
43.512	4.0675	44.26	4.3507	44.544	3.6025	43.795	3.3194
42.552	7.6019	43.259	7.9753	43.633	7.2678	42.925	6.8944
42.033	21.798	42.093	22.595	42.89	22.535	42.831	21.736
41.649	16.169	42.214	16.734	42.781	16.169	42.214	15.603
41.803	31.901	42.571	31.678	42.794	32.447	42.026	32.669
41.957	28.348	41.44	28.958	42.053	29.475	42.567	28.862
41.361	4.0483	42.149	4.1897	42.289	3.4022	41.503	3.261
40.65	12.846	40.334	12.111	41.067	11.794	41.384	12.529
40.689	24.544	40.309	25.247	41.012	25.628	41.392	24.925
40.209	19.569	40.773	20.134	41.34	19.569	40.773	19.003
39.882	4.759	40.675	4.8583	40.775	4.0645	39.982	3.9652
40.151	33.438	39.54	33.953	40.055	34.565	40.668	34.049
39.152	21.644	39.79	21.16	40.272	21.798	39.634	22.282
39.133	7.7939	39.917	7.6332	39.755	6.8495	38.972	7.0102
38.557	33.399	37.823	33.716	38.14	34.45	38.874	34.133
38	1.8394	38.703	1.4577	38.32	0.7546	37.617	1.1363
37.481	27.81	38.274	27.906	38.178	28.699	37.385	28.603
37.616	11.098	37.239	10.392	37.944	10.015	38.32	10.721
37.001	8.6007	37.8	8.5598	37.76	7.7607	36.961	7.8016
36.982	36.204	37.781	36.244	37.738	37.043	36.939	37.003
36.79	6.4494	36.06	6.1201	36.39	5.391	37.118	5.7202
36.348	18.762	36.117	17.996	36.884	17.766	37.114	18.532
35.714	21.241	35.432	21.988	36.179	22.272	36.461	21.523
36.04	37.03	35.291	37.312	35.576	38.061	36.323	37.777
35.272	1.0519	34.538	0.73431	34.855	0	35.589	0.31755
34.062	24.775	34.827	25.011	34.59	25.776	33.826	25.537
33.39	25.697	32.654	26.01	32.967	26.746	33.703	26.432
33.121	12.903	33.591	12.256	32.944	11.786	32.473	12.433
33.39	21.068	32.892	20.44	32.266	20.937	32.764	21.565
32.737	30.48	31.953	30.639	32.112	31.423	32.896	31.263
32.737	20.05	32.101	20.536	31.615	19.9	32.251	19.414
32.295	7.6979	31.525	7.4807	31.742	6.7108	32.512	6.9278
31.603	4.3557	32.137	3.76	31.542	3.226	31.008	3.8217
31.949	13.268	31.15	13.249	31.169	12.449	31.968	12.468
31.008	1.0327	30.211	0.96969	30.272	0.17213	31.071	0.23509
30.297	37.107	29.512	37.258	29.665	38.044	30.451	37.89
30.047	10.79	29.266	10.962	29.095	10.181	29.877	10.009
29.798	7.1985	29.001	7.2782	28.922	6.482	29.717	6.4025
29.74	33.034	28.941	33.013	28.92	33.812	29.719	33.833
29.375	25.101	29.604	25.868	28.835	26.096	28.609	25.328
29.029	13.556	28.23	13.517	28.269	12.718	29.068	12.757
29.068	27.598	28.43	27.114	27.946	27.752	28.584	28.236
28.319	10.79	28.883	10.225	28.319	9.6591	27.752	10.225
28.53	36.127	27.754	36.321	27.948	37.097	28.724	36.903
27.973	19.05	27.637	18.324	26.911	18.659	27.247	19.385
27.07	38.509	27.81	38.812	27.506	39.552	26.767	39.248
27.781	20.933	27.27	20.317	26.653	20.828	27.164	21.442
27.301	3.2224	27.65	2.503	26.932	2.1531	26.58	2.8724
26.84	33.745	26.056	33.908	26.219	34.69	27.003	34.527
26.628	6.2189	25.839	6.3535	25.705	5.5648	26.494	5.4302
26.321	25.543	25.728	25.005	25.192	25.597	25.783	26.135
25.341	29.193	25.877	29.786	25.282	30.322	24.746	29.727
25.169	7.4482	24.387	7.2767	24.558	6.4953	25.34	6.6668
25.284	17.686	24.986	16.943	24.245	17.241	24.54	17.983
24.227	30.787	24.362	31.575	23.572	31.709	23.438	30.921
23.728	39.258	24.085	39.972	23.371	40.33	23.012	39.615
24.035	20.895	23.974	21.692	23.177	21.63	23.238	20.833
23.248	10.963	23.747	10.339	23.123	9.8389	22.623	10.464
23.248	33.553	23.513	34.308	22.756	34.571	22.493	33.816
23.382	25.025	23.071	24.287	22.333	24.596	22.645	25.334
22.921	16.054	22.414	16.673	21.796	16.166	22.303	15.547
22.806	13.326	22.71	12.532	21.915	12.629	22.011	13.423
22.614	1.6473	21.823	1.769	21.701	0.97824	22.493	0.85659
21.653	29.154	22.045	29.852	21.348	30.243	20.956	29.546
21.481	5.0664	21.928	4.4037	21.265	3.9556	20.818	4.6181
20.866	17.917	20.405	18.57	19.75	18.109	20.213	17.455
20.828	14.229	20.107	14.579	19.758	13.859	20.478	13.509
20.674	39.258	19.971	38.876	19.589	39.579	20.292	39.961
20.597	35.147	19.802	35.067	19.721	35.862	20.516	35.943
20.002	40.43	19.204	40.351	19.128	41.148	19.923	41.225
19.291	1.7626	19.834	1.1763	19.249	0.63191	18.705	1.2182
19.425	10.157	19.606	9.3771	18.826	9.1971	18.645	9.9768
19.445	11.828	19.539	11.033	18.745	10.939	18.649	11.733
19.233	27.253	19.233	28.052	18.432	28.052	18.432	27.253
19.041	37.606	18.398	37.128	17.921	37.771	18.565	38.247
18.868	22.643	18.932	23.44	18.133	23.503	18.071	22.704
18.734	17.994	18.451	18.742	17.702	18.459	17.985	17.71
18.369	33.726	17.61	33.472	17.357	34.231	18.115	34.485
18.33	6.3533	17.635	6.7482	17.239	6.0525	17.935	5.6576
16.794	11.751	16.25	12.338	15.662	11.794	16.206	11.207
16.525	16.438	16.123	17.13	15.432	16.729	15.831	16.037
15.853	32.516	16.194	33.238	15.47	33.58	15.128	32.856
15.564	22.854	15.176	23.553	14.477	23.163	14.865	22.464
15.315	6.6222	14.748	7.1879	14.183	6.6222	14.748	6.0566
14.796	16.514	14.777	15.715	13.978	15.734	13.997	16.534
14.777	25.716	14.164	25.201	13.649	25.816	14.264	26.329
14.393	31.018	13.753	30.537	13.273	31.177	13.913	31.657
13.874	19.05	13.615	18.293	12.858	18.552	13.117	19.308
13.432	21.605	12.866	22.17	12.301	21.605	12.866	21.039
12.971	6.8143	13.156	6.0358	12.378	5.8514	12.193	6.6299
13.125	35.531	12.549	34.974	11.994	35.551	12.57	36.106
12.895	11.251	12.263	11.741	11.773	11.109	12.405	10.619
12.453	30.998	12.614	31.782	11.83	31.941	11.669	31.158
11.934	2.6077	11.164	2.825	10.947	2.0549	11.717	1.8377
10.935	22.796	10.935	23.595	10.134	23.595	10.134	22.796
10.858	25.255	10.88	26.054	10.079	26.075	10.059	25.274
10.628	14.075	10.061	14.641	9.4966	14.075	10.061	13.509
10.244	39.68	10.305	40.478	9.5081	40.539	9.4466	39.742
10.013	18.474	9.8711	17.686	9.0836	17.828	9.2257	18.615
9.8212	30.883	9.5446	31.632	8.7935	31.356	9.0701	30.606
9.7251	6.8719	9.099	7.3691	8.6015	6.7423	9.2277	6.2452
9.6675	27.522	9.1355	26.924	8.5381	27.456	9.0701	28.054
9.4946	33.687	8.928	33.121	8.3633	33.687	8.928	34.252
9.3986	10.771	9.4927	9.9768	8.6994	9.8823	8.6034	10.677
9.2257	20.568	9.0778	19.781	8.2903	19.93	8.4401	20.716
8.419	2.5117	8.5611	1.7242	7.7736	1.5829	7.6314	2.3703
8.1693	29.27	7.6852	28.632	7.0475	29.114	7.5316	29.752
7.7275	34.609	7.5796	35.395	6.794	35.247	6.9419	34.462
7.5162	19.493	7.059	18.835	6.4021	19.293	6.8593	19.95
6.8247	13.019	6.5884	12.254	5.8239	12.489	6.0602	13.254
6.5942	4.4901	5.8662	4.8242	5.5339	4.0971	6.26	3.7631
5.4609	14.248	5.2861	13.467	4.5043	13.643	4.6811	14.423
5.2688	25.87	4.8866	25.167	4.1836	25.547	4.5658	26.25
5.0383	30.749	4.5485	30.115	3.9166	30.605	4.4064	31.238
5.0383	3.8755	4.4237	4.3876	3.9108	3.7731	4.5255	3.2608
4.7886	28.655	4.1567	28.163	3.6649	28.795	4.2969	29.285
4.7694	20.914	4.3334	20.244	3.663	20.68	4.099	21.35
4.3468	33.476	4.3468	34.275	3.5458	34.275	3.5458	33.476
4.2316	7.5442	3.5727	7.9976	3.1194	7.3383	3.7783	6.885
3.713	10.291	3.6342	9.4948	2.839	9.5724	2.9158	10.369
3.3672	16.611	3.056	17.348	2.3184	17.037	2.6296	16.3
2.6565	29.174	2.3223	29.9	1.5962	29.565	1.9285	28.839
2.33	10.195	1.6269	10.578	1.2447	9.8757	1.9458	9.4927
2.2723	38.509	1.8843	37.81	1.1852	38.198	1.5732	38.897
1.2735	25.37	0.77025	24.746	0.1479	25.249	0.65116	25.872
1.1006	40.084	0.41874	39.665	0	40.347	0.68189	40.766
50.447	3.9523	51.246	3.9926	51.286	3.1936	50.487	3.1532
49.774	4.5862	49.565	3.8138	50.337	3.6052	50.547	4.3774
17.85	2.4925	18.319	1.8445	17.672	1.3753	17.203	2.0232
18.158	3.4337	17.359	3.4548	17.337	2.655	18.136	2.6338
14.412	3.1648	14.71	2.4222	13.966	2.1246	13.669	2.8672
14.162	3.837	14.445	3.0889	13.697	2.8058	13.413	3.5539
6.575	36.914	6.6134	37.714	5.8143	37.75	5.7759	36.951
6.5366	36.108	6.5174	36.907	5.7164	36.888	5.7375	36.087
