# Supplementary material for: Ant collective cognition allows for efficient navigation through disordered environments
Source: eLife. 2020 May 12;9:e55195. doi: 10.7554/eLife.55195 (PMC7332297; doi:10.7554/eLife.55195)
Supplement: Source data 1. — Each row in every file corresponds to the four vertices of a single cube, ordered as follows: X1, Y1, X2, Y2, X3, Y3, Y4. [file elife-55195-data1.zip › 1410002_275_cubes.txt]

70.577	22.414	70.596	23.214	71.395	23.195	71.376	22.395
69.56	12.937	70.017	13.593	70.674	13.136	70.216	12.479
69.119	39.794	69.524	39.104	70.214	39.51	69.808	40.199
68.543	29.646	68.363	30.425	69.143	30.605	69.323	29.827
67.891	15.719	68.446	16.295	69.022	15.739	68.467	15.163
67.968	6.5489	68.711	6.846	69.008	6.1033	68.265	5.8061
67.718	35.44	67.58	36.228	68.369	36.364	68.506	35.578
66.97	28.303	66.991	29.103	67.791	29.082	67.77	28.282
66.893	31.891	66.934	32.689	67.733	32.649	67.692	31.849
66.663	4.6113	67.393	4.938	67.72	4.2077	66.99	3.881
66.491	24.678	66.948	24.022	67.604	24.478	67.147	25.134
66.184	9.7717	66.814	10.264	67.307	9.6338	66.676	9.1414
66.126	13.992	66.662	14.586	67.256	14.049	66.72	13.456
65.474	16.985	65.691	17.755	66.461	17.537	66.244	16.768
64.783	26.27	64.804	27.07	65.604	27.049	65.583	26.249
64.802	33.675	64.502	34.415	65.243	34.717	65.544	33.974
64.4	22.874	64.653	22.115	65.412	22.368	65.159	23.128
63.767	29.339	64.247	28.699	64.887	29.178	64.407	29.819
63.709	36.188	64.334	35.687	64.833	36.313	64.209	36.811
63.556	7.9301	63.93	8.637	64.637	8.2627	64.262	7.5558
63.364	38.778	63.305	39.576	64.103	39.633	64.162	38.835
62.999	17.752	63.373	17.045	64.08	17.419	63.706	18.126
63.153	13.321	63.172	12.521	63.971	12.54	63.952	13.34
63.018	2.904	62.714	2.1643	63.453	1.8597	63.758	2.5994
62.616	31.008	63.25	30.521	63.737	31.156	63.102	31.643
62.27	9.4456	62.775	10.066	63.396	9.5621	62.891	8.9411
62.328	23.45	62.476	24.237	63.262	24.087	63.114	23.3
61.522	16.409	61.812	15.664	62.558	15.954	62.268	16.699
60.505	10.808	61.243	11.118	61.553	10.381	60.816	10.07
60.448	5.8583	61.034	6.4025	61.578	5.8165	60.992	5.272
59.93	38.874	60.017	39.668	60.812	39.581	60.725	38.785
59.431	36.572	59.914	35.933	60.552	36.416	60.069	37.055
59.143	17.963	59.292	17.177	60.078	17.326	59.929	18.112
58.913	33.195	59.33	32.512	60.013	32.929	59.596	33.612
58.76	28.725	58.566	29.5	59.342	29.694	59.536	28.919
58.338	20.745	58.719	20.041	59.422	20.423	59.041	21.127
57.57	1.024	58.125	1.5998	58.701	1.0446	58.146	0.46871
57.781	5.4938	57.66	4.703	58.45	4.5814	58.572	5.3722
56.592	40.255	57.178	39.71	57.722	40.297	57.136	40.84
56.611	29.608	56.71	30.402	57.504	30.302	57.405	29.508
55.805	23.316	55.824	24.116	56.624	24.096	56.605	23.297
55.345	14.568	55.67	15.299	56.401	14.974	56.076	14.243
55.211	8.8317	55.776	9.3975	56.342	8.8317	55.776	8.266
55.096	6.6064	55.862	6.8363	56.092	6.0701	55.325	5.8402
55.076	37.627	54.776	38.367	55.517	38.668	55.818	37.926
54.021	18.865	54.605	19.412	55.152	18.827	54.568	18.281
53.58	2.7122	54.266	3.1237	54.678	2.4378	53.992	2.0262
53.484	26.462	53.754	27.214	54.507	26.943	54.237	26.191
53.216	12.15	53.679	12.803	54.331	12.34	53.868	11.687
53.196	8.9277	52.955	8.1647	53.718	7.924	53.959	8.6867
52.909	23.738	53.062	22.951	53.847	23.105	53.694	23.891
51.412	39.679	52.208	39.597	52.29	40.393	51.494	40.475
51.22	14.99	51.911	15.393	52.315	14.702	51.623	14.299
51.047	17.368	51.604	17.944	52.179	17.388	51.623	16.812
51.259	29.474	51.341	30.27	52.137	30.187	52.055	29.391
50.568	35.459	51.259	35.056	51.663	35.747	50.971	36.15
50.395	24.448	50.52	25.238	51.31	25.113	51.186	24.323
50.491	12.553	50.434	11.756	51.232	11.697	51.289	12.495
49.455	19.843	49.613	20.628	50.397	20.471	50.24	19.686
49.072	32.543	49.582	31.927	50.198	32.436	49.687	33.053
49.072	10.04	49.647	10.595	50.203	10.02	49.628	9.4644
48.611	25.963	48.694	26.759	49.49	26.677	49.407	25.881
48.055	15.642	48.642	16.186	49.187	15.6	48.6	15.056
46.904	36.898	47.65	36.61	47.938	37.356	47.192	37.644
46.981	31.143	46.47	31.758	47.088	32.269	47.596	31.653
46.865	9.1387	46.549	8.4043	47.282	8.0868	47.6	8.8212
46.328	27.862	46.725	27.168	47.42	27.565	47.023	28.259
46.77	40.293	46.25	40.899	46.856	41.421	47.378	40.813
46.194	16.755	46.818	17.257	47.32	16.634	46.697	16.132
46.463	2.6163	47.263	2.5957	47.241	1.796	46.442	1.8165
45.983	5.7432	46.743	5.9962	46.996	5.2371	46.236	4.9843
45.906	13.589	46.677	13.801	46.89	13.03	46.119	12.818
46.002	15.393	45.808	14.616	46.585	14.422	46.779	15.198
45.484	23.335	46.1	22.823	46.61	23.438	45.996	23.949
44.563	33.195	45.335	32.982	45.548	33.753	44.776	33.966
44.583	0.7938	45.377	0.89301	45.477	0.099223	44.682	0
44.065	36.303	44.751	35.891	45.162	36.577	44.477	36.988
43.7	19.383	43.562	18.595	44.35	18.457	44.489	19.245
43.432	4.3428	44.176	4.6365	44.469	3.8923	43.725	3.5986
43.163	11.038	43.94	11.232	44.134	10.456	43.357	10.262
42.588	21.954	42.946	22.669	43.662	22.31	43.303	21.595
42.53	25.79	43.077	25.205	43.662	25.752	43.115	26.337
42.472	7.8726	43.176	8.2541	43.558	7.551	42.854	7.1695
41.59	27.325	42.382	27.216	42.492	28.01	41.699	28.117
41.264	4.3044	42.048	4.4575	42.202	3.6725	41.417	3.5192
41.11	15.086	41.043	14.288	41.839	14.221	41.908	15.018
40.746	28.649	40.284	29.301	40.936	29.763	41.398	29.111
40.42	32.083	41.212	32.202	41.093	32.992	40.301	32.873
39.71	13.8	40.391	14.221	40.811	13.54	40.13	13.12
39.806	5.0334	40.598	5.1519	40.715	4.361	39.925	4.2423
39.077	8.0644	39.86	7.8996	39.695	7.1167	38.912	7.2815
38.252	16.735	38.952	17.124	39.34	16.425	38.641	16.036
38.271	32.409	39.019	32.125	39.303	32.873	38.555	33.157
37.619	21.589	37.884	20.833	38.64	21.098	38.375	21.854
37.945	2.1367	38.64	1.7397	38.242	1.0452	37.548	1.4421
37.254	28.457	36.689	29.023	37.254	29.589	37.82	29.023
36.948	11.249	37.748	11.269	37.767	10.469	36.969	10.449
36.948	8.8509	37.748	8.8304	37.726	8.0306	36.926	8.0512
36.928	36.38	37.726	36.443	37.663	37.239	36.865	37.176
36.602	16.87	36.376	16.102	37.143	15.876	37.37	16.643
36.832	6.7407	36.102	6.4158	36.426	5.6849	37.159	6.0096
35.969	25.445	35.434	26.038	36.027	26.575	36.564	25.98
35.969	37.185	35.229	37.485	35.528	38.227	36.27	37.926
35.547	14.146	36.263	13.788	35.906	13.072	35.19	13.43
35.221	1.3309	34.486	1.0134	34.805	0.27916	35.539	0.59667
35.221	30.874	34.459	31.114	34.699	31.877	35.463	31.636
34.626	21.57	34.346	22.318	35.094	22.6	35.376	21.85
33.226	36.015	34.024	36.075	33.965	36.873	33.166	36.813
33.264	37.991	34.007	38.29	33.706	39.033	32.965	38.732
33.245	14.491	34.016	14.274	33.798	13.504	33.028	13.721
33.437	19.939	33.64	19.165	32.865	18.962	32.664	19.736
32.746	11.134	33.523	10.94	33.33	10.164	32.553	10.358
32.248	7.9301	31.482	7.7003	31.712	6.9339	32.478	7.1639
32.19	23.335	31.45	23.032	31.146	23.77	31.887	24.075
31.557	4.6305	32.092	4.0358	31.498	3.5008	30.962	4.0953
31.768	27.402	31.037	27.076	30.713	27.807	31.444	28.133
30.924	31.085	31.684	31.338	31.43	32.096	30.671	31.843
30.866	38.49	31.651	38.651	31.49	39.434	30.705	39.273
30.962	1.3309	30.166	1.2472	30.251	0.45162	31.047	0.53536
30.924	35.747	30.143	35.57	29.969	36.351	30.749	36.527
30.214	17.886	29.648	18.452	29.082	17.886	29.648	17.321
29.715	7.4697	28.919	7.5361	28.852	6.739	29.65	6.6724
29.082	40.447	28.365	40.798	28.716	41.517	29.433	41.164
28.871	14.99	29.174	14.25	28.436	13.946	28.131	14.686
28.833	11.997	29.046	11.226	28.275	11.013	28.062	11.785
28.775	18.328	28.163	18.843	27.649	18.232	28.259	17.716
28.392	24.237	28.741	24.956	28.021	25.305	27.672	24.586
28.679	28.476	28.037	27.998	27.561	28.641	28.204	29.119
28.353	21.512	27.856	22.138	27.229	21.641	27.728	21.014
28.085	36.245	27.306	36.426	27.486	37.205	28.265	37.024
27.279	3.4987	27.63	2.7793	26.911	2.4294	26.56	3.1488
27.106	15.143	27.285	14.363	26.506	14.185	26.328	14.965
26.608	6.5105	25.817	6.6291	25.698	5.8381	26.489	5.7194
25.955	36.514	26.322	37.226	25.61	37.59	25.244	36.88
26.109	17.656	25.886	16.888	25.119	17.111	25.341	17.879
25.61	13.378	24.835	13.572	24.639	12.796	25.416	12.602
25.15	7.6999	24.363	7.5585	24.503	6.7712	25.292	6.9124
25.226	38.183	24.426	38.171	24.415	38.971	25.215	38.983
24.075	23.45	23.696	24.154	22.992	23.772	23.371	23.068
23.634	28.514	23.007	28.02	22.512	28.647	23.139	29.142
22.733	14.491	22.992	13.734	22.236	13.475	21.977	14.232
22.56	10.904	22.986	10.226	22.309	9.8005	21.883	10.478
22.579	39.296	21.781	39.357	21.842	40.155	22.64	40.094
22.541	1.3501	21.76	1.5257	21.585	0.74526	22.366	0.56966
22.368	32.198	22.408	32.996	21.608	33.036	21.57	32.236
22.099	18.807	21.706	18.111	21.01	18.504	21.403	19.201
22.061	5.9158	21.263	5.9548	21.223	5.1558	22.023	5.1168
21.025	22.491	20.885	21.702	20.097	21.844	20.239	22.631
20.737	35.421	20.95	36.192	20.179	36.403	19.966	35.632
20.335	30.394	20.678	31.118	19.955	31.459	19.611	30.736
20.047	23.853	19.621	24.53	18.944	24.104	19.37	23.427
19.548	11.268	19.968	10.587	19.289	10.167	18.867	10.848
19.567	16.026	19.68	15.234	18.888	15.12	18.775	15.912
19.471	37.416	18.673	37.354	18.614	38.152	19.41	38.214
18.838	5.8775	18.253	6.4225	17.708	5.837	18.293	5.292
18.8	27.594	18.084	27.237	17.728	27.952	18.443	28.309
18.531	26.596	18.19	25.873	17.467	26.214	17.808	26.938
18.416	33.924	17.708	33.552	17.336	34.26	18.044	34.632
17.073	9.3113	16.298	9.5053	16.103	8.7293	16.88	8.5352
16.651	34.845	17.064	35.53	16.377	35.942	15.966	35.256
16.709	20.592	16.385	19.861	15.654	20.185	15.978	20.916
16.191	11.786	15.826	12.498	15.115	12.132	15.479	11.421
15.328	6.8366	14.773	7.4125	14.198	6.8572	14.752	6.2813
15.174	32.581	14.599	32.025	14.044	32.601	14.62	33.157
15.136	27.824	15.117	28.624	14.317	28.603	14.336	27.805
15.04	17.484	14.896	18.27	14.11	18.125	14.253	17.338
14.752	12.841	14.539	12.07	13.768	12.284	13.981	13.055
14.042	1.1199	13.246	1.2037	13.164	0.40809	13.96	0.32434
14.004	22.146	13.578	22.823	12.901	22.397	13.327	21.72
13.985	5.8966	13.346	6.3766	12.865	5.7367	13.505	5.2567
13.256	14.241	12.957	14.983	12.214	14.682	12.515	13.941
13.006	2.9807	13.271	2.2261	12.517	1.9608	12.253	2.7156
12.393	19.863	12.076	19.128	11.341	19.446	11.658	20.179
11.894	35.171	11.875	35.971	11.075	35.95	11.094	35.15
11.875	9.9252	11.896	9.1254	11.096	9.1055	11.075	9.9052
11.702	17.023	11.485	16.253	10.716	16.47	10.933	17.24
10.589	1.8873	10.938	1.1677	10.219	0.81816	9.8699	1.5377
10.57	32.274	10.764	33.049	9.9889	33.243	9.7951	32.468
10.589	23.968	10.392	23.193	9.6167	23.391	9.8143	24.166
10.225	39.814	10.302	40.61	9.5055	40.685	9.4287	39.888
9.5534	33.905	9.0182	33.31	8.4235	33.847	8.9606	34.44
9.3808	6.4913	9.5611	5.7119	8.7822	5.532	8.6019	6.3114
9.2081	29.608	9.0892	30.398	8.2988	30.279	8.4178	29.489
9.2081	20.227	9.1889	19.427	8.389	19.446	8.4082	20.246
8.9779	21.474	8.6441	20.747	7.9171	21.081	8.2509	21.808
8.7477	26.347	8.623	27.137	7.8327	27.012	7.9573	26.222
8.46	2.7697	8.5597	1.9759	7.7655	1.8767	7.6658	2.6705
7.7693	34.807	7.6082	35.589	6.8255	35.428	6.9867	34.646
7.52	7.6424	7.4394	6.8466	6.6433	6.9281	6.7238	7.7239
6.7142	1.4844	5.9316	1.6451	5.7704	0.8615	6.5531	0.70076
6.6567	4.7456	5.9277	5.0723	5.5997	4.342	6.3306	4.0153
6.5416	20.131	6.0946	19.467	5.4309	19.916	5.8798	20.578
5.4098	15.699	5.2352	14.919	4.4544	15.095	4.629	15.875
5.3522	11.479	5.0184	12.206	4.2914	11.872	4.6252	11.145
5.0645	30.932	4.5753	30.299	3.9422	30.788	4.4314	31.421
4.9877	4.2085	4.393	4.7426	3.8578	4.1469	4.4544	3.6128
4.911	28.917	4.2894	28.415	3.7868	29.038	4.4084	29.539
4.3739	33.656	4.3739	34.456	3.5739	34.456	3.5739	33.656
4.2971	7.815	3.6219	8.2445	3.1921	7.5696	3.8674	7.1401
3.4339	16.831	3.1461	17.578	2.3999	17.291	2.6876	16.544
2.8392	4.266	3.1231	3.5179	2.3749	3.2347	2.091	3.9829
2.8584	19.556	2.5764	20.304	1.8282	20.02	2.1102	19.272
2.6665	29.339	2.3481	30.072	1.6133	29.752	1.9337	29.019
2.4747	11.364	2.3615	10.572	1.5692	10.685	1.6824	11.477
2.302	38.682	1.9145	37.982	1.2143	38.371	1.6037	39.069
2.2253	25.905	1.7208	26.525	1.1011	26.021	1.6057	25.401
1.4963	24.409	1.1855	25.146	0.4489	24.835	0.75967	24.098
1.0935	40.255	0.40285	39.852	0	40.544	0.69253	40.945
50.357	4.3428	50.33	3.5432	51.13	3.5162	51.157	4.3155
49.647	4.8799	49.513	4.0913	50.301	3.9566	50.436	4.7452
17.802	3.9975	18.192	3.2982	17.492	2.9096	17.104	3.609
17.63	4.8032	17.988	4.0876	17.273	3.7299	16.914	4.4454
7.7885	12.534	7.3742	13.218	6.6893	12.804	7.1056	12.12
6.8485	13.167	6.5896	12.411	5.8318	12.671	6.0927	13.427
6.5608	37.09	6.6203	37.888	5.8222	37.945	5.7627	37.147
6.5608	36.265	6.5416	37.065	5.7416	37.043	5.7608	36.245
