# Supplementary material for: Ant collective cognition allows for efficient navigation through disordered environments
Source: eLife. 2020 May 12;9:e55195. doi: 10.7554/eLife.55195 (PMC7332297; doi:10.7554/eLife.55195)
Supplement: Source data 1. — Each row in every file corresponds to the four vertices of a single cube, ordered as follows: X1, Y1, X2, Y2, X3, Y3, Y4. [file elife-55195-data1.zip › 1410003_275_cubes.txt]

69.035	25.127	69.392	25.843	70.108	25.486	69.75	24.77
68.787	39.668	69.184	38.974	69.878	39.371	69.481	40.065
68.042	11.063	68.4	11.779	69.116	11.421	68.758	10.705
67.947	30.012	68.187	30.776	68.95	30.535	68.71	29.774
67.985	1.8077	67.627	1.0922	68.343	0.73442	68.701	1.4499
67.756	17.265	67.834	18.061	68.63	17.984	68.552	17.188
67.623	13.487	67.466	12.702	68.25	12.545	68.407	13.33
67.413	35.317	67.263	36.104	68.049	36.252	68.199	35.468
66.764	5.3763	66.889	4.5861	67.679	4.7109	67.554	5.5009
66.573	31.768	66.613	32.567	67.412	32.527	67.372	31.728
66.02	18.811	66.272	19.57	67.031	19.316	66.779	18.558
65.81	13.945	66.075	14.699	66.829	14.434	66.564	13.679
65.046	10.796	64.908	10.008	65.696	9.87	65.834	10.658
64.493	33.562	64.192	34.304	64.934	34.604	65.234	33.863
63.997	40.107	64.477	39.468	65.117	39.947	64.637	40.588
64.149	19.23	64.19	20.03	64.989	19.988	64.948	19.19
63.653	5.3572	64.186	5.954	64.783	5.4212	64.25	4.8244
63.539	17.361	64.051	17.975	64.665	17.463	64.153	16.848
63.405	36.023	64.008	35.499	64.534	36.102	63.931	36.626
63.52	23.39	63.778	24.148	64.535	23.89	64.277	23.133
62.394	12.151	63.123	12.479	63.452	11.75	62.722	11.421
62.775	1.1779	62.41	0.46653	63.121	0.10067	63.487	0.81207
62.699	2.9718	62.409	2.2263	63.155	1.9362	63.445	2.6818
62.146	23.009	62.568	23.688	63.247	23.266	62.825	22.587
61.974	9.441	62.486	10.056	63.101	9.5433	62.588	8.9289
61.592	14.746	61.926	15.473	62.653	15.139	62.319	14.412
61.325	26.043	61.746	25.364	62.426	25.783	62.006	26.465
60.982	7.8381	61.557	8.3932	62.113	7.8174	61.537	7.2621
60.714	37.149	61.377	36.701	61.825	37.363	61.163	37.812
60.524	19.44	60.587	20.238	61.384	20.175	61.321	19.377
60.161	5.8725	60.757	6.4064	61.291	5.8108	60.695	5.2767
60.18	32.111	60.329	32.898	61.115	32.749	60.966	31.963
59.894	13.143	60.46	13.709	61.025	13.143	60.46	12.577
59.36	36.539	59.228	37.329	60.017	37.46	60.149	36.67
58.94	30.127	59.572	29.638	60.062	30.27	59.429	30.76
58.959	8.2388	59.084	7.4486	59.874	7.5734	59.749	8.3634
58.501	27.57	58.731	26.804	59.497	27.033	59.267	27.8
57.566	19.65	58.198	20.14	58.688	19.507	58.055	19.018
57.279	22.627	57.805	23.23	58.408	22.705	57.883	22.102
57.279	1.0825	57.855	1.6378	58.411	1.0619	57.835	0.50666
57.528	5.4908	57.406	4.7	58.197	4.5785	58.318	5.3691
56.974	29.65	57.637	29.201	58.085	29.865	57.422	30.312
57.031	38.676	57.798	38.447	58.028	39.212	57.261	39.443
56.459	8.7159	56.916	9.3722	57.573	8.9147	57.115	8.2585
55.581	17.838	56.177	18.372	56.711	17.776	56.115	17.242
54.97	25.031	55.012	25.831	55.811	25.789	55.769	24.989
54.894	12.342	54.935	11.543	55.734	11.584	55.693	12.383
54.551	34.764	54.333	35.535	55.103	35.752	55.32	34.981
54.417	9.0021	54.32	8.2079	55.114	8.1111	55.211	8.9052
53.558	16.521	53.747	15.743	54.525	15.933	54.336	16.71
53.539	27.646	53.644	28.44	54.437	28.335	54.332	27.543
53.386	18.353	53.728	19.076	54.451	18.735	54.11	18.011
53.291	30.203	53.717	29.526	54.394	29.951	53.968	30.629
53.31	2.7238	53.987	3.1493	54.413	2.472	53.736	2.0465
52.757	5.987	53.537	6.1625	53.713	5.382	52.932	5.2065
51.421	28.505	51.674	29.264	52.433	29.01	52.18	28.253
51.192	20.337	51.717	20.94	52.321	20.415	51.795	19.812
51.154	25.528	51.734	24.978	52.285	25.558	51.704	26.108
50.964	10.949	51.538	11.505	52.094	10.929	51.519	10.373
51.173	39.516	51.972	39.477	52.01	40.277	51.211	40.315
50.906	21.52	51.336	22.196	52.01	21.764	51.58	21.091
50.849	9.441	51.371	10.047	51.977	9.5246	51.454	8.9186
50.811	16.311	50.79	15.511	51.59	15.491	51.61	16.291
49.628	33.676	49.179	34.338	49.842	34.787	50.29	34.125
48.96	28.39	49.42	27.737	50.074	28.199	49.613	28.852
48.979	17.265	49.321	17.988	50.044	17.647	49.702	16.924
47.796	35.623	48.592	35.548	48.668	36.344	47.87	36.42
47.548	21.1	48.109	20.532	48.678	21.095	48.116	21.663
47.567	9.6128	47.155	8.9268	47.84	8.5151	48.252	9.2012
47.071	12.742	47.855	12.892	48.006	12.106	47.22	11.957
46.842	27.321	47.206	26.61	47.918	26.976	47.552	27.688
46.155	16.807	46.512	17.523	47.227	17.165	46.87	16.449
46.288	22.875	46.33	23.675	47.128	23.633	47.086	22.833
46.212	2.6283	47.012	2.6283	47.012	1.8283	46.212	1.8283
45.754	5.758	46.521	5.9803	46.744	5.212	45.975	4.9895
45.468	30.279	46.023	29.705	46.597	30.26	46.042	30.837
46.002	34.382	45.426	34.938	45.981	35.514	46.557	34.959
44.819	7.3991	45.586	7.6215	45.809	6.8532	45.04	6.6307
44.857	36.539	44.416	37.208	45.086	37.647	45.525	36.978
44.342	31.539	45.099	31.287	45.353	32.045	44.594	32.298
44.361	0.81535	45.155	0.91458	45.254	0.12079	44.46	0.02156
43.941	13.849	44.603	14.297	45.052	13.635	44.388	13.187
43.235	4.3458	43.983	4.6288	44.265	3.8806	43.517	3.5976
43.025	23.944	43.756	23.623	44.078	24.356	43.346	24.677
42.624	11.998	42.569	11.2	43.367	11.145	43.422	11.943
42.701	38.848	42.096	39.374	42.622	39.977	43.225	39.451
41.059	4.3267	41.848	4.4613	41.981	3.6728	41.193	3.538
40.792	26.844	41.432	26.365	41.911	27.005	41.271	27.486
41.079	14.517	41.876	14.556	41.916	13.757	41.117	13.718
40.811	23.142	41.487	22.717	41.914	23.394	41.237	23.82
40.621	19.059	40.582	18.26	41.38	18.222	41.418	19.021
40.086	20.986	40.533	20.324	41.197	20.772	40.748	21.434
40.468	28.562	40	29.213	40.649	29.678	41.117	29.029
40.22	31.978	41.016	32.06	40.934	32.856	40.138	32.774
40.353	9.899	39.777	9.3437	40.332	8.7678	40.909	9.3231
40.048	36.978	39.401	37.449	39.871	38.096	40.518	37.625
39.609	5.0328	40.399	5.1513	40.518	4.3603	39.727	4.2416
39.304	12.113	40.033	12.439	40.359	11.709	39.63	11.382
38.312	31.615	39.073	31.375	39.315	32.136	38.552	32.379
38.14	27.398	37.708	28.073	38.382	28.503	38.813	27.829
37.834	18.773	37.661	17.992	38.441	17.818	38.615	18.599
37.739	2.1513	38.437	1.7609	38.046	1.0626	37.348	1.4528
37.014	14.88	36.565	14.217	37.228	13.769	37.676	14.432
36.918	10.204	36.426	9.5727	37.058	9.0817	37.55	9.7134
36.174	22.551	36.968	22.451	37.067	23.245	36.273	23.345
36.632	6.7503	35.913	6.4003	36.262	5.6809	36.981	6.0309
35.163	26.863	35.949	26.72	36.092	27.508	35.306	27.652
34.667	16.197	35.462	16.274	35.541	15.478	34.743	15.4
34.724	31.959	35.518	32.058	35.418	32.852	34.625	32.753
35.048	1.3497	34.306	1.0491	34.607	0.30777	35.348	0.60832
34.571	20.089	34.212	19.373	34.928	19.016	35.287	19.732
34.151	12.59	34.949	12.53	34.888	11.732	34.09	11.792
33.789	29.077	34.432	29.552	33.959	30.195	33.314	29.722
33.483	23.142	34.025	23.73	33.44	24.274	32.896	23.686
32.587	6.0442	33.319	5.7267	33.003	4.9924	32.268	5.3099
33.083	33.562	32.3	33.735	32.474	34.516	33.254	34.342
32.644	40.584	31.846	40.527	31.787	41.325	32.585	41.382
32.587	21.272	32.15	20.602	31.48	21.037	31.915	21.707
32.319	34.42	31.52	34.401	31.499	35.201	32.298	35.22
32.071	7.9335	31.306	7.6982	31.541	6.9335	32.306	7.1688
32.262	13.372	31.464	13.431	31.405	12.633	32.203	12.574
31.098	18.563	31.581	17.925	30.943	17.442	30.459	18.08
30.583	27.684	30.972	28.382	30.274	28.774	29.884	28.075
30.621	32.741	29.846	32.543	29.646	33.317	30.421	33.516
29.819	3.8687	30.491	3.434	30.056	2.7625	29.384	3.197
30.068	15.109	29.276	14.987	29.398	14.196	30.188	14.318
29.19	34.516	29.833	34.991	29.36	35.634	28.715	35.161
29.61	7.4373	28.816	7.539	28.713	6.7455	29.507	6.6438
29.552	20.948	29.094	21.604	28.438	21.146	28.896	20.492
28.407	4.8038	28.9	4.1737	28.27	3.6808	27.776	4.3107
28.827	30.432	28.123	30.052	27.741	30.756	28.445	31.136
28.159	11.731	28.411	10.972	27.652	10.719	27.4	11.478
27.262	27.073	27.787	27.676	27.184	28.203	26.657	27.6
27.568	38.065	26.78	38.205	26.919	38.993	27.707	38.853
27.568	21.749	27.453	20.957	26.661	21.072	26.776	21.864
27.472	23.944	27.453	24.743	26.654	24.724	26.673	23.925
26.976	17.628	26.904	16.831	26.108	16.902	26.178	17.699
26.194	39.172	26.896	39.554	26.514	40.258	25.812	39.876
26.842	33.943	26.047	33.848	25.951	34.642	26.745	34.737
26.461	6.4831	25.673	6.6209	25.533	5.833	26.322	5.695
25.869	36.291	26.062	37.067	25.287	37.262	25.093	36.485
25.85	12.952	25.052	13.032	24.974	12.236	25.77	12.156
25.144	37.989	24.348	38.077	24.436	38.873	25.232	38.785
25.01	7.7045	25.159	6.9186	24.373	6.7688	24.224	7.5547
24.056	15.586	23.873	14.807	23.095	14.989	23.276	15.768
23.751	23.6	23.77	24.4	22.97	24.421	22.951	23.621
23.465	2.323	22.698	2.5528	22.469	1.7866	23.234	1.5567
23.007	28.123	23.436	28.799	22.762	29.228	22.331	28.554
23.446	19.994	23.018	20.671	22.343	20.245	22.768	19.568
23.178	37.855	22.379	37.897	22.419	38.695	23.219	38.655
22.911	11.788	23.228	11.054	22.493	10.736	22.177	11.471
22.701	39.516	21.902	39.537	21.921	40.336	22.721	40.315
22.358	26.138	22.163	26.915	21.387	26.72	21.581	25.946
22.11	32.512	21.312	32.44	21.24	33.237	22.037	33.31
21.9	5.9488	21.098	5.9488	21.098	5.1488	21.9	5.1488
21.862	0.77718	21.083	0.96674	20.894	0.18956	21.671	0
21.308	23.238	21.461	24.024	20.675	24.177	20.522	23.392
20.545	38.6	21.165	39.105	20.661	39.726	20.039	39.222
21.098	16.864	20.911	16.086	20.135	16.272	20.32	17.05
20.583	27.379	20.457	28.169	19.667	28.045	19.793	27.255
20.354	18.124	19.679	18.555	19.249	17.88	19.923	17.45
20.03	7.9335	19.255	8.1369	19.053	7.3633	19.826	7.1598
19.61	16.406	19.629	15.607	18.829	15.587	18.81	16.386
19.495	20.585	19.259	21.35	18.495	21.116	18.73	20.35
19.457	37.245	18.709	36.959	18.423	37.705	19.169	37.993
19.438	5.6817	18.667	5.8988	18.45	5.1288	19.221	4.9116
18.789	11.273	18.047	11.574	17.747	10.832	18.488	10.532
18.541	4.4412	17.74	4.4412	17.74	3.6413	18.541	3.6413
18.312	29.802	18.064	30.564	17.303	30.316	17.551	29.556
17.282	36.863	16.648	36.375	16.158	37.006	16.791	37.497
17.034	15.376	16.467	15.942	15.902	15.376	16.467	14.81
16.652	24.554	16.211	25.224	15.543	24.783	15.982	24.115
16.442	10.891	16.557	10.1	15.767	9.984	15.65	10.776
15.679	13.296	15.955	12.545	15.204	12.269	14.927	13.019
15.622	21.196	15.27	21.915	14.551	21.566	14.902	20.847
15.431	26.062	15.183	26.823	14.423	26.577	14.669	25.816
15.202	19.116	14.82	19.82	14.116	19.438	14.498	18.735
14.992	5.3382	15.129	4.55	14.341	4.4122	14.204	5.2002
14.706	35.127	14.975	35.88	14.223	36.149	13.952	35.397
14.438	31.424	13.692	31.132	13.4	31.877	14.144	32.169
14.248	3.1436	13.45	3.202	13.391	2.4041	14.188	2.3457
13.16	5.1664	13.005	4.3811	12.221	4.5344	12.374	5.3195
12.759	11.559	12.051	11.933	11.677	11.225	12.385	10.852
12.721	6.1206	12.272	6.7831	11.608	6.3349	12.057	5.6723
12.473	8.6014	12.61	7.8132	11.822	7.6755	11.685	8.4634
12.53	20.299	12.322	21.072	11.549	20.866	11.757	20.093
12.416	25.413	11.954	26.068	11.299	25.606	11.761	24.953
12.053	16.406	12.053	15.606	11.251	15.606	11.251	16.406
11.595	34.001	11.797	34.775	11.024	34.978	10.82	34.205
11.251	19.307	11.076	20.087	10.295	19.911	10.471	19.131
10.965	26.081	10.452	25.467	9.8374	25.98	10.351	26.594
10.946	40.355	10.87	41.153	10.074	41.077	10.148	40.281
10.889	28.428	10.568	27.696	9.8355	28.014	10.154	28.749
10.87	13.41	10.435	14.082	9.763	13.647	10.198	12.976
10.335	1.5405	10.692	0.82501	9.9767	0.46725	9.6199	1.1828
10.068	23.047	9.7859	22.299	9.0378	22.579	9.3183	23.327
9.4386	33.772	8.8928	33.186	8.3069	33.732	8.8527	34.317
9.076	9.899	9.034	9.1	8.2344	9.1411	8.2764	9.9399
8.4272	2.8001	8.5054	2.0039	7.7096	1.9244	7.6295	2.7203
8.0646	28.562	7.7631	29.304	7.0226	29.003	7.3222	28.262
7.8165	14.326	7.5932	13.558	6.8242	13.78	7.0474	14.549
7.6257	11.674	7.3604	12.429	6.6047	12.163	6.87	11.409
7.3203	4.842	6.5856	5.1593	6.2669	4.4252	7.0016	4.1077
7.244	19.822	7.223	20.621	6.4234	20.602	6.4444	19.803
6.6715	1.4833	5.8872	1.6401	5.7288	0.85571	6.5131	0.69883
6.328	22.684	5.8051	22.079	5.1983	22.6	5.7212	23.207
5.7555	30.68	5.6715	31.476	4.8758	31.392	4.9597	30.596
5.3548	2.9718	4.7575	3.5046	4.225	2.9079	4.8204	2.3751
5.2593	26.673	4.9311	27.404	4.2021	27.077	4.5285	26.346
4.6105	10.357	4.7899	9.5775	4.0094	9.3975	3.83	10.177
4.6105	16.941	4.2441	17.652	3.5323	17.286	3.8987	16.575
4.4769	33.199	3.8205	32.743	3.3625	33.398	4.0189	33.856
3.2747	3.5252	3.2537	2.7255	2.4541	2.7455	2.4751	3.5451
2.9121	7.1511	3.1945	6.4028	2.4465	6.1196	2.164	6.8679
2.7976	19.478	2.5037	20.223	1.7595	19.929	2.0534	19.184
2.6259	29.249	2.29	29.976	1.5629	29.64	1.8988	28.915
2.5114	12.075	2.3415	11.293	1.5591	11.462	1.7289	12.244
2.2442	38.523	1.8091	37.852	1.1374	38.287	1.5725	38.958
1.4618	24.325	1.1679	25.07	0.42365	24.776	0.71753	24.032
1.0992	40.145	0.4122	39.735	0	40.42	0.687	40.832
67.47	24.287	67.757	25.035	68.504	24.747	68.217	24.001
66.592	24.173	66.63	24.972	67.429	24.934	67.391	24.135
50.143	4.4031	49.994	3.617	50.78	3.4682	50.927	4.2542
49.418	4.8992	49.242	4.1187	50.023	3.9432	50.198	4.7235
7.2822	36.844	6.5227	36.592	6.2688	37.35	7.0284	37.604
6.9196	37.646	6.8585	38.443	6.0608	38.384	6.1219	37.586
