# Supplementary material for: Ant collective cognition allows for efficient navigation through disordered environments
Source: eLife. 2020 May 12;9:e55195. doi: 10.7554/eLife.55195 (PMC7332297; doi:10.7554/eLife.55195)
Supplement: Source data 1. — Each row in every file corresponds to the four vertices of a single cube, ordered as follows: X1, Y1, X2, Y2, X3, Y3, Y4. [file elife-55195-data1.zip › 1410005_275_cubes.txt]

69.928	15.282	70.193	16.037	70.948	15.772	70.683	15.017
68.822	26.778	69.315	26.149	69.945	26.64	69.452	27.271
68.727	39.57	69.117	38.872	69.815	39.263	69.425	39.961
68.975	5.407	68.781	4.6309	69.557	4.437	69.751	5.2129
68.002	10.821	68.285	11.57	69.034	11.286	68.751	10.538
67.888	29.904	68.152	30.659	68.907	30.396	68.643	29.641
67.716	23.041	68.209	23.672	68.839	23.18	68.347	22.549
67.354	4.7398	67.72	5.4514	68.431	5.086	68.066	4.3743
66.897	36.863	67.293	36.169	67.988	36.565	67.591	37.259
66.763	20.296	66.998	21.06	67.763	20.826	67.528	20.061
66.229	29.428	66.517	30.175	67.263	29.887	66.976	29.142
66.248	1.8229	65.891	1.1074	66.606	0.74968	66.964	1.4652
65.429	15.911	65.817	16.611	66.516	16.222	66.128	15.523
65.028	11.565	65.287	12.322	66.044	12.063	65.785	11.306
65.085	26.415	65.163	27.212	65.959	27.134	65.882	26.337
64.952	10.745	64.814	9.9571	65.602	9.8191	65.74	10.607
64.742	25.024	64.722	25.824	65.521	25.844	65.542	25.045
63.961	40.008	64.42	39.352	65.075	39.812	64.616	40.468
63.656	19.781	63.78	18.991	64.571	19.116	64.446	19.907
63.389	35.585	64.048	35.132	64.501	35.791	63.842	36.245
63.065	13.986	62.96	13.193	63.753	13.088	63.858	13.882
62.302	12.118	63.025	12.46	63.368	11.737	62.645	11.395
62.264	31.982	62.708	31.317	63.373	31.761	62.93	32.426
62.435	22.126	62.592	22.911	63.377	22.753	63.22	21.97
62.397	3.9009	62.016	3.1978	62.719	2.8162	63.1	3.5193
61.902	9.4105	62.414	10.025	63.028	9.5129	62.516	8.8984
61.578	6.9893	62.173	7.5233	62.707	6.9278	62.112	6.3938
61.063	13.147	61.124	12.349	61.922	12.411	61.861	13.208
60.51	30	61.044	29.405	61.64	29.939	61.106	30.533
60.167	23.46	60.533	22.749	61.244	23.115	60.878	23.827
60.148	32.001	60.106	32.8	60.905	32.842	60.947	32.043
59.042	26.854	58.938	27.647	59.731	27.752	59.835	26.959
58.604	11.45	59.295	11.853	59.698	11.163	59.007	10.759
58.947	35.776	58.535	36.462	59.221	36.874	59.633	36.188
58.26	15.149	58.896	15.635	59.382	14.999	58.746	14.513
58.375	18.962	58.494	18.171	59.285	18.289	59.166	19.08
58.394	6.0171	58.2	5.241	58.976	5.0471	59.17	5.823
57.974	23.441	58.378	24.133	59.069	23.729	58.666	23.039
57.46	0.86971	58.239	1.0496	58.419	0.27012	57.64	0.090248
57.097	8.5145	57.471	9.222	58.178	8.8485	57.805	8.141
56.964	21.497	57.025	20.7	57.823	20.761	57.762	21.558
56.64	25.596	57.178	25.005	57.77	25.542	57.232	26.133
55.229	19.59	55.19	18.792	55.989	18.753	56.028	19.552
54.829	23.556	55.436	23.035	55.957	23.642	55.35	24.164
54.448	8.7242	54.973	9.3274	55.576	8.802	55.051	8.1988
54.734	15.988	54.58	15.203	55.366	15.049	55.519	15.834
54.104	14.329	54.143	13.53	54.942	13.569	54.903	14.368
53.285	40.123	53.992	39.749	54.366	40.456	53.658	40.83
53.151	4.3203	52.843	3.582	53.582	3.2743	53.89	4.0126
53.037	28.665	53.056	29.466	53.856	29.445	53.837	28.646
52.77	10.993	53.385	11.505	53.897	10.89	53.282	10.378
52.694	25.291	53.02	26.021	53.751	25.695	53.424	24.965
52.293	17.951	52.51	18.721	53.28	18.504	53.063	17.734
52.217	22.698	52.47	21.939	53.229	22.193	52.976	22.951
51.76	31.467	51.401	32.184	52.117	32.541	52.475	31.826
51.34	6.9893	51.83	7.6219	52.462	7.1321	51.973	6.4996
51.226	2.0708	51.974	2.3539	52.257	1.6057	51.51	1.3226
51.321	3.5578	52.121	3.5787	52.142	2.7792	51.342	2.758
50.52	10.383	51.189	10.822	51.628	10.154	50.959	9.7142
50.025	26.358	50.591	25.792	51.155	26.358	50.591	26.924
50.272	32.135	49.828	32.8	50.494	33.244	50.938	32.579
49.739	17.837	50.252	18.452	50.865	17.939	50.353	17.325
49.129	20.544	49.323	19.768	50.099	19.962	49.905	20.738
49.071	25.424	49.091	26.225	49.891	26.204	49.872	25.405
48.576	37.339	49.336	37.093	49.584	37.854	48.824	38.1
48.652	7.1991	48.37	6.4508	49.117	6.1679	49.399	6.9159
47.661	9.3342	48.347	9.7458	48.759	9.0599	48.072	8.6483
47.241	13.204	47.754	13.819	48.368	13.307	47.855	12.692
47.298	21.783	47.508	22.555	48.28	22.347	48.071	21.575
46.936	30.896	46.795	31.683	47.583	31.824	47.724	31.037
46.383	15.073	46.286	14.279	47.081	14.182	47.178	14.976
46.002	3.9772	46.728	4.3112	47.062	3.5843	46.336	3.2503
46.04	11.126	46.837	11.192	46.904	10.395	46.107	10.329
44.687	26.797	45.199	26.183	45.813	26.694	45.301	27.31
44.324	0.79346	45.118	0.89518	45.22	0.10173	44.425	0
44.229	16.426	44.021	15.653	44.795	15.446	45.001	16.219
44.191	35.471	43.678	36.087	44.294	36.598	44.805	35.984
43.505	14.615	44.248	14.909	44.542	14.165	43.798	13.871
43.257	39.265	42.862	39.961	43.558	40.355	43.953	39.659
42.837	19.857	43.333	20.486	43.96	19.991	43.467	19.364
43.009	10.573	42.832	9.7933	43.611	9.6162	43.789	10.396
42.818	26.263	42.755	27.062	43.552	27.125	43.615	26.326
42.075	36.882	42.855	36.706	43.032	37.486	42.25	37.663
42.151	24.147	42.189	24.946	42.99	24.907	42.95	24.109
42.151	21.764	42.262	20.973	43.055	21.083	42.944	21.874
42.246	6.6653	41.915	5.9376	42.643	5.6053	42.975	6.3332
41.751	11.565	42.527	11.759	42.721	10.983	41.945	10.789
41.941	28.303	41.518	28.982	42.195	29.405	42.62	28.728
40.95	26.511	40.512	27.18	41.181	27.618	41.619	26.949
40.817	9.3533	40.487	8.6249	41.215	8.2943	41.545	9.0225
40.988	4.3966	40.332	3.9393	40.79	3.2829	41.446	3.7404
40.931	1.8229	40.298	1.3332	40.788	0.70067	41.421	1.1904
39.558	19.457	40.214	19.915	40.672	19.259	40.016	18.801
39.272	11.317	40.052	11.141	39.877	10.361	39.097	10.536
39.52	34.594	38.864	35.052	39.322	35.707	39.978	35.25
38.51	31.239	39.278	31.019	39.499	31.788	38.729	32.009
38.605	32.745	39.406	32.745	39.406	33.545	38.605	33.545
38.243	16.178	39.042	16.237	39.099	15.439	38.302	15.38
38.186	6.589	38.985	6.5509	38.946	5.7519	38.148	5.79
37.595	14.482	38.357	14.723	38.599	13.96	37.835	13.719
37.614	19.762	37.785	18.981	38.567	19.152	38.395	19.934
37.213	22.698	37.175	23.497	37.974	23.535	38.012	22.736
36.489	26.091	37.286	26.017	37.36	26.814	36.563	26.888
36.508	37.797	37.267	38.05	37.013	38.809	36.255	38.556
36.337	1.3654	37.118	1.1939	36.947	0.41251	36.165	0.58403
35.612	14.672	36.413	14.691	36.43	13.891	35.631	13.873
35.726	29.37	36.47	29.664	36.176	30.409	35.433	30.116
35.307	11.012	36.106	11.052	36.146	10.253	35.347	10.213
35.345	7.5803	34.695	7.1135	35.162	6.4639	35.812	6.9308
34.335	23.403	35.13	23.499	35.034	24.292	34.239	24.198
34.22	33.831	34.895	34.26	34.468	34.935	33.791	34.508
34.239	17.818	33.647	17.28	34.186	16.688	34.777	17.226
34.163	25.977	33.423	26.28	33.727	27.022	34.466	26.717
32.752	2.4902	33.532	2.3146	33.357	1.5341	32.577	1.7097
32.6	4.2822	33.338	3.9719	33.027	3.2344	32.289	3.545
32.924	36.176	32.123	36.176	32.123	36.977	32.924	36.977
32.581	21.649	31.837	21.352	31.542	22.095	32.283	22.393
32.428	31.906	31.63	31.925	31.649	32.726	32.447	32.707
31.704	11.489	32.463	11.236	32.209	10.477	31.45	10.73
32.371	20.124	32.2	20.906	31.418	20.734	31.59	19.953
31.151	15.397	31.816	14.953	31.372	14.287	30.707	14.731
30.674	29.752	31.378	30.133	30.999	30.836	30.293	30.455
31.323	23.48	30.612	23.115	30.245	23.827	30.957	24.191
30.579	1.1747	31.286	0.80137	30.913	0.093893	30.205	0.46728
31.056	10.535	30.276	10.36	30.451	9.5792	31.231	9.7548
29.778	37.606	30.474	38.001	30.08	38.697	29.384	38.302
30.217	26.778	29.428	26.65	29.298	27.439	30.089	27.567
29.283	35.624	28.551	35.946	28.873	36.678	29.605	36.356
29.569	30.324	28.816	30.053	28.545	30.806	29.298	31.077
28.749	6.3221	29.435	5.9105	29.023	5.2246	28.337	5.6362
27.815	1.7848	28.553	1.4771	28.246	0.7387	27.508	1.0464
28.387	22.126	28.33	22.925	27.533	22.868	27.588	22.069
28.024	9.9443	27.231	10.041	27.134	9.2471	27.927	9.1503
27.929	26.644	27.18	26.364	26.9	27.113	27.649	27.393
27.586	24.414	27.544	25.213	26.745	25.171	26.787	24.372
27.014	14.729	27.182	13.947	26.4	13.78	26.232	14.562
26.595	32.802	27.056	33.456	26.402	33.917	25.941	33.263
26.08	5.9789	26.377	5.2362	25.634	4.9392	25.336	5.6819
25.165	31.715	25.491	32.445	24.761	32.773	24.435	32.043
25.203	16.293	24.759	16.958	24.093	16.515	24.538	15.849
24.898	36.691	24.105	36.798	24.212	37.591	25.005	37.484
24.688	10.421	24.023	10.865	23.579	10.199	24.244	9.7554
24.536	8.1141	24.631	7.3197	23.836	7.2252	23.741	8.0196
23.602	2.0898	23.855	1.3309	23.096	1.078	22.843	1.8369
23.602	14.539	23.047	15.115	22.471	14.559	23.026	13.983
23.525	17.379	22.839	17.791	22.427	17.105	23.114	16.693
23.087	9.563	23.363	8.8125	22.612	8.5358	22.336	9.2864
22.706	38.96	21.909	39.021	21.968	39.818	22.765	39.759
22.706	22.298	22.706	23.098	21.905	23.098	21.905	22.298
22.572	27.617	22.111	26.963	21.457	27.424	21.918	28.078
22.515	32.135	21.722	32.026	21.613	32.819	22.406	32.928
21.142	35.719	21.468	36.449	20.738	36.777	20.412	36.047
21.066	10.021	21.447	9.3169	20.742	8.9364	20.363	9.6402
21.085	18.847	20.66	19.524	19.981	19.099	20.408	18.422
20.894	5.8836	20.096	5.9031	20.075	5.1033	20.875	5.0839
20.17	13.147	20.378	12.374	19.604	12.167	19.398	12.94
19.922	37.606	19.188	37.29	18.87	38.024	19.604	38.34
19.217	7.9807	18.704	8.5953	18.09	8.0831	18.603	7.4686
18.245	28.227	18.595	28.947	17.875	29.296	17.526	28.577
18.511	25.233	18.355	26.019	17.57	25.861	17.728	25.077
18.111	11.794	17.451	12.247	17	11.587	17.657	11.134
18.092	21.363	17.615	20.721	16.973	21.198	17.45	21.84
17.139	32.383	16.99	33.168	16.203	33.019	16.353	32.234
17.101	18.237	17.141	17.438	16.342	17.398	16.302	18.197
17.12	36.786	17.101	37.587	16.302	37.568	16.321	36.767
16.681	9.7155	16.571	8.9232	15.778	9.0342	15.888	9.8265
16.491	26.053	15.858	25.563	15.368	26.196	16.001	26.686
15.29	13.719	14.864	14.396	14.186	13.971	14.613	13.293
14.794	37.034	15.206	37.721	14.519	38.132	14.108	37.446
15.175	28.284	14.887	29.031	14.142	28.743	14.428	27.998
15.061	24.09	15.061	24.89	14.26	24.89	14.26	24.09
14.908	21.058	14.691	20.288	13.921	20.506	14.138	21.276
14.413	6.3984	14.291	5.6078	13.499	5.7294	13.621	6.52
13.498	31.372	13.751	32.131	12.992	32.384	12.739	31.626
13.65	22.927	13.446	22.153	12.672	22.357	12.876	23.131
13.421	4.2632	13.585	3.4804	12.804	3.3157	12.638	4.0984
12.926	16.14	12.666	16.897	11.909	16.638	12.169	15.881
11.839	25.519	11.58	24.763	10.823	25.022	11.082	25.779
11.419	1.2891	10.64	1.4647	10.464	0.68429	11.244	0.50869
11.21	4.0725	11.366	3.288	10.583	3.1313	10.426	3.9156
11.057	28.017	10.445	27.504	9.9306	28.116	10.543	28.631
10.924	8.5145	10.55	9.222	9.8429	8.8485	10.217	8.141
10.409	38.14	10.737	38.87	10.009	39.198	9.6789	38.468
9.5512	9.7155	8.8401	10.081	8.4741	9.3693	9.1852	9.0039
9.494	14.196	8.7963	14.587	8.4054	13.889	9.1032	13.498
9.3415	18.485	9.1432	19.261	8.3673	19.061	8.5675	18.286
9.1699	20.963	9.1108	20.166	8.312	20.225	8.373	21.024
9.0174	5.6739	8.5999	6.3564	7.9174	5.9393	8.3349	5.2568
8.7505	22.965	8.7505	23.766	7.9498	23.766	7.9498	22.965
8.1214	36.786	7.3702	36.51	7.0938	37.261	7.8449	37.538
7.2063	34.289	7.5475	35.013	6.825	35.355	6.4838	34.63
7.5113	27.845	7.0195	27.216	6.3884	27.708	6.8803	28.339
7.2826	1.5751	6.7278	2.1514	6.152	1.5964	6.7068	1.0202
6.1387	24.242	5.7879	23.523	5.0692	23.872	5.42	24.593
5.8146	5.7692	5.2922	6.3751	4.686	5.8527	5.2084	5.2469
5.5477	37.835	5.5477	38.636	4.747	38.636	4.747	37.835
5.1092	9.8109	5.3132	9.0372	4.5392	8.8336	4.3352	9.6073
4.747	12.937	4.3352	13.623	3.6489	13.212	4.0607	12.526
4.1941	28.493	4.3104	29.285	3.5193	29.401	3.403	28.61
4.0798	20.105	3.4811	20.637	2.9511	20.038	3.5479	19.508
3.7366	3.2909	3.5917	2.5041	2.8044	2.6492	2.9492	3.4358
3.2791	31.448	3.0198	32.205	2.2629	31.948	2.5222	31.191
3.2219	17.265	2.9149	16.527	2.1752	16.834	2.4841	17.573
2.7262	10.726	2.6213	9.9329	1.8283	10.037	1.9331	10.83
2.383	25.519	2.383	26.32	1.5823	26.32	1.5823	25.519
2.2686	38.483	1.855	37.799	1.1705	38.214	1.5842	38.899
2.1543	8.2857	2.221	7.4884	1.4241	7.4221	1.3574	8.2194
1.0867	40.065	0.3851	39.68	0	40.382	0.70157	40.767
63.255	7.6185	63.667	8.3044	64.353	7.8928	63.941	7.2069
62.988	6.7796	63.362	7.4871	64.069	7.1136	63.696	6.4062
61.349	17.989	61.539	18.767	62.316	18.577	62.126	17.8
60.891	17.589	61.209	16.855	61.943	17.172	61.626	17.907
61.139	36.653	60.811	37.383	61.54	37.711	61.869	36.981
60.529	35.89	60.226	36.63	60.966	36.935	61.269	36.194
57.326	3.5959	57.118	2.8236	57.89	2.6149	58.099	3.3871
56.831	4.7398	56.554	3.9892	57.305	3.7126	57.581	4.4631
36.375	30.781	37.141	31.012	36.91	31.778	36.144	31.548
36.146	31.696	36.815	32.137	36.375	32.804	35.705	32.365
28.291	17.608	28.697	16.919	28.007	16.513	27.601	17.203
28.406	17.703	28.063	18.426	27.34	18.084	27.683	17.361
25.546	20.143	25.451	20.938	24.658	20.843	24.751	20.05
25.108	20.048	25.184	19.251	24.387	19.177	24.311	19.972
16.948	3.8247	16.161	3.9659	16.02	3.1786	16.807	3.0373
15.976	2.9668	16.365	2.2675	15.665	1.879	15.276	2.5783
13.574	35.776	13.574	36.577	12.773	36.577	12.773	35.776
12.735	36.367	12.735	37.168	11.934	37.168	11.934	36.367
13.078	10.059	12.607	10.706	11.961	10.235	12.432	9.5882
11.839	11.012	11.915	10.216	11.118	10.14	11.042	10.936
