# Supplementary material for: Ant collective cognition allows for efficient navigation through disordered environments
Source: eLife. 2020 May 12;9:e55195. doi: 10.7554/eLife.55195 (PMC7332297; doi:10.7554/eLife.55195)
Supplement: Source data 1. — Each row in every file corresponds to the four vertices of a single cube, ordered as follows: X1, Y1, X2, Y2, X3, Y3, Y4. [file elife-55195-data1.zip › 1420001_275_cubes.txt]

70.182	12.408	70.418	13.172	71.182	12.937	70.947	12.172
69.822	16.656	70.087	15.901	70.842	16.166	70.577	16.921
69.5	29.381	69.952	30.041	70.612	29.588	70.16	28.928
69.538	2.4892	69.396	1.7019	70.184	1.5605	70.325	2.348
69.063	26.442	69.639	25.886	70.195	26.461	69.619	27.016
68.665	8.6906	68.912	7.9293	69.673	8.1757	69.426	8.9369
68.324	2.4892	68.006	1.755	68.741	1.4375	69.058	2.1718
67.907	37.308	68.483	36.753	69.038	37.329	68.462	37.883
67.717	26.897	67.951	27.661	68.716	27.428	68.482	26.662
67.812	5.6373	67.77	4.8384	68.569	4.7964	68.611	5.5952
67.3	11.061	67.143	10.277	67.928	10.12	68.084	10.904
66.977	31.96	67.708	31.634	68.034	32.364	67.303	32.691
66.769	19.065	67.262	19.694	67.892	19.201	67.399	18.572
66.124	26.366	66.394	27.119	67.147	26.848	66.877	26.095
65.517	39.622	65.12	40.316	65.815	40.712	66.212	40.018
65.347	18.742	65.368	17.942	66.168	17.964	66.146	18.763
65.005	33.629	65.621	33.119	66.132	33.736	65.515	34.246
65.138	28.699	65.22	29.493	66.015	29.412	65.934	28.617
65.195	36.038	65.134	36.834	65.931	36.897	65.993	36.098
64.683	22.801	65.169	23.436	65.804	22.949	65.318	22.313
64.986	2.11	64.845	1.3226	65.632	1.1812	65.774	1.9687
64.455	13.754	64.395	12.956	65.193	12.896	65.253	13.694
63.697	7.913	64.094	8.6077	64.788	8.2108	64.391	7.5161
63.867	15.631	63.804	14.834	64.602	14.771	64.665	15.569
63.943	5.8459	63.626	5.1116	64.36	4.7942	64.677	5.5285
63.109	31.429	63.109	32.228	63.909	32.228	63.909	31.429
62.426	28.547	62.799	27.84	63.507	28.211	63.134	28.921
62.654	26.423	62.675	27.221	63.474	27.2	63.453	26.402
62.255	7.9699	62.84	8.5159	63.386	7.931	62.801	7.3851
62.255	35.279	62.967	34.913	63.332	35.624	62.621	35.99
62.597	4.4805	62.185	3.7946	62.871	3.3828	63.283	4.069
62.142	23.047	62.442	23.789	63.184	23.487	62.883	22.746
62.369	37.896	62.035	38.623	62.762	38.956	63.096	38.23
61.781	15.328	62.115	16.055	62.842	15.721	62.508	14.994
60.681	2.2996	61.462	2.4752	61.637	1.6947	60.857	1.5191
60.435	19.937	60.883	20.599	61.546	20.151	61.098	19.488
60.264	26.385	60.558	27.128	61.302	26.834	61.008	26.091
60.112	18.666	60.668	19.241	61.244	18.686	60.688	18.11
60.264	40.058	60.244	40.857	61.044	40.877	61.064	40.077
59.98	11.63	60.306	12.36	61.037	12.034	60.71	11.303
59.619	9.013	60.294	9.4425	60.724	8.7676	60.049	8.338
59.012	23.711	58.969	24.509	59.768	24.553	59.811	23.753
58.387	33.136	58.816	32.461	59.491	32.89	59.062	33.565
57.761	21.246	58.263	20.622	58.886	21.124	58.384	21.746
57.419	1.5411	57.282	0.75303	58.07	0.61512	58.208	1.4032
57.135	28.092	57.257	28.883	58.047	28.759	57.926	27.969
56.869	17.604	57.187	16.869	57.921	17.187	57.604	17.921
56.756	13.564	57.351	14.098	57.885	13.503	57.29	12.969
56.832	6.7183	56.874	5.9193	57.673	5.9614	57.631	6.7604
56.623	10.321	57.363	10.625	57.667	9.8849	56.927	9.5813
56.642	38.863	57.413	38.651	57.626	39.423	56.854	39.633
55.599	8.1216	56.196	8.6545	56.729	8.0577	56.132	7.5248
55.182	21.397	55.688	20.777	56.308	21.284	55.801	21.904
55.428	35.033	54.994	35.704	55.665	36.138	56.1	35.467
54.783	33.079	55.377	32.543	55.913	33.136	55.32	33.673
53.342	4.1391	53.324	3.3394	54.124	3.3212	54.142	4.1209
52.716	27.845	53.219	27.221	53.841	27.724	53.339	28.346
52.261	8.482	52.856	9.0171	53.391	8.4226	52.796	7.8874
52.223	18.855	52.534	18.118	53.271	18.429	52.961	19.165
52.091	24.887	52.479	24.187	53.178	24.576	52.79	25.274
51.901	31.524	52.578	31.098	53.004	31.775	52.327	32.201
51.882	22.459	52.099	23.229	52.869	23.011	52.652	22.241
51.427	13.451	52.002	14.006	52.558	13.431	51.983	12.875
51.446	12.199	51.835	12.898	52.534	12.51	52.146	11.81
51.636	2.6599	52.435	2.6599	52.435	1.8599	51.636	1.8599
51.37	7.7234	52.148	7.9077	52.333	7.1292	51.554	6.9449
51.295	39.357	52.032	39.046	52.342	39.783	51.604	40.092
51.067	17.623	51.558	18.253	52.19	17.761	51.697	17.13
49.777	36.133	50.462	35.721	50.875	36.406	50.189	36.817
49.588	21.511	49.787	20.736	50.561	20.935	50.362	21.708
49.702	3.5133	49.087	3.0013	49.599	2.3867	50.214	2.8987
49.152	29.628	49.946	29.533	50.041	30.328	49.246	30.422
48.848	38.807	49.645	38.733	49.719	39.529	48.922	39.603
48.583	32.928	49.212	32.435	49.705	33.064	49.074	33.557
48.355	12.408	48.899	12.993	49.485	12.448	48.939	11.863
48.279	27.087	48.905	26.588	49.402	27.216	48.776	27.712
48.014	17.433	47.875	16.645	48.664	16.507	48.801	17.295
48.109	5.7132	47.511	5.1805	48.044	4.5837	48.641	5.1164
47.54	32.7	48.327	32.554	48.471	33.341	47.684	33.485
47.521	4.2529	48.313	4.1486	48.209	3.3553	47.416	3.4598
47.236	22.763	47.318	23.557	48.112	23.476	48.031	22.681
46.212	26.082	46.354	26.869	47.141	26.724	46.999	25.937
45.814	18.495	46.013	17.72	46.787	17.919	46.588	18.694
45.605	10.815	46.4	10.894	46.48	10.098	45.685	10.019
45.51	7.4769	45.381	6.6872	46.172	6.5592	46.299	7.3488
44.866	36.796	45.664	36.815	45.645	37.616	44.845	37.595
44.752	28.452	44.492	29.209	45.249	29.467	45.509	28.71
43.69	14.588	43.307	13.885	44.01	13.504	44.392	14.207
43.235	23.427	43.946	23.061	44.312	23.772	43.599	24.138
43.5	30.178	42.933	30.743	43.5	31.308	44.065	30.743
43.121	17.206	43.1	16.406	43.9	16.385	43.919	17.185
42.59	19.501	42.69	20.294	43.485	20.191	43.383	19.399
42.476	4.1202	42.148	3.3906	42.876	3.0623	43.204	3.7919
42.04	7.1355	42.829	7.2701	42.964	6.4816	42.175	6.347
42.362	1.2376	41.666	0.84072	42.065	0.14611	42.759	0.54304
41.661	13.261	42.342	13.681	42.761	13.001	42.08	12.58
42.173	35.203	41.463	35.575	41.837	36.282	42.544	35.911
41.623	39.888	42.393	40.098	42.182	40.87	41.41	40.657
40.864	27.087	41.657	27.183	41.56	27.976	40.767	27.879
40.75	20.582	40.771	21.38	41.572	21.359	41.549	20.559
40.409	11.232	41.168	11.485	41.42	10.726	40.661	10.473
39.594	17.433	40.312	17.783	40.663	17.064	39.943	16.714
39.423	14.399	40.212	14.27	40.083	13.481	39.294	13.609
38.892	4.196	39.69	4.1774	39.673	3.3777	38.873	3.3963
38.873	7.1545	39.533	6.702	39.08	6.0422	38.42	6.4947
38.645	13.071	39.368	12.731	39.028	12.007	38.304	12.347
38.57	28.206	39.332	28.446	39.091	29.209	38.329	28.968
38.399	8.4251	37.718	8.0027	38.141	7.3232	38.82	7.7456
38.001	11.952	38.799	11.974	38.822	11.174	38.021	11.153
37.28	30.671	38.078	30.728	38.02	31.524	37.223	31.467
37.242	25.152	38.021	25.327	37.847	26.108	37.066	25.932
37.204	3.7978	38.004	3.7978	38.004	2.9979	37.204	2.9979
37.811	37.157	37.022	37.291	37.157	38.078	37.946	37.944
37.109	16.656	36.497	16.14	37.013	15.528	37.625	16.044
36.825	23.142	36.059	23.372	36.288	24.138	37.054	23.908
36.673	6.6993	35.88	6.5863	35.994	5.7942	36.785	5.9074
36.161	33.497	36.745	34.041	36.199	34.627	35.615	34.081
35.839	20.411	36.474	19.924	35.988	19.289	35.351	19.776
35.706	29.855	36.385	30.276	35.962	30.957	35.283	30.534
34.549	10.378	35.334	10.229	35.184	9.4429	34.399	9.5925
33.525	12.92	34.255	12.593	33.929	11.863	33.197	12.189
33.753	2.5651	32.983	2.348	33.199	1.578	33.969	1.7952
33.297	37.555	33.825	38.156	33.223	38.683	32.696	38.082
33.62	4.9736	32.823	4.892	32.905	4.0961	33.701	4.1778
32.937	23.047	33.443	23.666	32.823	24.172	32.317	23.554
33.032	15.442	32.234	15.502	32.175	14.704	32.971	14.644
32.672	1.8255	31.875	1.7418	31.959	0.94617	32.755	1.0299
32.046	26.195	32.323	26.944	31.572	27.221	31.295	26.47
31.799	32.814	31.008	32.931	31.126	33.722	31.917	33.605
31.685	24.526	31.879	25.302	31.103	25.496	30.908	24.72
31.799	18.78	31.522	19.529	30.771	19.254	31.048	18.503
31.534	33.99	30.775	34.242	31.027	35	31.786	34.748
31.382	29.912	30.644	29.601	30.333	30.339	31.071	30.648
30.586	10.89	30.98	10.195	30.284	9.7998	29.89	10.496
30.396	6.9648	30.952	6.3896	30.377	5.8336	29.819	6.4088
29.903	4.6701	30.55	4.1996	30.079	3.5526	29.433	4.0231
30.017	37.233	29.216	37.25	29.235	38.05	30.036	38.031
29.713	13.906	28.976	14.219	28.663	13.482	29.4	13.17
29.049	18.742	28.674	18.035	27.967	18.41	28.342	19.116
28.291	16.125	28.291	15.325	27.491	15.325	27.491	16.125
28.177	29.628	27.496	29.205	27.075	29.884	27.754	30.307
27.969	23.009	27.479	22.376	26.846	22.863	27.335	23.497
27.4	4.9925	26.599	5.0307	26.561	4.2315	27.362	4.1934
27.096	8.3492	27.28	7.5709	26.503	7.3856	26.317	8.1639
26.622	13.432	27.001	12.727	26.296	12.348	25.917	13.052
27.001	2.072	26.201	2.0525	26.22	1.2528	27.02	1.2723
26.831	10.682	26.044	10.832	25.894	10.046	26.681	9.8959
26.281	26.499	25.6	26.076	25.179	26.755	25.858	27.178
26.11	38.219	25.31	38.198	25.291	38.998	26.089	39.017
25.901	24.944	25.167	24.625	24.849	25.359	25.583	25.678
25.427	20.506	25.162	21.261	24.407	20.995	24.673	20.241
24.327	11.194	23.76	11.76	23.195	11.194	23.76	10.628
24.024	23.332	23.37	22.869	22.909	23.523	23.561	23.984
23.853	35.886	23.055	35.943	23.112	36.739	23.91	36.683
23.455	28.395	23.88	29.072	23.203	29.497	22.778	28.82
23.758	15.423	23.03	15.755	22.698	15.027	23.427	14.695
23.208	32.833	23.774	33.398	23.208	33.963	22.641	33.398
23.739	19.103	23.679	18.304	22.882	18.364	22.941	19.161
23.739	6.1494	22.985	6.4137	22.719	5.6586	23.474	5.3942
21.483	31.771	20.762	31.42	20.413	32.139	21.132	32.49
21.274	38.541	20.48	38.64	20.578	39.434	21.373	39.334
20.743	1.9014	21.299	1.3255	20.722	0.77018	20.167	1.3461
21.16	9.6767	20.698	10.33	20.045	9.869	20.506	9.2153
21.084	13.697	20.489	14.231	19.954	13.635	20.55	13.101
20.174	22.801	19.939	23.565	19.173	23.33	19.41	22.566
20.174	7.3062	20.085	6.511	19.29	6.5994	19.378	7.3945
19.738	18.97	19.626	19.761	18.835	19.651	18.945	18.859
18.828	33.098	18.173	32.636	17.713	33.29	18.365	33.751
18.429	17.433	18.448	16.633	17.648	16.614	17.629	17.414
18.259	29.571	17.578	29.15	17.157	29.831	17.838	30.252
17.576	5.7701	17.711	4.9815	16.922	4.8469	16.787	5.6354
17.311	38.484	16.641	38.044	16.203	38.712	16.871	39.152
17.235	11.156	16.622	11.67	16.106	11.057	16.721	10.543
17.121	14.74	16.793	14.011	16.063	14.339	16.391	15.068
16.249	24.47	15.799	25.131	15.137	24.684	15.585	24.02
16.211	20.43	15.829	19.727	15.126	20.106	15.507	20.809
16.211	8.6716	15.699	9.2862	15.084	8.774	15.596	8.1596
16.154	34.597	16.173	35.395	15.372	35.416	15.353	34.615
14.902	10.928	14.356	11.513	13.77	10.966	14.318	10.382
13.423	5.7321	13.823	5.0398	13.131	4.639	12.731	5.3314
13.707	35.469	13.592	36.26	12.799	36.144	12.915	35.353
13.575	28.528	13.047	27.925	12.444	28.452	12.972	29.053
13.48	20.658	13.017	21.31	12.365	20.849	12.826	20.195
12.873	31.107	13.008	31.894	12.219	32.029	12.084	31.242
13.006	15.233	12.384	15.738	11.879	15.117	12.501	14.612
12.57	38.029	12.475	38.824	11.68	38.729	11.775	37.934
12.209	18.438	11.932	19.188	11.181	18.912	11.458	18.162
12.133	2.2048	12.175	1.4059	11.377	1.3639	11.333	2.1627
11.583	9.1836	11.729	8.3972	10.942	8.2508	10.796	9.0374
11.47	12.502	11.337	11.713	10.548	11.845	10.681	12.634
11.28	24.337	11.217	25.133	10.421	25.073	10.482	24.274
11.128	27.769	10.679	27.106	10.017	27.555	10.464	28.217
10.597	33.838	10.76	34.621	9.9771	34.784	9.814	34.001
9.668	8.1975	9.8671	7.4226	9.0915	7.2239	8.8923	7.9987
9.3266	4.1771	9.5732	3.4162	8.8127	3.1689	8.5662	3.9298
9.5352	16.997	9.1408	16.301	8.4448	16.696	8.8392	17.392
8.7956	28.812	8.3424	28.152	7.6824	28.604	8.1357	29.264
8.3405	38.465	8.221	39.256	7.4302	39.137	7.5497	38.346
8.2836	21.397	7.8133	20.749	7.1647	21.221	7.6369	21.868
7.9991	19.463	7.8493	18.676	7.0623	18.826	7.2121	19.613
7.3543	1.1049	7.7848	0.43072	7.1097	0	6.6792	0.67418
7.6198	31.164	7.2614	30.447	6.5465	30.806	6.903	31.521
7.4871	11.44	7.1344	10.722	6.4156	11.073	6.7683	11.792
7.2785	32.871	6.5749	32.49	6.1937	33.193	6.8973	33.574
6.5958	5.5804	6.482	4.7885	5.6893	4.9017	5.8031	5.6936
6.482	14.399	6.0553	15.076	5.3783	14.65	5.805	13.973
5.9131	1.6169	5.3896	2.2228	4.7847	1.7005	5.3062	1.0946
5.6096	33.99	5.6096	34.788	4.8093	34.788	4.8093	33.99
5.3062	7.4389	5.1185	6.6612	4.3409	6.8486	4.5287	7.6265
4.7373	36.834	4.2461	36.201	3.6146	36.69	4.1039	37.324
4.5476	21.758	4.2935	20.997	3.5349	21.251	3.7891	22.01
4.0166	10.568	3.8365	9.7886	3.057	9.9684	3.2372	10.748
3.296	27.181	3.2201	27.978	2.4236	27.902	2.4995	27.106
2.9167	14.342	2.9565	13.543	2.1562	13.503	2.1164	14.302
2.8977	19.198	2.8977	18.397	2.0974	18.397	2.0974	19.198
2.7271	6.0545	2.0993	6.5518	1.6025	5.9248	2.2302	5.4278
2.4426	21.871	2.0026	21.202	1.3351	21.642	1.7732	22.31
2.3098	34.615	1.8888	33.935	1.208	34.354	1.629	35.035
1.6271	2.4703	0.85718	2.6874	0.6391	1.9175	1.409	1.7003
1.5323	37.726	1.4944	38.524	0.69599	38.486	0.73202	37.688
1.0961	36.19	0.40773	35.78	0	36.468	0.68651	36.876
23.284	3.3426	22.492	3.4585	22.376	2.6669	23.169	2.5511
22.715	2.5651	22.85	1.7765	22.061	1.6419	21.926	2.4305
