# Supplementary material for: Ant collective cognition allows for efficient navigation through disordered environments
Source: eLife. 2020 May 12;9:e55195. doi: 10.7554/eLife.55195 (PMC7332297; doi:10.7554/eLife.55195)
Supplement: Source data 1. — Each row in every file corresponds to the four vertices of a single cube, ordered as follows: X1, Y1, X2, Y2, X3, Y3, Y4. [file elife-55195-data1.zip › 1420003_275_cubes.txt]

70.843	12.637	71.084	13.4	71.847	13.159	71.606	12.396
70.389	2.0968	71.048	2.5501	71.501	1.8909	70.842	1.4377
70.161	29.66	70.776	29.148	71.288	29.763	70.673	30.274
70.161	23.594	70.161	24.394	70.961	24.394	70.961	23.594
69.744	20.599	70.227	21.238	70.865	20.754	70.382	20.115
69.725	26.646	70.291	26.081	70.856	26.646	70.291	27.213
70.009	1.4903	69.685	0.75931	70.415	0.4344	70.74	1.1654
69.308	8.9024	69.609	8.1612	70.35	8.4617	70.049	9.2031
69.156	15.765	69.253	14.971	70.047	15.068	69.95	15.862
68.588	37.565	69.143	36.989	69.719	37.544	69.163	38.121
68.493	5.8882	68.453	5.0894	69.252	5.0494	69.292	5.8484
67.905	9.6038	68.552	10.074	69.023	9.4275	68.376	8.957
67.659	32.2	68.37	31.835	68.736	32.545	68.025	32.911
66.957	27.423	66.916	28.223	67.715	28.263	67.756	27.465
65.858	15.31	66.397	15.901	66.988	15.362	66.449	14.771
66.199	39.859	65.802	40.555	66.497	40.951	66.894	40.257
65.687	33.85	66.312	33.351	66.812	33.975	66.187	34.475
65.858	36.276	65.817	37.076	66.616	37.116	66.657	36.318
65.649	2.3433	65.504	1.5567	66.291	1.4117	66.436	2.1984
65.099	24.03	65.099	24.83	65.899	24.83	65.899	24.03
64.739	12.789	64.986	12.028	65.747	12.274	65.5	13.035
64.607	6.0589	64.306	5.3176	65.047	5.017	65.348	5.7584
64.019	19.821	64.496	20.464	65.138	19.988	64.661	19.346
63.962	28.826	64.32	29.543	65.035	29.184	64.678	28.468
63.697	8.3527	64.377	8.7731	64.798	8.0926	64.117	7.6721
63.791	31.651	63.746	32.449	64.545	32.496	64.59	31.696
63.753	1.0733	63.396	0.35776	64.111	0	64.469	0.7155
62.919	35.499	63.631	35.133	63.997	35.846	63.285	36.212
62.844	4.0684	63.273	4.7434	63.948	4.3139	63.518	3.639
62.881	16.542	63.104	17.311	63.872	17.088	63.65	16.32
63.033	38.134	62.684	38.854	63.403	39.203	63.753	38.485
62.066	16.03	61.948	15.239	62.739	15.121	62.857	15.912
61.573	26.286	61.979	25.596	62.669	26.001	62.263	26.692
61.308	2.457	62.067	2.7101	62.32	1.9512	61.561	1.6982
60.929	40.295	60.835	41.089	61.63	41.184	61.723	40.388
60.777	21.49	60.816	20.692	61.615	20.73	61.576	21.53
60.493	12.599	60.875	13.302	61.578	12.921	61.196	12.217
60.303	8.1062	60.934	8.5987	61.426	7.9684	60.796	7.4759
59.697	29.433	59.738	30.233	60.537	30.191	60.496	29.393
59.716	24.902	59.591	25.692	60.381	25.818	60.506	25.027
59.336	12.523	59.237	11.729	60.031	11.63	60.13	12.424
59.28	32.883	58.972	33.622	59.711	33.929	60.018	33.19
58.446	28.106	58.894	27.444	59.556	27.891	59.108	28.555
57.934	20.485	58.268	19.759	58.995	20.093	58.661	20.819
58.161	2.6276	58.101	1.83	58.899	1.7702	58.959	2.5679
57.479	16.296	57.796	17.03	58.53	16.713	58.213	15.978
57.308	39.101	58.074	38.871	58.304	39.637	57.538	39.867
57.479	7.0067	57.441	6.2077	58.24	6.1698	58.278	6.9688
55.716	11.822	56.384	12.261	56.824	11.593	56.155	11.153
56.076	35.271	55.647	35.946	56.321	36.377	56.751	35.702
55.507	8.9403	56.037	9.5396	56.636	9.0095	56.106	8.4105
55.469	33.3	56.065	32.765	56.599	33.362	56.003	33.895
54.995	23.291	55.449	22.631	56.108	23.084	55.655	23.744
53.991	4.3338	54.791	4.3381	54.795	3.5383	53.995	3.534
53.896	20.788	53.896	19.988	54.696	19.988	54.696	20.788
53.706	16.751	53.688	15.951	54.487	15.932	54.506	16.732
52.986	32.655	53.519	32.058	54.116	32.591	53.583	33.188
52.551	28.087	52.843	28.832	53.588	28.538	53.294	27.793
52.551	10.798	52.378	10.017	53.16	9.8453	53.331	10.627
52.608	8.5043	52.314	7.7603	53.057	7.4666	53.351	8.2107
52.229	2.8172	53.027	2.8373	53.047	2.0375	52.248	2.0176
51.925	39.632	52.651	39.298	52.985	40.026	52.259	40.36
51.755	24.125	51.755	24.925	52.555	24.925	52.555	24.125
51.224	3.5565	51.942	3.907	52.293	3.1878	51.573	2.8375
51.224	13.68	51.034	12.903	51.811	12.713	51.999	13.49
50.447	36.371	51.123	35.946	51.548	36.623	50.871	37.048
50.162	16.087	50.549	16.786	51.248	16.398	50.86	15.699
49.935	30.779	50.456	30.174	51.063	30.695	50.539	31.302
49.575	18.855	50.219	19.329	50.691	18.684	50.048	18.211
49.518	28.125	50.103	27.581	50.648	28.166	50.062	28.71
49.707	6.9688	49.569	6.1809	50.356	6.0429	50.494	6.831
49.404	22.419	49.791	21.719	50.49	22.108	50.102	22.807
49.518	39.063	50.308	38.947	50.424	39.74	49.633	39.855
47.982	12.542	48.632	13.007	49.097	12.356	48.447	11.891
48.285	2.3243	49.084	2.345	49.104	1.5452	48.304	1.5247
47.812	33.129	48.456	32.657	48.928	33.302	48.284	33.774
47.906	16.751	47.965	15.953	48.763	16.013	48.703	16.811
47.034	20.239	47.076	19.44	47.874	19.482	47.832	20.28
46.655	8.2389	47.451	8.1815	47.395	7.3836	46.596	7.4412
46.522	23.821	46.541	24.621	47.341	24.602	47.321	23.802
46.257	27.67	47.027	27.454	47.243	28.223	46.473	28.439
46.504	36.902	45.85	37.362	46.31	38.016	46.964	37.556
46.2	30.21	46.001	30.985	46.775	31.184	46.974	30.409
44.589	11.405	45.338	11.686	45.618	10.937	44.869	10.656
44.361	21.49	44.668	20.752	45.406	21.059	45.099	21.797
44.229	15.31	44.75	15.916	45.357	15.393	44.833	14.788
44.38	7.0257	45.167	6.8846	45.025	6.0972	44.238	6.2384
44.039	25.281	44.655	24.771	45.165	25.387	44.549	25.897
44.342	35.594	44.117	36.362	44.885	36.587	45.108	35.819
44.21	4.2769	43.707	3.6543	44.329	3.1522	44.832	3.7747
43.641	30.627	44.384	30.333	44.678	31.078	43.933	31.372
42.276	40.143	43.048	40.35	42.841	41.124	42.068	40.917
41.575	16.675	42.081	17.294	42.699	16.787	42.193	16.168
41.48	32.409	42.25	32.197	42.462	32.968	41.69	33.181
41.594	22.532	41.535	23.33	42.333	23.389	42.39	22.591
41.309	12.77	42.107	12.809	42.147	12.01	41.347	11.971
41.101	6.2674	41.857	6.5263	42.115	5.7696	41.359	5.5106
40.703	21.186	40.76	20.388	41.558	20.447	41.499	21.245
40.532	3.348	41.311	3.5237	41.487	2.7433	40.706	2.5677
39.812	28.087	39.148	28.536	39.596	29.198	40.259	28.75
38.921	9.528	39.713	9.4237	39.609	8.6306	38.815	8.735
38.617	14.286	39.415	14.234	39.362	13.436	38.564	13.488
38.94	30.153	38.174	30.388	38.409	31.154	39.175	30.917
37.878	21.603	38.674	21.526	38.75	22.322	37.956	22.4
38.485	37.319	37.707	37.512	37.901	38.289	38.678	38.096
38.314	1.9073	37.533	1.7275	37.713	0.94802	38.492	1.1279
37.404	19.158	38.159	19.423	38.422	18.668	37.668	18.403
37.366	24.637	36.737	25.131	37.232	25.761	37.861	25.266
36.722	6.2863	37.372	5.8215	36.907	5.1705	36.255	5.6355
36.362	1.6609	37.116	1.3966	36.851	0.6416	36.096	0.90588
36.76	32.902	36.016	33.203	36.318	33.944	37.059	33.643
36.475	11.537	35.675	11.579	35.634	10.78	36.434	10.739
35.281	16.353	36.037	16.094	35.778	15.337	35.021	15.596
35.072	3.7271	35.776	3.3469	35.395	2.6432	34.691	3.0235
34.921	23.366	34.121	23.406	34.161	24.204	34.959	24.166
34.769	29.641	33.982	29.795	34.136	30.58	34.921	30.426
34.655	12.637	33.855	12.616	33.876	11.817	34.674	11.837
34.011	37.812	34.538	38.415	33.935	38.942	33.408	38.339
33.651	8.1631	34.399	7.8867	34.125	7.136	33.374	7.4126
33.29	34.362	33.836	34.945	33.253	35.493	32.707	34.909
33.821	21.054	33.395	20.377	32.718	20.802	33.143	21.48
33.689	16.883	32.902	17.033	32.752	16.247	33.539	16.098
32.551	27.954	32.792	28.716	32.03	28.959	31.787	28.197
32.229	10.646	32.688	9.9921	32.034	9.5322	31.573	10.187
32.399	1.5282	31.626	1.3211	31.833	0.54839	32.606	0.75555
32.362	14.078	32.57	13.306	31.797	13.097	31.588	13.869
32.513	32.636	31.713	32.636	31.713	33.436	32.513	33.436
31.717	38.779	30.98	39.089	31.289	39.827	32.026	39.516
31.831	5.8314	31.054	6.0255	30.86	5.2494	31.636	5.0555
31.016	24.769	30.231	24.612	30.073	25.397	30.858	25.554
30.238	11.651	30.782	11.066	30.197	10.521	29.653	11.106
30.125	7.8029	29.364	8.056	29.112	7.2971	29.871	7.0441
29.727	20.997	29.685	20.199	28.885	20.239	28.927	21.039
29.48	33.755	28.703	33.565	28.513	34.343	29.291	34.532
29.139	23.366	29.363	24.134	28.595	24.36	28.371	23.592
29.139	38.57	28.346	38.684	28.458	39.476	29.251	39.362
28.551	14.893	28.729	14.114	27.95	13.934	27.77	14.713
28.096	30.57	28.544	31.234	27.88	31.681	27.433	31.019
28.419	26.305	27.755	25.857	27.308	26.519	27.969	26.968
28.115	17.698	27.795	16.965	27.061	17.285	27.382	18.018
28.058	5.1679	27.26	5.242	27.186	4.4456	27.982	4.3715
27.167	1.6609	26.386	1.8365	26.21	1.0561	26.991	0.88048
26.655	38.399	25.857	38.462	25.918	39.258	26.716	39.197
26.447	21.888	26.582	22.676	25.793	22.811	25.658	22.022
26.201	14.514	25.505	14.911	25.109	14.216	25.802	13.819
25.329	10.609	25.404	9.8124	24.606	9.7365	24.53	10.533
25.082	29.698	25.374	30.443	24.631	30.737	24.337	29.992
25.234	7.765	24.561	8.1997	24.127	7.528	24.798	7.0935
24.665	31.556	25.211	32.14	24.627	32.688	24.079	32.102
24.741	6.2295	24.072	6.6689	23.632	6.0003	24.301	5.561
24.722	24.333	24.117	23.808	23.592	24.413	24.197	24.938
24.475	36.087	23.679	36.168	23.761	36.964	24.557	36.883
24.002	3.0257	23.224	3.2153	23.035	2.4383	23.812	2.2487
23.793	16.258	23.347	16.924	22.682	16.48	23.126	15.814
23.717	19.651	23.429	20.398	22.682	20.112	22.97	19.365
22.371	14.457	22.508	13.669	21.721	13.531	21.583	14.319
22.22	2.2295	21.556	2.6779	21.109	2.0153	21.77	1.567
22.182	6.3811	21.548	6.871	21.059	6.2384	21.691	5.7487
22.068	30.381	21.899	31.163	21.118	30.995	21.285	30.214
21.916	38.741	21.124	38.862	21.247	39.652	22.038	39.531
21.765	11.12	21.821	10.322	21.023	10.266	20.966	11.064
21.177	17.244	20.745	16.569	20.072	17	20.502	17.674
21.158	32.58	20.445	32.214	20.079	32.926	20.792	33.292
21.006	22.077	20.489	22.69	19.878	22.174	20.394	21.562
20.646	26.646	20.824	27.425	20.045	27.605	19.865	26.826
19.319	11.082	18.548	11.295	18.335	10.523	19.107	10.311
18.675	10.059	18.984	9.3216	18.246	9.0112	17.937	9.7485
18.959	18.968	18.644	19.706	17.909	19.391	18.222	18.656
18.656	24.352	18.538	25.145	17.748	25.029	17.863	24.237
18.39	3.4997	18.58	2.7226	17.803	2.533	17.613	3.3103
18.466	28.049	17.928	27.455	17.334	27.994	17.873	28.587
18.03	38.684	17.344	38.272	16.932	38.959	17.617	39.37
17.613	34.494	18.038	35.171	17.361	35.598	16.934	34.921
17.537	6.0209	17.985	5.3584	17.321	4.9103	16.874	5.5728
17.803	15.632	17.56	14.87	16.798	15.111	17.039	15.874
17.253	0.7889	16.604	1.2594	16.134	0.61245	16.781	0.14194
16.665	20.902	16.35	21.639	15.615	21.325	15.928	20.589
15.698	5.2248	16.165	4.5753	15.514	4.1084	15.048	4.758
15.964	7.8787	16.019	7.0808	15.221	7.0251	15.166	7.8232
15.736	17.395	15.219	18.007	14.608	17.491	15.124	16.879
15.092	32.144	14.515	31.588	13.96	32.163	14.534	32.72
14.599	10.931	14.851	10.172	14.093	9.9191	13.839	10.678
14.807	28.447	14.576	29.213	13.81	28.983	14.04	28.218
14.694	26.286	14.017	25.857	13.588	26.532	14.263	26.961
14.523	20.523	14.333	21.3	13.556	21.111	13.746	20.333
14.201	12.902	13.873	12.172	13.143	12.499	13.469	13.229
13.367	7.746	12.612	8.0164	12.343	7.2636	13.096	6.9933
13.12	36.03	13.06	36.828	12.261	36.767	12.322	35.971
12.817	2.4191	12.859	1.6204	12.059	1.5783	12.017	2.3772
12.779	15.898	12.542	15.133	11.778	15.368	12.013	16.133
12.381	32.75	11.596	32.591	11.437	33.374	12.22	33.535
11.49	20.712	11.162	19.983	10.432	20.309	10.758	21.039
11.262	23.423	11.323	24.221	10.525	24.282	10.464	23.486
11.187	7.0067	10.551	7.4935	10.064	6.8587	10.699	6.372
9.9923	4.3906	10.239	3.6299	9.4785	3.3827	9.2302	4.1434
9.9164	27.935	9.8558	28.733	9.0577	28.673	9.1183	27.876
9.7837	39.973	9.0027	39.798	8.8264	40.578	9.6074	40.754
9.7837	35.537	9.0956	35.129	8.6861	35.817	9.3743	36.225
9.651	15.67	9.0217	16.165	8.5269	15.537	9.1544	15.042
9.651	12.182	9.4084	11.42	8.6463	11.661	8.8871	12.424
9.5562	9.0541	9.4539	8.2607	8.6596	8.3625	8.7619	9.1559
8.0207	1.3197	8.4378	0.63711	7.7553	0.21998	7.3364	0.90254
8.4188	22.381	8.053	23.093	7.3402	22.728	7.706	22.015
7.7364	25.167	7.3174	24.485	6.635	24.902	7.052	25.584
7.4899	30.684	7.4691	31.484	6.6691	31.463	6.6899	30.663
7.2814	5.7366	7.1354	4.9499	6.3487	5.0949	6.4947	5.8816
6.7506	9.073	6.0037	9.364	5.7137	8.6186	6.4587	8.3278
6.5989	1.8126	6.0738	2.417	5.4691	1.8932	5.9942	1.2887
5.8217	12.599	5.1487	13.034	4.7146	12.362	5.3857	11.928
5.6132	24.769	5.5923	25.569	4.7923	25.548	4.8132	24.748
5.3857	37.034	4.8606	36.43	4.2559	36.955	4.781	37.56
5.0255	14.191	4.6426	13.489	3.9393	13.87	4.3222	14.573
4.7601	18.836	4.2729	19.471	3.6379	18.985	4.1232	18.35
4.0397	8.7508	3.3402	9.1411	2.9497	8.4427	3.6492	8.0526
3.5089	25.509	2.9933	24.896	2.381	25.41	2.8947	26.022
3.4142	6.2484	2.7886	6.7483	2.2881	6.1235	2.9137	5.6238
2.9402	34.854	2.5346	34.164	1.8445	34.57	2.2502	35.26
2.7886	21.395	2.3526	20.724	1.6815	21.158	2.1156	21.829
2.2957	2.6845	1.526	2.9071	1.3042	2.1385	2.072	1.9162
2.2199	37.963	2.1592	38.761	1.3611	38.701	1.4218	37.905
1.7649	36.409	1.0711	36.011	0.67108	36.703	1.3649	37.103
1.6132	13.812	1.3839	13.046	0.618	13.274	0.84548	14.04
1.0445	18.172	0.73932	18.912	0	18.609	0.30331	17.869
