# Supplementary material for: Ant collective cognition allows for efficient navigation through disordered environments
Source: eLife. 2020 May 12;9:e55195. doi: 10.7554/eLife.55195 (PMC7332297; doi:10.7554/eLife.55195)
Supplement: Source data 1. — Each row in every file corresponds to the four vertices of a single cube, ordered as follows: X1, Y1, X2, Y2, X3, Y3, Y4. [file elife-55195-data1.zip › 1440005_275_cubes.txt]

69.552	28.9	69.691	28.112	70.479	28.25	70.34	29.038
69.637	6.0054	69.37	5.2509	70.125	4.9847	70.391	5.7388
68.282	24.16	68.756	23.515	69.401	23.988	68.928	24.633
67.605	19.336	67.694	20.131	68.489	20.042	68.4	19.247
66.801	4.1009	67.289	4.735	67.923	4.2471	67.436	3.6131
66.759	13.623	67.183	14.301	67.861	13.877	67.437	13.199
66.082	21.579	66.576	22.207	67.205	21.713	66.711	21.084
66.42	12.692	66.247	11.911	67.028	11.737	67.202	12.518
66.336	34.528	66.162	35.309	66.943	35.482	67.117	34.702
66.293	44.642	65.989	45.382	66.729	45.687	67.033	44.946
65.151	6.7248	65.692	7.3143	66.281	6.7739	65.741	6.184
64.728	39.056	64.775	39.855	65.574	39.808	65.527	39.009
64.685	1.9003	64.365	1.1674	65.098	0.84666	65.418	1.5797
63.966	23.652	64.287	22.919	65.02	23.24	64.699	23.973
63.204	18.405	63.597	19.102	64.294	18.709	63.902	18.012
63.077	13.623	63.343	14.377	64.098	14.111	63.832	13.356
63.077	29.281	63.033	30.079	63.832	30.124	63.876	29.325
62.146	11.211	62.712	11.776	63.278	11.211	62.712	10.645
62.104	8.4176	62.21	7.6245	63.003	7.7299	62.897	8.5229
62.019	4.8205	61.715	4.0805	62.455	3.7759	62.759	4.5158
61.258	32.666	61.774	32.055	62.385	32.572	61.868	33.183
60.919	24.964	61.224	25.704	61.963	25.399	61.659	24.659
59.988	36.136	60.704	35.778	61.062	36.494	60.346	36.851
59.988	21.875	60.293	21.135	61.032	21.439	60.728	22.179
60.073	8.2906	59.768	7.5504	60.508	7.2462	60.812	7.9859
60.03	3.5084	59.899	2.7193	60.688	2.5877	60.82	3.3769
59.649	6.3863	60.357	6.7604	60.731	6.0532	60.024	5.6791
59.48	16.754	59.886	16.064	60.575	16.47	60.17	17.16
58.761	44.134	59.456	43.736	59.853	44.43	59.158	44.828
58.507	19.928	58.865	19.213	59.58	19.57	59.222	20.286
58.549	23.61	58.775	24.377	59.542	24.152	59.317	23.384
58.338	28.561	58.952	28.049	59.465	28.664	58.85	29.176
57.576	8.3329	58.3	8.6736	58.641	7.9495	57.917	7.6088
57.195	33.131	57.787	32.593	58.325	33.185	57.733	33.723
56.856	13.369	57.013	12.584	57.798	12.741	57.641	13.525
56.476	21.409	57.041	21.975	57.607	21.409	57.041	20.844
56.179	28.9	56.229	29.698	57.028	29.648	56.978	28.85
56.095	3.7623	56.862	3.9881	57.088	3.2206	56.321	2.9948
55.418	14.046	56.028	14.563	56.545	13.952	55.934	13.435
55.248	19.717	55.515	18.962	56.269	19.228	56.003	19.983
55.121	17.008	55.732	17.525	56.249	16.914	55.638	16.397
55.291	44.43	54.879	45.116	55.565	45.526	55.977	44.841
54.867	25.43	54.867	26.229	55.668	26.229	55.668	25.43
54.698	27.461	54.881	26.682	55.661	26.865	55.477	27.644
54.614	5.7092	54.347	4.9546	55.102	4.6885	55.368	5.4426
53.259	33.555	53.849	33.014	54.39	33.604	53.8	34.144
53.175	42.949	53.853	42.526	54.277	43.203	53.599	43.626
52.794	9.6025	53.472	10.026	53.896	9.3477	53.218	8.9237
52.752	38.421	53.467	38.063	53.825	38.779	53.11	39.136
52.709	44.007	53.497	43.867	53.636	44.654	52.848	44.794
52.286	20.267	52.759	20.912	53.405	20.439	52.931	19.794
52.455	13.58	52.455	12.78	53.256	12.78	53.256	13.58
52.074	3.5507	51.77	2.811	52.51	2.5063	52.814	3.2461
50.763	6.09	51.558	6.1734	51.642	5.3778	50.846	5.294
50.551	24.287	51.024	24.932	51.669	24.459	51.196	23.814
50.297	28.392	50.618	27.659	51.351	27.979	51.03	28.712
50.086	41.722	50.72	41.234	51.207	41.868	50.573	42.356
50.086	12.099	50.751	12.543	51.195	11.877	50.529	11.434
49.832	10.068	50.632	10.068	50.632	9.2677	49.832	9.2677
49.493	15.569	49.449	14.77	50.248	14.726	50.292	15.525
48.097	23.991	48.521	23.312	49.199	23.736	48.775	24.415
48.054	40.622	48.76	40.245	49.137	40.951	48.431	41.328
47.843	44.684	48.624	44.51	48.797	45.293	48.016	45.467
47.885	4.1432	47.342	3.5553	47.93	3.0127	48.473	3.6005
47.504	5.2437	48.3	5.327	48.383	4.5315	47.588	4.4477
47.123	24.752	47.337	23.981	48.108	24.196	47.894	24.967
46.996	31.693	46.908	32.488	47.703	32.576	47.791	31.781
46.404	10.83	47.185	11.003	47.359	10.222	46.577	10.049
46.488	38.421	46.375	39.213	47.167	39.326	47.281	38.534
46.361	26.784	46.136	27.551	46.904	27.777	47.129	27.009
46.15	5.159	45.792	4.4434	46.508	4.0855	46.866	4.801
45.938	35.628	45.859	36.424	46.655	36.504	46.734	35.708
45.684	17.135	45.879	16.359	46.655	16.553	46.461	17.329
45.388	22.763	45.527	21.976	46.315	22.114	46.176	22.902
44.923	8.2906	45.718	8.3786	45.806	7.5835	45.011	7.4954
45.007	13.369	44.703	12.629	45.443	12.324	45.747	13.064
44.584	40.453	44.104	41.092	44.744	41.572	45.224	40.932
42.722	36.051	43.505	36.216	43.34	36.999	42.557	36.834
42.511	4.6089	43.309	4.5619	43.263	3.763	42.464	3.8101
41.749	14.511	42.394	14.985	42.867	14.339	42.222	13.866
41.791	10.322	42.531	10.626	42.836	9.8864	42.096	9.5817
42.341	2.3658	41.608	2.0452	41.929	1.3122	42.662	1.6329
41.622	42.653	42.417	42.564	42.505	43.359	41.71	43.448
41.156	22.425	41.629	21.78	42.275	22.253	41.802	22.898
41.495	29.365	40.988	29.984	41.607	30.491	42.114	29.872
40.86	20.182	41.468	20.703	41.988	20.095	41.381	19.574
40.733	38.718	40.141	39.255	40.679	39.847	41.271	39.309
40.437	32.37	39.792	32.843	40.265	33.488	40.91	33.015
39.802	15.866	39.549	15.106	40.308	14.853	40.561	15.613
39.675	34.528	39.35	35.259	40.081	35.584	40.406	34.853
39.675	9.8141	39.333	9.0908	40.056	8.7485	40.398	9.4713
39.125	4.0162	39.896	4.2304	40.11	3.4595	39.339	3.2454
38.025	5.9208	38.824	5.9677	38.871	5.1688	38.072	5.1218
37.898	40.96	37.306	41.498	37.844	42.09	38.436	41.552
37.517	20.14	37.159	19.424	37.875	19.066	38.233	19.782
37.221	14.808	37.96	14.503	37.656	13.763	36.916	14.067
36.924	27.884	37.684	27.631	37.937	28.39	37.178	28.643
37.009	16.585	37.798	16.716	37.93	15.927	37.141	15.796
37.094	8.0367	37.894	8.0367	37.894	7.2364	37.094	7.2364
36.247	31.989	35.859	32.688	36.558	33.076	36.947	32.377
35.74	37.998	36.529	38.129	36.397	38.919	35.608	38.787
36.078	10.11	35.345	9.7895	35.666	9.0566	36.399	9.3773
35.824	3.4238	35.118	3.0473	35.495	2.3414	36.201	2.7179
35.316	34.909	36.115	34.862	36.162	35.66	35.363	35.707
35.062	17.601	35.817	17.334	35.551	16.58	34.796	16.846
34.005	23.525	34.093	24.32	34.888	24.232	34.8	23.437
33.793	39.141	34.524	39.465	34.199	40.197	33.468	39.872
33.37	35.417	34.169	35.459	34.127	36.258	33.328	36.215
33.158	12.692	32.573	12.146	33.119	11.561	33.704	12.106
33.031	9.4755	32.36	9.0405	32.794	8.3689	33.466	8.8035
32.481	21.071	33.11	20.576	32.616	19.947	31.987	20.441
32.481	37.236	31.803	37.66	32.227	38.339	32.905	37.915
31.762	29.069	32.541	29.252	32.357	30.031	31.578	29.848
31.677	18.024	32.417	17.719	32.112	16.979	31.372	17.284
31.338	23.652	31.47	24.441	30.681	24.573	30.549	23.783
31.127	4.2278	30.325	4.2278	30.325	3.4278	31.127	3.4278
30.661	41.807	31.251	42.348	30.71	42.936	30.122	42.395
30.915	21.663	30.33	22.207	29.784	21.621	30.372	21.077
30.363	12.946	29.631	12.625	29.953	11.892	30.686	12.213
29.771	10.83	28.992	11.003	28.819	10.222	29.597	10.049
28.248	12.142	28.857	11.621	28.336	11.013	27.727	11.534
28.671	1.0539	27.884	0.92241	28.015	0.13327	28.806	0.26479
27.951	16.924	28.472	16.316	27.867	15.795	27.346	16.403
28.332	8.6715	27.545	8.5399	27.676	7.7506	28.468	7.8822
28.205	18.574	27.617	19.114	27.075	18.524	27.668	17.984
27.824	33.639	27.075	33.916	27.35	34.666	28.104	34.39
27.951	25.049	27.262	24.643	26.859	25.333	27.549	25.738
27.74	5.4553	26.953	5.5865	26.821	4.7976	27.609	4.666
27.274	40.918	26.474	40.918	26.474	41.718	27.274	41.718
26.766	12.269	25.975	12.357	25.886	11.561	26.682	11.473
25.878	11.041	26.398	10.43	25.785	9.9135	25.268	10.524
25.751	23.144	25.251	23.769	24.629	23.269	25.129	22.645
25.455	20.521	25.497	19.722	24.701	19.679	24.659	20.478
24.989	15.612	25.205	14.841	24.435	14.627	24.219	15.398
24.524	34.189	25.133	34.71	24.612	35.317	24.003	34.797
24.904	0.80003	24.105	0.80003	24.105	0	24.904	0
24.354	24.668	23.834	24.06	23.229	24.581	23.749	25.188
24.27	29.069	23.749	28.461	23.144	28.982	23.664	29.589
23.381	43.034	23.724	43.757	23	44.1	22.657	43.376
22.958	11.168	23.212	10.409	22.454	10.156	22.2	10.915
22.492	17.558	22.721	16.791	21.951	16.565	21.726	17.332
21.604	13.115	21.87	12.36	21.117	12.094	20.85	12.848
21.688	24.414	21.168	25.021	20.563	24.501	21.083	23.893
21.434	4.9898	21.65	4.2187	20.88	4.0046	20.664	4.7756
21.519	34.359	20.897	33.859	20.397	34.484	21.02	34.983
21.307	38.464	20.516	38.577	20.63	39.368	21.422	39.255
21.18	3.3391	20.457	3.6798	20.118	2.9559	20.842	2.6152
20.799	20.309	20.55	19.55	19.788	19.803	20.042	20.562
20.546	27.419	20.685	28.206	19.898	28.345	19.758	27.557
20.588	37.956	19.983	37.435	19.462	38.043	20.067	38.563
19.572	17.177	19.826	16.418	19.069	16.165	18.815	16.924
19.53	2.2812	19.703	1.5002	18.925	1.3266	18.751	2.1076
19.403	8.6291	18.603	8.6291	18.603	7.8289	19.403	7.8289
18.937	44.345	18.222	43.99	17.867	44.705	18.582	45.061
18.811	30.127	18.857	30.925	18.057	30.97	18.015	30.171
18.641	20.605	18.104	21.195	17.511	20.654	18.053	20.064
18.26	22.425	17.837	21.746	17.16	22.17	17.583	22.849
17.118	5.1167	17.545	4.4379	16.864	4.0141	16.441	4.6927
17.456	26.53	17.033	25.851	16.356	26.275	16.779	26.954
17.16	13.919	16.987	13.138	16.208	13.311	16.381	14.092
16.695	31.185	16.322	30.478	15.615	30.852	15.988	31.559
16.652	19.463	16.089	20.028	15.522	19.463	16.089	18.897
15.975	35.967	16.026	36.765	15.23	36.815	15.18	36.016
15.552	9.0946	16.043	8.4603	15.408	7.9724	14.921	8.6067
15.51	15.739	15.683	14.957	14.905	14.784	14.731	15.565
14.663	27.545	13.982	27.128	13.567	27.811	14.249	28.228
14.452	7.4442	13.864	7.9846	13.322	7.3947	13.914	6.8543
13.309	41.595	13.753	42.261	13.089	42.703	12.645	42.039
13.436	31.862	12.814	31.362	12.315	31.987	12.937	32.487
13.436	6.5555	12.641	6.5915	12.602	5.7925	13.402	5.7561
13.309	24.499	13.136	23.717	12.357	23.891	12.53	24.672
13.182	18.151	13.267	17.355	12.471	17.271	12.387	18.067
12.336	10.618	12.289	9.8191	11.494	9.8661	11.54	10.665
11.574	38.718	11.866	39.463	11.121	39.753	10.829	39.007
11.743	12.692	11.879	11.902	11.087	11.771	10.956	12.56
11.362	22.89	11.138	22.123	10.372	22.348	10.597	23.116
11.193	35.205	11.147	36.003	10.347	35.953	10.398	35.155
10.812	1.4771	10.855	0.67819	10.059	0.63613	10.017	1.4351
10.77	28.18	10.77	28.98	9.9702	28.98	9.9702	28.18
10.305	3.4661	9.6274	3.8901	9.2043	3.2117	9.8813	2.7877
9.4158	14.469	9.2127	13.695	8.4383	13.899	8.6456	14.673
9.3735	17.051	8.9884	16.351	8.2859	16.739	8.6753	17.439
9.1619	25.049	9.1619	25.849	8.3621	25.849	8.3621	25.049
8.7387	41.045	9.0519	41.782	8.3156	42.093	8.0024	41.355
8.9927	4.3973	8.2225	4.6114	8.0109	3.8404	8.7811	3.6263
8.8657	31.989	8.9503	32.784	8.1548	32.868	8.0701	32.072
8.908	21.494	8.4975	20.808	7.812	21.219	8.2225	21.905
8.6118	8.9677	7.8966	9.3253	7.5411	8.6097	8.2563	8.2521
7.046	1.2232	6.352	1.6155	5.9584	0.91814	6.6567	0.52593
6.8344	34.401	6.0685	34.171	5.8399	34.937	6.6059	35.167
6.7075	4.6512	5.9627	4.9411	5.6749	4.1954	6.4197	3.9054
5.9034	41.087	6.3308	41.766	5.6495	42.19	5.2263	41.511
5.6495	39.479	5.0867	38.913	4.5196	39.479	5.0867	40.045
5.6495	9.0523	5.294	9.7675	4.5789	9.4099	4.9343	8.6943
5.4379	20.013	5.2729	19.23	4.49	19.395	4.655	20.177
5.057	15.993	4.8455	15.222	4.0753	15.436	4.2869	16.207
4.6762	44.853	4.7608	45.649	3.9652	45.733	3.8806	44.938
4.7608	31.523	4.7608	32.323	3.961	32.323	3.961	31.523
4.6762	28.265	4.6762	29.065	3.8764	29.065	3.8764	28.265
4.6339	22.763	4.4223	21.992	3.6521	22.207	3.8637	22.978
3.9568	2.0696	3.4151	2.6575	2.8269	2.1148	3.3728	1.5269
3.3643	7.5289	3.2839	6.7329	2.4883	6.8166	2.5687	7.6122
3.0258	10.322	3.3178	9.5762	2.573	9.2859	2.281	10.032
2.1371	44.049	2.2725	44.841	1.4811	44.972	1.35	44.18
2.0948	2.0273	1.4854	2.5441	0.96909	1.9333	1.5785	1.4165
2.0101	5.9208	2.0101	5.1205	1.2103	5.1205	1.2103	5.9208
1.7562	14.723	1.5065	15.482	0.7448	15.229	0.99871	14.47
1.1214	28.561	0.63054	27.932	0	28.426	0.49513	29.055
71.583	4.2703	72.191	4.7909	72.711	4.1834	72.104	3.6627
71.71	32.074	71.794	32.869	72.59	32.785	72.506	31.99
70.737	44.176	71.511	43.973	71.714	44.747	70.941	44.951
70.06	17.685	70.56	18.31	71.184	17.81	70.685	17.186
69.383	36.856	69.973	36.315	70.513	36.905	69.923	37.445
68.833	35.925	69.173	35.2	69.897	35.541	69.557	36.265
69.341	40.706	69.951	40.189	70.468	40.8	69.857	41.317
68.494	15.696	68.974	16.336	69.614	15.856	69.134	15.216
68.748	10.237	68.748	9.437	69.548	9.437	69.548	10.237
68.494	9.4332	68.494	8.633	69.294	8.633	69.294	9.4332
68.494	29.577	68.698	30.35	69.471	30.147	69.268	29.373
66.928	2.789	67.028	1.9951	67.822	2.0944	67.722	2.8882
66.759	40.029	66.852	40.824	67.647	40.73	67.554	39.936
65.109	26.826	65.375	26.072	66.129	26.338	65.863	27.092
63.797	27.08	64.155	26.364	64.87	26.722	64.512	27.438
62.739	41.511	63.51	41.296	63.724	42.067	62.953	42.281
59.311	41.976	59.311	42.775	60.111	42.775	60.111	41.976
49.155	19.209	49.697	19.797	50.285	19.254	49.742	18.666
48.604	20.055	48.997	20.752	49.694	20.36	49.302	19.663
34.978	44.43	35.693	44.79	35.336	45.505	34.62	45.145
34.089	45.15	34.878	45.281	34.747	46.072	33.958	45.941
32.481	32.454	33.205	32.795	32.864	33.519	32.14	33.178
31.973	32.2	31.2	32.404	31.403	33.178	32.177	32.974
15.171	4.5666	14.388	4.7312	14.223	3.9483	15.006	3.7835
14.24	3.7623	14.761	3.1516	14.147	2.6348	13.631	3.2456
