# Supplementary material for: Ant collective cognition allows for efficient navigation through disordered environments
Source: eLife. 2020 May 12;9:e55195. doi: 10.7554/eLife.55195 (PMC7332297; doi:10.7554/eLife.55195)
Supplement: Source data 1. — Each row in every file corresponds to the four vertices of a single cube, ordered as follows: X1, Y1, X2, Y2, X3, Y3, Y4. [file elife-55195-data1.zip › 1440011_275_cubes.txt]

67.254	26.459	67.569	25.724	68.304	26.039	67.989	26.774
66.967	18.67	66.967	17.87	67.767	17.87	67.767	18.67
66.72	44.088	66.363	44.801	67.078	45.162	67.436	44.445
66.311	30.19	66.311	30.99	67.111	30.99	67.111	30.19
64.384	13.75	64.864	14.39	65.504	13.91	65.024	13.27
64.63	25.434	64.583	26.233	65.382	26.279	65.428	25.481
64.302	5.7556	64.118	4.977	64.897	4.7938	65.081	5.5723
62.826	35.355	62.6	36.123	63.368	36.349	63.593	35.581
62.58	20.473	62.624	21.272	63.423	21.228	63.378	20.429
61.145	14.119	61.752	14.64	62.273	14.032	61.666	13.512
60.981	30.108	61.207	29.34	61.974	29.566	61.748	30.334
60.899	4.5667	60.726	3.7859	61.507	3.6124	61.68	4.3932
60.448	17.563	60.897	16.901	61.559	17.349	61.11	18.011
60.735	2.4349	60.311	1.7566	60.99	1.3326	61.413	2.0109
60.284	35.15	60.537	35.909	61.296	35.656	61.043	34.897
59.423	22.482	59.781	21.767	60.496	22.125	60.138	22.84
59.218	28.468	59.691	27.823	60.336	28.296	59.863	28.941
59.136	10.388	59.56	11.067	60.238	10.643	59.815	9.9643
59.136	12.643	59.46	11.912	60.191	12.235	59.868	12.967
57.783	10.839	58.412	11.334	58.906	10.704	58.278	10.21
57.783	16.292	58.009	17.059	58.777	16.833	58.551	16.066
57.701	39.332	57.84	40.12	58.628	39.981	58.489	39.193
57.045	23.753	57.566	24.361	58.173	23.84	57.653	23.233
56.881	21.006	57.381	20.382	58.006	20.881	57.506	21.506
56.799	32.24	57.478	31.816	57.902	32.494	57.223	32.918
56.512	27.73	56.716	28.504	57.49	28.3	57.286	27.527
56.471	13.258	56.762	14.004	57.507	13.713	57.217	12.968
56.307	6.2885	56.352	5.4899	57.151	5.5342	57.106	6.3328
55.897	16.784	56.351	17.443	57.01	16.99	56.557	16.331
55.61	35.847	56.134	35.243	56.739	35.767	56.215	36.371
55.569	3.2548	56.36	3.3796	56.484	2.5894	55.694	2.4647
55.241	11.864	56	12.117	56.253	11.358	55.494	11.105
54.339	37.487	54.979	37.008	55.459	37.647	54.819	38.127
54.134	30.026	54.509	30.733	55.216	30.359	54.842	29.651
54.011	24.245	54.626	23.733	55.138	24.348	54.523	24.86
53.806	35.396	54.441	34.909	54.928	35.543	54.294	36.031
53.888	2.4759	53.465	1.7976	54.143	1.3736	54.567	2.0519
53.642	43.022	53.21	43.695	53.883	44.129	54.316	43.453
53.151	16.948	53.417	16.193	54.171	16.46	53.905	17.214
52.577	37.733	52.383	38.509	53.159	38.703	53.353	37.927
52.413	25.721	52.413	26.521	53.212	26.521	53.212	25.721
52.003	31.871	52.71	31.496	53.084	32.204	52.377	32.578
52.085	6.4525	52.884	6.4947	52.925	5.6957	52.127	5.6539
51.552	41.628	52.223	41.194	52.658	41.866	51.986	42.301
51.265	20.514	51.585	19.782	52.318	20.102	51.998	20.835
51.101	42.653	51.868	42.428	52.094	43.194	51.327	43.42
50.117	28.345	50.368	29.105	51.127	28.854	50.876	28.094
49.83	16.538	50.357	17.14	50.959	16.613	50.432	16.011
49.707	11.167	50.295	11.71	50.837	11.122	50.25	10.579
49.338	3.2548	50.004	3.6985	50.447	3.033	49.782	2.5893
49.01	25.147	49.554	24.561	50.141	25.105	49.596	25.692
48.559	40.398	49.21	39.933	49.675	40.584	49.024	41.05
48.928	6.3295	48.463	5.6785	49.114	5.2136	49.579	5.8646
48.354	23.794	48.765	23.108	49.451	23.52	49.04	24.206
47.944	31.83	47.944	32.629	48.744	32.629	48.744	31.83
47.042	10.265	46.994	9.467	47.792	9.4186	47.841	10.217
46.919	23.097	46.964	22.299	47.762	22.343	47.718	23.142
46.96	39.004	46.395	39.57	46.96	40.135	47.526	39.57
46.673	34.33	46.673	35.13	47.473	35.13	47.473	34.33
46.427	43.186	47.227	43.186	47.227	43.986	46.427	43.986
46.263	3.2138	47.052	3.3453	47.184	2.5563	46.395	2.4248
45.894	12.151	46.367	12.796	47.012	12.323	46.539	11.678
45.607	5.7556	45.233	5.0488	45.94	4.6745	46.314	5.3813
44.91	29.452	45.643	29.131	45.964	29.864	45.231	30.185
44.459	20.637	44.817	19.922	45.532	20.28	45.175	20.995
44.336	16.62	44.555	15.85	45.324	16.069	45.106	16.838
44.213	40.562	45.009	40.478	45.093	41.276	44.297	41.358
43.229	24.163	43.519	24.909	44.265	24.619	43.975	23.873
43.229	35.15	42.909	35.883	43.642	36.204	43.962	35.471
42.86	7.7234	43.519	8.1768	43.973	7.5176	43.314	7.0642
42.45	3.4598	43.233	3.6246	43.398	2.8419	42.615	2.6771
42.286	14.775	42.946	15.228	43.399	14.569	42.74	14.116
42.45	20.023	42.326	19.232	43.116	19.108	43.241	19.898
42.122	42.079	42.912	41.948	43.043	42.735	42.254	42.866
41.261	17.768	42.035	17.971	42.239	17.198	41.465	16.994
41.138	7.0675	41.897	7.3204	42.15	6.5616	41.391	6.3086
40.687	11.044	40.531	10.26	41.315	10.103	41.472	10.888
40.359	2.0659	41.099	2.3705	41.404	1.6308	40.664	1.3263
40.031	21.621	40.308	22.372	41.059	22.095	40.782	21.345
40.113	34.658	39.463	35.123	39.928	35.774	40.578	35.309
39.089	14.242	39.767	14.666	40.191	13.988	39.512	13.564
39.663	1.574	39.018	1.1009	39.491	0.45589	40.136	0.92891
39.13	37.979	38.542	38.522	39.084	39.109	39.672	38.567
38.761	32.24	39.556	32.323	39.472	33.119	38.677	33.035
38.843	10.798	38.39	10.139	39.049	9.6859	39.502	10.345
38.679	8.5434	37.993	8.1317	38.404	7.4459	39.09	7.8575
37.695	23.056	37.961	22.302	38.715	22.568	38.449	23.323
37.654	18.055	37.57	17.259	38.365	17.176	38.449	17.971
37.449	27.484	37.365	28.28	38.16	28.363	38.244	27.568
37.49	3.5418	36.861	3.0476	37.355	2.4186	37.984	2.9128
36.957	31.83	36.251	32.206	36.627	32.912	37.333	32.536
36.957	14.16	36.26	13.768	36.652	13.071	37.349	13.463
36.383	36.216	37.183	36.216	37.183	37.016	36.383	37.016
36.383	8.8713	35.776	8.3507	36.296	7.7435	36.903	8.2642
35.809	42.899	36.59	43.071	36.416	43.854	35.635	43.678
35.317	12.438	34.882	11.767	35.554	11.332	35.988	12.003
35.03	9.7733	34.271	9.5203	34.524	8.7615	35.283	9.0144
34.046	24.778	34.651	24.254	35.175	24.859	34.57	25.383
34.087	20.514	34.631	21.101	35.218	20.556	34.673	19.97
34.743	3.3778	34.027	3.0201	34.385	2.3046	35.101	2.6623
33.882	39.496	34.678	39.412	34.761	40.208	33.966	40.292
33.759	34.535	32.986	34.739	33.189	35.513	33.963	35.309
32.939	43.842	33.738	43.883	33.697	44.683	32.898	44.642
32.611	28.919	33.392	29.092	33.219	29.873	32.438	29.7
32.324	10.593	33.095	10.379	32.881	9.6085	32.11	9.8225
31.873	17.522	32.57	17.13	32.178	16.432	31.481	16.825
32.037	6.6575	31.266	6.4435	31.481	5.6727	32.251	5.8868
31.012	41.956	31.617	42.481	31.093	43.084	30.489	42.559
30.643	31.543	31.35	31.917	30.976	32.624	30.269	32.25
30.602	24.409	31.207	24.933	30.683	25.537	30.079	25.014
30.643	28.345	31.188	28.931	30.601	29.476	30.057	28.889
30.807	5.1816	30.053	4.9155	30.319	4.1612	31.074	4.4273
30.889	21.785	30.675	21.015	29.903	21.229	30.118	21.999
30.11	34.166	30.841	34.492	30.516	35.223	29.784	34.897
30.315	3.5828	29.571	3.2929	29.858	2.5474	30.605	2.8373
29.456	14.406	29.961	13.785	29.337	13.281	28.833	13.902
29.333	39.619	28.698	40.107	29.186	40.741	29.817	40.253
28.513	42.325	29.202	42.731	28.796	43.42	28.108	43.014
28.554	36.667	27.784	36.453	27.566	37.224	28.337	37.438
27.693	31.707	28.358	32.15	27.915	32.816	27.247	32.372
27.447	12.889	28.095	12.424	27.632	11.773	26.98	12.238
27.734	1.164	26.972	0.91103	27.226	0.15218	27.985	0.40513
27.037	35.437	27.603	36.003	27.037	36.568	26.472	36.003
27.078	6.7805	27.402	6.0495	26.669	5.7248	26.345	6.4558
26.996	10.798	27.32	10.067	26.587	9.7425	26.263	10.473
26.996	22.277	26.996	23.077	26.193	23.077	26.193	22.277
26.382	18.014	26.738	17.298	26.021	16.94	25.664	17.656
26.505	26.623	26.505	27.423	25.701	27.423	25.701	26.623
26.3	6.9855	25.537	7.2384	25.287	6.4796	26.045	6.2266
25.562	28.14	25.972	28.826	25.287	29.237	24.873	28.552
24.291	3.2138	25.02	2.8932	24.701	2.1604	23.967	2.481
24.742	40.562	23.971	40.348	23.754	41.12	24.524	41.333
24.619	37.651	23.823	37.745	23.918	38.539	24.709	38.446
24.742	32.281	24.119	31.776	23.614	32.397	24.237	32.901
24.168	9.7323	23.376	9.8712	23.237	9.0837	24.028	8.9447
24.127	0.79501	23.331	0.88332	23.241	0.088332	24.037	0
22.938	41.669	23.278	42.391	22.552	42.735	22.212	42.01
23.184	25.024	22.561	24.52	22.056	25.141	22.68	25.645
23.102	21.621	22.708	22.319	22.011	21.926	22.401	21.229
22.938	27.033	22.786	27.819	22.003	27.671	22.151	26.885
22.364	6.3705	22.885	5.7634	22.274	5.2427	21.753	5.8499
21.913	36.872	22.036	37.662	21.245	37.787	21.122	36.997
21.585	17.932	21.7	17.141	20.913	17.022	20.794	17.813
20.642	13.791	20.904	13.037	20.15	12.771	19.888	13.525
20.355	32.568	19.855	31.942	19.228	32.441	19.728	33.067
19.904	30.805	19.375	30.203	18.773	30.73	19.301	31.332
19.658	4.8126	18.977	5.2365	18.555	4.5585	19.232	4.1345
19.576	22.769	19.277	22.027	18.535	22.324	18.83	23.067
19.412	27.361	19.322	28.156	18.527	28.068	18.617	27.273
19.084	25.639	18.908	24.859	18.129	25.032	18.301	25.813
18.961	19.695	18.559	19.002	17.866	19.403	18.268	20.095
18.633	11.413	17.899	11.734	17.579	11.001	18.309	10.681
18.469	43.063	17.743	42.723	17.403	43.444	18.125	43.785
18.305	0.87701	17.571	1.1976	17.252	0.46478	17.981	0.14417
17.772	36.872	18.268	37.497	17.645	37.997	17.145	37.372
17.649	39.004	18.215	39.57	17.649	40.135	17.083	39.57
17.157	20.186	17.194	19.388	16.395	19.348	16.358	20.147
17.198	9.4863	16.673	10.091	16.067	9.567	16.591	8.9623
16.214	5.7966	15.419	5.8851	15.329	5.0898	16.124	5.0016
15.886	13.914	16.1	13.143	15.329	12.929	15.116	13.7
15.558	10.47	15.558	9.6704	14.755	9.6704	14.755	10.47
15.435	28.345	15.349	29.141	14.554	29.057	14.636	28.261
15.23	32.65	15.362	33.439	14.57	33.57	14.439	32.781
15.189	17.85	14.796	18.547	14.099	18.155	14.488	17.458
14.902	15.595	14.902	14.795	14.099	14.795	14.099	15.595
14.779	21.293	14.497	20.545	13.746	20.827	14.029	21.575
14.738	3.8288	14.037	4.221	13.648	3.5238	14.345	3.1316
14.246	8.3384	14.669	7.6603	13.988	7.2364	13.566	7.9145
14.369	36.667	13.845	36.063	13.238	36.587	13.763	37.191
13.795	31.092	13.435	30.376	12.721	30.734	13.078	31.45
13.631	11.126	13.176	11.785	12.516	11.332	12.971	10.673
12.853	23.794	12.725	23.004	11.934	23.129	12.061	23.919
12.238	40.111	11.672	39.546	11.106	40.111	11.672	40.677
11.336	3.0088	11.832	2.3842	11.209	1.8845	10.708	2.5091
11.131	9.0353	11.176	8.2371	10.38	8.1879	10.331	8.9865
10.598	33.265	9.8516	32.966	9.5564	33.709	10.298	34.007
10.475	27.32	10.475	28.12	9.6712	28.12	9.6712	27.32
10.475	20.965	10.102	20.258	9.3924	20.63	9.7655	21.338
10.065	37.159	9.5195	36.573	8.9332	37.117	9.4785	37.704
9.4088	7.3954	9.7819	6.6887	9.0726	6.3144	8.6996	7.0211
8.9988	8.8303	8.2814	9.1882	7.9247	8.4728	8.6381	8.1149
8.6709	31.051	8.7119	31.85	7.9124	31.892	7.8714	31.093
8.6299	20.801	8.2855	21.525	7.5639	21.185	7.9042	20.461
8.1789	42.366	7.5475	41.87	7.0556	42.502	7.6828	42.994
8.0969	11.454	7.5311	12.02	6.9654	11.454	7.5311	10.889
8.0149	0.959	7.3795	1.4467	6.8916	0.81268	7.527	0.32497
7.4819	25.885	7.1376	26.609	6.416	26.268	6.7563	25.544
7.195	18.219	6.7932	17.525	6.1003	17.923	6.498	18.617
6.744	15.308	6.4078	14.581	5.6822	14.914	6.0143	15.642
6.703	33.347	5.9692	33.026	5.6494	33.759	6.3791	34.08
6.088	9.5683	6.3381	8.8094	5.5797	8.5565	5.3255	9.3153
6.17	3.9108	6.293	3.1206	5.5018	2.9959	5.3788	3.786
5.3091	6.3705	5.6494	5.6469	4.9237	5.3062	4.5835	6.0298
4.8171	2.1479	4.8581	1.3491	4.0587	1.3071	4.0177	2.1058
4.6532	30.641	4.604	31.439	3.8045	31.392	3.8537	30.594
4.5302	27.361	4.5712	28.16	3.7717	28.202	3.7307	27.403
4.4482	36.749	3.8127	36.263	3.3249	36.899	3.9603	37.385
3.8742	22.646	3.4478	23.325	2.7714	22.901	3.1937	22.222
2.3163	2.5579	2.6033	1.8124	1.8572	1.5225	1.5702	2.268
2.1113	42.735	2.2835	43.514	1.5005	43.69	1.3283	42.907
2.0293	5.6326	1.9843	4.834	1.1848	4.8758	1.2299	5.6748
1.9064	15.431	1.9064	14.631	1.1028	14.631	1.1028	15.431
1.1274	27.771	0.65185	27.126	0.0081994	27.599	0.47966	28.244
1.0044	12.438	0.76254	13.201	0	12.96	0.23778	12.197
70.164	31.051	70.248	31.846	71.044	31.762	70.96	30.967
69.344	4.0748	69.949	4.5986	70.473	3.9942	69.868	3.4703
68.566	42.776	69.342	42.584	69.536	43.358	68.76	43.551
68.033	22.728	68.107	23.525	68.903	23.45	68.829	22.654
67.91	6.1655	68.057	5.3792	68.843	5.5268	68.696	6.3131
67.459	9.3223	68.124	9.7659	68.568	9.1005	67.902	8.6569
67.213	35.683	67.842	35.189	68.336	35.818	67.707	36.312
66.72	34.74	67.078	34.025	67.794	34.383	67.436	35.098
67.172	39.414	67.822	38.949	68.287	39.6	67.637	40.065
67.008	19.408	67.487	18.768	68.127	19.247	67.648	19.887
66.925	12.889	66.976	12.091	67.774	12.141	67.724	12.939
65.86	10.88	65.904	10.082	66.703	10.126	66.658	10.924
65.696	29.165	65.899	29.938	66.673	29.735	66.469	28.961
64.753	38.717	64.837	39.513	65.632	39.429	65.548	38.633
64.22	33.633	64.39	34.415	65.172	34.245	65.001	33.463
64.261	43.186	63.946	43.92	64.681	44.236	64.996	43.502
62.662	43.719	63.393	43.395	63.718	44.125	62.987	44.449
62.334	8.9123	62.828	9.5412	63.457	9.0472	62.963	8.4183
62.211	1.533	63.007	1.6125	63.087	0.81662	62.291	0.737
62.17	37.528	62.295	38.318	63.085	38.194	62.96	37.404
59.874	39.004	59.743	39.793	60.532	39.924	60.663	39.136
24.824	15.8	24.078	16.09	23.786	15.344	24.533	15.054
23.799	15.267	23.151	15.74	22.68	15.095	23.323	14.622
14.861	42.858	14.058	42.858	14.058	43.658	14.861	43.658
13.918	43.76	14.415	44.383	13.791	44.883	13.291	44.26
9.7368	15.39	9.5687	14.607	8.7856	14.772	8.9537	15.555
9.6548	13.914	9.2776	14.621	8.5725	14.247	8.9455	13.54
4.8581	41.177	4.1817	40.744	3.7512	41.419	4.4236	41.85
1.4964	19.572	1.07	18.893	0.39357	19.317	0.81584	19.995
