# Supplementary material for: Ant collective cognition allows for efficient navigation through disordered environments
Source: eLife. 2020 May 12;9:e55195. doi: 10.7554/eLife.55195 (PMC7332297; doi:10.7554/eLife.55195)
Supplement: Source data 1. — Each row in every file corresponds to the four vertices of a single cube, ordered as follows: X1, Y1, X2, Y2, X3, Y3, Y4. [file elife-55195-data1.zip › 1460001_200_cubes.txt]

0.80785	25.419	0.83324	26.218	0.034622	26.243	0.0092325	25.445
1.5926	40.099	1.5672	40.898	0.76861	40.872	0.794	40.074
1.7773	22.764	1.7773	21.964	0.97865	21.964	0.97865	22.764
2.3312	46.493	1.5441	46.35	1.4033	47.137	2.1904	47.28
2.5389	36.752	2.3081	37.516	1.5418	37.286	1.7726	36.519
2.8852	14.617	2.3751	15.233	1.7588	14.724	2.2689	14.107
2.9544	4.1378	3.2152	3.3812	2.4582	3.1211	2.1973	3.8777
3.2545	28.397	3.2314	29.196	2.4328	29.172	2.4559	28.374
3.9931	41.207	3.2222	40.995	3.0121	41.768	3.783	41.978
4.1085	6.9537	3.5061	7.4786	2.9798	6.875	3.5845	6.3499
3.9469	0.95254	4.1177	0.17097	3.3376	0	3.1668	0.78158
4.5239	31.421	4.1085	30.735	3.4253	31.151	3.8407	31.836
4.6163	10.347	4.1177	10.971	3.4922	10.472	3.9908	9.847
4.9625	35.714	4.4362	35.111	3.8338	35.638	4.3601	36.24
5.4472	21.61	4.9556	22.242	4.3254	21.751	4.8171	21.119
5.4472	40.584	4.6647	40.418	4.4985	41.2	5.281	41.366
6.0935	14.547	5.4172	14.976	4.9902	14.3	5.6665	13.872
6.2089	23.988	6.0196	23.211	5.2441	23.398	5.431	24.175
7.5245	21.01	6.9152	21.528	6.3981	20.918	7.0075	20.4
8.2631	18.61	7.6238	19.089	7.1437	18.448	7.7853	17.969
8.24	30.774	8.4062	31.557	7.6238	31.723	7.4576	30.941
9.3479	6.7921	8.6763	7.2247	8.2423	6.5519	8.9163	6.1191
9.3941	28.074	9.0571	28.799	8.33	28.459	8.6693	27.735
9.3479	47.831	8.5609	47.688	8.4178	48.475	9.2048	48.618
9.5326	1.8066	8.8263	2.1831	8.4501	1.4771	9.1564	1.1006
9.7865	37.145	9.1748	36.63	8.6601	37.242	9.2718	37.756
9.6942	13.047	8.9048	13.179	8.7732	12.39	9.5626	12.258
9.5095	44.185	9.9988	44.817	9.3641	45.306	8.8748	44.672
11.656	23.781	11.271	24.48	10.569	24.095	10.957	23.393
12.072	10.531	12.242	9.7498	11.462	9.5787	11.291	10.36
13.318	5.3842	12.531	5.5273	12.388	4.7402	13.175	4.5971
13.549	18.264	13.789	17.5	13.025	17.261	12.785	18.025
14.033	32.529	14.223	33.306	13.445	33.493	13.256	32.715
14.587	30.936	14.183	30.246	13.493	30.65	13.897	31.34
14.68	24.312	14.442	25.076	13.678	24.835	13.916	24.072
14.98	37.029	14.202	36.842	14.015	37.62	14.793	37.807
15.072	7.5307	14.273	7.5065	14.297	6.7067	15.097	6.731
15.603	15.425	14.931	15.857	14.497	15.184	15.171	14.752
15.418	11.478	15.785	10.767	15.074	10.4	14.707	11.111
15.372	4.2301	15.815	3.5644	15.151	3.1206	14.707	3.7863
16.157	47.301	15.379	47.483	15.561	48.261	16.339	48.078
15.926	3.3761	16.563	2.8921	16.078	2.255	15.441	2.7391
15.972	41.969	16.563	42.509	16.021	43.097	15.432	42.557
17.796	21.703	17.77	20.903	16.972	20.928	16.997	21.728
17.911	31.928	18.287	32.635	17.581	33.011	17.205	32.305
18.28	28.097	17.895	27.395	17.193	27.783	17.581	28.482
17.75	47.024	18.417	47.467	17.971	48.131	17.306	47.688
18.257	35.044	18.643	35.746	17.941	36.129	17.556	35.428
18.465	44.346	19.155	44.75	18.751	45.44	18.061	45.036
19.411	14.294	19.878	13.642	19.227	13.178	18.76	13.828
19.181	7.2076	19.901	6.8591	19.552	6.1389	18.832	6.4875
19.942	19.972	19.187	20.235	18.924	19.479	19.679	19.216
20.265	47.624	20.877	48.141	20.36	48.75	19.748	48.233
20.704	29.274	19.91	29.172	19.808	29.964	20.602	30.068
20.496	40.03	21.221	40.367	20.884	41.092	20.159	40.755
20.912	35.344	21.452	35.933	20.863	36.473	20.323	35.885
21.489	2.2913	20.697	2.4111	20.579	1.6201	21.369	1.5002
21.973	8.4078	21.175	8.3829	21.2	7.5831	21.999	7.6081
21.973	24.565	22.052	25.362	21.256	25.438	21.177	24.642
22.389	41.946	22.839	42.606	22.179	43.056	21.729	42.396
22.689	13.97	21.89	13.919	21.943	13.121	22.74	13.172
23.428	4.7379	22.703	4.3995	23.042	3.6745	23.767	4.0129
23.866	18.656	24.233	17.945	23.524	17.578	23.155	18.288
24.189	23.688	24.307	22.896	23.515	22.779	23.398	23.571
23.797	11.708	24.561	11.47	24.323	10.706	23.559	10.945
24.097	37.099	24.72	37.599	24.217	38.223	23.594	37.719
24.42	4.1609	24.999	3.6078	24.445	3.0297	23.868	3.5827
24.905	46.47	25.611	46.846	25.235	47.552	24.529	47.176
25.482	15.24	25.983	14.616	25.359	14.115	24.859	14.739
25.574	29.551	26.091	30.16	25.479	30.677	24.965	30.068
25.574	43.123	26.117	43.711	25.528	44.252	24.986	43.663
26.29	24.589	26.361	25.385	25.563	25.454	25.493	24.658
26.867	38.553	27.548	38.973	27.125	39.654	26.444	39.231
26.959	11.708	27.61	11.243	27.146	10.592	26.495	11.057
27.351	4.1609	26.735	3.651	27.245	3.0345	27.861	3.5441
28.159	34.237	27.365	34.336	27.464	35.13	28.258	35.031
28.044	46.308	28.713	46.747	28.275	47.416	27.605	46.977
28.575	13.416	27.85	13.078	28.189	12.353	28.914	12.691
28.69	28.859	27.984	29.235	28.36	29.941	29.066	29.565
28.113	26.112	28.907	26.013	29.006	26.807	28.212	26.906
28.482	18.771	29.237	18.504	28.969	17.75	28.215	18.017
29.059	42.315	29.683	42.816	29.179	43.439	28.556	42.936
29.89	7.7385	29.129	7.4929	29.376	6.7314	30.137	6.977
29.636	21.91	29.168	21.262	29.816	20.793	30.285	21.441
29.452	39.591	30.241	39.451	30.38	40.24	29.59	40.378
29.821	37.237	30.532	37.604	30.165	38.315	29.454	37.948
30.052	4.5533	30.809	4.2931	30.548	3.5365	29.791	3.7966
30.79	43.885	30.054	44.194	30.363	44.93	31.1	44.621
30.652	11.962	30.114	11.37	30.705	10.832	31.245	11.424
31.044	2.7529	31.829	2.596	31.672	1.8115	30.887	1.9684
31.137	23.758	31.363	24.524	32.132	24.298	31.905	23.531
31.829	19.325	31.541	18.579	32.286	18.29	32.575	19.037
32.545	41.092	31.891	41.551	32.351	42.206	33.006	41.745
31.898	25.604	32.159	26.359	32.916	26.1	32.655	25.343
32.014	34.375	32.78	34.142	33.011	34.908	32.247	35.139
32.175	30.705	32.937	30.458	33.184	31.22	32.422	31.464
33.629	15.863	33.313	15.128	34.05	14.812	34.366	15.547
34.045	10.485	34.795	10.766	35.074	10.017	34.327	9.7359
35.453	46.146	34.876	46.698	35.428	47.277	36.007	46.724
36.353	37.56	36.141	38.331	36.912	38.543	37.124	37.773
36.192	26.25	36.215	27.049	37.016	27.026	36.992	26.227
37.346	42.915	37.009	43.64	37.733	43.977	38.07	43.252
37.669	7.9	37.172	7.2727	37.8	6.7762	38.297	7.4033
37.623	29.643	38.262	29.163	38.742	29.803	38.103	30.283
37.876	17.71	37.934	16.911	38.73	16.968	38.675	17.766
38.523	12.493	38.329	11.717	39.104	11.523	39.298	12.299
38.407	23.227	38.82	23.912	39.506	23.501	39.093	22.814
38.846	30.82	39.377	30.22	39.975	30.751	39.446	31.349
39.354	3.4915	38.774	2.9392	39.328	2.3603	39.908	2.9129
39.492	34.79	39.423	35.587	40.219	35.656	40.288	34.86
39.977	21.61	40.607	22.105	41.101	21.476	40.471	20.981
40.877	42.892	40.3	43.444	40.852	44.023	41.431	43.469
40.646	13.624	41.396	13.905	41.676	13.156	40.928	12.875
40.946	38.553	41.549	38.024	42.075	38.627	41.473	39.155
41.408	1.368	42.197	1.507	42.336	0.71917	41.546	0.58013
41.569	46.931	42.35	47.114	42.165	47.891	41.387	47.709
42.724	34.006	42.301	34.684	42.982	35.107	43.404	34.426
42.539	22.741	42.924	23.444	43.626	23.058	43.241	22.357
43.093	4.8071	42.527	4.2414	43.093	3.6757	43.658	4.2414
43.716	18.01	44.258	18.598	44.847	18.057	44.305	17.468
44.316	38.553	43.968	39.273	44.688	39.621	45.036	38.901
44.455	8.2924	44.018	7.6224	44.688	7.1852	45.126	7.8553
44.27	30.451	44.579	31.187	45.318	30.878	45.009	30.142
46.14	27.612	46.26	28.402	47.051	28.282	46.931	27.492
46.44	42.984	46.414	43.783	47.215	43.808	47.24	43.01
46.417	24.935	46.698	24.185	47.447	24.466	47.166	25.214
46.463	46.262	47.196	45.941	47.517	46.673	46.784	46.994
46.832	10.508	46.523	9.7703	47.261	9.461	47.57	10.199
47.64	18.217	47.834	17.441	48.61	17.635	48.416	18.412
47.848	2.3144	48.642	2.4078	48.736	1.6132	47.942	1.5198
48.056	34.814	47.913	35.601	48.7	35.744	48.843	34.957
48.587	30.728	48.659	31.524	49.456	31.453	49.383	30.654
49.579	5.9381	50.245	6.382	50.688	5.7163	50.023	5.2725
49.602	13.67	50.114	14.285	50.729	13.773	50.217	13.158
49.925	44.346	50.479	43.767	51.057	44.321	50.503	44.9
50.018	41.276	50.534	40.665	51.145	41.182	50.628	41.793
50.248	31.582	50.198	32.381	50.997	32.429	51.047	31.631
50.71	47.093	50.352	47.808	51.068	48.166	51.426	47.451
50.502	21.98	50.548	21.181	51.347	21.227	51.301	22.025
50.918	17.94	51.383	18.592	52.034	18.126	51.569	17.475
51.195	27.127	51.837	26.65	52.314	27.294	51.671	27.769
51.449	42.176	52.19	41.874	52.491	42.615	51.75	42.917
51.795	36.752	51.578	37.521	52.348	37.738	52.565	36.969
51.864	1.4603	52.57	1.8368	52.946	1.1309	52.241	0.75441
52.003	6.7921	52.027	5.9924	52.826	6.0166	52.802	6.8164
52.372	10.601	52.474	9.807	53.268	9.9095	53.165	10.703
53.411	44.462	52.938	45.108	53.584	45.579	54.056	44.932
53.503	20.341	54.006	20.963	54.628	20.461	54.125	19.838
54.126	37.099	53.932	37.874	54.708	38.068	54.902	37.292
54.034	22.164	54.125	22.959	54.919	22.868	54.829	22.073
54.495	10.116	54.521	9.3161	55.321	9.3419	55.295	10.142
55.211	30.451	55.478	31.204	56.233	30.936	55.965	30.183
55.211	26.92	55.427	27.688	56.198	27.474	55.981	26.703
55.465	2.4067	55.235	1.6403	56.001	1.4105	56.231	2.1768
55.88	34.421	56.161	35.169	56.91	34.89	56.629	34.14
55.996	5.7535	56.733	6.0628	57.043	5.3251	56.305	5.0156
56.134	16.348	56.792	16.803	57.247	16.145	56.59	15.69
56.296	48.016	57.068	47.804	57.278	48.577	56.506	48.787
56.619	18.333	56.642	17.533	57.442	17.557	57.418	18.356
56.619	12.747	57.079	13.401	57.734	12.941	57.273	12.287
57.173	43.908	57.247	44.704	58.044	44.628	57.969	43.831
57.842	2.4529	58.307	3.104	58.958	2.6389	58.493	1.9878
58.258	36.614	58.567	35.875	59.305	36.185	58.995	36.923
58.35	39.014	59.008	38.557	59.463	39.215	58.805	39.672
58.419	9.0079	58.543	8.2174	59.333	8.3409	59.21	9.1314
59.066	29.205	59.498	28.531	60.171	28.965	59.738	29.636
59.689	2.8222	59.81	2.0313	60.601	2.1527	60.48	2.9436
60.104	35.252	60.852	34.968	61.136	35.716	60.387	36
60.589	44.462	61.278	44.055	61.684	44.745	60.994	45.149
60.774	11.685	61.062	10.939	61.808	11.228	61.52	11.974
61.397	31.975	61.52	32.764	62.311	32.642	62.187	31.85
61.512	18.933	61.772	19.69	62.529	19.429	62.269	18.673
61.651	47.97	61.699	48.769	62.498	48.72	62.449	47.921
61.674	23.573	62.263	24.113	62.804	23.524	62.215	22.983
62.02	46.724	62.492	46.077	63.138	46.548	62.666	47.194
62.228	33.406	62.034	34.181	62.81	34.375	63.004	33.599
62.966	16.694	62.823	15.907	63.61	15.764	63.753	16.551
63.197	26.066	63.147	26.864	63.946	26.913	63.995	26.114
63.359	1.2064	63.385	0.40683	64.185	0.43349	64.158	1.2331
63.682	40.63	64.319	40.145	64.803	40.782	64.166	41.267
63.936	36.291	63.861	37.087	64.657	37.161	64.732	36.365
64.074	43.931	63.898	44.711	64.678	44.886	64.855	44.106
64.374	29.251	64.474	30.045	65.267	29.946	65.168	29.152
64.444	9.585	64.595	8.7995	65.381	8.9514	65.229	9.7371
64.651	6.8383	65.217	7.404	65.783	6.8383	65.217	6.2726
64.697	2.6837	65.445	2.9673	65.729	2.2193	64.981	1.9356
65.459	1.0679	66.047	1.6106	66.59	1.0227	66.002	0.48007
66.729	46.146	67.48	45.872	67.754	46.624	67.002	46.897
67.352	9.8158	67.917	10.382	68.483	9.8158	67.917	9.2501
67.398	15.494	67.586	14.716	68.364	14.905	68.175	15.682
67.421	17.548	67.544	16.757	68.335	16.881	68.211	17.672
67.744	40.099	68.381	39.614	68.865	40.252	68.228	40.736
67.859	36.868	68.098	36.104	68.862	36.342	68.623	37.106
67.952	6.2613	68.531	6.8129	69.083	6.2336	68.504	5.6819
68.113	32.69	68.736	32.187	69.238	32.81	68.616	33.311
68.229	25.35	68.229	26.149	69.029	26.149	69.029	25.35
68.69	13.578	69.158	14.227	69.807	13.76	69.34	13.111
36.376	44.785	37.177	44.785	37.177	45.583	36.376	45.583
37.115	44.392	37.897	44.226	38.063	45.009	37.281	45.175
