# Supplementary material for: Ant collective cognition allows for efficient navigation through disordered environments
Source: eLife. 2020 May 12;9:e55195. doi: 10.7554/eLife.55195 (PMC7332297; doi:10.7554/eLife.55195)
Supplement: Source data 1. — Each row in every file corresponds to the four vertices of a single cube, ordered as follows: X1, Y1, X2, Y2, X3, Y3, Y4. [file elife-55195-data1.zip › 1460002_200_cubes.txt]

1.2234	19.125	1.2004	18.326	0.40166	18.35	0.42474	19.15
1.4081	40.154	1.385	40.955	0.58633	40.93	0.60941	40.131
2.1237	46.572	1.3412	46.405	1.1773	47.188	1.9598	47.354
2.3545	29.905	1.9621	29.21	1.265	29.605	1.6597	30.3
2.3315	36.83	2.1329	37.606	1.3573	37.405	1.5582	36.629
2.5623	9.8226	2.3522	9.0509	1.5812	9.2614	1.7913	10.033
2.7931	4.3748	3.0609	3.6209	2.3084	3.3534	2.0406	4.1073
4.2936	26.835	3.6911	26.309	3.1648	26.913	3.7696	27.437
3.9242	1.3047	4.0443	0.51378	3.2548	0.39395	3.1348	1.1849
4.4552	24.296	4.2913	23.513	3.5087	23.679	3.6726	24.462
4.8014	11.6	4.0651	11.909	3.7557	11.172	4.4921	10.862
5.4247	18.017	4.8845	18.607	4.2959	18.067	4.8361	17.477
5.3554	32.352	5.1408	33.123	4.3698	32.906	4.5867	32.135
5.9094	14.716	5.2654	15.188	4.7922	14.543	5.4385	14.07
5.7017	42.024	6.1634	42.68	5.5078	43.139	5.0484	42.486
6.0018	35.861	6.2557	36.62	5.4962	36.874	5.2446	36.115
6.9713	23.372	6.6527	22.64	5.9187	22.961	6.2395	23.693
7.5484	6.5909	6.8905	7.0463	6.4358	6.3884	7.0936	5.9332
8.0101	30.875	8.1994	31.652	7.4214	31.842	7.2345	31.064
8.5872	36.115	8.4902	36.909	7.6961	36.812	7.7931	36.018
9.1181	47.864	8.3286	47.742	8.2063	48.531	8.9957	48.656
9.3258	2.0434	8.6056	2.3917	8.2594	1.6717	8.9773	1.3233
9.4413	13.885	8.8526	14.425	8.3125	13.834	8.9034	13.295
9.1873	27.273	9.3489	28.058	8.5664	28.22	8.4048	27.435
9.4643	43.848	9.7113	44.609	8.9496	44.856	8.7049	44.095
10.295	41.008	10.529	41.775	9.7621	42.006	9.5313	41.241
11.288	25.011	10.808	25.651	10.168	25.173	10.649	24.531
11.196	21.272	11.032	20.49	10.249	20.656	10.413	21.438
11.703	33.183	11.256	32.52	10.593	32.971	11.043	33.633
12.05	10.954	11.39	11.403	10.939	10.741	11.602	10.292
12.327	34.845	12.645	35.579	11.911	35.898	11.593	35.164
12.788	7.1218	12.02	7.3383	11.803	6.5683	12.574	6.3517
12.742	15.293	13.176	14.621	12.502	14.188	12.071	14.861
12.835	39.808	13.109	40.561	12.357	40.833	12.084	40.083
13.758	25.081	13.527	24.316	12.761	24.547	12.994	25.314
13.758	3.4746	12.959	3.4746	12.959	2.6747	13.758	2.6747
13.989	28.705	14.014	29.506	13.215	29.529	13.19	28.73
14.474	10.1	15.014	9.5089	14.423	8.9694	13.885	9.5601
15.397	16.032	14.908	16.663	14.275	16.172	14.767	15.541
15.443	45.048	14.644	45.048	14.644	45.849	15.443	45.849
16.089	37.523	15.328	37.285	15.088	38.049	15.852	38.287
16.782	6.1061	16.089	6.5029	15.692	5.8086	16.385	5.4115
16.643	3.3592	15.882	3.1182	16.122	2.3552	16.886	2.5965
17.567	28.843	17.119	28.181	16.456	28.631	16.907	29.293
17.798	24.965	17.578	24.196	16.81	24.416	17.029	25.184
17.659	32.006	18.026	32.717	17.315	33.084	16.948	32.373
18.536	15.478	17.74	15.43	17.786	14.631	18.585	14.68
18.998	21.249	18.444	21.826	17.867	21.271	18.423	20.695
19.483	30.09	18.696	29.956	18.562	30.745	19.349	30.879
20.037	16.909	19.328	17.277	18.959	16.566	19.67	16.199
20.152	34.637	19.363	34.522	19.245	35.314	20.037	35.429
20.891	46.802	20.092	46.802	20.092	47.603	20.891	47.603
20.729	8.3452	21.073	7.6225	20.351	7.2797	20.007	8.0025
20.729	41.308	21.272	41.899	20.681	42.44	20.141	41.849
21.122	14.209	20.334	14.065	20.478	13.278	21.265	13.421
21.56	33.183	20.771	33.305	20.893	34.097	21.685	33.975
21.722	25.588	21.699	26.389	20.898	26.364	20.923	25.563
21.976	4.5364	21.179	4.466	21.251	3.6692	22.047	3.7396
22.022	20.303	22.283	19.546	21.526	19.286	21.267	20.042
23.061	36.184	23.615	36.763	23.038	37.315	22.484	36.738
23.476	27.504	23.502	28.305	22.701	28.328	22.678	27.527
23.268	10.169	23.952	9.7508	23.534	9.0687	22.851	9.4867
24.007	34.429	23.22	34.568	23.358	35.357	24.148	35.217
24.423	42.74	23.64	42.906	23.806	43.688	24.589	43.522
25.023	23.442	24.778	22.681	24.016	22.927	24.263	23.689
24.63	46.479	25.328	46.874	24.933	47.571	24.238	47.176
24.653	1.8356	25.406	1.5602	25.129	0.80918	24.379	1.0846
25.207	13.331	24.409	13.308	24.432	12.509	25.231	12.532
24.954	38.654	25.635	39.076	25.212	39.755	24.533	39.335
25.531	29.582	26.011	30.221	25.371	30.701	24.891	30.062
25.669	20.441	26.424	20.174	26.156	19.42	25.404	19.687
25.992	9.0839	26.747	8.8164	26.479	8.0625	25.727	8.33
26.385	34.129	27.008	34.633	26.505	35.256	25.884	34.753
26.731	25.334	27.373	25.815	26.893	26.454	26.251	25.974
26.546	41.216	27.336	41.355	27.195	42.144	26.408	42.003
27.931	5.529	27.165	5.3033	27.391	4.536	28.158	4.7615
27.77	46.318	27.156	46.83	27.668	47.444	28.282	46.932
28.647	7.5373	27.89	7.282	28.146	6.5239	28.903	6.7792
28.809	14.878	28.116	14.481	28.511	13.787	29.206	14.183
28.416	21.134	28.178	20.37	28.942	20.132	29.18	20.895
28.97	31.198	29.771	31.198	29.771	31.999	28.97	31.999
30.055	2.4589	29.284	2.2478	29.496	1.4762	30.267	1.6873
30.517	43.94	29.776	44.242	30.078	44.983	30.819	44.681
30.309	27.297	30.801	26.666	31.433	27.156	30.941	27.788
30.794	39.946	30.318	40.591	30.962	41.066	31.438	40.424
31.348	23.511	31.396	24.31	32.195	24.263	32.146	23.465
31.833	18.225	31.412	17.546	32.091	17.124	32.513	17.803
32.617	6.7063	31.872	6.4205	32.156	5.6733	32.904	5.9591
32.202	14.924	32.959	15.184	33.22	14.428	32.463	14.168
32.41	2.5974	33.178	2.8199	33.402	2.0515	32.634	1.829
32.871	37.246	32.333	37.839	32.927	38.377	33.465	37.784
32.825	32.006	32.421	32.696	33.111	33.1	33.515	32.41
33.194	40.477	32.447	40.759	32.728	41.507	33.476	41.228
33.795	11.415	34.579	11.254	34.418	10.471	33.635	10.632
34.395	20.972	35.124	21.301	35.454	20.572	34.725	20.243
35.134	46.179	34.568	46.745	35.134	47.31	35.699	46.745
35.272	30.297	34.977	31.041	35.718	31.339	36.015	30.595
35.826	4.9288	36.609	5.0955	36.777	4.313	35.995	4.1465
35.941	25.611	36.258	24.877	36.992	25.191	36.678	25.928
36.449	35.884	36.131	36.618	36.862	36.939	37.183	36.205
36.634	17.556	37.236	18.084	37.765	17.484	37.163	16.955
37.396	8.1837	36.858	7.5929	37.449	7.0535	37.987	7.6442
37.465	38.423	38.257	38.303	38.377	39.095	37.585	39.215
37.696	12.847	38.462	13.079	38.695	12.313	37.929	12.081
38.735	10.838	38.474	10.083	39.229	9.8203	39.492	10.576
39.035	3.6823	38.469	3.1168	39.035	2.551	39.6	3.1168
39.266	36.161	38.728	36.752	39.319	37.292	39.856	36.701
38.85	24.065	39.187	23.34	39.914	23.677	39.577	24.402
38.873	28.705	38.898	29.506	39.699	29.48	39.674	28.679
40.558	42.924	39.981	43.478	40.535	44.055	41.112	43.501
40.258	38.354	41.059	38.321	41.091	39.12	40.293	39.152
41.066	33.137	40.771	33.88	41.512	34.178	41.809	33.435
40.789	28.566	41.094	29.307	41.835	29.002	41.53	28.261
41.066	1.5586	41.849	1.7246	42.015	0.94207	41.232	0.77608
41.228	46.987	42.008	47.165	41.83	47.945	41.05	47.767
41.482	20.764	41.83	20.044	42.55	20.392	42.202	21.112
42.728	4.975	42.139	4.4355	42.677	3.8448	43.268	4.3843
42.22	15.732	42.59	16.443	43.298	16.075	42.931	15.365
42.774	12.246	43.351	12.8	43.905	12.223	43.328	11.669
43.028	41.239	42.885	42.026	43.672	42.169	43.815	41.382
43.559	9.8226	43.243	9.0885	43.977	8.7704	44.293	9.5045
43.975	7.8605	43.903	7.0639	44.699	6.9914	44.773	7.788
44.044	34.337	44.044	35.138	44.845	35.138	44.845	34.337
45.244	36.969	44.84	37.659	45.53	38.063	45.934	37.373
45.013	24.78	44.988	25.581	45.789	25.607	45.814	24.806
46.121	46.271	46.883	46.027	47.13	46.786	46.368	47.033
46.722	21.087	46.652	20.291	47.449	20.22	47.519	21.017
46.722	42.67	47.509	42.523	47.656	43.31	46.87	43.458
47.161	14.97	47.652	15.602	48.284	15.111	47.793	14.479
47.669	33.137	47.475	33.912	48.251	34.106	48.445	33.331
47.484	2.5281	48.281	2.5965	48.35	1.7994	47.553	1.7311
48.177	37.961	47.8	38.668	48.506	39.044	48.883	38.338
48.038	27.343	48.386	28.063	49.107	27.717	48.759	26.996
48.615	9.661	48.2	8.9773	48.884	8.562	49.299	9.246
50.047	29.767	49.972	30.563	50.768	30.639	50.843	29.843
50.37	47.126	50.084	47.873	50.831	48.16	51.117	47.412
50.277	15.086	50.184	14.291	50.978	14.198	51.072	14.992
50.485	0.79685	51.282	0.86717	51.352	0.070311	50.556	0
50.762	46.364	51.54	46.177	51.728	46.952	50.951	47.142
51.385	19.564	51.772	20.264	52.472	19.878	52.086	19.178
51.501	27.089	51.887	27.791	52.588	27.403	52.201	26.703
51.824	5.6675	51.486	4.9427	52.211	4.6043	52.549	5.3294
51.57	39.6	51.694	40.392	52.484	40.267	52.36	39.478
51.847	13.285	51.587	12.529	52.344	12.269	52.604	13.025
52.747	34.73	52.446	35.471	53.187	35.773	53.489	35.032
52.724	22.819	53.194	22.171	53.842	22.641	53.372	23.289
52.932	42.924	53.511	42.373	54.063	42.952	53.484	43.504
53.348	1.8356	53.997	2.303	54.464	1.6539	53.815	1.1864
53.994	7.8143	54.631	8.2984	55.115	7.6615	54.478	7.1774
54.225	15.617	54.753	16.217	55.354	15.689	54.825	15.088
55.263	31.475	55.486	30.706	56.255	30.93	56.032	31.699
55.379	11.438	55.98	11.967	56.508	11.366	55.908	10.838
55.471	41.447	56.187	41.089	56.545	41.805	55.829	42.163
55.725	20.603	55.864	21.391	56.652	21.251	56.513	20.464
55.933	48.072	56.706	47.869	56.911	48.642	56.138	48.845
56.695	6.7294	56.356	6.0046	57.081	5.6661	57.42	6.3912
56.464	34.614	56.536	35.411	57.333	35.339	57.26	34.543
56.926	26.558	57.193	27.313	57.947	27.045	57.679	26.29
57.757	15.455	58.44	15.87	58.856	15.186	58.172	14.771
57.987	9.1993	58.277	8.4537	59.023	8.7437	58.733	9.4893
59.049	20.626	59.367	21.36	60.101	21.042	59.783	20.308
59.188	29.859	59.536	30.579	60.256	30.233	59.908	29.513
59.765	39.785	59.484	40.535	60.233	40.814	60.514	40.067
59.719	37.846	60.259	37.257	60.849	37.797	60.308	38.386
59.973	12.662	60.293	11.929	61.026	12.25	60.705	12.983
60.503	5.9907	61.267	6.2294	61.506	5.4658	60.742	5.2271
60.596	44.332	60.571	45.133	61.371	45.156	61.395	44.358
61.311	48.026	61.36	48.824	62.158	48.776	62.11	47.977
61.473	17.625	61.87	18.32	62.564	17.922	62.168	17.228
61.935	46.525	61.577	47.241	62.292	47.599	62.65	46.883
62.119	41.678	62.785	41.235	63.229	41.899	62.563	42.345
62.696	32.837	62.619	33.633	63.416	33.712	63.493	32.915
62.743	23.903	62.909	24.686	63.691	24.52	63.525	23.737
63.527	13.216	63.304	12.448	64.073	12.225	64.296	12.993
64.012	28.382	63.987	29.183	64.787	29.206	64.812	28.407
64.751	1.9049	64.343	1.2167	65.031	0.80888	65.439	1.4971
64.612	37.361	65.258	36.89	65.73	37.537	65.084	38.007
64.682	21.341	64.963	20.592	65.712	20.873	65.431	21.622
64.751	6.637	64.742	5.8372	65.542	5.8284	65.551	6.6285
65.143	16.171	65.419	16.922	66.17	16.646	65.894	15.895
65.397	25.681	65.477	26.477	66.273	26.399	66.193	25.602
66.274	46.572	66.445	47.354	67.227	47.183	67.056	46.401
66.436	42.486	66.885	41.823	67.547	42.273	67.098	42.936
66.99	9.9611	67.556	10.527	68.121	9.9611	67.556	9.3956
67.406	40.2	68.04	39.713	68.527	40.348	67.893	40.835
67.498	36.969	67.737	36.205	68.5	36.445	68.261	37.209
67.613	6.4062	68.217	6.9311	68.742	6.3275	68.138	5.8026
67.752	32.791	68.243	33.423	68.874	32.931	68.383	32.299
67.96	22.75	67.936	21.95	68.736	21.926	68.759	22.726
68.029	2.8744	68.029	2.0744	68.829	2.0744	68.829	2.8744
68.283	44.125	68.166	44.916	68.958	45.032	69.074	44.242
68.306	13.793	68.831	14.397	69.434	13.872	68.91	13.268
68.998	26.235	69.022	27.036	69.821	27.01	69.798	26.212
37.257	43.825	36.567	44.226	36.969	44.919	37.659	44.517
37.373	44.909	37.033	45.634	37.758	45.974	38.097	45.249
58.795	2.7359	59.533	3.0452	59.842	2.3075	59.105	1.9982
60.042	2.0665	60.518	2.7093	61.161	2.2331	60.685	1.5903
