# Supplementary material for: Ant collective cognition allows for efficient navigation through disordered environments
Source: eLife. 2020 May 12;9:e55195. doi: 10.7554/eLife.55195 (PMC7332297; doi:10.7554/eLife.55195)
Supplement: Source data 1. — Each row in every file corresponds to the four vertices of a single cube, ordered as follows: X1, Y1, X2, Y2, X3, Y3, Y4. [file elife-55195-data1.zip › 1460003_200_cubes.txt]

1.4996	19.158	1.4742	18.358	0.67365	18.384	0.69902	19.184
1.6841	40.197	1.6587	40.998	0.86051	40.972	0.88358	40.174
2.6761	29.954	2.2816	29.26	1.5849	29.654	1.9794	30.349
2.4685	46.611	1.6864	46.44	1.5157	47.222	2.2978	47.393
2.6069	36.898	1.8295	36.707	1.638	37.484	2.4154	37.676
2.6531	3.6781	1.9379	4.0356	1.5803	3.3202	2.2955	2.9624
2.8376	9.8378	2.0555	10.009	1.8848	9.2273	2.6669	9.0562
3.8988	43.589	4.0373	44.378	3.2506	44.516	3.1098	43.729
4.5217	33.761	3.8319	33.357	3.4259	34.047	4.1157	34.451
4.3372	1.3709	4.4364	0.57712	3.6428	0.4779	3.5436	1.2717
4.8909	22.48	4.8447	21.681	4.0465	21.727	4.0926	22.526
5.0985	11.614	4.3602	11.924	4.0511	11.186	4.7893	10.876
5.3523	27.809	4.8216	27.211	4.2218	27.739	4.7524	28.339
6.1828	14.706	5.523	15.16	5.0685	14.501	5.7283	14.047
6.3212	39.182	5.5645	38.924	5.3038	39.678	6.0605	39.939
7.3363	47.557	6.6465	47.153	6.2405	47.843	6.9302	48.246
7.3594	7.277	6.6857	7.7096	6.2543	7.0366	6.9256	6.604
7.0594	10.276	7.3432	9.5279	6.5957	9.2442	6.312	9.9923
7.9361	26.424	7.4632	25.778	6.8172	26.251	7.2901	26.897
8.3283	30.9	8.5059	31.68	7.7262	31.86	7.5485	31.08
9.0204	15.813	8.4183	16.34	7.8923	15.737	8.4921	15.211
9.1588	39.621	8.409	39.339	8.1276	40.089	8.8774	40.37
9.4818	18.997	8.8681	19.511	8.3537	18.899	8.9673	18.384
9.5971	2.04	8.882	2.3977	8.5244	1.6822	9.2396	1.3244
9.3203	12.052	9.7633	11.387	9.0988	10.943	8.6536	11.609
9.4587	43.312	9.7194	44.068	8.9627	44.329	8.702	43.572
9.7586	22.619	9.3826	21.913	8.6767	22.289	9.0527	22.995
10.035	7.7153	10.123	6.9201	9.3272	6.8324	9.2396	7.6277
11.443	27.855	11.076	28.565	10.365	28.199	10.732	27.488
11.604	34.176	11.556	34.974	10.758	34.926	10.806	34.128
11.743	5.1776	10.944	5.1259	10.995	4.3277	11.793	4.3792
12.412	21.811	12.026	22.512	11.325	22.128	11.71	21.426
12.412	39.344	12.479	40.142	11.68	40.209	11.613	39.411
12.758	13.483	13.18	12.803	12.499	12.381	12.077	13.061
13.911	18.674	13.21	19.058	12.825	18.357	13.526	17.972
14.05	43.912	13.251	43.962	13.3	44.761	14.098	44.71
14.972	29.539	14.31	29.089	13.86	29.751	14.523	30.201
14.903	10.345	14.163	10.646	13.86	9.9051	14.601	9.6041
15.226	24.81	14.721	24.189	14.1	24.694	14.606	25.315
14.903	5.7544	15.577	5.3216	15.143	4.6486	14.47	5.0814
15.249	41.558	15.515	42.313	14.76	42.58	14.495	41.826
15.042	2.686	15.741	2.2995	15.355	1.599	14.654	1.9855
16.449	35.122	15.667	34.956	15.501	35.74	16.283	35.904
16.518	16.251	16.518	15.451	15.718	15.451	15.718	16.251
17.464	37.498	17.831	38.209	17.12	38.575	16.753	37.865
18.341	10.553	17.54	10.579	17.515	9.7789	18.315	9.7533
18.987	13.229	18.336	13.694	17.87	13.043	18.521	12.578
19.24	21.281	18.65	21.82	18.11	21.229	18.701	20.69
19.31	34.776	19.536	35.544	18.767	35.77	18.541	35.002
19.494	39.228	20.071	39.782	19.517	40.361	18.941	39.807
19.933	23.956	19.863	24.754	19.067	24.685	19.134	23.889
20.163	3.9088	19.393	4.1252	19.176	3.3551	19.946	3.1385
20.348	16.828	19.658	17.232	19.252	16.542	19.942	16.138
20.578	8.0152	19.824	7.7476	20.092	6.9937	20.846	7.2611
21.201	46.888	20.401	46.888	20.401	47.688	21.201	47.688
21.04	41.374	21.58	41.964	20.989	42.504	20.449	41.914
21.617	23.079	21.617	22.28	20.816	22.28	20.816	23.079
23.462	36.322	22.662	36.296	22.636	37.097	23.437	37.122
23.555	30	24.233	30.422	23.813	31.103	23.132	30.681
23.624	10.161	24.293	9.7222	23.854	9.0532	23.185	9.4915
24.016	15.744	23.229	15.596	23.377	14.81	24.164	14.957
23.947	5.1776	23.259	4.7658	23.672	4.0799	24.357	4.4915
24.731	42.758	23.965	42.991	24.198	43.757	24.962	43.524
24.639	31.154	25.363	31.493	25.024	32.217	24.3	31.878
24.962	46.565	25.661	46.952	25.276	47.651	24.574	47.266
24.916	1.7862	25.679	1.5476	25.439	0.78399	24.676	1.0226
25.423	27.209	24.643	27.393	24.828	28.171	25.605	27.989
26.023	13.275	25.276	12.986	25.566	12.24	26.311	12.529
25.977	20.496	26.729	20.223	26.454	19.471	25.702	19.744
26.3	9.0303	27.077	8.8418	26.888	8.0641	26.111	8.2526
26.715	34.176	27.326	34.693	26.81	35.304	26.198	34.787
26.877	41.259	27.663	41.402	27.52	42.188	26.734	42.045
27.338	38.098	26.789	38.682	27.373	39.228	27.922	38.647
26.969	24.74	27.765	24.671	27.836	25.467	27.038	25.539
27.661	27.739	26.98	28.162	27.403	28.842	28.083	28.42
28.238	4.9469	27.513	4.6062	27.855	3.8822	28.577	4.223
28.099	46.38	28.761	46.83	28.312	47.492	27.649	47.042
28.399	15.767	27.698	15.38	28.085	14.68	28.785	15.066
30.014	31.131	29.324	31.537	29.728	32.227	30.418	31.821
30.106	7.0463	29.387	6.6977	29.735	5.9777	30.455	6.326
30.406	2.5015	29.629	2.3072	29.825	1.5312	30.6	1.7252
30.845	44.004	30.104	44.306	30.404	45.047	31.145	44.747
30.383	18.627	30.171	17.856	30.942	17.643	31.154	18.415
30.36	22.088	30.312	21.289	31.112	21.242	31.158	22.041
31.122	26.701	30.644	27.345	31.288	27.82	31.763	27.179
31.629	38.79	31.235	39.487	31.929	39.881	32.323	39.185
31.56	45.965	32.356	45.891	32.43	46.687	31.634	46.763
31.652	15.813	32.446	15.722	32.356	14.927	31.56	15.018
31.998	12.583	32.723	12.244	32.383	11.519	31.659	11.859
31.721	23.518	31.767	24.316	32.566	24.272	32.52	23.471
32.644	36.091	33.419	35.892	33.618	36.665	32.843	36.866
32.829	2.7091	33.611	2.8704	33.772	2.0868	32.99	1.9254
33.59	28.178	33.175	28.863	33.858	29.278	34.273	28.593
33.752	19.527	34.448	19.921	34.84	19.225	34.146	18.831
34.144	8.4766	34.877	8.156	34.557	7.423	33.823	7.7437
35.736	35.745	36.469	35.424	36.79	36.158	36.056	36.478
36.174	4.9238	36.956	5.0904	37.122	4.3079	36.34	4.1413
36.243	16.736	37.03	16.875	37.17	16.087	36.381	15.948
36.474	7.923	37.251	7.7345	37.062	6.9568	36.285	7.1453
36.335	25.917	36.794	25.264	37.45	25.723	36.988	26.378
36.797	45.365	37.551	45.633	37.284	46.387	36.529	46.119
36.52	29.308	36.52	30.109	37.32	30.109	37.32	29.308
36.843	1.717	37.639	1.7917	37.713	0.99515	36.917	0.92047
36.82	40.912	37.496	40.486	37.923	41.162	37.247	41.588
36.958	11.845	37.756	11.798	37.71	10.999	36.91	11.046
38.066	12.883	38.836	13.099	39.053	12.329	38.282	12.113
39.311	17.635	39.66	18.355	40.38	18.007	40.031	17.287
39.773	22.48	40.068	21.737	40.811	22.034	40.516	22.776
40.419	9.3764	39.854	8.8105	40.419	8.2448	40.984	8.8105
39.934	32.469	40.516	31.922	41.065	32.503	40.483	33.052
41.272	43.796	40.792	44.438	41.432	44.917	41.911	44.276
41.688	2.04	41.074	1.5254	41.588	0.91286	42.202	1.4274
41.226	31.707	41.729	31.085	42.35	31.588	41.849	32.21
41.572	47.072	42.361	47.197	42.239	47.986	41.448	47.863
41.826	41.189	42.495	40.751	42.933	41.42	42.264	41.858
42.495	26.078	42.747	25.319	43.506	25.573	43.254	26.332
43.072	4.9931	42.493	4.4401	43.046	3.8619	43.625	4.4149
42.772	34.73	43.496	34.393	43.835	35.117	43.109	35.454
42.98	29.078	43.466	28.443	44.101	28.932	43.614	29.567
43.003	11.084	43.642	11.563	44.121	10.923	43.482	10.443
43.649	40.728	44.239	40.188	44.779	40.781	44.188	41.318
43.718	20.796	43.764	19.997	44.562	20.043	44.516	20.841
43.902	16.09	44.419	16.7	45.03	16.184	44.514	15.573
44.341	7.8537	44.348	7.0537	45.148	7.0608	45.141	7.8607
45.379	24.786	45.353	25.587	46.154	25.612	46.177	24.812
46.117	2.3631	45.637	1.7229	46.276	1.2429	46.756	1.883
46.048	4.2087	46.652	4.7335	47.176	4.1298	46.572	3.6049
46.578	31.661	46.888	30.923	47.625	31.235	47.316	31.97
46.855	46.634	47.642	46.491	47.785	47.277	46.998	47.421
47.362	12.629	48.017	13.089	48.477	12.435	47.823	11.975
47.708	17.982	47.708	17.181	48.509	17.181	48.509	17.982
48.216	25.479	48.762	24.895	49.347	25.439	48.801	26.025
48.585	42.573	49.331	42.285	49.62	43.03	48.874	43.321
49.485	32.815	49.823	32.09	50.548	32.43	50.21	33.154
49.923	35.422	50.536	34.907	51.05	35.521	50.438	36.035
50.477	4.7162	50.216	3.9597	50.972	3.6991	51.233	4.4553
50.731	47.211	50.382	47.93	51.102	48.279	51.451	47.559
50.661	22.342	51.111	23.004	51.773	22.554	51.324	21.892
50.846	0.79419	51.64	0.89046	51.736	0.096267	50.942	0
50.984	8.4305	51.755	8.6469	51.971	7.8768	51.201	7.6602
51.146	46.449	51.922	46.255	52.116	47.033	51.34	47.227
51.169	39.113	51.708	38.522	52.299	39.062	51.76	39.653
51.746	18.258	52.432	18.67	52.843	17.984	52.157	17.572
51.769	31.385	52.145	30.679	52.851	31.055	52.475	31.761
52.461	41.697	52.132	42.426	52.861	42.756	53.19	42.027
52.807	15.144	52.909	14.35	53.703	14.453	53.601	15.246
52.922	10.53	53.55	11.026	54.046	10.399	53.419	9.9026
53.176	43.635	53.822	43.164	54.294	43.81	53.648	44.281
53.684	1.8554	54.353	2.2932	54.791	1.6236	54.121	1.1858
54.283	30.369	54.862	29.818	55.415	30.395	54.836	30.948
55.183	21.304	55.322	20.516	56.11	20.655	55.971	21.442
56.198	38.167	56.435	38.931	57.199	38.695	56.962	37.929
56.29	48.156	57.055	47.921	57.291	48.687	56.526	48.922
56.452	24.81	56.554	25.603	57.348	25.502	57.246	24.708
57.029	6.7233	56.74	5.9772	57.486	5.6884	57.775	6.4345
57.121	33.668	57.366	34.43	58.128	34.185	57.883	33.424
57.144	13.114	57.686	13.702	58.275	13.161	57.733	12.572
57.721	18.166	58.275	18.744	58.852	18.19	58.299	17.612
58.021	29.885	58.549	29.285	59.15	29.813	58.621	30.413
58.205	9.8378	58.23	9.0379	59.03	9.0631	59.005	9.8627
59.151	23.125	59.481	22.397	60.21	22.726	59.88	23.455
59.428	20.542	59.749	21.275	60.482	20.955	60.161	20.222
59.912	11.383	60.404	12.015	61.035	11.524	60.544	10.892
60.074	15.767	59.939	14.978	60.727	14.843	60.863	15.632
60.028	34.499	60.376	33.779	61.096	34.128	60.748	34.847
60.051	44.442	60.685	43.955	61.173	44.59	60.539	45.077
60.12	41.743	60.244	42.534	61.034	42.41	60.911	41.621
60.881	6.0081	61.652	6.2245	61.868	5.4545	61.098	5.2378
62.358	25.525	62.834	24.883	63.477	25.359	63.001	26.002
62.404	42.62	62.826	41.941	63.506	42.361	63.084	43.042
62.912	11.314	63.344	11.987	64.017	11.554	63.585	10.881
63.235	28.755	63.523	29.502	64.27	29.211	63.981	28.466
63.627	18.835	63.627	18.035	64.427	18.035	64.427	18.835
63.788	39.39	64.183	38.695	64.879	39.09	64.484	39.784
64.434	21.557	64.856	20.877	65.536	21.299	65.114	21.979
64.734	34.845	65.015	34.098	65.764	34.377	65.483	35.126
64.734	1.3709	65.178	2.0366	65.844	1.5928	65.4	0.92719
64.849	14.59	65.242	15.287	65.939	14.895	65.547	14.198
65.08	6.6541	65.08	5.854	65.88	5.854	65.88	6.6541
66.949	24.002	67.421	24.648	68.067	24.177	67.595	23.531
67.226	26.332	67.325	25.539	68.119	25.638	68.02	26.431
67.341	9.9531	67.883	10.542	68.472	10	67.93	9.4114
67.71	18.189	68.288	18.743	68.841	18.165	68.264	17.611
67.941	6.4465	68.545	6.9713	69.07	6.3676	68.466	5.8427
68.356	2.8937	68.329	2.094	69.128	2.0665	69.156	2.866
68.679	13.714	69.155	14.356	69.798	13.88	69.322	13.237
68.864	34.153	69.25	34.854	69.951	34.467	69.564	33.768
69.048	28.016	69.388	28.741	70.112	28.402	69.773	27.677
59.128	2.7553	59.873	3.0485	60.166	2.304	59.421	2.0108
60.42	2.1323	60.904	2.7691	61.541	2.2851	61.057	1.6482
66.188	45.18	65.886	45.923	66.628	46.223	66.929	45.483
66.464	46.518	67.008	45.933	67.595	46.475	67.052	47.063
67.964	38.236	67.873	39.032	68.668	39.122	68.759	38.329
69.118	38.029	69.118	38.829	69.918	38.829	69.918	38.029
67.918	39.597	68.578	39.145	69.03	39.805	68.37	40.257
