# Supplementary material for: Ant collective cognition allows for efficient navigation through disordered environments
Source: eLife. 2020 May 12;9:e55195. doi: 10.7554/eLife.55195 (PMC7332297; doi:10.7554/eLife.55195)
Supplement: Source data 1. — Each row in every file corresponds to the four vertices of a single cube, ordered as follows: X1, Y1, X2, Y2, X3, Y3, Y4. [file elife-55195-data1.zip › 1460004_200_cubes.txt]

1.1939	19.116	1.1709	18.317	0.36965	18.339	0.3926	19.139
1.4235	40.124	1.3753	40.923	0.57628	40.875	0.62449	40.076
2.3419	29.884	1.947	29.188	1.2513	29.583	1.6439	30.279
2.1811	46.644	1.4396	46.343	1.1388	47.085	1.8781	47.386
2.3189	36.795	2.1123	37.568	1.3408	37.364	1.5452	36.59
2.3648	3.6643	1.6439	4.0128	1.2949	3.2928	2.0158	2.9443
2.5485	9.8174	2.3212	9.0501	1.5543	9.2758	1.7793	10.043
2.9158	44.762	2.1651	44.481	1.885	45.23	2.6334	45.51
4.2245	33.718	3.5449	33.296	3.1225	33.975	3.8021	34.398
4.3623	25.682	3.9605	24.991	3.2671	25.393	3.6689	26.084
4.0179	1.3685	4.1396	0.57809	3.3498	0.45459	3.2258	1.245
4.6148	18.221	3.9444	18.659	3.5059	17.99	4.1763	17.551
4.5689	22.399	4.5437	21.6	3.7424	21.625	3.7676	22.424
4.6837	8.8761	5.0878	8.1862	4.3967	7.7814	3.9926	8.4715
4.6837	40.307	5.1268	40.973	4.461	41.416	4.0179	40.751
5.8317	25.568	5.3817	26.229	4.7204	25.781	5.1681	25.118
6.3597	13.491	6.3115	12.693	5.5125	12.741	5.5608	13.539
7.0256	47.448	6.3345	47.044	5.9304	47.732	6.6192	48.139
7.3929	29.907	7.3929	30.706	6.5916	30.706	6.5916	29.907
7.6684	43.981	6.8786	43.841	6.7409	44.631	7.5284	44.768
7.7373	11.608	6.9521	11.761	6.7983	10.976	7.5835	10.823
8.1276	39.71	8.5386	40.397	7.8521	40.808	7.4411	40.121
8.6098	24.42	8.5845	23.621	7.7855	23.644	7.8085	24.445
8.5409	6.2358	8.8003	5.4792	8.0427	5.2193	7.7832	5.9759
9.2985	2.0113	8.5914	2.3878	8.2149	1.6819	8.922	1.3055
9.3215	14.432	9.5878	13.678	8.8348	13.411	8.5661	14.165
10.607	18.955	10.651	18.157	9.8541	18.111	9.8082	18.91
10.653	34.843	10.938	35.589	10.192	35.876	9.9047	35.128
11.158	27.818	10.791	28.529	10.079	28.162	10.447	27.45
11.319	44.05	10.554	43.811	10.316	44.576	11.08	44.814
11.411	5.1567	10.612	5.1052	10.662	4.3069	11.461	4.3584
12.054	39.274	12.143	40.069	11.349	40.16	11.257	39.366
12.697	25.82	12.605	25.026	11.81	25.115	11.9	25.912
13.316	21.435	13.043	22.187	12.29	21.913	12.563	21.162
13.546	18.634	12.825	18.982	12.476	18.262	13.197	17.914
13.454	9.9781	12.683	10.195	12.467	9.4248	13.236	9.2081
13.477	14.317	12.694	14.488	12.524	13.707	13.305	13.536
13.615	5.6618	14.239	5.1622	13.739	4.5375	13.114	5.0373
14.648	29.471	13.985	29.023	13.537	29.684	14.198	30.132
14.35	33.787	14.797	34.448	14.136	34.898	13.686	34.237
15.107	1.644	14.331	1.838	14.136	1.0619	14.912	0.86791
17.036	44.532	16.241	44.436	16.145	45.23	16.939	45.326
16.967	5.9373	16.173	5.8351	16.276	5.0416	17.068	5.144
17.288	18.611	16.636	19.076	16.173	18.425	16.822	17.96
17.22	37.667	16.418	37.667	16.418	38.466	17.22	38.466
17.357	23.914	17.19	24.697	16.407	24.532	16.574	23.749
18.023	10.07	18.547	9.4664	17.943	8.9415	17.419	9.5451
18.62	13.169	17.947	13.602	17.513	12.929	18.186	12.497
18.987	33.948	18.23	33.688	17.97	34.444	18.726	34.705
19.492	30.068	18.939	29.489	18.361	30.042	18.914	30.621
19.837	3.8939	19.063	4.1044	18.854	3.3328	19.626	3.1222
19.24	40.583	19.929	40.987	19.525	41.678	18.834	41.274
20.87	16.292	20.248	16.797	19.743	16.177	20.365	15.672
20.778	8.3251	19.993	8.1639	20.156	7.3803	20.939	7.5417
20.893	46.805	20.092	46.805	20.092	47.604	20.893	47.604
21.123	22.721	21.1	21.921	20.298	21.944	20.321	22.744
21.995	13.973	22.333	13.248	21.607	12.91	21.27	13.635
22.225	36.358	21.439	36.519	21.602	37.304	22.385	37.141
22.615	25.981	21.912	25.597	21.529	26.298	22.229	26.683
22.845	4.7204	22.105	4.4107	22.415	3.673	23.154	3.983
22.477	42.328	23.233	42.587	22.973	43.345	22.218	43.086
23.028	19.598	23.194	18.816	22.411	18.65	22.245	19.432
23.74	34.177	23.021	34.533	23.377	35.249	24.094	34.894
24.061	30.412	24.681	30.917	24.176	31.537	23.556	31.032
24.566	1.7817	25.324	1.5288	25.072	0.76985	24.312	1.0228
25.301	16.292	24.507	16.388	24.41	15.594	25.205	15.498
25.278	10.323	24.608	9.8842	25.046	9.215	25.717	9.6535
25.462	45.68	24.863	46.21	25.393	46.81	25.992	46.279
26.357	32.823	25.556	32.823	25.556	33.622	26.357	33.622
26.311	23.524	25.51	23.524	25.51	22.724	26.311	22.724
26.564	38.103	25.763	38.129	25.788	38.928	26.587	38.902
27.23	27.634	26.513	27.992	26.872	28.708	27.586	28.35
27.368	16.361	26.624	16.064	26.92	15.321	27.664	15.618
27.689	5.6847	26.957	5.3589	27.283	4.6284	28.015	4.9542
27.069	12.894	27.866	12.833	27.804	12.035	27.007	12.096
27.758	46.3	28.419	46.75	27.969	47.411	27.308	46.961
28.332	18.978	29.055	18.639	28.715	17.914	27.992	18.254
29.572	40.17	28.922	40.638	29.393	41.288	30.04	40.817
28.952	7.1541	29.748	7.1073	29.703	6.3088	28.904	6.3556
29.112	23.088	29.337	23.855	30.104	23.63	29.879	22.862
30.031	2.4245	29.262	2.2053	29.48	1.436	30.249	1.6553
29.87	29.356	29.193	29.783	29.622	30.46	30.297	30.031
30.467	16.039	29.797	15.601	30.235	14.932	30.906	15.37
30.283	11.493	31.023	11.192	30.722	10.451	29.98	10.752
30.329	36.795	31.115	36.648	31.261	37.433	30.476	37.582
31.018	4.973	30.387	4.4819	30.876	3.8505	31.509	4.3416
32.212	29.31	31.746	29.962	32.398	30.426	32.862	29.776
32.51	45.657	33.211	46.043	32.827	46.743	32.125	46.36
32.442	21.067	33.018	21.622	33.571	21.045	32.995	20.491
32.487	2.6771	33.275	2.8162	33.413	2.0284	32.625	1.8894
32.947	7.3378	33.681	7.0256	33.369	6.289	32.634	6.6015
33.314	23.846	33.36	24.645	34.159	24.596	34.111	23.8
33.36	16.613	34.051	17.015	34.453	16.323	33.762	15.922
34.072	40.698	33.67	41.389	34.361	41.791	34.763	41.1
34.6	36.106	33.936	36.556	34.386	37.217	35.047	36.767
34.462	18.335	34.485	17.536	35.286	17.561	35.261	18.36
34.783	11.333	35.578	11.424	35.667	10.629	34.873	10.538
35.289	33.144	35.95	32.694	36.4	33.358	35.736	33.805
36	29.539	35.86	30.327	36.648	30.467	36.788	29.68
36.368	45.267	37.139	45.478	36.928	46.249	36.156	46.038
36.482	1.7129	37.279	1.7613	37.327	0.96275	36.531	0.91436
36.873	6.9245	37.557	7.3362	37.97	6.6502	37.284	6.2387
37.516	26.21	38.179	25.765	38.625	26.431	37.959	26.876
37.676	32.226	38.241	31.661	38.806	32.226	38.241	32.791
37.768	19.414	37.943	18.634	38.723	18.81	38.546	19.591
38.732	14.019	38.537	13.243	39.313	13.049	39.508	13.825
38.686	22.675	39.263	23.228	39.816	22.652	39.24	22.098
38.824	9.1746	39.619	9.0811	39.525	8.2867	38.73	8.3802
40.294	36.841	40.946	36.377	41.407	37.031	40.755	37.493
40.959	43.682	40.468	44.316	41.102	44.805	41.591	44.171
40.914	11.218	40.526	10.518	41.226	10.131	41.614	10.832
41.304	2.0113	40.689	1.4992	41.201	0.88465	41.816	1.3968
41.212	46.966	41.986	47.165	41.786	47.939	41.012	47.739
41.166	40.95	41.931	40.718	42.163	41.483	41.398	41.715
41.373	32.639	41.983	32.125	42.498	32.738	41.887	33.252
41.763	28.323	41.763	29.122	42.562	29.122	42.562	28.323
41.97	24.718	42.192	23.949	42.959	24.174	42.737	24.941
42.704	4.95	42.112	4.4107	42.652	3.82	43.244	4.3593
43.164	7.8429	42.902	7.0866	43.657	6.826	43.919	7.5823
43.003	16.774	43.467	17.425	44.119	16.96	43.653	16.309
43.485	38.907	43.168	39.642	43.905	39.958	44.22	39.221
44.702	42.006	45.391	41.602	45.795	42.291	45.106	42.697
44.908	20.425	45.519	20.941	46.036	20.331	45.425	19.814
45.712	2.3327	45.232	1.6928	45.87	1.2128	46.35	1.8528
45.551	9.9781	46.323	10.189	46.532	9.417	45.76	9.2065
45.643	4.1465	46.245	4.6734	46.771	4.0714	46.169	3.5445
45.666	25.705	45.689	26.504	46.488	26.481	46.465	25.682
45.735	36.772	45.783	37.571	46.582	37.52	46.532	36.721
46.217	29.907	46.029	30.685	46.805	30.873	46.994	30.095
46.355	33.029	46.997	32.554	47.473	33.197	46.83	33.672
46.47	46.552	47.257	46.417	47.392	47.207	46.603	47.34
47.433	18.152	47.267	17.369	48.05	17.203	48.216	17.986
47.663	13.032	47.347	12.297	48.083	11.981	48.398	12.717
47.502	26.119	48.016	25.506	48.629	26.02	48.115	26.633
48.283	19.162	48.563	19.911	49.313	19.63	49.032	18.881
48.765	7.3148	48.476	6.5689	49.222	6.2801	49.511	7.0262
48.788	36.932	49.559	36.721	49.77	37.495	48.998	37.704
49.683	44.325	49.587	45.12	50.381	45.216	50.477	44.422
50.119	4.6975	49.844	3.9465	50.595	3.6712	50.87	4.4222
50.349	47.126	49.972	47.831	50.678	48.208	51.055	47.503
50.441	0.79449	51.235	0.88795	51.329	0.09347	50.534	0
50.533	25.59	50.721	24.812	51.498	25.003	51.31	25.779
50.808	30.205	50.808	31.004	51.608	31.004	51.608	30.205
51.313	38.769	51.515	39.543	52.289	39.343	52.087	38.567
51.405	17.578	52.085	18	52.507	17.32	51.827	16.898
52.025	41.639	51.724	42.381	52.465	42.681	52.766	41.94
52.025	14.547	52.53	15.167	53.15	14.662	52.645	14.042
53.288	1.8506	53.953	2.2944	54.397	1.6288	53.732	1.185
53.563	6.9705	53.387	6.1903	54.167	6.014	54.344	6.7944
53.54	34.017	53.515	34.816	54.315	34.841	54.34	34.042
53.999	24.144	54.366	23.432	55.077	23.8	54.71	24.511
54.895	43.545	54.471	44.224	55.149	44.647	55.573	43.969
54.642	21.481	54.715	20.684	55.511	20.757	55.439	21.553
55.492	13.652	55.516	12.852	56.316	12.876	56.291	13.676
56.64	6.7179	56.302	5.9931	57.026	5.6549	57.365	6.3797
57.099	25.407	57.195	24.612	57.989	24.709	57.893	25.503
57.696	41.272	57.816	42.064	58.607	41.942	58.487	41.152
57.857	27.886	58.333	28.529	58.976	28.054	58.499	27.411
57.903	9.0138	58.627	9.3523	58.966	8.6272	58.241	8.289
58.132	17.647	58.616	18.283	59.253	17.799	58.769	17.163
58.132	15.557	58.421	14.811	59.167	15.1	58.878	15.846
59.005	39.159	59.605	38.631	60.134	39.231	59.533	39.761
59.119	19.667	59.607	20.301	60.241	19.813	59.754	19.179
59.188	8.945	59.741	9.5231	60.319	8.9702	59.766	8.3921
59.602	30.756	59.94	30.031	60.665	30.371	60.326	31.094
60.451	6.0062	61.219	6.2293	61.442	5.4611	60.674	5.2379
60.795	45.519	61.374	44.966	61.926	45.544	61.348	46.098
61.094	25.131	61.383	24.385	62.129	24.674	61.84	25.421
61.438	14.18	62.028	14.72	62.569	14.131	61.979	13.59
62.311	42.626	63.04	42.298	63.369	43.026	62.64	43.356
62.403	34.659	62.403	35.458	63.202	35.458	63.202	34.659
62.931	33.741	63.169	34.506	63.933	34.267	63.694	33.502
63.183	18.817	63.183	18.018	63.983	18.018	63.983	18.817
63.344	39.274	63.748	38.583	64.439	38.99	64.034	39.678
63.964	27.955	64.273	28.692	65.011	28.385	64.701	27.645
64.607	1.9425	64.229	1.2373	64.934	0.85953	65.312	1.5647
64.377	19.828	64.992	20.34	65.504	19.725	64.889	19.213
64.492	11.195	64.517	10.396	65.316	10.421	65.292	11.22
64.63	6.649	64.576	5.851	65.375	5.7977	65.428	6.596
66.122	39.917	66.071	40.716	66.869	40.767	66.92	39.968
66.857	9.9552	67.41	10.533	67.988	9.9804	67.435	9.4023
67.063	26.761	67.206	25.974	67.993	26.119	67.85	26.904
67.454	6.4424	68.044	6.9819	68.584	6.3912	67.993	5.8516
67.637	16.636	68.203	17.202	68.769	16.636	68.203	16.071
67.89	36.45	67.701	37.229	68.479	37.417	68.667	36.639
67.844	2.9296	67.816	2.1302	68.616	2.1026	68.643	2.9021
67.867	21.113	68.355	20.48	68.989	20.967	68.501	21.601
68.211	13.698	68.667	14.355	69.324	13.9	68.869	13.242
68.395	34.04	68.753	34.756	69.468	34.398	69.11	33.681
68.602	27.955	68.95	28.676	69.67	28.327	69.322	27.606
58.66	2.7459	59.405	3.0391	59.698	2.2949	58.953	2.0017
59.946	2.1032	60.449	2.7255	61.071	2.2229	60.568	1.6005
65.732	45.037	65.383	45.758	66.102	46.107	66.451	45.386
65.984	46.392	66.494	45.776	67.111	46.286	66.6	46.901
