# Supplementary material for: Ant collective cognition allows for efficient navigation through disordered environments
Source: eLife. 2020 May 12;9:e55195. doi: 10.7554/eLife.55195 (PMC7332297; doi:10.7554/eLife.55195)
Supplement: Source data 1. — Each row in every file corresponds to the four vertices of a single cube, ordered as follows: X1, Y1, X2, Y2, X3, Y3, Y4. [file elife-55195-data1.zip › 1460006_200_cubes.txt]

1.5202	42.672	0.77163	42.391	0.49062	43.14	1.2392	43.421
2.4185	29.888	1.8012	29.382	1.2922	29.999	1.9118	30.506
2.2573	36.868	2.5107	37.628	1.7506	37.879	1.4995	37.121
2.4876	46.496	1.7045	46.33	1.5386	47.113	2.3218	47.279
2.4646	13.995	2.4139	13.197	1.617	13.247	1.6653	14.045
2.6258	3.6762	1.9095	4.0341	1.5525	3.3185	2.2688	2.9607
2.8101	9.8262	2.6005	9.0545	1.8289	9.2648	2.0385	10.037
3.0635	24.614	2.5107	25.192	1.9325	24.639	2.4853	24.061
3.1786	44.745	2.4277	44.471	2.1536	45.224	2.9045	45.496
3.3399	33.021	3.0105	33.751	2.2826	33.422	2.612	32.692
3.2938	39.655	3.1925	40.447	2.3978	40.346	2.5015	39.553
4.2843	1.3729	4.381	0.57872	3.5863	0.48246	3.4896	1.2766
4.8371	22.403	4.7887	21.604	3.9894	21.653	4.0378	22.451
4.9292	8.8818	5.3346	8.1917	4.6436	7.7872	4.2382	8.4773
5.6433	24.061	5.4958	24.846	4.7104	24.699	4.8578	23.914
6.1039	18.28	5.8667	17.516	5.102	17.755	5.3415	18.518
6.6337	13.465	6.583	12.667	5.7838	12.719	5.8367	13.517
7.3017	47.44	6.6061	47.046	6.2122	47.742	6.9078	48.136
7.6472	29.865	7.6702	30.665	6.8709	30.688	6.8479	29.888
7.7854	37.305	7.9029	38.098	7.1105	38.213	6.993	37.423
8.0157	11.623	7.2303	11.778	7.0759	10.993	7.8614	10.838
7.9927	41.405	8.0871	42.2	7.2925	42.294	7.198	41.5
8.7989	18.441	8.3497	19.103	7.6886	18.654	8.1378	17.992
8.868	24.406	8.8426	23.607	8.0434	23.633	8.0687	24.432
8.8219	6.2559	9.0614	5.4924	8.2967	5.2538	8.0595	6.0173
9.559	2.0409	8.838	2.3893	8.4902	1.6692	9.2112	1.3208
9.605	14.456	9.893	13.71	9.149	13.421	8.8588	14.167
10.895	34.864	11.176	35.612	10.427	35.893	10.146	35.145
11.402	27.792	11.035	28.504	10.324	28.136	10.69	27.426
11.701	5.1734	10.902	5.1236	10.953	4.325	11.752	4.375
12.968	25.812	12.878	25.017	12.083	25.107	12.173	25.901
13.014	31.086	13.302	31.833	12.558	32.12	12.268	31.374
13.336	42.626	12.542	42.721	12.636	43.515	13.431	43.421
13.705	9.9874	12.938	10.211	12.715	9.4422	13.482	9.2192
13.751	14.318	12.968	14.484	12.802	13.701	13.585	13.535
13.912	20.652	13.611	21.393	12.871	21.092	13.171	20.351
13.843	5.6801	14.486	5.204	14.009	4.5611	13.366	5.0375
14.281	18.049	14.166	17.258	13.373	17.374	13.489	18.166
15.34	1.6723	14.566	1.8722	14.366	1.0976	15.14	0.89774
15.571	25.881	15.615	26.68	14.818	26.724	14.771	25.924
15.893	36.453	16.029	37.241	15.239	37.377	15.105	36.589
17.16	23.347	16.596	23.914	16.029	23.347	16.596	22.781
16.884	43.11	17.386	43.732	16.764	44.234	16.262	43.612
17.229	5.9795	16.439	5.8561	16.564	5.0658	17.354	5.1893
17.252	18.21	17.549	17.468	16.808	17.171	16.511	17.913
17.713	29.635	16.96	29.368	16.693	30.123	17.448	30.391
18.404	31.777	18.643	32.542	17.879	32.779	17.641	32.017
18.496	26.503	18.614	27.295	17.821	27.41	17.704	26.62
18.266	10.103	18.793	9.5007	18.19	8.9739	17.665	9.5758
18.865	13.189	18.199	13.633	17.754	12.967	18.42	12.524
19.556	37.351	18.784	37.139	18.572	37.909	19.344	38.123
20.085	3.9295	19.309	4.1182	19.12	3.3406	19.896	3.1522
20.224	21.458	20.224	20.658	19.424	20.658	19.424	21.458
20.822	45.045	20.023	45.07	20.046	45.869	20.848	45.844
20.477	36.522	21.12	36.999	20.643	37.642	20	37.165
21.03	8.352	20.247	8.1908	20.408	7.4072	21.191	7.5686
21.629	20.306	21.009	20.812	20.502	20.192	21.124	19.686
21.283	14.686	21.963	14.265	21.541	13.585	20.862	14.007
21.836	17.22	21.037	17.192	21.064	16.392	21.864	16.42
23.54	36.96	22.771	37.176	22.988	37.946	23.757	37.729
24.093	33.274	24.489	33.97	23.796	34.366	23.4	33.671
24.692	40.76	25.443	41.034	25.171	41.785	24.418	41.511
24.83	1.8105	25.588	1.5505	25.328	0.79395	24.57	1.054
25.752	23.623	25.286	24.275	24.637	23.81	25.1	23.158
25.038	14.295	25.823	14.138	25.666	13.354	24.881	13.51
25.706	45.667	25.095	46.183	25.611	46.793	26.222	46.277
25.798	32.192	26.562	32.429	26.325	33.194	25.56	32.957
26.788	38.065	25.991	38.139	26.067	38.936	26.864	38.862
26.857	20.445	26.192	20.001	26.636	19.335	27.302	19.779
26.604	27.608	27.403	27.631	27.38	28.43	26.581	28.407
27.594	16.368	26.86	16.05	27.18	15.316	27.912	15.634
27.364	12.913	28.161	12.846	28.094	12.049	27.297	12.115
27.986	46.288	28.638	46.754	28.172	47.406	27.521	46.94
28.608	19.823	29.402	19.739	29.32	18.944	28.525	19.027
29.806	40.138	29.154	40.604	29.619	41.256	30.271	40.79
29.99	32.123	29.248	32.425	29.55	33.166	30.292	32.864
30.289	2.4554	29.515	2.2496	29.723	1.4766	30.494	1.6824
30.243	4.7818	31.04	4.8543	31.112	4.0576	30.317	3.9853
30.52	11.462	31.266	11.171	30.976	10.426	30.229	10.716
30.451	27.355	31.061	26.839	31.579	27.449	30.966	27.965
31.211	13.995	30.501	13.628	30.867	12.917	31.579	13.285
30.566	36.799	31.353	36.656	31.496	37.444	30.708	37.586
32.247	19.477	31.899	18.757	32.62	18.409	32.968	19.129
32.454	6.0026	33.226	6.2166	33.44	5.4459	32.669	5.2319
32.731	45.644	33.45	45.998	33.095	46.715	32.378	46.362
32.547	2.5936	33.318	2.8048	33.53	2.0331	32.758	1.822
33.168	23.163	33.758	23.704	34.299	23.117	33.71	22.574
33.491	14.364	33.247	13.602	34.009	13.358	34.253	14.119
34.297	40.853	33.618	41.274	34.039	41.954	34.719	41.532
34.136	35.877	33.698	36.548	34.366	36.985	34.806	36.315
33.767	34.15	34.534	33.924	34.76	34.691	33.993	34.917
34.666	18.349	34.686	17.549	35.488	17.571	35.465	18.37
34.919	26.503	35.152	25.738	35.916	25.968	35.684	26.735
35.011	11.369	35.808	11.436	35.875	10.639	35.078	10.572
35.034	31.155	35.714	30.734	36.135	31.413	35.456	31.835
36.048	35.209	35.942	36.002	36.734	36.108	36.84	35.315
36.716	5.2194	36.126	4.6802	36.665	4.0894	37.255	4.6288
36.601	45.252	37.365	45.485	37.135	46.249	36.368	46.017
36.716	1.7414	37.515	1.7898	37.563	0.99132	36.764	0.94293
38.213	36.96	37.649	37.526	38.213	38.091	38.779	37.526
38.006	19.431	38.167	18.648	38.952	18.81	38.789	19.593
38.121	29.013	38.777	28.555	39.236	29.209	38.579	29.67
38.236	8.352	39.035	8.4004	39.084	7.602	38.284	7.5537
38.443	13.604	39.176	13.924	39.496	13.192	38.763	12.871
38.881	22.633	39.411	23.232	40.009	22.702	39.48	22.103
40.424	31.892	40.325	32.687	41.12	32.786	41.219	31.991
40.516	36.845	41.159	36.368	41.636	37.011	40.993	37.487
41.138	43.709	40.671	44.358	41.32	44.826	41.788	44.176
41.115	11.231	40.652	10.578	41.306	10.116	41.769	10.769
41	7.4537	40.684	6.7185	41.421	6.4034	41.735	7.1386
41.553	2.0409	40.926	1.5443	41.421	0.91711	42.05	1.4136
41.438	46.956	42.225	47.099	42.083	47.887	41.295	47.744
41.392	40.945	42.159	40.719	42.384	41.486	41.617	41.712
41.99	16.437	42.751	16.69	43.002	15.931	42.244	15.678
42.958	4.9661	42.357	4.4393	42.882	3.8374	43.485	4.3642
43.28	19.04	43.589	18.302	44.328	18.611	44.017	19.349
43.695	38.895	43.414	39.643	44.162	39.924	44.443	39.176
43.488	26.48	43.653	27.263	44.437	27.097	44.271	26.314
44.017	10.01	43.561	9.3537	44.218	8.897	44.674	9.5537
44.524	23.255	44.764	22.492	45.528	22.732	45.287	23.494
44.939	42.004	45.604	41.56	46.049	42.225	45.383	42.67
45.422	33.988	46.056	33.5	46.544	34.136	45.911	34.622
45.952	2.3402	45.473	1.7003	46.113	1.2203	46.593	1.8603
45.883	4.1599	46.484	4.6867	47.012	4.0848	46.411	3.558
46.206	14.203	46.917	14.569	47.284	13.859	46.572	13.492
46.643	29.474	46.477	30.257	47.26	30.423	47.426	29.64
46.712	46.542	47.5	46.404	47.639	47.191	46.85	47.33
47.45	10.241	48.237	10.383	48.379	9.5961	47.592	9.4537
48.233	35.923	48.919	35.511	49.33	36.197	48.644	36.61
48.417	20.514	48.861	21.179	49.526	20.736	49.083	20.07
48.716	39.885	49.432	39.528	49.79	40.242	49.074	40.601
49.43	24.591	49.874	23.925	50.54	24.37	50.096	25.035
49.937	44.331	49.841	45.125	50.635	45.222	50.731	44.427
50.006	5.2885	49.83	4.5084	50.611	4.3322	50.787	5.1123
50.628	47.072	50.245	47.774	50.947	48.157	51.331	47.454
50.306	32.284	50.906	31.757	51.435	32.355	50.834	32.885
50.352	17.911	50.679	18.641	51.409	18.314	51.082	17.584
50.513	11.899	50.39	11.109	51.18	10.985	51.303	11.776
50.674	0.79703	51.471	0.86535	51.54	0.068318	50.743	0
50.836	14.203	51.532	14.597	51.926	13.901	51.23	13.507
51.089	28.622	51.089	29.421	51.889	29.421	51.889	28.622
52.033	8.7205	51.736	7.9779	52.479	7.6808	52.776	8.4234
52.724	38.71	52.577	39.496	53.363	39.643	53.511	38.858
53.53	1.8566	54.192	2.3064	54.642	1.6449	53.98	1.1951
53.784	30.971	54.169	31.674	54.87	31.289	54.485	30.586
54.383	24.89	54.571	24.114	55.349	24.301	55.16	25.079
54.429	7.2925	55.007	7.8455	55.56	7.2674	54.982	6.7145
54.59	13.373	55.205	13.886	55.717	13.271	55.102	12.759
55.143	43.547	54.776	44.259	55.487	44.625	55.854	43.914
54.774	35.394	55.02	36.156	55.781	35.91	55.536	35.147
55.074	15.654	55.221	14.868	56.008	15.015	55.86	15.801
55.604	27.309	55.952	28.03	56.672	27.68	56.324	26.961
56.225	21.113	56.392	21.895	57.174	21.729	57.008	20.947
56.64	9.5958	57.218	10.149	57.771	9.5707	57.193	9.0179
57.4	32.238	57.729	32.968	58.459	32.639	58.129	31.909
58.091	40.415	58.631	39.825	59.221	40.364	58.682	40.954
58.206	4.7588	58.731	5.3625	59.335	4.8375	58.81	4.2338
58.483	45.713	58.289	46.489	59.065	46.682	59.259	45.906
58.298	19.201	58.298	18.401	59.098	18.401	59.098	19.201
58.828	12.107	59.016	11.329	59.794	11.517	59.606	12.294
58.989	36.062	59.512	35.456	60.118	35.979	59.595	36.584
59.059	28.207	59.647	27.666	60.189	28.253	59.6	28.797
59.312	14.848	59.929	15.357	60.438	14.74	59.821	14.231
60.095	32.146	60.556	31.492	61.21	31.952	60.749	32.606
60.348	10.794	60.685	11.519	61.411	11.182	61.074	10.457
61.339	25.121	61.668	24.393	62.397	24.72	62.068	25.45
61.73	41.474	61.66	42.271	62.457	42.343	62.527	41.546
62.352	5.8874	63.09	6.1967	63.4	5.4592	62.662	5.1499
62.721	30.971	63.125	30.28	63.816	30.685	63.411	31.376
63.274	17.589	63.534	18.345	64.29	18.085	64.03	17.328
64.356	35.324	64.168	36.103	64.945	36.29	65.134	35.513
64.679	43.409	64.513	44.192	65.295	44.358	65.461	43.575
64.564	13.396	64.589	12.597	65.389	12.623	65.363	13.422
64.564	1.3729	65.007	2.0385	65.673	1.5948	65.229	0.92913
64.955	28.553	65.363	29.241	66.051	28.834	65.643	28.145
65.07	20.422	65.218	19.636	66.004	19.783	65.857	20.569
65.439	9.3885	65.412	8.589	66.212	8.5625	66.238	9.362
66.752	46.358	66.879	47.148	67.669	47.021	67.542	46.231
67.489	40.922	67.25	41.686	68.014	41.924	68.252	41.161
67.374	24.568	67.568	23.791	68.344	23.985	68.15	24.761
67.765	6.4172	68.38	6.9295	68.892	6.3149	68.277	5.8026
68.203	36.499	67.986	37.268	68.756	37.485	68.973	36.716
68.065	16.529	68.52	17.187	69.178	16.731	68.722	16.074
68.203	2.87	68.176	2.0705	68.976	2.0439	69.002	2.8435
68.548	13.258	69.048	13.883	69.673	13.383	69.173	12.759
68.664	21.988	68.952	21.242	69.698	21.531	69.41	22.277
68.687	34.081	69.073	34.781	69.774	34.394	69.387	33.694
68.871	27.954	69.219	28.675	69.939	28.325	69.591	27.606
23.08	4.7127	22.322	4.4598	22.573	3.7008	23.333	3.954
23.955	5.1964	23.17	5.0437	23.322	4.2585	24.107	4.4112
25.613	10.379	24.83	10.218	24.992	9.4341	25.775	9.5956
25.452	9.5498	24.743	9.1824	25.109	8.4718	25.821	8.8394
58.874	2.7088	59.59	3.0667	59.948	2.351	59.232	1.9933
60.21	2.11	60.725	2.7226	61.337	2.208	60.823	1.5954
