# Supplementary material for: Ant collective cognition allows for efficient navigation through disordered environments
Source: eLife. 2020 May 12;9:e55195. doi: 10.7554/eLife.55195 (PMC7332297; doi:10.7554/eLife.55195)
Supplement: Source data 1. — Each row in every file corresponds to the four vertices of a single cube, ordered as follows: X1, Y1, X2, Y2, X3, Y3, Y4. [file elife-55195-data1.zip › 1460007_200_cubes.txt]

1.5868	42.767	0.83478	42.493	0.56112	43.245	1.3131	43.517
2.4836	29.935	1.8719	29.417	1.3568	30.027	1.9662	30.544
2.3227	36.949	2.5756	37.708	1.8167	37.961	1.5638	37.202
2.5526	46.607	1.7684	46.444	1.6075	47.228	2.3917	47.389
2.5296	14.02	2.479	13.221	1.6811	13.271	1.7317	14.07
2.6906	3.6944	1.9846	4.0723	1.6075	3.3672	2.3135	2.9893
2.8746	9.8805	2.7067	9.0982	1.9248	9.2645	2.0927	10.047
3.1276	24.646	2.5733	25.223	1.9961	24.669	2.5503	24.091
3.2425	44.837	2.4928	44.554	2.2123	45.304	2.962	45.584
3.4035	33.085	3.0816	33.817	2.3503	33.497	2.6699	32.763
3.2655	18.941	3.1	19.724	2.3158	19.558	2.4813	18.775
4.0244	41.479	4.121	42.273	3.3253	42.369	3.2287	41.573
4.3694	1.3718	4.466	0.57763	3.6703	0.48137	3.5737	1.2756
5.0133	8.8917	5.4272	8.208	4.7442	7.7927	4.328	8.4766
5.3812	42.583	5.8964	43.195	5.2823	43.71	4.7672	43.096
5.7032	24.094	5.5606	24.88	4.7718	24.738	4.9167	23.949
6.4391	21.862	6.1585	21.113	5.4088	21.394	5.6894	22.143
6.692	31.43	5.9952	31.036	5.602	31.733	6.2988	32.126
7.06	15.814	6.6736	16.514	5.9722	16.128	6.3586	15.427
7.3819	47.55	6.6851	47.155	6.2919	47.852	6.9864	48.245
8.6008	12.479	7.881	12.828	7.5314	12.108	8.2512	11.759
8.8537	30.004	8.7847	30.799	7.9868	30.73	8.0557	29.935
9.1757	20.413	8.7158	21.068	8.0603	20.61	8.5203	19.954
8.9227	36.903	8.9917	37.698	8.1937	37.767	8.1247	36.97
8.8997	6.2471	9.1389	5.4836	8.3754	5.2449	8.1362	6.0086
9.6356	2.0387	8.9158	2.3873	8.5663	1.6671	9.2861	1.3186
9.7276	14.595	10.075	13.875	9.3551	13.526	9.0078	14.246
10.647	8.9837	9.8679	9.1649	9.6862	8.3855	10.466	8.2045
10.969	34.948	11.25	35.695	10.5	35.976	10.22	35.229
11.705	26.531	11.501	25.756	10.726	25.961	10.93	26.736
11.774	5.1662	10.974	5.1405	10.999	4.3409	11.8	4.3666
13.085	31.154	13.373	31.899	12.627	32.188	12.338	31.441
13.821	41.18	13.101	40.831	12.752	41.55	13.471	41.9
13.798	10.019	13.021	10.213	12.828	9.4365	13.603	9.2424
13.844	14.342	13.06	14.508	12.894	13.725	13.678	13.559
13.982	20.689	13.672	21.427	12.933	21.117	13.244	20.38
13.936	5.6721	14.589	5.2117	14.129	4.5575	13.476	5.0179
14.396	18.113	14.322	17.317	13.527	17.389	13.598	18.186
14.902	28.049	14.591	28.785	13.853	28.477	14.164	27.739
15.04	35.661	14.992	36.459	14.194	36.411	14.242	35.613
15.201	23.703	14.969	24.466	14.203	24.236	14.435	23.47
15.454	1.6708	14.679	1.8707	14.479	1.0961	15.254	0.89616
16.42	22.437	16.394	21.637	15.594	21.662	15.619	22.462
16.834	9.3976	16.036	9.3445	16.088	8.5463	16.886	8.5994
17.5	37.547	16.811	37.142	16.406	37.832	17.096	38.237
17.317	5.9711	16.537	5.788	16.721	5.0091	17.498	5.1924
17.363	18.274	17.65	17.528	16.905	17.239	16.615	17.986
17.569	46.446	16.771	46.518	16.845	47.313	17.641	47.242
18.972	13.169	18.31	13.618	17.862	12.956	18.522	12.507
19.455	28.095	18.731	27.755	18.39	28.479	19.115	28.819
19.593	31.269	19.618	32.067	18.818	32.092	18.793	31.292
20.214	3.9244	19.441	4.135	19.232	3.363	20.003	3.1526
20.283	23.795	20.306	22.994	19.506	22.97	19.483	23.769
20.743	34.856	20.014	34.525	19.685	35.254	20.414	35.585
21.203	40.858	20.426	40.663	20.233	41.44	21.007	41.633
21.134	8.0178	21.571	7.3486	20.902	6.9103	20.465	7.5795
21.433	44.354	20.633	44.377	20.656	45.175	21.456	45.152
21.732	19.999	21.132	20.529	20.603	19.93	21.201	19.4
21.387	14.687	22.077	14.282	21.672	13.592	20.982	13.997
21.916	17.239	21.116	17.215	21.141	16.415	21.941	16.44
22.629	36.949	23.135	37.567	22.514	38.073	22.008	37.452
23.572	46.837	22.847	47.175	23.185	47.9	23.91	47.562
24.147	33.752	24.524	34.456	23.818	34.833	23.441	34.127
24.928	24.577	25.117	25.354	24.34	25.542	24.151	24.763
24.974	29.337	25.69	29.693	25.331	30.409	24.616	30.052
24.974	1.8088	25.72	1.52	25.432	0.77391	24.685	1.0627
25.641	38.444	24.841	38.418	24.818	39.219	25.616	39.242
25.48	19.608	25.945	18.957	25.294	18.492	24.83	19.143
25.158	14.342	25.936	14.159	25.754	13.38	24.974	13.563
25.894	32.303	26.667	32.508	26.462	33.281	25.69	33.076
27.136	8.7997	26.428	8.4269	26.8	7.7191	27.509	8.0919
27.021	26.278	27.619	26.807	27.09	27.407	26.49	26.876
26.998	22.23	27.704	21.853	27.327	21.148	26.621	21.524
27.389	12.962	26.66	12.633	26.989	11.904	27.718	12.233
27.642	46.607	28.311	47.044	27.872	47.714	27.203	47.277
27.826	37.225	28.537	37.59	28.169	38.301	27.458	37.935
28.654	17.01	27.89	16.771	28.13	16.007	28.893	16.246
29.482	40.375	30.222	40.674	29.921	41.417	29.181	41.116
29.712	9.3286	30.39	8.9069	29.969	8.2271	29.289	8.6491
29.62	23.312	29.852	24.075	30.618	23.845	30.386	23.079
30.448	2.4526	29.668	2.2695	29.852	1.4907	30.629	1.6739
30.448	30.372	30.153	31.115	30.898	31.409	31.19	30.664
30.402	4.7983	31.2	4.8454	31.248	4.0467	30.448	3.9998
30.586	37.708	31.384	37.733	31.358	38.531	30.56	38.506
30.816	19.838	30.57	19.077	31.331	18.831	31.577	19.593
31.207	18.274	31	17.501	31.772	17.295	31.979	18.068
31.781	13.284	31.202	12.731	31.756	12.153	32.333	12.706
31.712	26.094	32.409	25.701	32.803	26.398	32.103	26.791
32.724	41.594	32.361	42.307	33.074	42.668	33.437	41.955
32.517	8.4547	33.318	8.4784	33.341	7.6786	32.54	7.6551
32.609	6.0401	33.384	6.2395	33.582	5.4647	32.807	5.2653
32.678	2.5676	33.442	2.8051	33.679	2.0412	32.915	1.8037
33.667	13.928	34.458	13.808	34.339	13.017	33.548	13.137
33.943	34.212	34.711	33.991	34.932	34.76	34.162	34.98
33.966	21.494	33.989	20.694	34.789	20.717	34.766	21.517
34.518	38.559	34.258	39.315	35.015	39.575	35.275	38.818
34.817	45.297	35.551	45.616	35.229	46.35	34.495	46.028
35.162	31.223	35.831	30.783	36.268	31.453	35.599	31.892
35.921	25.542	36.461	24.954	37.05	25.494	36.51	26.083
35.944	17.239	35.916	16.44	36.717	16.413	36.742	17.213
36.864	5.2122	36.273	4.6729	36.811	4.0821	37.402	4.6214
36.841	10.662	36.618	9.8939	37.386	9.6717	37.609	10.44
36.887	1.7398	37.685	1.7913	37.735	0.99293	36.937	0.94144
37.6	22.644	37.853	23.404	38.611	23.151	38.359	22.391
38.083	26.853	38.034	27.651	38.832	27.7	38.881	26.902
38.382	8.3857	39.182	8.4094	39.205	7.6096	38.404	7.5862
38.404	40.559	39.186	40.387	39.357	41.169	38.575	41.339
38.841	34.741	39.43	34.198	39.971	34.787	39.382	35.33
39.83	41.824	39.69	42.611	40.479	42.751	40.617	41.962
40.083	46.377	39.821	47.132	40.578	47.394	40.84	46.637
40.497	15.101	40.138	14.385	40.854	14.028	41.212	14.743
40.198	19.677	40.499	18.936	41.24	19.237	40.939	19.978
40.543	30.027	40.444	30.82	41.238	30.919	41.337	30.126
41.164	7.3969	40.771	6.7005	41.465	6.3068	41.861	7.0034
41.302	11.26	40.808	10.63	41.438	10.137	41.932	10.767
41.716	2.0387	41.116	1.5102	41.642	0.90963	42.245	1.4382
41.463	25.22	41.511	26.018	42.312	25.968	42.261	25.17
42.452	36.581	42.27	37.358	43.05	37.54	43.232	36.763
43.119	4.9592	42.516	4.4326	43.043	3.8303	43.645	4.3572
43.004	40.95	42.675	41.679	43.404	42.008	43.733	41.279
43.28	22.943	43.28	22.143	44.08	22.143	44.08	22.943
44.2	10.019	43.813	9.318	44.512	8.9317	44.899	9.6322
44.131	20.183	44.418	19.437	45.166	19.726	44.876	20.472
44.568	15.055	44.2	14.344	44.91	13.977	45.278	14.687
44.315	32.74	45.041	32.405	45.375	33.131	44.65	33.465
44.752	26.784	45.005	27.543	45.763	27.29	45.51	26.531
45.235	40.375	44.749	41.012	45.386	41.495	45.872	40.858
46.131	2.3376	45.637	1.7077	46.267	1.2146	46.762	1.8446
46.062	4.1774	46.665	4.7024	47.192	4.0987	46.587	3.5737
46.568	19.332	47.134	19.898	47.699	19.332	47.134	18.766
46.729	46.768	47.495	46.536	47.726	47.302	46.962	47.532
47.488	14.503	47.964	15.146	48.607	14.67	48.13	14.027
47.534	27.451	47.509	28.249	48.308	28.274	48.333	27.474
47.971	44.86	48.591	44.354	49.096	44.972	48.476	45.478
48.385	10.455	48.253	9.6664	49.042	9.5349	49.174	10.324
48.408	31.338	48.973	30.772	49.539	31.338	48.973	31.903
48.661	35.983	49.366	35.606	49.743	36.312	49.037	36.687
48.707	25.542	49.161	24.882	49.819	25.338	49.365	25.995
48.799	20.712	49.031	19.946	49.796	20.178	49.564	20.944
49.695	39.8	49.303	40.497	50	40.888	50.393	40.191
49.603	5.0282	49.603	4.2284	50.403	4.2284	50.403	5.0282
50.753	47.228	50.414	47.953	51.138	48.291	51.478	47.566
50.868	0.79693	51.665	0.86723	51.735	0.070317	50.939	0
51.121	36.259	51.012	37.05	51.804	37.16	51.914	36.367
51.305	15.216	52.057	15.489	52.33	14.737	51.579	14.464
51.42	12.295	51.602	11.516	52.381	11.698	52.199	12.477
52.041	33.315	52.654	32.8	53.168	33.412	52.556	33.927
52.524	44.469	52.363	45.251	53.146	45.412	53.308	44.63
52.478	28.026	52.932	27.366	53.591	27.821	53.137	28.479
53.191	23.128	53.472	22.378	54.221	22.659	53.94	23.408
53.674	6.477	53.336	5.7522	54.06	5.4139	54.399	6.1387
53.812	2.0387	54.54	2.3698	54.871	1.6415	54.143	1.3104
53.95	9.0067	54.727	9.1952	54.916	8.4177	54.138	8.2291
54.249	10.57	54.895	11.043	55.367	10.397	54.721	9.9247
54.663	19.654	54.546	18.863	55.338	18.746	55.454	19.538
55.123	14.871	55.076	14.072	55.874	14.025	55.921	14.824
55.836	27.566	56.222	26.865	56.922	27.251	56.536	27.952
56.525	16.504	57.165	16.984	57.645	16.344	57.005	15.864
56.686	36.857	57.323	36.372	57.808	37.009	57.17	37.494
57.307	45.412	57.097	46.182	57.869	46.394	58.079	45.621
57.836	31.43	58.185	30.708	58.905	31.057	58.556	31.777
58.526	39.294	58.931	38.602	59.621	39.007	59.216	39.697
59.009	9.2366	59.105	8.4426	59.9	8.5387	59.803	9.333
59.423	21.793	60.001	22.346	60.554	21.769	59.977	21.215
59.469	25.289	59.837	26	60.547	25.632	60.18	24.922
59.699	12.341	59.674	11.542	60.474	11.517	60.499	12.316
59.883	17.056	59.908	16.256	60.708	16.281	60.683	17.081
60.389	42.1	60.223	42.882	61.005	43.048	61.171	42.266
60.964	29.843	61.253	30.588	61.999	30.298	61.71	29.553
61.309	48.378	61.897	47.835	62.439	48.424	61.851	48.965
61.93	36.259	61.827	37.052	62.621	37.153	62.723	36.36
61.953	25.037	61.953	25.834	62.753	25.834	62.753	25.037
62.505	5.6951	63.247	5.9923	63.544	5.2495	62.802	4.9523
62.896	31.016	63.311	30.33	63.995	30.747	63.579	31.43
64.551	43.917	65.206	43.455	65.666	44.11	65.012	44.57
64.666	15.768	64.666	14.968	65.466	14.968	65.466	15.768
64.689	1.3718	65.127	2.0414	65.797	1.6036	65.359	0.93403
65.08	37.547	65.418	38.271	66.144	37.933	65.805	37.206
65.586	9.4206	65.586	8.6208	66.386	8.6208	66.386	9.4206
65.586	23.151	65.609	22.35	66.409	22.373	66.386	23.171
65.655	23.864	66.109	23.204	66.768	23.659	66.314	24.317
66.092	26.807	66.552	26.152	67.207	26.612	66.746	27.267
66.828	46.377	66.971	47.164	67.758	47.021	67.615	46.233
67.61	40.973	67.371	41.737	68.135	41.974	68.373	41.21
67.909	6.477	68.501	7.0151	69.039	6.4232	68.447	5.8851
68.323	36.535	68.129	37.31	68.905	37.503	69.099	36.728
68.231	16.573	68.691	17.227	69.345	16.766	68.885	16.112
68.3	2.9585	68.274	2.159	69.074	2.1332	69.099	2.9328
68.668	34.35	69.317	33.881	69.784	34.532	69.135	34.999
68.668	13.261	69.155	13.895	69.79	13.408	69.302	12.773
69.22	21.471	69.408	20.693	70.186	20.882	69.997	21.659
69.818	29.544	69.768	30.342	70.566	30.39	70.616	29.592
23.204	4.7293	22.445	4.4763	22.698	3.7174	23.457	3.9704
24.055	5.1892	23.277	5.0002	23.466	4.2229	24.243	4.4119
59.032	2.7286	59.756	3.0682	60.096	2.3438	59.372	2.0043
60.366	2.1307	60.869	2.7532	61.491	2.2504	60.988	1.6281
