# Supplementary material for: Ant collective cognition allows for efficient navigation through disordered environments
Source: eLife. 2020 May 12;9:e55195. doi: 10.7554/eLife.55195 (PMC7332297; doi:10.7554/eLife.55195)
Supplement: Source data 1. — Each row in every file corresponds to the four vertices of a single cube, ordered as follows: X1, Y1, X2, Y2, X3, Y3, Y4. [file elife-55195-data1.zip › 1460008_200_cubes.txt]

1.5177	42.763	0.77036	42.473	0.48291	43.218	1.228	43.508
2.1386	29.816	1.727	29.129	1.0417	29.54	1.4533	30.226
2.4835	23.929	2.2375	23.168	1.4763	23.414	1.7224	24.175
2.2536	36.968	2.5341	37.715	1.7845	37.996	1.5039	37.249
2.5065	46.603	1.7224	46.44	1.5614	47.224	2.3456	47.385
2.4605	13.994	2.3824	13.198	1.5867	13.275	1.6649	14.071
2.6445	3.692	1.9339	4.0594	1.566	3.3489	2.2766	2.9814
2.8285	9.8548	2.6238	9.0815	1.8512	9.2862	2.0558	10.06
3.1964	44.856	2.4445	44.582	2.1708	45.334	2.9228	45.605
3.0584	19.697	3.201	18.91	2.4146	18.767	2.272	19.554
3.3574	33.082	3.0354	33.813	2.3042	33.493	2.6238	32.76
4.5532	38.831	3.8173	38.518	3.5046	39.254	4.2404	39.567
4.6222	27.356	4.1461	26.712	3.5023	27.188	3.9783	27.832
4.3002	1.3924	4.3945	0.59789	3.5988	0.50441	3.5046	1.2989
4.9671	8.889	5.3534	8.1886	4.652	7.802	4.2657	8.5027
6.0709	32.231	5.4592	31.716	4.9441	32.327	5.5558	32.843
6.1629	19.398	6.287	18.608	5.496	18.484	5.3718	19.275
6.7608	22.066	6.3008	22.72	5.6455	22.259	6.1054	21.605
6.9907	15.788	6.632	16.503	5.9168	16.146	6.2756	15.43
7.3127	47.546	6.6067	47.169	6.2296	47.875	6.9355	48.25
7.8646	30.207	7.7519	30.998	6.9585	30.886	7.0735	30.092
8.0945	27.264	7.7358	26.546	7.0206	26.905	7.3793	27.62
8.5084	37.037	7.7841	36.697	7.446	37.423	8.1704	37.761
8.5544	12.476	7.8485	12.853	7.4713	12.147	8.1773	11.77
8.2555	42.602	8.7936	43.191	8.2049	43.731	7.6645	43.14
8.8304	6.2445	9.0971	5.4905	8.3429	5.223	8.0761	5.9771
9.5892	2.0133	8.8925	2.4077	8.4992	1.7117	9.1937	1.3173
9.6582	14.592	10.015	13.876	9.2995	13.519	8.9431	14.234
10.279	32.139	10.539	32.895	9.7824	33.155	9.5226	32.399
10.601	8.981	9.8215	9.1654	9.6375	8.387	10.417	8.2026
11.153	22.939	11.176	22.14	10.376	22.116	10.353	22.916
11.728	5.1637	10.93	5.1138	10.978	4.3154	11.778	4.3653
12.004	29.287	11.723	30.035	10.974	29.754	11.254	29.005
12.694	36.692	12.811	37.483	12.018	37.598	11.903	36.807
13.016	31.127	13.296	31.874	12.547	32.155	12.266	31.408
13.2	43.338	12.399	43.361	12.425	44.161	13.223	44.136
13.384	19.191	13.643	18.435	12.887	18.174	12.627	18.931
13.751	9.9928	12.979	10.203	12.77	9.4315	13.54	9.2211
13.774	14.362	12.993	14.528	12.825	13.746	13.609	13.579
14.165	25.194	13.65	24.583	13.039	25.098	13.554	25.709
13.889	5.6696	14.536	5.1975	14.064	4.5518	13.418	5.0237
15.384	1.6684	14.609	1.8683	14.409	1.0936	15.184	0.89373
15.936	13.603	16.263	12.873	15.534	12.546	15.205	13.276
16.373	22.388	16.299	21.591	15.504	21.663	15.575	22.46
16.35	17.558	16.658	16.821	15.922	16.511	15.612	17.249
16.787	9.4179	16.003	9.2611	16.159	8.4765	16.943	8.6335
16.695	40.854	17.249	41.432	16.67	41.983	16.118	41.406
17.247	24.044	17.155	24.838	16.362	24.748	16.451	23.952
16.948	33.45	17.514	34.015	16.948	34.581	16.382	34.015
17.27	5.9686	16.488	5.8034	16.651	5.0207	17.435	5.1858
17.707	30.023	17.086	29.517	16.58	30.136	17.201	30.642
17.5	46.465	16.702	46.514	16.75	47.312	17.55	47.263
18.65	38.026	18.962	38.762	18.226	39.074	17.914	38.336
18.995	22.181	19.066	21.384	18.27	21.311	18.197	22.108
19.615	42.717	18.815	42.717	18.815	43.515	19.615	43.515
20.144	3.8989	19.381	4.1376	19.142	3.3739	19.905	3.1355
20.673	20.272	20.025	20.741	19.556	20.093	20.204	19.624
21.087	8.0152	21.499	7.3292	20.813	6.9176	20.402	7.6036
21.248	34.416	21.703	35.073	21.046	35.528	20.59	34.871
21.846	12.223	21.089	11.965	21.347	11.208	22.104	11.466
21.777	27.931	22.267	28.561	21.637	29.053	21.145	28.42
22.881	23.378	22.352	23.978	21.752	23.449	22.281	22.848
23.042	30.69	23.607	31.256	23.042	31.822	22.476	31.256
23.295	16.984	22.499	16.907	22.575	16.11	23.371	16.187
23.525	46.856	22.805	47.203	23.152	47.923	23.872	47.576
24.628	24.849	24.27	24.132	23.555	24.491	23.913	25.206
24.858	37.382	24.07	37.515	24.205	38.304	24.994	38.168
24.881	1.7833	25.64	1.5304	25.387	0.77142	24.628	1.0244
25.088	14.293	25.868	14.115	25.691	13.335	24.909	13.513
25.456	34.393	26.185	34.721	25.856	35.45	25.128	35.121
26.353	21.813	26.802	21.15	26.139	20.702	25.691	21.364
26.146	41.636	26.946	41.659	26.921	42.459	26.121	42.434
27.066	8.797	26.367	8.407	26.758	7.7084	27.457	8.0987
27.342	12.959	26.606	12.646	26.919	11.91	27.655	12.223
27.503	28.023	26.972	28.621	27.57	29.152	28.101	28.554
27.503	46.649	28.202	47.038	27.811	47.737	27.112	47.346
28.492	17.168	27.772	16.82	28.119	16.099	28.839	16.447
28.446	39.061	27.965	39.7	28.604	40.181	29.085	39.539
28.653	22.227	29.368	22.584	29.727	21.869	29.009	21.511
29.665	9.3489	30.322	8.8948	29.869	8.2362	29.209	8.6903
29.941	32.208	29.297	32.684	29.773	33.326	30.417	32.849
30.377	2.4732	29.598	2.29	29.782	1.5112	30.561	1.6945
29.895	27.678	30.559	27.234	31.003	27.898	30.338	28.342
30.308	4.7958	31.106	4.8415	31.152	4.0427	30.354	3.9971
31.757	13.304	31.168	12.763	31.709	12.174	32.298	12.716
31.55	18.133	31.288	17.377	32.045	17.116	32.307	17.871
32.148	24.803	32.534	25.502	33.236	25.116	32.849	24.415
32.447	8.4521	33.247	8.4521	33.247	7.6521	32.447	7.6521
32.562	6.0605	33.339	6.2491	33.528	5.4716	32.751	5.2831
32.7	35.956	33.484	35.802	33.638	36.589	32.852	36.74
32.815	2.7032	33.604	2.8423	33.742	2.0544	32.953	1.9153
33.62	13.948	34.399	13.765	34.215	12.986	33.436	13.169
33.781	41.406	34.576	41.496	34.484	42.292	33.689	42.2
34.448	37.428	33.882	37.994	34.448	38.559	35.013	37.994
34.747	45.293	35.487	45.591	35.186	46.334	34.445	46.033
34.977	20.295	35.687	20.662	36.055	19.951	35.342	19.584
35.161	26.183	35.547	26.882	36.248	26.496	35.862	25.794
36.103	33.473	35.692	34.158	36.377	34.57	36.789	33.882
36.103	16.8	36.145	16.001	36.943	16.042	36.901	16.841
36.862	5.2327	36.251	4.716	36.768	4.1052	37.38	4.6219
36.678	10.039	37.343	10.483	37.787	9.8169	37.122	9.3731
36.793	1.7374	37.591	1.7843	37.64	0.98571	36.839	0.93873
37.851	43.499	37.331	44.106	37.941	44.626	38.46	44.016
37.621	26.666	38.024	27.356	38.713	26.956	38.313	26.263
38.15	23.63	38.412	22.874	39.169	23.138	38.904	23.893
38.311	8.3601	39.109	8.4059	39.155	7.607	38.357	7.5615
38.794	34.737	39.383	34.195	39.923	34.786	39.334	35.326
40.082	46.281	39.78	47.022	40.521	47.323	40.822	46.58
39.806	31.104	40.535	30.773	40.866	31.5	40.137	31.831
39.944	14.086	40.509	14.652	41.075	14.086	40.509	13.52
40.864	38.854	40.675	39.631	41.452	39.82	41.641	39.04
41.116	7.4403	40.79	6.7104	41.519	6.3829	41.845	7.1131
40.864	22.618	40.919	21.819	41.717	21.875	41.661	22.672
41.3	11.189	40.808	10.559	41.436	10.065	41.931	10.696
41.645	2.0133	41.031	1.5011	41.542	0.88658	42.158	1.3987
42.059	35.082	42.832	34.871	43.041	35.643	42.269	35.853
42.703	43.959	42.172	44.557	42.772	45.088	43.301	44.488
43.048	4.9797	42.457	4.4391	43	3.8495	43.589	4.3901
42.542	19.582	42.843	20.323	43.584	20.022	43.283	19.281
43.025	27.977	43.618	27.439	44.154	28.032	43.561	28.568
44.152	10.016	43.701	9.3542	44.363	8.9044	44.814	9.566
44.06	25.378	44.508	26.038	45.171	25.59	44.722	24.927
44.152	14.385	44.529	15.091	45.235	14.715	44.858	14.009
44.382	32.599	44.598	33.367	45.368	33.151	45.152	32.38
44.635	21.859	45.249	22.371	45.762	21.756	45.148	21.244
45.532	6.8654	46.332	6.8882	46.355	6.0886	45.555	6.0658
45.624	16.34	46.339	16.697	46.698	15.982	45.98	15.624
46.061	2.2433	45.55	1.6265	46.169	1.117	46.677	1.7337
46.153	41.429	45.72	42.101	46.392	42.533	46.826	41.862
46.681	46.787	47.447	46.555	47.679	47.321	46.914	47.551
47.463	14.5	47.939	15.143	48.582	14.667	48.106	14.024
47.509	27.517	47.509	28.315	48.309	28.315	48.309	27.517
47.762	35.611	47.62	36.398	48.406	36.54	48.549	35.754
47.923	44.833	48.557	44.343	49.045	44.977	48.411	45.465
48.337	10.453	48.235	9.6594	49.028	9.5571	49.13	10.35
48.314	22.181	48.805	21.549	49.437	22.04	48.945	22.672
50.292	29.862	50.415	30.651	51.205	30.529	51.082	29.738
50.705	47.224	50.328	47.928	51.033	48.305	51.411	47.601
50.384	4.8188	50.987	5.3438	51.512	4.7401	50.909	4.2151
50.614	37.037	51.018	36.345	51.708	36.75	51.304	37.439
50.614	19.651	50.614	18.851	51.414	18.851	51.414	19.651
50.797	0.79453	51.592	0.88801	51.686	0.093473	50.891	0
51.073	27.678	51.201	26.887	51.991	27.013	51.863	27.804
51.119	15.88	51.097	15.08	51.896	15.057	51.919	15.857
51.395	12.292	51.6	11.519	52.373	11.723	52.169	12.497
51.671	40.417	52.249	39.863	52.802	40.44	52.224	40.995
51.763	32.852	52.111	32.13	52.832	32.477	52.484	33.199
52.545	43.867	52.306	44.63	53.07	44.867	53.309	44.104
52.798	30.23	53.166	29.52	53.876	29.885	53.509	30.596
52.936	25.079	53.427	24.447	54.059	24.937	53.568	25.569
53.465	9.004	54.211	9.2928	54.5	8.5468	53.754	8.258
53.649	1.8523	54.315	2.2961	54.758	1.6304	54.093	1.1867
54.408	20.778	54.948	21.368	55.538	20.827	54.998	20.237
55.627	45.706	55.317	46.442	56.055	46.753	56.364	46.015
55.742	12.522	55.665	11.726	56.461	11.649	56.538	12.445
56.385	6.3595	56.11	5.6084	56.861	5.333	57.136	6.084
56.155	27.218	56.542	26.516	57.243	26.903	56.856	27.604
56.638	36.83	57.304	36.386	57.748	37.051	57.082	37.495
57.328	15.926	58.03	16.31	58.414	15.609	57.713	15.224
58.087	20.387	58.64	20.965	59.218	20.412	58.665	19.834
58.478	39.291	58.883	38.598	59.573	39.003	59.168	39.693
59.605	8.7051	59.68	7.9085	60.476	7.9832	60.401	8.7798
59.835	17.076	59.835	16.276	60.635	16.276	60.635	17.076
60.318	41.981	60.101	42.749	60.871	42.968	61.088	42.197
61.054	19.26	61.43	18.554	62.136	18.931	61.76	19.637
61.077	25.401	61.374	24.656	62.116	24.955	61.819	25.698
61.858	36.278	61.781	37.074	62.578	37.15	62.655	36.354
62.456	5.7386	63.226	5.9552	63.443	5.1851	62.673	4.9685
62.985	28.184	63.102	27.39	63.893	27.508	63.777	28.299
63.422	30.736	63.295	31.525	64.085	31.651	64.212	30.863
63.928	12.637	64.494	13.203	65.059	12.637	64.494	12.072
64.503	43.913	65.152	43.444	65.62	44.094	64.97	44.561
64.618	15.742	64.618	14.942	65.418	14.942	65.418	15.742
64.641	1.3234	65.056	2.0073	65.74	1.5921	65.325	0.90824
65.032	37.566	65.716	37.15	66.131	37.833	65.447	38.249
65.032	25.309	65.148	26.1	65.94	25.983	65.823	25.192
65.515	20.617	65.638	19.827	66.429	19.95	66.305	20.74
65.561	9.4409	65.537	8.6414	66.336	8.617	66.36	9.4168
66.826	46.396	66.973	47.18	67.759	47.033	67.612	46.247
67.17	27.471	67.538	28.181	68.249	27.813	67.881	27.103
67.584	40.969	67.317	41.721	68.071	41.99	68.338	41.236
67.86	6.4745	68.464	6.9995	68.989	6.3958	68.385	5.8708
68.297	36.531	68.081	37.299	68.851	37.518	69.067	36.747
68.182	16.57	68.643	17.224	69.297	16.763	68.837	16.109
68.251	2.9331	68.225	2.1336	69.024	2.1069	69.051	2.9064
68.619	34.347	69.265	33.873	69.737	34.519	69.091	34.99
68.619	13.281	69.149	13.88	69.749	13.35	69.218	12.751
69.194	21.491	69.399	20.717	70.172	20.922	69.968	21.695
69.723	29.793	69.969	30.555	70.73	30.306	70.484	29.545
23.203	4.7038	22.439	4.4639	22.678	3.7007	23.442	3.9406
24.008	5.1867	23.223	5.0255	23.384	4.2418	24.169	4.4032
57.719	31.035	58.339	30.529	58.845	31.148	58.225	31.654
58.846	31.058	58.68	31.84	59.463	32.006	59.629	31.224
59.007	2.7262	59.727	3.0745	60.076	2.3545	59.355	2.006
60.318	2.1053	60.809	2.7367	61.44	2.2456	60.949	1.6141
