# Supplementary material for: Ant collective cognition allows for efficient navigation through disordered environments
Source: eLife. 2020 May 12;9:e55195. doi: 10.7554/eLife.55195 (PMC7332297; doi:10.7554/eLife.55195)
Supplement: Source data 1. — Each row in every file corresponds to the four vertices of a single cube, ordered as follows: X1, Y1, X2, Y2, X3, Y3, Y4. [file elife-55195-data1.zip › 1460010_200_cubes.txt]

1.0369	42.596	0.29293	42.303	0	43.047	0.74396	43.34
1.7809	29.693	1.3577	29.012	0.67886	29.435	1.102	30.114
1.8738	36.807	2.1342	37.563	1.3763	37.823	1.1183	37.068
2.0831	46.456	1.2996	46.288	1.1345	47.072	1.918	47.237
2.1063	13.93	2.0319	13.133	1.2345	13.208	1.3089	14.005
2.2923	3.631	1.5716	3.9795	1.2229	3.2592	1.9436	2.9107
2.4783	9.8152	1.7018	10.003	1.5112	9.226	2.29	9.0375
2.7805	44.712	2.0296	44.438	1.7553	45.191	2.5062	45.463
2.6178	32.227	2.8573	32.99	2.0924	33.229	1.8552	32.465
2.6876	19.626	2.8317	18.839	2.0436	18.696	1.8994	19.483
4.129	38.714	3.3966	38.393	3.0758	39.125	3.8081	39.446
3.943	1.3525	4.0383	0.5583	3.2455	0.46202	3.1479	1.2563
4.6172	8.8387	5.0148	8.144	4.3196	7.7472	3.9221	8.4416
4.9194	31.6	5.1519	32.365	4.3847	32.597	4.1545	31.832
5.5936	22.183	5.3705	21.415	4.6033	21.638	4.8241	22.406
5.9424	19.487	5.9424	18.686	5.1426	18.686	5.1426	19.487
6.8956	47.409	6.2307	46.965	5.7866	47.63	6.4515	48.074
7.7325	17.394	7.2792	18.053	6.6189	17.599	7.0746	16.94
8.1278	36.947	7.4024	36.607	7.063	37.33	7.7883	37.67
8.1743	12.419	7.4535	12.768	7.1048	12.047	7.8255	11.699
7.8488	42.457	8.3881	43.047	7.7976	43.587	7.2583	42.996
8.43	28.112	7.8627	27.547	7.2978	28.115	7.865	28.68
8.4765	6.2116	8.6881	5.4397	7.9162	5.2291	7.7046	6.001
8.988	31.902	8.3649	31.4	7.8627	32.02	8.4858	32.523
9.2204	2.0035	8.509	2.3704	8.1417	1.6595	8.8531	1.2926
9.1507	24.369	9.1763	25.169	8.3765	25.195	8.3509	24.395
10.22	8.9317	9.4436	9.1226	9.253	8.3456	10.03	8.1547
10.569	17.487	10.26	18.225	9.5227	17.915	9.8319	17.178
10.615	21.672	10.615	20.872	9.8156	20.872	9.8156	21.672
11.592	29.182	11.304	29.928	10.557	29.637	10.846	28.894
11.359	5.1654	10.562	5.1138	10.613	4.3154	11.41	4.367
11.638	13.209	10.864	13.409	10.664	12.635	11.438	12.435
11.801	19.417	11.562	20.18	10.799	19.942	11.039	19.178
12.196	25.857	11.838	26.573	11.122	26.215	11.48	25.499
12.22	47.967	11.436	48.127	11.596	48.911	12.38	48.75
12.592	31.018	12.901	31.755	12.164	32.065	11.855	31.328
12.685	33.948	12.884	34.722	12.11	34.922	11.91	34.148
12.778	43.224	11.978	43.259	12.015	44.059	12.812	44.024
12.963	39.83	13.44	40.471	12.796	40.948	12.32	40.306
13.359	9.9779	12.592	10.208	12.361	9.4413	13.129	9.2116
13.382	14.302	12.601	14.473	12.429	13.691	13.21	13.521
14.126	5.2119	13.463	5.6611	13.015	4.9989	13.677	4.5498
15.009	1.6548	14.24	1.8778	14.019	1.1095	14.786	0.88645
15.684	36.226	14.928	35.966	14.668	36.721	15.423	36.982
15.567	13.535	15.842	12.784	15.091	12.508	14.816	13.259
15.777	17.394	16.023	16.633	15.26	16.387	15.014	17.149
16.381	9.3734	15.584	9.2962	15.663	8.5	16.458	8.5769
16.846	23.067	16.7	23.853	15.911	23.707	16.06	22.919
16.869	5.9559	16.086	5.7899	16.253	5.0071	17.034	5.1731
17.241	29.903	16.607	29.414	16.118	30.049	16.753	30.537
17.055	46.316	16.258	46.391	16.332	47.188	17.13	47.111
17.241	33.762	17.406	34.543	16.625	34.71	16.458	33.927
19.194	42.596	18.394	42.573	18.371	43.373	19.171	43.396
19.52	18.626	19.666	17.84	18.88	17.693	18.734	18.479
19.799	3.91	19.027	4.1241	18.813	3.3532	19.585	3.139
19.915	22.695	19.613	21.954	18.873	22.255	19.173	22.996
20.915	31.39	20.238	30.963	19.81	31.637	20.487	32.065
20.682	8.0018	21.103	7.322	20.424	6.9	20.003	7.5798
21.566	21.579	21.256	22.317	20.519	22.007	20.829	21.27
21.426	12.187	20.675	11.913	20.947	11.161	21.7	11.435
22.077	27.88	21.361	27.522	21.003	28.238	21.719	28.596
23.077	46.711	22.356	47.06	22.705	47.778	23.425	47.432
24.146	17.557	23.377	17.334	23.6	16.565	24.369	16.789
24.402	37.272	23.614	37.407	23.749	38.195	24.537	38.061
24.774	23.439	24.63	24.225	23.844	24.083	23.986	23.295
24.495	1.8175	25.248	1.55	24.981	0.79599	24.228	1.0635
24.96	34.273	25.692	34.594	25.371	35.326	24.639	35.006
25.611	13.698	24.816	13.786	24.727	12.991	25.522	12.902
25.564	21.951	26.28	21.593	25.922	20.878	25.206	21.235
25.936	9.3967	25.241	9.0021	25.634	8.3061	26.332	8.7006
26.448	41.504	25.648	41.504	25.648	42.303	26.448	42.303
27.145	21.277	26.42	20.937	26.759	20.213	27.485	20.552
27.029	27.95	27.652	28.452	27.148	29.075	26.527	28.57
27.099	46.502	27.778	46.923	27.357	47.604	26.676	47.181
28.075	12.117	27.329	11.828	27.617	11.082	28.363	11.37
27.982	38.946	27.417	39.511	27.982	40.076	28.547	39.511
28.284	28.903	29.08	28.998	28.982	29.793	28.189	29.696
29.214	9.3269	29.879	8.8808	29.433	8.2166	28.768	8.6627
29.517	32.134	28.873	32.611	29.349	33.253	29.993	32.776
29.912	2.4918	29.142	2.2751	29.359	1.505	30.128	1.7216
29.679	19.905	30.337	20.36	30.793	19.703	30.135	19.247
29.912	4.7934	30.709	4.8657	30.781	4.069	29.984	3.9967
30.586	14.976	30.033	14.397	30.612	13.845	31.165	14.424
30.423	24.951	30.939	24.339	31.551	24.855	31.035	25.467
31.284	13.256	30.693	12.715	31.235	12.126	31.823	12.666
31.562	16.813	32.362	16.789	32.339	15.989	31.539	16.013
32.004	8.4667	32.804	8.4667	32.804	7.6665	32.004	7.6665
32.12	6.0721	32.904	6.2381	33.069	5.4553	32.286	5.2893
32.26	25.602	32.755	24.971	33.383	25.467	32.89	26.094
32.353	2.7243	33.141	2.8673	33.283	2.0802	32.497	1.9371
32.888	34.831	33.678	34.71	33.799	35.501	33.009	35.622
33.353	41.248	34.136	41.413	33.969	42.196	33.188	42.029
34.422	13.349	33.832	12.809	34.371	12.219	34.961	12.758
33.934	32.716	34.624	32.311	35.029	33.002	34.338	33.406
34.259	45.154	34.985	45.493	34.643	46.216	33.92	45.877
34.515	20.231	35.226	20.598	35.594	19.887	34.882	19.52
35.608	16.743	35.633	15.944	36.433	15.97	36.408	16.769
35.631	27.136	35.915	27.885	36.663	27.599	36.38	26.852
36.352	5.2119	35.75	4.6851	36.277	4.0829	36.879	4.6098
36.212	10.048	36.87	10.503	37.326	9.8451	36.668	9.3897
36.282	36.831	37.072	36.714	37.189	37.505	36.398	37.621
36.328	1.771	37.126	1.8194	37.175	1.0208	36.377	0.97242
37.351	43.41	36.798	43.987	37.375	44.54	37.928	43.963
37.607	23.579	38.133	24.181	38.735	23.658	38.212	23.053
37.84	8.3505	38.637	8.3974	38.686	7.5986	37.886	7.5517
38.235	29.182	38.084	29.968	38.867	30.119	39.021	29.333
39.072	11.14	38.572	10.516	39.197	10.016	39.697	10.64
39.56	46.153	39.279	46.902	40.027	47.183	40.309	46.435
39.676	22.09	39.804	21.3	40.592	21.428	40.467	22.218
40.002	30.53	40.351	29.81	41.069	30.156	40.722	30.877
40.351	38.737	40.134	39.507	40.904	39.723	41.12	38.953
40.653	7.3973	40.316	6.6715	41.041	6.3346	41.378	7.0604
40.467	17.417	41.099	17.909	41.59	17.277	40.957	16.786
41.141	2.0268	40.537	1.5038	41.057	0.89833	41.664	1.4213
41.443	13.953	41.32	13.163	42.11	13.039	42.234	13.83
41.536	34.878	41.536	35.678	42.336	35.678	42.336	34.878
42.164	43.852	41.634	44.452	42.234	44.982	42.764	44.382
42.559	4.9794	41.969	4.4398	42.508	3.8491	43.099	4.3884
42.838	7.7228	43.55	8.0903	43.917	7.3796	43.205	7.0121
43.512	26.252	43.736	27.02	44.503	26.796	44.28	26.029
43.582	15.418	44.324	15.719	44.624	14.978	43.882	14.677
43.791	20.951	44.119	21.681	44.849	21.354	44.521	20.624
43.884	32.53	44.101	33.299	44.87	33.083	44.654	32.313
44.628	23.649	45.026	22.954	45.721	23.351	45.323	24.046
45.047	6.8626	45.847	6.8626	45.847	6.0623	45.047	6.0623
45.605	2.3057	45.117	1.6716	45.751	1.1838	46.239	1.8179
45.628	41.318	45.205	41.997	45.886	42.42	46.307	41.738
46.163	46.665	46.935	46.453	47.145	47.225	46.374	47.437
47.534	8.5365	47.062	7.8904	47.708	7.4184	48.18	8.0643
47.209	35.529	47.11	36.322	47.903	36.421	48.003	35.626
47.302	13.07	47.986	13.485	48.401	12.801	47.717	12.386
47.372	44.758	48.001	44.263	48.495	44.893	47.866	45.386
47.93	21.254	48.316	20.553	49.016	20.939	48.63	21.64
48.023	23.765	48.539	23.154	49.15	23.67	48.633	24.281
48.743	19.022	49.003	18.265	49.76	18.525	49.5	19.282
48.999	31.925	49.601	31.397	50.128	32	49.526	32.527
50.208	47.107	49.823	47.806	50.525	48.192	50.909	47.49
49.882	4.8167	50.486	5.3416	51.011	4.7379	50.407	4.2129
50.022	18.673	50.238	17.903	51.009	18.119	50.792	18.889
50.092	36.97	50.478	36.268	51.179	36.656	50.792	37.356
50.301	0.79457	51.095	0.88803	51.189	0.093479	50.394	0
50.626	14.372	51.042	15.056	51.725	14.64	51.31	13.957
51.091	11.977	51.761	12.415	52.199	11.745	51.529	11.307
51.115	40.341	51.705	39.802	52.245	40.392	51.654	40.932
51.208	24.346	51.208	25.146	52.008	25.146	52.008	24.346
51.231	32.809	51.56	32.079	52.289	32.409	51.96	33.136
52.021	43.736	51.768	44.493	52.527	44.747	52.78	43.989
51.905	30.228	52.408	29.605	53.03	30.107	52.528	30.73
52.951	9.0014	53.697	9.2902	53.986	8.5441	53.24	8.2552
53.161	1.864	53.83	2.3018	54.268	1.6322	53.598	1.1944
54.509	25.509	54.827	24.774	55.561	25.092	55.243	25.827
54.741	11.745	54.594	10.958	55.38	10.811	55.528	11.597
55.113	45.595	54.812	46.337	55.554	46.637	55.855	45.895
55.067	27.81	55.067	28.61	55.867	28.61	55.867	27.81
55.485	20.3	55.386	19.506	56.18	19.407	56.279	20.201
55.881	6.3511	55.605	5.5999	56.356	5.3244	56.632	6.0756
56.113	36.761	56.762	36.294	57.23	36.942	56.58	37.41
56.253	32.367	56.253	33.167	57.053	33.167	57.053	32.367
56.787	14.79	56.691	13.996	57.485	13.9	57.582	14.694
56.997	28.88	57.159	29.663	57.942	29.5	57.78	28.717
57.206	23.788	57.372	23.005	58.154	23.171	57.988	23.953
57.578	9.8616	58.156	10.414	58.709	9.8354	58.13	9.2828
57.973	39.225	58.359	38.523	59.06	38.911	58.674	39.611
59.042	8.6992	59.166	7.9088	59.956	8.0322	59.833	8.8227
59.391	23.23	59.485	24.025	60.279	23.93	60.186	23.136
59.81	41.876	59.605	42.647	60.378	42.852	60.583	42.08
60.298	27.903	60.551	28.661	61.31	28.408	61.057	27.65
60.554	34.785	60.902	34.064	61.622	34.413	61.274	35.133
60.554	19.254	60.902	18.534	61.622	18.882	61.274	19.603
60.809	48.06	61.546	47.746	61.858	48.483	61.122	48.797
61.972	5.7001	62.72	5.9838	63.004	5.2358	62.255	4.952
62.065	23.602	62.311	24.362	63.072	24.116	62.826	23.356
62.902	30.67	62.785	31.46	63.577	31.576	63.693	30.786
63.437	12.651	64.002	13.217	64.568	12.651	64.002	12.086
63.994	37.435	64.074	38.23	64.87	38.151	64.791	37.356
64.041	43.875	64.69	43.408	65.158	44.056	64.508	44.524
64.134	15.72	64.108	14.921	64.908	14.895	64.933	15.695
64.204	1.3758	64.647	2.0414	65.313	1.5977	64.869	0.932
64.994	20.556	65.122	19.766	65.911	19.893	65.784	20.683
65.064	9.3967	65.139	8.5999	65.935	8.6748	65.86	9.4713
65.203	33.948	65.365	34.731	66.149	34.569	65.987	33.785
65.924	23.811	65.948	24.611	66.747	24.588	66.724	23.788
66.389	46.363	66.528	47.151	67.316	47.011	67.177	46.223
67.133	40.946	66.858	41.697	67.609	41.971	67.884	41.22
67.412	6.3976	68.003	6.937	68.542	6.3462	67.951	5.8066
67.714	16.557	68.17	17.215	68.827	16.76	68.372	16.102
67.83	2.9335	67.83	2.1334	68.63	2.1334	68.63	2.9335
68.156	34.32	68.802	33.848	69.274	34.494	68.628	34.966
68.179	13.233	68.667	13.867	69.301	13.379	68.813	12.745
68.691	29.042	69.156	29.693	69.807	29.228	69.342	28.577
68.737	21.463	68.88	20.676	69.667	20.819	69.524	21.606
1.8506	23.486	1.374	22.842	0.73234	23.318	1.2066	23.962
2.9433	23.765	2.5388	23.074	1.8483	23.479	2.2528	24.169
22.751	4.7237	22	4.4503	22.272	3.6984	23.026	3.9718
23.565	5.1654	22.786	4.9843	22.967	4.205	23.746	4.3861
58.508	2.7475	59.249	3.0486	59.55	2.3074	58.809	2.0062
59.833	2.0965	60.338	2.7166	60.958	2.2114	60.453	1.5911
