# Supplementary material for: Ant collective cognition allows for efficient navigation through disordered environments
Source: eLife. 2020 May 12;9:e55195. doi: 10.7554/eLife.55195 (PMC7332297; doi:10.7554/eLife.55195)
Supplement: Source data 1. — Each row in every file corresponds to the four vertices of a single cube, ordered as follows: X1, Y1, X2, Y2, X3, Y3, Y4. [file elife-55195-data1.zip › format_readme.txt]

Cubes files format:
N-by-8 matrix, where N is the number of cubes
Each row contains the x,y values of the four vertices comprising a single cube arranged in x1,y,1,...,x4,y4 form.

trajectory files format:
M-By-2 Matrix, where M is the number of time steps.
Each row Each row contains the x,y values of the trajectory in the ith time step.
