# Supplementary material for: Ant collective cognition allows for efficient navigation through disordered environments
Source: eLife. 2020 May 12;9:e55195. doi: 10.7554/eLife.55195 (PMC7332297; doi:10.7554/eLife.55195)
Supplement: Source data 2. — Format is X,Y coordinates as a function of time. Time interval between samples is 0.04 s, except for videos 1440005 and 1440011, where the time interval is 0.02 s. [file elife-55195-data2.zip › 1110004_100_load_trajectory.txt]

69.204	17.086
69.204	17.086
69.204	17.086
69.204	17.086
69.204	17.086
69.184	17.106
69.143	17.106
69.143	17.106
69.143	17.126
69.143	17.126
69.102	17.126
69.082	17.126
69.082	17.126
69.061	17.126
69.021	17.167
69	17.167
69.021	17.147
68.98	17.187
68.919	17.228
68.939	17.208
68.919	17.249
68.919	17.249
68.878	17.228
68.858	17.249
68.837	17.249
68.776	17.289
68.776	17.249
68.756	17.249
68.695	17.31
68.695	17.31
68.634	17.31
68.613	17.31
68.613	17.31
68.593	17.35
68.532	17.35
68.532	17.35
68.512	17.35
68.369	17.411
68.369	17.432
68.328	17.371
68.328	17.371
68.288	17.35
68.227	17.411
68.227	17.411
68.186	17.432
68.166	17.513
68.125	17.493
68.084	17.493
68.084	17.493
68.043	17.452
68.023	17.411
67.921	17.472
67.901	17.472
67.86	17.472
67.779	17.472
67.779	17.472
67.738	17.493
67.697	17.513
67.677	17.452
67.636	17.472
67.616	17.493
67.575	17.493
67.534	17.493
67.494	17.513
67.453	17.534
67.433	17.534
67.371	17.554
67.371	17.554
67.351	17.554
67.31	17.554
67.29	17.574
67.27	17.615
67.249	17.635
67.229	17.656
67.229	17.635
67.168	17.676
67.148	17.696
67.127	17.717
67.107	17.778
67.107	17.778
67.046	17.778
67.025	17.778
66.985	17.778
66.964	17.778
66.924	17.778
66.903	17.778
66.883	17.778
66.862	17.778
66.842	17.758
66.781	17.758
66.7	17.758
66.7	17.758
66.659	17.758
66.618	17.768
66.618	17.778
66.557	17.88
66.537	17.88
66.496	17.839
66.455	17.839
66.476	17.9
66.394	17.859
66.374	17.839
66.292	17.839
66.292	17.839
66.252	17.859
66.231	17.859
66.211	17.859
66.17	17.859
66.15	17.88
66.109	17.9
66.068	17.9
66.048	17.92
66.028	17.92
65.987	17.961
65.946	17.961
65.946	17.961
65.906	17.981
65.865	18.002
65.865	18.002
65.824	18.022
65.783	18.022
65.763	18.022
65.743	18.043
65.702	18.043
65.682	18.063
65.641	18.043
65.6	18.022
65.6	18.022
65.559	18.022
65.539	18.022
65.539	18.022
65.498	18.083
65.478	18.104
65.458	18.144
65.397	18.165
65.397	18.185
65.376	18.205
65.376	18.246
65.315	18.287
65.315	18.287
65.274	18.328
65.234	18.348
65.254	18.348
65.213	18.368
65.091	18.409
65.091	18.409
65.152	18.389
65.132	18.348
65.112	18.368
65.071	18.368
65.01	18.389
65.01	18.389
64.989	18.389
64.969	18.389
64.928	18.368
64.908	18.389
64.908	18.389
64.867	18.409
64.847	18.429
64.826	18.45
64.806	18.47
64.745	18.49
64.806	18.511
64.806	18.511
64.806	18.531
64.806	18.552
64.786	18.572
64.786	18.592
64.786	18.613
64.786	18.633
64.786	18.653
64.765	18.694
64.765	18.714
64.745	18.735
64.704	18.796
64.704	18.796
64.704	18.816
64.704	18.837
64.684	18.898
64.684	18.898
64.684	18.938
64.664	18.938
64.664	18.959
64.643	18.979
64.643	19.02
64.623	19.04
64.582	19.142
64.582	19.142
64.562	19.183
64.582	19.162
64.582	19.162
64.582	19.223
64.582	19.244
64.582	19.285
64.582	19.325
64.582	19.325
64.562	19.346
64.541	19.386
64.501	19.468
64.501	19.468
64.501	19.488
64.48	19.508
64.48	19.529
64.419	19.59
64.419	19.61
64.399	19.671
64.399	19.692
64.379	19.692
64.338	19.692
64.338	19.712
64.277	19.773
64.277	19.773
64.256	19.773
64.216	19.814
64.175	19.814
64.175	19.855
64.155	19.875
64.155	19.875
64.114	19.875
64.094	19.875
64.094	19.895
64.032	19.916
63.992	19.916
63.992	19.916
63.992	19.916
63.992	19.936
63.971	19.977
63.951	20.017
63.951	20.017
63.931	20.058
63.931	20.079
63.91	20.079
63.89	20.119
63.89	20.16
63.808	20.18
63.808	20.18
63.808	20.201
63.788	20.201
63.788	20.241
63.788	20.282
63.747	20.282
63.747	20.364
63.727	20.445
63.707	20.486
63.707	20.486
63.686	20.527
63.625	20.568
63.625	20.568
63.605	20.588
63.585	20.588
63.564	20.629
63.523	20.629
63.422	20.527
63.401	20.507
63.361	20.507
63.34	20.507
63.279	20.507
63.238	20.527
63.198	20.527
63.198	20.527
63.157	20.527
63.157	20.527
63.116	20.527
63.096	20.527
63.055	20.527
63.035	20.507
62.994	20.486
62.953	20.466
62.913	20.466
62.892	20.486
62.831	20.445
62.831	20.445
62.811	20.445
62.811	20.445
62.77	20.425
62.75	20.445
62.689	20.445
62.628	20.445
62.628	20.425
62.607	20.405
62.587	20.384
62.546	20.384
62.485	20.405
62.485	20.405
62.485	20.405
62.485	20.405
62.444	20.384
62.424	20.405
62.404	20.425
62.404	20.445
62.343	20.445
62.343	20.445
62.343	20.445
62.322	20.527
62.302	20.527
62.302	20.527
62.281	20.568
62.281	20.608
62.281	20.608
62.261	20.608
62.241	20.649
62.22	20.669
62.22	20.669
62.2	20.69
62.18	20.71
62.18	20.71
62.139	20.792
62.139	20.792
62.119	20.812
62.098	20.832
62.098	20.853
62.078	20.873
62.078	20.873
62.058	20.914
62.058	20.954
62.037	20.975
62.037	20.995
62.017	20.995
62.017	21.056
62.017	21.056
62.017	21.077
61.996	21.077
61.996	21.097
61.976	21.117
61.976	21.117
61.976	21.158
61.976	21.178
61.976	21.178
62.037	21.199
62.017	21.199
62.058	21.219
62.058	21.219
62.078	21.219
62.037	21.239
62.037	21.239
62.058	21.239
62.058	21.26
62.058	21.28
62.058	21.28
62.078	21.28
62.078	21.28
62.119	21.26
62.139	21.26
62.139	21.26
62.159	21.26
62.159	21.26
62.18	21.26
62.2	21.26
62.2	21.26
62.2	21.239
62.22	21.239
62.241	21.239
62.261	21.239
62.281	21.26
62.343	21.26
62.343	21.26
62.343	21.26
62.363	21.26
62.343	21.239
62.343	21.239
62.343	21.138
62.343	21.097
62.343	21.097
62.343	21.097
62.343	21.097
62.343	21.097
62.322	21.097
62.322	21.097
62.302	21.097
62.281	21.056
62.261	21.056
62.22	21.036
62.2	20.995
62.159	20.995
62.139	20.995
62.119	20.995
62.098	20.975
62.058	20.954
62.037	20.934
62.037	20.934
62.017	20.954
61.976	20.934
61.956	20.934
61.935	20.934
61.915	20.934
61.915	20.934
61.895	21.016
61.895	21.016
61.895	21.016
61.895	21.016
61.874	21.056
61.874	21.056
61.834	21.056
61.834	21.056
61.834	21.056
61.834	21.056
61.834	21.056
61.834	21.056
61.834	21.056
61.834	21.056
61.834	21.056
61.854	21.056
61.854	21.056
61.854	21.056
61.854	21.056
61.834	21.056
61.854	21.077
61.834	21.077
61.854	21.077
61.854	21.097
61.834	21.097
61.834	21.097
61.834	21.117
61.854	21.117
61.834	21.138
61.834	21.138
61.854	21.138
61.834	21.138
61.854	21.158
61.854	21.178
61.854	21.178
61.854	21.178
61.854	21.199
61.854	21.199
61.834	21.199
61.834	21.219
61.834	21.219
61.834	21.219
61.854	21.219
61.854	21.219
61.854	21.219
61.854	21.239
61.854	21.239
61.854	21.26
61.854	21.26
61.854	21.26
61.854	21.26
61.854	21.28
61.854	21.28
61.854	21.28
61.854	21.28
61.854	21.28
61.854	21.301
61.854	21.301
61.895	21.341
61.895	21.362
61.895	21.382
61.895	21.382
61.854	21.362
61.854	21.362
61.834	21.341
61.834	21.341
61.834	21.341
61.874	21.362
61.874	21.341
61.874	21.341
61.895	21.341
61.915	21.382
61.915	21.362
61.915	21.362
61.935	21.362
61.935	21.382
62.017	21.443
62.017	21.443
62.017	21.423
62.017	21.423
62.037	21.443
62.037	21.463
61.996	21.463
62.037	21.463
62.058	21.463
62.078	21.463
62.098	21.463
62.098	21.463
62.139	21.484
62.139	21.484
62.139	21.484
62.139	21.484
62.159	21.484
62.18	21.504
62.18	21.504
62.18	21.504
62.2	21.504
62.241	21.525
62.241	21.545
62.241	21.525
62.241	21.525
62.241	21.525
62.241	21.525
62.261	21.545
62.261	21.545
62.281	21.565
62.302	21.606
62.322	21.626
62.322	21.626
62.322	21.626
62.343	21.626
62.343	21.647
62.363	21.647
62.363	21.647
62.363	21.647
62.363	21.667
62.363	21.667
62.383	21.667
62.383	21.667
62.404	21.687
62.404	21.687
62.404	21.687
62.404	21.687
62.404	21.667
62.404	21.687
62.404	21.687
62.404	21.687
62.404	21.687
62.404	21.687
62.404	21.708
62.404	21.708
62.444	21.708
62.444	21.728
62.465	21.728
62.465	21.748
62.465	21.748
62.465	21.769
62.465	21.769
62.485	21.769
62.505	21.789
62.505	21.789
62.505	21.789
62.526	21.789
62.526	21.789
62.526	21.789
62.526	21.789
62.546	21.789
62.546	21.789
62.546	21.789
62.546	21.789
62.567	21.789
62.587	21.789
62.587	21.789
62.587	21.83
62.587	21.83
62.587	21.83
62.587	21.83
62.607	21.85
62.628	21.85
62.628	21.85
62.668	21.871
62.668	21.871
62.668	21.891
62.668	21.891
62.689	21.911
62.709	21.932
62.709	21.952
62.709	21.972
62.729	21.972
62.729	21.993
62.75	22.013
62.77	22.034
62.79	22.034
62.79	22.034
62.79	22.054
62.831	22.054
62.811	22.054
62.831	22.074
62.852	22.095
62.852	22.115
62.872	22.115
62.892	22.135
62.892	22.135
62.892	22.176
62.933	22.196
62.933	22.196
62.933	22.237
62.953	22.257
62.953	22.257
62.953	22.278
62.953	22.278
62.953	22.298
62.974	22.339
62.994	22.339
63.014	22.339
63.014	22.339
63.035	22.359
63.035	22.359
63.076	22.359
63.096	22.319
63.137	22.319
63.157	22.339
63.157	22.359
63.157	22.359
63.157	22.38
63.177	22.339
63.198	22.339
63.198	22.339
63.198	22.359
63.198	22.359
63.218	22.339
63.259	22.339
63.279	22.298
63.299	22.298
63.34	22.298
63.32	22.298
63.361	22.278
63.361	22.257
63.381	22.257
63.422	22.237
63.462	22.176
63.462	22.176
63.483	22.176
63.523	22.156
63.544	22.115
63.585	22.095
63.605	22.095
63.646	22.074
63.666	22.054
63.686	22.034
63.707	22.013
63.747	22.013
63.808	21.952
63.808	21.952
63.829	21.952
63.849	21.932
63.87	21.891
63.91	21.871
63.931	21.85
63.951	21.789
63.971	21.769
63.992	21.708
64.012	21.687
64.012	21.626
64.032	21.545
64.032	21.545
64.032	21.504
64.053	21.484
64.032	21.463
64.032	21.423
64.032	21.362
64.012	21.301
64.012	21.28
63.992	21.199
63.951	21.158
63.931	21.138
63.87	21.077
63.87	21.077
63.849	21.036
63.829	21.036
63.788	20.995
63.768	20.934
63.727	20.934
63.686	20.954
63.666	20.934
63.646	20.893
63.646	20.873
63.625	20.853
63.605	20.792
63.605	20.792
63.523	20.69
63.523	20.669
63.483	20.629
63.462	20.608
63.381	20.588
63.361	20.568
63.32	20.527
63.279	20.527
63.218	20.507
63.177	20.486
63.116	20.466
63.116	20.466
63.076	20.445
63.055	20.425
62.974	20.425
62.974	20.425
62.933	20.384
62.892	20.384
62.852	20.384
62.811	20.384
62.79	20.384
62.75	20.364
62.668	20.364
62.668	20.364
62.628	20.343
62.587	20.343
62.567	20.343
62.505	20.364
62.444	20.343
62.424	20.343
62.383	20.343
62.383	20.364
62.322	20.343
62.302	20.343
62.241	20.303
62.241	20.303
62.2	20.303
62.159	20.262
62.159	20.241
62.119	20.241
62.098	20.241
62.078	20.221
62.098	20.18
62.119	20.18
62.098	20.16
62.078	20.16
62.22	20.16
62.22	20.16
62.22	20.14
62.2	20.119
62.18	20.099
62.139	20.058
62.119	20.038
62.078	19.997
62.058	19.956
62.037	19.956
62.017	19.936
61.996	19.916
61.996	19.855
61.996	19.855
61.976	19.855
61.976	19.855
61.976	19.855
61.976	19.834
61.956	19.834
61.935	19.794
61.935	19.794
61.915	19.773
61.895	19.753
61.895	19.732
61.813	19.651
61.813	19.651
61.793	19.651
61.772	19.651
61.752	19.631
61.732	19.61
61.711	19.57
61.671	19.57
61.63	19.508
61.63	19.447
61.61	19.407
61.569	19.366
61.528	19.285
61.528	19.285
61.508	19.244
61.487	19.223
61.467	19.223
61.426	19.183
61.406	19.162
61.365	19.142
61.345	19.101
61.304	19.061
61.263	19.02
61.243	19.02
61.162	18.959
61.162	18.959
61.121	18.918
61.08	18.898
61.06	18.877
61.019	18.857
60.978	18.837
60.938	18.796
60.897	18.796
60.856	18.776
60.816	18.755
60.775	18.735
60.693	18.694
60.693	18.694
60.653	18.674
60.632	18.674
60.571	18.653
60.531	18.653
60.469	18.633
60.429	18.633
60.408	18.633
60.347	18.613
60.307	18.613
60.266	18.613
60.184	18.613
60.184	18.613
60.144	18.633
60.123	18.613
60.062	18.613
60.042	18.613
59.981	18.613
59.96	18.633
59.92	18.633
59.879	18.633
59.838	18.633
59.777	18.633
59.696	18.613
59.696	18.613
59.655	18.613
59.614	18.592
59.594	18.592
59.574	18.592
59.533	18.592
59.492	18.592
59.451	18.613
59.411	18.592
59.35	18.592
59.309	18.592
59.227	18.592
59.227	18.592
59.187	18.572
59.146	18.572
59.105	18.552
59.065	18.552
59.024	18.552
58.983	18.531
58.963	18.552
58.922	18.531
58.881	18.531
58.861	18.531
58.78	18.552
58.78	18.552
58.739	18.552
58.718	18.531
58.678	18.531
58.637	18.511
58.596	18.511
58.535	18.531
58.515	18.531
58.495	18.531
58.454	18.531
58.413	18.531
58.352	18.511
58.352	18.511
58.352	18.511
58.271	18.511
58.23	18.511
58.209	18.511
58.169	18.511
58.128	18.511
58.087	18.531
58.047	18.552
58.026	18.552
57.986	18.572
57.924	18.613
57.924	18.613
57.884	18.613
57.843	18.633
57.823	18.653
57.762	18.653
57.721	18.653
57.7	18.653
57.66	18.653
57.66	18.653
57.619	18.674
57.599	18.694
57.558	18.735
57.558	18.735
57.538	18.755
57.497	18.776
57.477	18.816
57.456	18.837
57.415	18.857
57.395	18.877
57.354	18.898
57.334	18.898
57.314	18.898
57.273	18.918
57.212	18.938
57.212	18.938
57.171	18.959
57.13	18.979
57.11	18.979
57.069	18.999
57.029	19.02
57.008	19.04
56.988	19.04
56.947	19.061
56.906	19.081
56.886	19.081
56.805	19.101
56.805	19.101
56.784	19.101
56.744	19.101
56.703	19.101
56.682	19.101
56.642	19.101
56.601	19.122
56.56	19.122
56.54	19.142
56.479	19.142
56.459	19.162
56.357	19.162
56.357	19.162
56.336	19.162
56.316	19.162
56.275	19.183
56.235	19.203
56.194	19.203
56.153	19.203
56.112	19.203
56.072	19.223
56.051	19.223
56.011	19.223
55.929	19.264
55.929	19.264
55.888	19.264
55.848	19.264
55.807	19.264
55.766	19.264
55.726	19.244
55.685	19.244
55.644	19.223
55.603	19.223
55.563	19.223
55.522	19.203
55.441	19.203
55.441	19.203
55.4	19.203
55.359	19.203
55.318	19.183
55.278	19.183
55.237	19.162
55.176	19.162
55.135	19.162
55.094	19.162
55.054	19.162
55.033	19.162
54.932	19.183
54.932	19.183
54.911	19.183
54.85	19.183
54.809	19.183
54.728	19.162
54.687	19.162
54.667	19.142
54.626	19.142
54.606	19.142
54.565	19.142
54.504	19.142
54.402	19.183
54.402	19.183
54.382	19.162
54.361	19.162
54.321	19.162
54.26	19.162
54.239	19.162
54.178	19.142
54.158	19.122
54.117	19.122
54.076	19.122
54.036	19.101
53.975	19.081
53.975	19.081
53.934	19.101
53.914	19.101
53.852	19.122
53.832	19.122
53.812	19.122
53.812	19.142
53.791	19.142
53.771	19.142
53.751	19.162
53.73	19.183
53.71	19.223
53.71	19.223
53.69	19.264
53.69	19.285
53.669	19.285
53.669	19.325
53.669	19.366
53.669	19.407
53.649	19.427
53.649	19.468
53.628	19.508
53.608	19.529
53.567	19.61
53.567	19.61
53.567	19.631
53.547	19.671
53.547	19.732
53.547	19.773
53.527	19.814
53.506	19.855
53.486	19.916
53.466	19.956
53.445	19.977
53.445	20.017
53.384	20.099
53.384	20.099
53.343	20.119
53.323	20.16
53.303	20.18
53.303	20.201
53.262	20.262
53.242	20.282
53.201	20.343
53.181	20.384
53.16	20.425
53.12	20.445
53.038	20.507
53.038	20.507
53.018	20.527
52.957	20.547
52.916	20.568
52.896	20.588
52.855	20.608
52.814	20.629
52.794	20.669
52.753	20.69
52.712	20.71
52.692	20.751
52.611	20.812
52.611	20.812
52.59	20.832
52.549	20.873
52.509	20.914
52.488	20.934
52.448	20.954
52.387	20.995
52.366	21.016
52.325	21.036
52.285	21.077
52.264	21.097
52.183	21.158
52.183	21.158
52.142	21.199
52.122	21.219
52.081	21.219
52.04	21.239
51.979	21.26
51.959	21.26
51.898	21.28
51.837	21.301
51.796	21.301
51.755	21.321
51.654	21.341
51.654	21.341
51.593	21.341
51.552	21.362
51.511	21.382
51.47	21.402
51.43	21.402
51.409	21.423
51.348	21.423
51.287	21.463
51.267	21.463
51.246	21.484
51.165	21.484
51.165	21.484
51.124	21.504
51.063	21.504
51.022	21.525
50.982	21.525
50.941	21.525
50.9	21.504
50.839	21.504
50.778	21.484
50.737	21.484
50.697	21.484
50.575	21.463
50.575	21.463
50.534	21.463
50.473	21.463
50.412	21.463
50.371	21.463
50.31	21.484
50.249	21.484
50.208	21.484
50.147	21.484
50.106	21.484
50.045	21.484
49.943	21.484
49.943	21.484
49.882	21.504
49.821	21.504
49.76	21.525
49.739	21.525
49.678	21.525
49.617	21.545
49.576	21.565
49.515	21.565
49.475	21.565
49.414	21.545
49.291	21.545
49.291	21.545
49.251	21.525
49.19	21.504
49.129	21.504
49.067	21.484
49.027	21.484
48.986	21.484
48.945	21.484
48.905	21.484
48.844	21.504
48.803	21.484
48.701	21.484
48.701	21.484
48.66	21.484
48.599	21.484
48.558	21.484
48.518	21.504
48.477	21.504
48.436	21.504
48.375	21.504
48.335	21.484
48.273	21.484
48.212	21.463
48.111	21.443
48.111	21.443
48.07	21.443
48.049	21.423
47.988	21.423
47.948	21.423
47.927	21.423
47.887	21.423
47.866	21.423
47.826	21.402
47.785	21.402
47.724	21.382
47.642	21.402
47.642	21.402
47.581	21.402
47.54	21.402
47.52	21.402
47.459	21.423
47.378	21.443
47.337	21.443
47.276	21.443
47.235	21.443
47.194	21.443
47.133	21.443
47.052	21.443
47.052	21.443
46.991	21.443
46.97	21.402
46.909	21.402
46.869	21.362
46.828	21.362
46.808	21.362
46.767	21.321
46.746	21.301
46.685	21.26
46.645	21.219
46.563	21.178
46.563	21.178
46.522	21.158
46.502	21.138
46.461	21.117
46.38	21.117
46.319	21.097
46.319	21.097
46.278	21.056
46.217	21.016
46.197	21.016
46.197	20.995
46.115	20.995
46.115	20.995
46.075	20.975
46.034	20.954
45.973	20.934
45.932	20.934
45.891	20.914
45.871	20.914
45.851	20.914
45.728	20.893
45.688	20.873
45.647	20.873
45.545	20.812
45.545	20.812
45.504	20.812
45.443	20.792
45.403	20.792
45.362	20.792
45.321	20.771
45.26	20.751
45.24	20.751
45.199	20.751
45.138	20.73
45.097	20.73
44.995	20.73
44.995	20.73
44.955	20.73
44.894	20.71
44.833	20.71
44.812	20.69
44.772	20.69
44.71	20.69
44.67	20.69
44.609	20.69
44.568	20.69
44.507	20.69
44.385	20.71
44.385	20.71
44.344	20.73
44.303	20.73
44.242	20.73
44.181	20.751
44.12	20.751
44.079	20.771
44.039	20.771
43.977	20.771
43.937	20.771
43.876	20.771
43.774	20.792
43.774	20.792
43.733	20.792
43.672	20.792
43.611	20.812
43.591	20.832
43.53	20.853
43.489	20.853
43.407	20.873
43.367	20.873
43.326	20.893
43.265	20.893
43.163	20.914
43.163	20.914
43.122	20.934
43.061	20.954
43.021	20.975
42.98	20.995
42.939	21.036
42.878	21.077
42.837	21.097
42.797	21.138
42.756	21.178
42.695	21.178
42.573	21.199
42.573	21.199
42.532	21.239
42.491	21.26
42.45	21.28
42.41	21.301
42.369	21.301
42.328	21.301
42.288	21.321
42.267	21.321
42.206	21.362
42.165	21.382
42.084	21.402
42.084	21.402
42.023	21.443
41.982	21.443
41.941	21.484
41.88	21.504
41.86	21.525
41.799	21.545
41.758	21.586
41.697	21.606
41.677	21.626
41.616	21.647
41.555	21.687
41.555	21.687
41.534	21.708
41.514	21.769
41.473	21.81
41.453	21.83
41.392	21.871
41.371	21.891
41.331	21.932
41.31	21.952
41.27	21.993
41.229	22.013
41.168	22.054
41.168	22.054
41.147	22.054
41.107	22.054
41.086	22.054
41.046	22.054
40.985	22.054
40.964	22.074
40.903	22.074
40.883	22.095
40.842	22.095
40.801	22.095
40.72	22.115
40.72	22.115
40.7	22.095
40.659	22.095
40.618	22.074
40.577	22.074
40.537	22.074
40.476	22.074
40.435	22.095
40.374	22.095
40.333	22.095
40.272	22.095
40.191	22.115
40.191	22.115
40.129	22.115
40.089	22.135
40.028	22.135
39.987	22.156
39.946	22.176
39.885	22.196
39.824	22.217
39.783	22.237
39.743	22.257
39.682	22.298
39.6	22.339
39.6	22.339
39.559	22.339
39.519	22.339
39.478	22.339
39.417	22.359
39.356	22.359
39.335	22.359
39.295	22.38
39.254	22.4
39.213	22.42
39.173	22.441
39.091	22.441
39.091	22.441
39.071	22.461
39.03	22.461
38.989	22.461
38.949	22.461
38.908	22.461
38.867	22.461
38.806	22.461
38.765	22.441
38.725	22.461
38.664	22.481
38.582	22.502
38.582	22.502
38.501	22.522
38.46	22.522
38.399	22.543
38.338	22.563
38.277	22.563
38.236	22.563
38.195	22.563
38.155	22.583
38.093	22.624
38.032	22.644
37.951	22.644
37.951	22.644
37.89	22.665
37.829	22.665
37.788	22.665
37.727	22.665
37.686	22.685
37.625	22.685
37.584	22.665
37.544	22.665
37.483	22.665
37.422	22.665
37.32	22.644
37.32	22.644
37.259	22.624
37.218	22.624
37.177	22.624
37.116	22.604
37.075	22.604
37.035	22.604
36.994	22.624
36.913	22.624
36.872	22.644
36.831	22.644
36.729	22.685
36.729	22.685
36.689	22.705
36.648	22.705
36.628	22.705
36.587	22.685
36.546	22.665
36.465	22.665
36.444	22.665
36.404	22.665
36.363	22.644
36.302	22.644
36.241	22.624
36.241	22.624
36.241	22.624
36.2	22.604
36.159	22.604
36.119	22.543
36.098	22.543
36.078	22.522
36.037	22.502
35.976	22.42
35.956	22.42
35.915	22.4
35.874	22.339
35.874	22.339
35.834	22.339
35.752	22.319
35.671	22.257
35.671	22.237
35.63	22.237
35.589	22.237
35.548	22.217
35.487	22.196
35.426	22.196
35.345	22.196
35.243	22.196
35.243	22.196
35.182	22.237
35.141	22.237
35.101	22.217
35.06	22.237
34.999	22.217
34.938	22.217
34.877	22.196
34.836	22.156
34.795	22.176
34.775	22.196
34.653	22.217
34.653	22.217
34.612	22.196
34.551	22.217
34.51	22.217
34.469	22.217
34.449	22.196
34.429	22.196
34.368	22.196
34.327	22.176
34.266	22.196
34.225	22.196
34.103	22.176
34.103	22.176
34.062	22.115
34.021	22.095
33.981	22.095
33.94	22.054
33.899	22.013
33.838	22.013
33.838	21.993
33.777	21.972
33.675	21.952
33.614	21.911
33.492	21.932
33.492	21.932
33.411	21.911
33.329	21.911
33.268	21.911
33.207	21.911
33.146	21.911
33.085	21.891
33.024	21.891
32.963	21.871
32.881	21.871
32.82	21.871
32.739	21.871
32.739	21.871
32.657	21.871
32.617	21.871
32.556	21.871
32.515	21.891
32.454	21.891
32.393	21.932
32.332	21.932
32.291	21.972
32.25	21.972
32.189	22.034
32.108	22.074
32.108	22.074
32.026	22.095
31.965	22.095
31.924	22.095
31.863	22.135
31.823	22.135
31.782	22.135
31.721	22.156
31.66	22.176
31.619	22.176
31.578	22.176
31.517	22.156
31.517	22.156
31.436	22.156
31.395	22.156
31.354	22.115
31.293	22.095
31.232	22.115
31.191	22.115
31.11	22.034
31.049	22.054
31.029	22.054
30.967	22.054
30.845	22.013
30.845	22.013
30.805	22.013
30.784	22.013
30.723	22.013
30.642	21.993
30.601	21.993
30.54	22.034
30.499	22.054
30.458	22.074
30.377	22.074
30.336	22.074
30.173	22.095
30.173	22.095
30.133	22.115
30.092	22.156
30.031	22.196
29.949	22.196
29.888	22.196
29.827	22.217
29.746	22.217
29.685	22.257
29.624	22.278
29.583	22.319
29.461	22.4
29.461	22.4
29.4	22.4
29.339	22.42
29.278	22.441
29.237	22.441
29.176	22.461
29.115	22.502
29.074	22.502
28.993	22.543
28.931	22.644
28.87	22.624
28.769	22.624
28.769	22.624
28.708	22.644
28.646	22.685
28.606	22.705
28.545	22.726
28.504	22.746
28.443	22.787
28.402	22.807
28.361	22.828
28.321	22.848
28.26	22.889
28.117	22.909
28.117	22.909
28.056	22.929
28.015	22.95
27.954	22.97
27.913	22.99
27.852	23.011
27.812	23.031
27.751	23.052
27.71	23.072
27.649	23.113
27.588	23.113
27.486	23.113
27.486	23.113
27.404	23.153
27.364	23.153
27.303	23.194
27.242	23.194
27.201	23.214
27.099	23.255
27.079	23.296
27.038	23.316
26.977	23.316
26.895	23.316
26.794	23.357
26.794	23.357
26.733	23.377
26.672	23.357
26.631	23.337
26.549	23.337
26.509	23.337
26.448	23.357
26.407	23.337
26.346	23.337
26.285	23.337
26.244	23.316
26.122	23.316
26.122	23.316
26.081	23.316
26	23.337
25.939	23.357
25.898	23.377
25.857	23.398
25.776	23.438
25.715	23.459
25.654	23.479
25.633	23.499
25.592	23.52
25.491	23.601
25.491	23.601
25.45	23.622
25.409	23.642
25.389	23.683
25.348	23.683
25.287	23.723
25.206	23.723
25.124	23.764
25.104	23.784
25.043	23.805
25.002	23.805
24.941	23.866
24.941	23.866
24.88	23.886
24.839	23.927
24.798	23.947
24.778	23.988
24.778	23.988
24.758	23.988
24.737	23.988
24.758	24.029
24.758	24.029
24.737	24.049
24.737	24.11
24.737	24.11
24.717	24.11
24.717	24.151
24.717	24.171
24.717	24.192
24.697	24.212
24.697	24.232
24.697	24.253
24.676	24.314
24.656	24.355
24.636	24.395
24.595	24.456
24.595	24.456
24.574	24.497
24.554	24.517
24.554	24.538
24.554	24.599
24.534	24.619
24.513	24.66
24.493	24.701
24.473	24.721
24.473	24.741
24.452	24.782
24.432	24.864
24.432	24.864
24.412	24.884
24.412	24.925
24.391	24.945
24.371	24.986
24.35	25.026
24.33	25.067
24.31	25.108
24.289	25.128
24.269	25.169
24.208	25.23
24.167	25.25
24.167	25.25
24.147	25.271
24.106	25.311
24.086	25.352
24.045	25.393
23.984	25.434
23.964	25.454
23.923	25.495
23.903	25.515
23.862	25.556
23.841	25.617
23.74	25.678
23.74	25.678
23.719	25.719
23.658	25.739
23.618	25.78
23.597	25.82
23.536	25.841
23.495	25.882
23.475	25.902
23.434	25.943
23.394	25.983
23.353	26.004
23.251	26.065
23.251	26.065
23.21	26.106
23.17	26.167
23.129	26.167
23.088	26.207
23.047	26.248
22.986	26.289
22.925	26.309
22.905	26.329
22.844	26.35
22.783	26.37
22.701	26.411
22.701	26.411
22.64	26.431
22.6	26.431
22.538	26.431
22.477	26.431
22.437	26.411
22.396	26.411
22.355	26.411
22.314	26.411
22.253	26.391
22.192	26.391
22.111	26.37
22.111	26.37
22.05	26.391
22.009	26.391
21.968	26.37
21.907	26.391
21.846	26.391
21.806	26.37
21.785	26.37
21.744	26.35
21.704	26.329
21.663	26.309
21.561	26.268
21.561	26.268
21.52	26.248
21.459	26.207
21.419	26.167
21.398	26.167
21.337	26.146
21.276	26.106
21.235	26.065
21.195	26.024
21.154	26.024
21.113	26.004
21.011	25.983
21.011	25.983
20.95	25.943
20.91	25.943
20.849	25.922
20.788	25.902
20.726	25.902
20.706	25.882
20.625	25.861
20.564	25.82
20.523	25.8
20.502	25.759
20.401	25.719
20.401	25.719
20.34	25.698
20.299	25.678
20.238	25.678
20.197	25.617
20.156	25.597
20.116	25.576
20.055	25.535
20.014	25.515
19.973	25.474
19.892	25.474
19.79	25.393
19.79	25.393
19.729	25.393
19.647	25.291
19.627	25.311
19.607	25.332
19.566	25.291
19.464	25.332
19.403	25.311
19.403	25.25
19.383	25.21
19.342	25.189
19.261	25.108
19.261	25.108
19.261	25.088
19.261	25.088
19.261	25.088
19.261	25.088
19.261	25.067
19.281	25.067
19.261	25.026
19.261	25.006
19.261	24.986
19.301	24.945
19.301	24.884
19.301	24.884
19.301	24.884
19.301	24.884
19.322	24.823
19.342	24.802
19.362	24.802
19.383	24.782
19.403	24.741
19.403	24.741
19.403	24.721
19.403	24.721
19.444	24.68
19.444	24.68
19.484	24.64
19.484	24.619
19.484	24.599
19.505	24.558
19.566	24.497
19.566	24.456
19.566	24.436
19.566	24.375
19.566	24.334
19.607	24.314
19.627	24.232
19.627	24.232
19.607	24.171
19.607	24.131
19.607	24.131
19.627	24.07
19.647	24.029
19.647	24.008
19.627	23.947
19.627	23.907
19.627	23.866
19.607	23.805
19.586	23.703
19.586	23.703
19.586	23.662
19.566	23.622
19.546	23.581
19.546	23.54
19.525	23.499
19.505	23.479
19.464	23.479
19.464	23.459
19.444	23.418
19.423	23.418
19.362	23.418
19.362	23.418
19.342	23.398
19.342	23.377
19.322	23.377
19.322	23.357
19.301	23.337
19.281	23.316
19.261	23.275
19.24	23.235
19.24	23.214
19.199	23.174
19.138	23.133
19.138	23.133
19.098	23.133
19.098	23.113
19.077	23.092
19.057	23.092
19.037	23.072
19.016	23.031
18.975	22.99
18.955	22.95
18.914	22.95
18.894	22.909
18.853	22.828
18.853	22.828
18.813	22.807
18.792	22.766
18.772	22.746
18.752	22.705
18.731	22.665
18.69	22.624
18.67	22.624
18.629	22.604
18.589	22.604
18.548	22.583
18.466	22.583
18.466	22.583
18.405	22.563
18.344	22.563
18.304	22.563
18.263	22.563
18.222	22.543
18.161	22.543
18.1	22.522
18.08	22.522
18.039	22.522
17.998	22.522
17.917	22.522
17.917	22.522
17.876	22.522
17.815	22.543
17.754	22.522
17.713	22.502
17.672	22.481
17.632	22.502
17.571	22.481
17.51	22.481
17.489	22.481
17.408	22.481
17.326	22.481
17.326	22.481
17.286	22.481
17.225	22.481
17.184	22.502
17.143	22.461
17.082	22.461
17.041	22.481
17.001	22.502
16.98	22.543
16.939	22.563
16.878	22.604
16.797	22.624
16.797	22.624
16.777	22.644
16.736	22.685
16.695	22.665
16.593	22.685
16.553	22.726
16.553	22.726
16.451	22.746
16.451	22.746
16.39	22.726
16.349	22.766
16.247	22.828
16.247	22.828
16.166	22.807
16.105	22.807
16.064	22.807
16.003	22.807
15.962	22.807
15.881	22.807
15.86	22.807
15.779	22.848
15.718	22.848
15.718	22.889
15.555	22.889
15.555	22.889
15.514	22.889
15.453	22.929
15.392	22.929
15.311	22.909
15.25	22.929
15.209	22.929
15.107	22.889
15.107	22.889
15.066	22.909
15.005	22.95
14.903	22.95
14.903	22.95
14.822	22.97
14.781	22.97
14.72	23.011
14.68	23.011
14.639	23.052
14.598	23.072
14.496	23.072
14.476	23.072
14.456	23.092
14.354	23.113
14.252	23.113
14.252	23.113
14.232	23.133
14.191	23.133
14.15	23.153
14.13	23.133
14.048	23.153
14.048	23.113
14.028	23.113
13.987	23.052
13.967	23.072
13.906	23.031
13.804	22.97
13.804	22.97
13.784	22.95
13.763	22.909
13.723	22.868
13.662	22.868
13.641	22.848
13.6	22.807
13.539	22.807
13.458	22.807
13.458	22.766
13.397	22.766
13.336	22.746
13.336	22.746
13.295	22.726
13.254	22.726
13.193	22.726
13.153	22.705
13.112	22.685
13.112	22.685
13.01	22.665
12.99	22.665
12.929	22.624
12.908	22.624
12.806	22.583
12.806	22.583
12.786	22.563
12.745	22.543
12.684	22.522
12.623	22.522
12.582	22.502
12.542	22.461
12.481	22.441
12.46	22.461
12.399	22.481
12.318	22.481
12.216	22.441
12.216	22.441
12.175	22.461
12.114	22.441
12.053	22.441
11.992	22.461
11.951	22.461
11.911	22.461
11.849	22.461
11.768	22.481
11.707	22.481
11.666	22.461
11.544	22.461
11.544	22.461
11.503	22.461
11.463	22.481
11.402	22.481
11.32	22.502
11.259	22.522
11.198	22.522
11.137	22.522
11.096	22.522
11.035	22.522
10.974	22.502
10.893	22.502
10.893	22.502
10.831	22.522
10.77	22.522
10.75	22.522
10.648	22.522
10.587	22.543
10.506	22.543
10.465	22.543
10.424	22.543
10.363	22.522
10.343	22.563
10.18	22.563
10.18	22.563
[truncated: 222 more rows]
