# Supplementary material for: Ant collective cognition allows for efficient navigation through disordered environments
Source: eLife. 2020 May 12;9:e55195. doi: 10.7554/eLife.55195 (PMC7332297; doi:10.7554/eLife.55195)
Supplement: Source data 2. — Format is X,Y coordinates as a function of time. Time interval between samples is 0.04 s, except for videos 1440005 and 1440011, where the time interval is 0.02 s. [file elife-55195-data2.zip › 1110006_100_load_trajectory.txt]

68.417	18.273
68.396	18.252
68.396	18.252
68.375	18.252
68.375	18.209
68.375	18.209
68.375	18.209
68.375	18.188
68.353	18.188
68.353	18.188
68.332	18.188
68.332	18.188
68.29	18.188
68.248	18.188
68.248	18.188
68.269	18.188
68.269	18.188
68.269	18.188
68.269	18.188
68.269	18.188
68.269	18.209
68.248	18.209
68.226	18.209
68.205	18.209
68.205	18.231
68.184	18.231
68.184	18.252
68.184	18.252
68.163	18.294
68.163	18.294
68.163	18.294
68.163	18.315
68.163	18.315
68.142	18.336
68.121	18.336
68.121	18.315
68.121	18.336
68.121	18.315
68.121	18.315
68.121	18.336
68.099	18.358
68.099	18.358
68.078	18.358
68.015	18.4
68.015	18.4
68.015	18.421
67.994	18.421
67.973	18.442
67.973	18.442
67.973	18.463
67.973	18.506
67.973	18.506
67.973	18.506
67.973	18.506
67.973	18.527
67.951	18.527
67.951	18.527
67.951	18.527
67.951	18.527
67.951	18.527
67.951	18.548
67.93	18.548
67.93	18.548
67.93	18.548
67.93	18.569
67.93	18.569
67.93	18.59
67.93	18.611
67.93	18.633
67.93	18.654
67.93	18.675
67.93	18.696
67.93	18.717
67.93	18.717
67.93	18.738
67.93	18.759
67.909	18.823
67.909	18.823
67.909	18.844
67.867	18.865
67.867	18.886
67.867	18.908
67.867	18.929
67.867	18.929
67.846	18.971
67.846	18.992
67.846	18.992
67.846	19.013
67.846	19.077
67.846	19.077
67.846	19.098
67.824	19.14
67.824	19.161
67.824	19.161
67.824	19.204
67.824	19.225
67.824	19.246
67.824	19.288
67.824	19.288
67.803	19.31
67.782	19.394
67.782	19.394
67.782	19.394
67.761	19.436
67.761	19.436
67.74	19.436
67.74	19.458
67.74	19.458
67.74	19.479
67.719	19.5
67.719	19.5
67.698	19.521
67.634	19.563
67.634	19.563
67.613	19.542
67.613	19.563
67.613	19.563
67.613	19.585
67.613	19.585
67.613	19.627
67.613	19.627
67.613	19.648
67.613	19.69
67.592	19.711
67.592	19.733
67.592	19.733
67.592	19.733
67.571	19.754
67.549	19.775
67.528	19.775
67.528	19.796
67.507	19.796
67.507	19.796
67.486	19.838
67.486	19.838
67.465	19.86
67.444	19.881
67.444	19.881
67.423	19.902
67.423	19.902
67.401	19.923
67.401	19.923
67.38	19.923
67.359	19.923
67.338	19.944
67.317	19.965
67.317	19.965
67.317	19.965
67.296	19.986
67.296	19.986
67.296	20.008
67.296	20.008
67.296	20.008
67.296	20.008
67.296	20.008
67.275	20.008
67.232	20.008
67.232	20.008
67.211	20.029
67.19	20.029
67.19	20.029
67.19	20.029
67.19	20.029
67.169	20.029
67.169	20.029
67.148	20.029
67.148	20.029
67.148	20.029
67.148	20.029
67.126	20.05
67.105	20.05
67.105	20.05
67.084	20.05
67.084	20.05
67.063	20.071
67.042	20.071
67.042	20.071
66.999	20.071
66.957	20.071
66.936	20.092
66.915	20.113
66.873	20.113
66.851	20.135
66.83	20.135
66.83	20.156
66.83	20.156
66.83	20.198
66.809	20.219
66.809	20.219
66.809	20.219
66.809	20.24
66.788	20.261
66.788	20.261
66.767	20.283
66.767	20.304
66.746	20.325
66.746	20.346
66.746	20.346
66.746	20.367
66.746	20.367
66.724	20.367
66.724	20.388
66.703	20.41
66.703	20.41
66.703	20.431
66.703	20.431
66.682	20.452
66.661	20.473
66.64	20.494
66.64	20.494
66.64	20.515
66.619	20.537
66.619	20.537
66.576	20.558
66.576	20.558
66.555	20.558
66.555	20.558
66.555	20.558
66.555	20.558
66.555	20.558
66.513	20.579
66.513	20.579
66.492	20.579
66.471	20.6
66.449	20.6
66.428	20.6
66.428	20.6
66.428	20.621
66.407	20.642
66.386	20.642
66.365	20.663
66.344	20.663
66.323	20.685
66.323	20.685
66.323	20.685
66.301	20.727
66.28	20.727
66.28	20.748
66.259	20.748
66.259	20.769
66.238	20.769
66.238	20.769
66.238	20.769
66.238	20.79
66.238	20.833
66.238	20.833
66.217	20.833
66.217	20.833
66.217	20.854
66.217	20.875
66.196	20.875
66.174	20.896
66.174	20.896
66.174	20.896
66.174	20.896
66.174	20.896
66.174	20.917
66.174	20.917
66.174	20.917
66.174	20.938
66.174	20.938
66.174	20.96
66.174	20.96
66.196	20.96
66.196	20.981
66.217	20.981
66.217	20.981
66.217	20.981
66.217	20.981
66.217	20.981
66.238	20.981
66.259	20.981
66.259	20.981
66.259	20.981
66.28	20.981
66.301	20.981
66.301	21.002
66.301	21.002
66.323	21.002
66.323	21.002
66.365	20.981
66.365	20.981
66.365	20.96
66.386	20.96
66.386	20.96
66.407	20.96
66.407	20.96
66.428	20.938
66.428	20.938
66.449	20.938
66.471	20.938
66.492	20.938
66.513	20.917
66.513	20.917
66.513	20.917
66.534	20.917
66.534	20.917
66.534	20.917
66.555	20.917
66.576	20.917
66.598	20.917
66.598	20.917
66.598	20.896
66.64	20.896
66.661	20.896
66.661	20.896
66.661	20.917
66.682	20.917
66.682	20.917
66.682	20.896
66.598	20.938
66.619	20.938
66.619	20.938
66.64	20.96
66.64	20.981
66.682	21.002
66.682	21.023
66.682	21.023
66.703	21.023
66.746	21.002
66.746	21.002
66.746	21.002
66.746	20.981
66.746	20.981
66.746	20.981
66.746	20.981
66.746	20.981
66.746	20.96
66.746	20.96
66.746	20.96
66.746	20.96
66.746	20.938
66.746	20.938
66.746	20.96
66.724	20.96
66.703	20.981
66.682	20.981
66.682	20.981
66.64	20.981
66.619	21.002
66.576	21.023
66.576	21.023
66.576	21.023
66.555	21.044
66.534	21.044
66.534	21.065
66.534	21.087
66.492	21.108
66.492	21.108
66.492	21.129
66.492	21.129
66.471	21.129
66.471	21.15
66.471	21.15
66.449	21.15
66.449	21.172
66.449	21.172
66.449	21.172
66.428	21.193
66.407	21.193
66.407	21.193
66.386	21.193
66.386	21.193
66.386	21.193
66.365	21.193
66.365	21.193
66.365	21.193
66.365	21.257
66.344	21.257
66.323	21.257
66.323	21.278
66.301	21.299
66.301	21.299
66.301	21.299
66.28	21.32
66.28	21.32
66.259	21.341
66.259	21.341
66.259	21.341
66.238	21.341
66.217	21.341
66.217	21.341
66.153	21.363
66.153	21.363
66.153	21.363
66.153	21.363
66.153	21.384
66.153	21.384
66.153	21.405
66.153	21.405
66.153	21.426
66.153	21.426
66.153	21.426
66.111	21.447
66.111	21.447
66.111	21.447
66.111	21.468
66.09	21.468
66.09	21.49
66.09	21.511
66.048	21.574
66.048	21.574
66.048	21.595
66.026	21.595
66.026	21.616
66.005	21.638
66.005	21.638
66.005	21.68
65.984	21.68
65.984	21.68
65.984	21.68
65.963	21.68
65.921	21.68
65.921	21.68
65.899	21.701
65.878	21.722
65.878	21.722
65.836	21.722
65.836	21.722
65.815	21.743
65.772	21.765
65.73	21.786
65.709	21.786
65.688	21.786
65.667	21.807
65.667	21.807
65.646	21.807
65.624	21.807
65.624	21.807
65.582	21.828
65.582	21.828
65.561	21.828
65.561	21.828
65.561	21.828
65.54	21.828
65.54	21.828
65.497	21.828
65.497	21.828
65.497	21.828
65.476	21.828
65.476	21.828
65.455	21.828
65.434	21.828
65.392	21.849
65.392	21.849
65.392	21.849
65.349	21.849
65.349	21.849
65.328	21.849
65.328	21.849
65.307	21.849
65.307	21.87
65.307	21.892
65.307	21.913
65.286	21.934
65.286	21.955
65.286	21.976
65.265	21.976
65.265	22.018
65.265	22.018
65.244	22.061
65.244	22.061
65.222	22.082
65.222	22.082
65.222	22.082
65.222	22.124
65.201	22.145
65.201	22.145
65.201	22.167
65.18	22.167
65.18	22.167
65.18	22.167
65.18	22.167
65.18	22.167
65.18	22.188
65.18	22.188
65.18	22.188
65.18	22.188
65.18	22.188
65.18	22.188
65.18	22.209
65.18	22.23
65.18	22.23
65.18	22.23
65.159	22.188
65.159	22.188
65.159	22.23
65.159	22.23
65.096	22.251
65.096	22.251
65.074	22.251
65.074	22.251
65.011	22.272
65.011	22.272
64.99	22.272
64.99	22.272
64.99	22.272
64.99	22.272
64.947	22.293
64.926	22.293
64.905	22.293
64.884	22.293
64.863	22.315
64.842	22.315
64.842	22.315
64.842	22.315
64.842	22.315
64.82	22.315
64.799	22.336
64.799	22.336
64.778	22.336
64.757	22.357
64.757	22.357
64.736	22.378
64.694	22.42
64.694	22.42
64.672	22.42
64.63	22.442
64.63	22.442
64.609	22.463
64.609	22.463
64.609	22.463
64.567	22.484
64.567	22.484
64.567	22.484
64.545	22.484
64.524	22.484
64.524	22.505
64.524	22.505
64.503	22.526
64.503	22.526
64.461	22.526
64.44	22.568
64.44	22.568
64.419	22.568
64.419	22.59
64.419	22.611
64.397	22.632
64.397	22.653
64.376	22.653
64.355	22.674
64.334	22.695
64.334	22.717
64.313	22.738
64.313	22.801
64.313	22.801
64.313	22.801
64.292	22.844
64.292	22.844
64.292	22.865
64.292	22.865
64.292	22.865
64.27	22.886
64.27	22.886
64.27	22.907
64.249	22.907
64.249	22.928
64.249	22.928
64.228	22.928
64.228	22.949
64.228	22.97
64.207	22.97
64.207	22.992
64.207	22.992
64.207	22.992
64.207	22.992
64.207	22.992
64.186	22.992
64.186	23.013
64.186	23.013
64.165	23.034
64.165	23.034
64.144	23.055
64.144	23.055
64.144	23.055
64.122	23.097
64.122	23.097
64.101	23.119
64.101	23.119
64.101	23.14
64.101	23.182
64.101	23.182
64.101	23.203
64.08	23.203
64.08	23.224
64.08	23.224
64.059	23.245
64.059	23.267
64.059	23.267
64.059	23.267
64.059	23.267
64.038	23.288
64.038	23.33
64.038	23.33
64.038	23.351
64.038	23.351
64.038	23.351
64.038	23.351
64.038	23.372
64.017	23.372
64.017	23.394
64.017	23.394
63.995	23.415
63.974	23.436
63.974	23.478
63.974	23.478
63.974	23.499
63.974	23.52
63.974	23.52
63.953	23.52
63.953	23.52
63.953	23.542
63.953	23.584
63.932	23.605
63.911	23.605
63.911	23.647
63.869	23.69
63.869	23.69
63.847	23.711
63.847	23.732
63.826	23.753
63.826	23.753
63.805	23.774
63.784	23.795
63.784	23.817
63.763	23.838
63.742	23.838
63.72	23.88
63.72	23.922
63.72	23.922
63.699	23.944
63.678	23.944
63.678	23.965
63.657	23.986
63.657	24.007
63.636	24.028
63.615	24.049
63.572	24.071
63.572	24.071
63.551	24.092
63.53	24.134
63.53	24.134
63.509	24.176
63.488	24.176
63.488	24.197
63.488	24.197
63.467	24.197
63.467	24.219
63.445	24.219
63.445	24.24
63.424	24.24
63.424	24.261
63.403	24.261
63.403	24.261
63.403	24.261
63.382	24.261
63.382	24.282
63.382	24.282
63.382	24.282
63.361	24.303
63.34	24.324
63.34	24.324
63.276	24.346
63.276	24.346
63.276	24.367
63.276	24.367
63.276	24.367
63.276	24.388
63.276	24.388
63.276	24.409
63.276	24.43
63.276	24.43
63.276	24.43
63.276	24.43
63.276	24.451
63.276	24.494
63.255	24.515
63.255	24.515
63.255	24.536
63.255	24.536
63.255	24.557
63.234	24.557
63.213	24.557
63.213	24.578
63.192	24.621
63.192	24.642
63.17	24.642
63.17	24.684
63.17	24.726
63.17	24.726
63.17	24.726
63.17	24.726
63.17	24.747
63.17	24.769
63.17	24.79
63.17	24.79
63.17	24.79
63.17	24.811
63.149	24.832
63.128	24.832
63.107	24.853
63.107	24.853
63.086	24.853
63.086	24.853
63.065	24.874
63.065	24.874
63.065	24.896
63.043	24.896
63.001	24.896
63.001	24.896
62.98	24.917
62.959	24.917
62.938	24.938
62.938	24.938
62.895	24.938
62.895	24.959
62.895	24.959
62.874	24.959
62.874	24.959
62.874	24.959
62.853	24.959
62.832	24.959
62.832	24.959
62.811	24.959
62.811	24.959
62.811	24.959
62.811	24.959
62.811	24.938
62.811	24.938
62.79	24.938
62.79	24.917
62.768	24.917
62.768	24.896
62.768	24.896
62.768	24.896
62.768	24.896
62.747	24.896
62.747	24.896
62.747	24.896
62.747	24.874
62.726	24.874
62.726	24.853
62.726	24.853
62.726	24.832
62.726	24.832
62.726	24.811
62.663	24.811
62.663	24.811
62.663	24.769
62.663	24.769
62.663	24.769
62.663	24.747
62.642	24.747
62.642	24.726
62.642	24.705
62.642	24.705
62.62	24.684
62.62	24.684
62.62	24.663
62.62	24.663
62.599	24.642
62.599	24.642
62.599	24.642
62.599	24.642
62.599	24.621
62.599	24.621
62.599	24.621
62.599	24.621
62.599	24.621
62.599	24.599
62.599	24.578
62.599	24.557
62.599	24.536
62.599	24.536
62.599	24.515
62.599	24.515
62.599	24.494
62.599	24.494
62.599	24.472
62.599	24.451
62.599	24.451
62.599	24.43
62.599	24.43
62.599	24.409
62.599	24.409
62.599	24.409
62.599	24.409
62.599	24.409
62.599	24.388
62.599	24.388
62.599	24.388
62.578	24.282
62.599	24.303
62.62	24.282
62.599	24.282
62.599	24.261
62.599	24.261
62.599	24.261
62.599	24.261
62.578	24.24
62.578	24.24
62.62	24.24
62.642	24.24
62.62	24.24
62.62	24.197
62.62	24.197
62.642	24.197
62.642	24.176
62.62	24.176
62.62	24.176
62.62	24.176
62.599	24.176
62.599	24.197
62.62	24.134
62.62	24.113
62.62	24.113
62.62	24.113
62.62	24.113
62.62	24.113
62.599	24.113
62.578	24.134
62.578	24.134
62.578	24.134
62.578	24.134
62.578	24.134
62.557	24.155
62.557	24.155
62.536	24.155
62.536	24.155
62.536	24.155
62.515	24.176
62.493	24.176
62.536	24.134
62.536	24.134
62.515	24.134
62.472	24.176
62.451	24.176
62.451	24.176
62.43	24.176
62.43	24.176
62.324	24.261
62.324	24.261
62.324	24.261
62.261	24.303
62.24	24.303
62.24	24.303
62.218	24.303
62.24	24.303
62.218	24.346
62.197	24.324
62.155	24.346
62.155	24.346
62.155	24.367
62.134	24.367
62.134	24.388
62.07	24.43
61.986	24.515
61.986	24.515
61.986	24.536
61.986	24.557
61.965	24.557
61.943	24.557
61.922	24.599
61.901	24.599
61.88	24.599
61.859	24.621
61.859	24.642
61.816	24.642
61.816	24.663
61.816	24.663
61.816	24.684
61.795	24.705
61.774	24.705
61.753	24.726
61.753	24.726
61.732	24.747
61.732	24.769
61.69	24.79
61.647	24.811
61.626	24.832
61.563	24.811
61.563	24.811
61.541	24.832
61.52	24.832
61.499	24.853
61.478	24.853
61.478	24.874
61.457	24.874
61.414	24.874
61.414	24.896
61.414	24.896
61.393	24.896
61.33	24.896
61.33	24.896
61.309	24.917
61.288	24.917
61.266	24.917
61.245	24.896
61.224	24.874
61.203	24.874
61.203	24.896
61.182	24.917
61.161	24.938
61.139	24.938
61.118	24.959
61.118	24.959
61.097	24.959
61.097	24.959
61.055	24.959
61.034	24.98
60.991	24.98
60.97	25.001
60.928	25.001
60.907	25.022
60.907	25.044
60.886	25.044
60.864	25.086
60.864	25.086
60.822	25.086
60.801	25.107
60.801	25.107
60.78	25.086
60.759	25.086
60.738	25.086
60.716	25.107
60.674	25.044
60.653	25.044
60.653	25.107
60.611	25.107
60.611	25.107
60.611	25.107
60.589	25.128
60.589	25.107
60.589	25.107
60.589	25.107
60.589	25.128
60.589	25.149
60.611	25.192
60.611	25.192
60.611	25.213
60.611	25.213
60.611	25.213
60.589	25.213
60.568	25.213
60.568	25.213
60.568	25.213
60.568	25.234
60.568	25.255
60.547	25.319
60.526	25.298
60.526	25.298
60.526	25.298
60.505	25.34
60.505	25.34
60.484	25.361
60.484	25.361
60.484	25.382
60.484	25.403
60.484	25.403
60.484	25.403
60.463	25.424
60.441	25.446
60.441	25.446
60.441	25.446
60.42	25.446
60.42	25.446
60.42	25.446
60.42	25.488
60.399	25.488
60.399	25.509
60.399	25.509
60.378	25.53
60.378	25.551
60.357	25.551
60.336	25.573
60.314	25.594
60.314	25.615
60.314	25.615
60.293	25.615
60.272	25.636
60.251	25.657
60.251	25.657
60.23	25.678
60.23	25.678
60.209	25.699
60.209	25.699
60.209	25.699
60.209	25.721
60.187	25.721
60.187	25.721
60.166	25.763
60.166	25.763
60.166	25.763
60.166	25.763
60.166	25.763
60.145	25.763
60.145	25.763
60.124	25.826
60.103	25.848
60.103	25.848
60.082	25.89
60.082	25.89
60.082	25.89
60.061	25.89
60.061	25.89
60.039	25.89
60.039	25.911
60.018	25.932
59.997	25.932
59.997	25.953
59.976	25.953
59.976	25.974
59.934	25.974
59.934	25.974
59.912	25.996
59.912	25.996
59.891	26.017
59.87	26.017
59.87	26.017
59.849	26.017
59.849	26.017
59.828	26.017
59.807	26.038
59.764	26.038
59.743	26.038
59.743	26.038
59.722	26.038
59.701	26.038
59.68	26.038
59.659	26.059
59.637	26.059
59.616	26.059
59.616	26.059
59.595	26.059
59.574	26.059
59.553	26.059
59.511	26.059
59.511	26.059
59.511	26.059
59.489	26.101
59.468	26.101
59.468	26.08
59.468	26.08
59.447	26.08
59.426	26.08
59.405	26.08
59.384	26.101
59.384	26.101
59.341	26.101
59.341	26.101
59.341	26.101
59.299	26.101
59.257	26.101
59.257	26.101
59.235	26.101
59.235	26.101
59.235	26.101
59.235	26.08
59.214	26.08
59.193	26.059
59.172	25.974
59.172	25.974
59.151	25.974
59.13	25.932
59.109	25.911
59.087	25.911
59.066	25.89
59.066	25.869
59.024	25.869
59.003	25.848
59.003	25.848
58.982	25.826
58.939	25.805
58.939	25.805
58.918	25.805
58.897	25.805
58.855	25.784
58.834	25.763
58.77	25.784
58.77	25.763
58.77	25.742
58.749	25.721
58.728	25.721
58.707	25.699
58.643	25.636
58.643	25.636
58.601	25.636
58.58	25.615
58.559	25.615
58.537	25.594
58.495	25.594
58.453	25.594
58.432	25.594
58.432	25.573
58.389	25.551
58.389	25.551
58.326	25.53
58.326	25.53
58.284	25.53
58.262	25.509
58.241	25.509
58.199	25.509
58.135	25.509
58.135	25.509
58.114	25.509
58.072	25.488
58.03	25.488
58.008	25.467
57.966	25.467
57.966	25.467
57.924	25.446
57.903	25.446
57.882	25.424
57.86	25.424
57.818	25.424
57.776	25.424
57.755	25.424
57.733	25.424
57.712	25.382
57.67	25.382
57.564	25.382
57.564	25.382
57.564	25.403
57.543	25.382
57.522	25.361
57.501	25.361
57.458	25.34
57.437	25.34
57.374	25.34
57.31	25.361
57.289	25.34
57.289	25.298
57.268	25.298
57.268	25.298
57.205	25.298
57.183	25.276
57.183	25.276
57.141	25.276
57.141	25.276
57.099	25.234
57.057	25.255
57.014	25.234
56.993	25.192
56.972	25.192
56.93	25.171
56.93	25.171
56.908	25.149
56.887	25.149
56.866	25.128
56.803	25.128
56.803	25.128
56.76	25.149
56.718	25.171
56.718	25.171
56.676	25.171
56.676	25.192
56.57	25.171
56.57	25.171
56.549	25.171
56.528	25.149
56.506	25.149
56.485	25.149
56.464	25.149
56.443	25.171
56.443	25.192
56.443	25.192
56.443	25.213
56.443	25.213
56.443	25.255
56.443	25.255
56.443	25.276
56.443	25.319
56.443	25.319
56.443	25.319
56.443	25.34
56.443	25.361
56.443	25.361
56.443	25.382
56.443	25.403
56.443	25.424
56.443	25.446
56.443	25.446
56.422	25.467
56.422	25.488
56.422	25.509
56.401	25.53
56.401	25.551
56.38	25.594
56.38	25.594
56.358	25.636
56.358	25.657
56.337	25.657
56.337	25.699
56.337	25.699
56.337	25.721
56.316	25.721
56.316	25.742
56.316	25.763
56.295	25.763
56.295	25.784
56.274	25.805
56.274	25.826
56.274	25.848
56.253	25.848
56.231	25.869
56.231	25.869
56.21	25.89
56.21	25.911
56.189	25.932
56.189	25.953
56.147	25.974
56.147	25.996
56.126	26.017
56.105	26.038
56.083	26.059
56.083	26.08
56.062	26.101
56.062	26.101
55.999	26.165
55.978	26.165
55.956	26.186
55.935	26.207
55.914	26.228
55.851	26.25
55.829	26.271
55.808	26.292
55.766	26.313
55.745	26.334
55.681	26.398
55.681	26.398
55.681	26.398
55.639	26.419
55.597	26.461
55.576	26.525
55.554	26.525
55.512	26.525
55.491	26.525
55.449	26.525
55.406	26.482
55.364	26.525
55.279	26.546
55.279	26.546
55.258	26.546
55.237	26.567
55.216	26.567
55.195	26.567
55.153	26.567
55.11	26.567
55.068	26.567
55.047	26.567
55.026	26.567
54.983	26.567
54.92	26.567
54.92	26.567
54.878	26.567
54.856	26.567
54.814	26.567
54.772	26.588
54.729	26.588
54.708	26.588
54.687	26.588
54.645	26.588
54.624	26.588
54.581	26.588
54.518	26.609
54.518	26.609
54.476	26.63
54.454	26.63
54.433	26.651
54.412	26.673
54.37	26.651
54.349	26.651
54.285	26.673
54.264	26.673
54.222	26.694
54.201	26.715
54.158	26.757
54.158	26.757
54.116	26.757
54.095	26.757
54.074	26.757
54.031	26.757
54.01	26.778
53.968	26.778
53.926	26.8
53.904	26.8
53.883	26.821
53.862	26.821
53.82	26.842
53.82	26.842
53.777	26.842
53.735	26.842
53.693	26.842
53.672	26.821
53.65	26.821
53.629	26.821
53.608	26.821
53.566	26.8
53.545	26.778
53.502	26.778
53.46	26.757
53.46	26.757
53.418	26.736
53.418	26.736
53.397	26.715
53.375	26.715
53.333	26.694
53.312	26.694
53.27	26.694
53.249	26.694
53.206	26.694
53.185	26.694
53.143	26.715
53.143	26.715
53.1	26.715
53.079	26.736
53.037	26.736
52.995	26.715
52.952	26.715
52.931	26.715
52.889	26.673
52.889	26.673
52.847	26.673
52.825	26.673
52.783	26.651
52.783	26.651
52.741	26.651
52.72	26.651
52.699	26.651
52.677	26.651
52.656	26.63
52.635	26.63
52.614	26.609
52.572	26.609
52.55	26.609
52.529	26.609
52.487	26.609
52.487	26.609
52.445	26.63
52.423	26.63
52.402	26.63
52.381	26.63
52.36	26.63
52.318	26.63
52.297	26.63
52.275	26.651
52.275	26.651
52.233	26.651
52.148	26.651
52.148	26.651
52.127	26.651
52.127	26.651
52.106	26.651
52.085	26.651
52.064	26.651
52.043	26.694
52.022	26.694
52	26.673
51.979	26.673
51.937	26.651
51.916	26.651
51.916	26.651
51.873	26.63
51.852	26.63
51.81	26.651
51.768	26.673
51.747	26.673
51.725	26.673
51.704	26.651
51.662	26.651
51.641	26.673
51.62	26.673
51.535	26.694
51.535	26.694
51.514	26.694
51.471	26.715
51.429	26.715
51.387	26.736
51.366	26.736
51.345	26.736
51.302	26.736
51.281	26.736
51.26	26.736
51.218	26.736
51.154	26.757
51.154	26.757
51.133	26.715
51.091	26.736
51.07	26.736
51.048	26.736
51.027	26.736
51.006	26.736
50.964	26.736
50.943	26.736
50.9	26.715
50.879	26.694
50.816	26.673
50.816	26.673
50.795	26.651
50.795	26.63
50.752	26.63
50.731	26.609
50.71	26.609
50.689	26.588
50.646	26.588
50.625	26.567
50.583	26.546
50.562	26.546
50.498	26.525
50.498	26.525
50.477	26.482
50.456	26.461
50.435	26.461
50.414	26.44
50.371	26.44
50.308	26.44
50.287	26.398
50.244	26.398
50.223	26.355
50.181	26.355
50.181	26.355
50.181	26.355
50.118	26.355
50.075	26.313
50.054	26.292
50.012	26.25
49.969	26.25
49.927	26.25
49.906	26.207
49.885	26.165
49.864	26.165
49.821	26.123
49.737	26.038
49.737	26.038
49.737	25.996
49.694	25.974
49.694	25.932
49.673	25.932
49.652	25.911
49.631	25.869
49.61	25.848
49.589	25.805
49.568	25.784
49.546	25.742
49.504	25.699
49.504	25.699
49.462	25.657
49.419	25.636
49.398	25.615
49.377	25.594
49.356	25.573
49.335	25.551
49.314	25.509
49.293	25.488
49.271	25.467
49.229	25.446
49.166	25.361
49.166	25.361
49.144	25.34
49.102	25.319
49.081	25.298
49.06	25.276
49.039	25.255
49.017	25.234
48.975	25.234
48.933	25.213
48.891	25.213
48.848	25.213
48.785	25.171
48.785	25.171
48.742	25.171
48.7	25.149
48.658	25.149
48.637	25.149
48.573	25.149
48.552	25.149
48.51	25.149
48.467	25.149
48.425	25.149
48.383	25.149
48.341	25.149
48.341	25.149
48.319	25.149
48.276	25.128
48.234	25.128
48.213	25.107
48.171	25.107
48.149	25.086
48.107	25.086
48.086	25.065
48.044	25.065
48.023	25.065
47.917	25.044
47.917	25.044
47.896	25.022
47.853	25.022
47.832	25.001
47.79	25.001
47.769	25.001
47.726	24.98
47.684	24.98
47.642	24.98
47.599	24.98
47.557	24.98
47.515	24.959
47.515	24.959
47.473	24.959
47.43	24.938
47.388	24.938
47.367	24.938
47.346	24.938
47.324	24.917
47.303	24.917
47.261	24.917
47.219	24.896
47.176	24.874
47.134	24.853
47.134	24.853
47.113	24.853
47.071	24.853
47.049	24.853
47.028	24.853
46.986	24.853
46.965	24.853
46.922	24.853
46.901	24.853
46.859	24.832
46.838	24.832
46.774	24.832
46.774	24.832
46.774	24.832
46.732	24.832
46.69	24.853
46.669	24.853
46.647	24.853
46.605	24.853
46.563	24.853
46.542	24.853
46.521	24.853
46.478	24.853
46.415	24.853
46.415	24.853
46.394	24.853
46.351	24.853
46.33	24.832
46.288	24.832
46.267	24.832
46.224	24.832
46.203	24.811
46.161	24.79
46.14	24.79
46.119	24.79
46.055	24.769
46.055	24.769
46.013	24.769
45.992	24.769
45.97	24.747
45.949	24.726
45.907	24.705
45.886	24.705
45.844	24.705
45.822	24.663
45.78	24.642
45.78	24.621
45.717	24.599
45.717	24.599
45.695	24.578
45.653	24.578
45.632	24.557
45.59	24.536
45.59	24.515
45.547	24.494
45.526	24.472
45.505	24.451
45.484	24.43
45.463	24.409
45.399	24.367
45.399	24.367
45.357	24.346
45.336	24.324
45.315	24.303
45.294	24.282
45.272	24.261
45.251	24.261
45.23	24.24
45.124	24.219
45.103	24.176
45.082	24.134
45.04	24.092
45.04	24.092
45.018	24.071
45.018	24.049
44.997	24.028
44.976	24.007
44.955	23.986
44.934	23.986
44.913	23.986
44.892	23.965
44.87	23.922
44.849	23.901
44.828	23.817
44.828	23.817
44.807	23.795
44.786	23.753
44.765	23.647
44.743	23.647
44.722	23.647
44.701	23.584
44.68	23.542
44.659	23.542
44.638	23.542
44.617	23.499
44.574	23.436
44.574	23.436
44.574	23.415
44.553	23.394
44.532	23.394
44.511	23.394
44.49	23.372
44.447	23.351
44.426	23.33
44.384	23.309
44.363	23.288
44.342	23.288
44.299	23.267
44.299	23.267
44.257	23.267
44.193	23.245
44.172	23.245
44.151	23.245
44.109	23.224
44.088	23.224
44.067	23.224
44.024	23.224
44.003	23.203
43.982	23.203
43.94	23.203
43.94	23.203
43.897	23.203
43.876	23.203
43.834	23.182
43.813	23.182
43.77	23.182
43.749	23.182
43.728	23.182
43.686	23.182
43.665	23.161
43.643	23.161
43.58	23.161
43.58	23.161
43.538	23.161
43.495	23.14
43.474	23.14
43.453	23.14
43.432	23.14
43.39	23.14
43.347	23.14
43.305	23.161
43.284	23.161
43.263	23.182
43.199	23.182
43.199	23.182
43.157	23.203
43.136	23.203
43.093	23.203
43.051	23.203
43.051	23.203
43.009	23.203
42.988	23.203
42.988	23.203
42.945	23.203
42.924	23.203
42.861	23.203
42.861	23.203
42.839	23.203
42.818	23.203
42.797	23.203
42.755	23.203
42.734	23.203
42.713	23.203
42.691	23.203
42.649	23.203
42.628	23.203
42.586	23.203
42.522	23.203
42.522	23.203
42.501	23.224
42.48	23.203
42.416	23.203
42.374	23.203
42.353	23.203
42.289	23.203
42.268	23.203
42.226	23.203
42.205	23.203
42.184	23.203
42.12	23.224
42.12	23.224
42.078	23.224
42.057	23.224
42.014	23.245
41.993	23.267
41.951	23.267
41.93	23.267
41.909	23.288
41.888	23.288
41.845	23.309
41.803	23.309
41.739	23.351
41.739	23.351
41.718	23.351
41.697	23.351
41.676	23.351
41.676	23.351
41.634	23.351
41.591	23.351
41.57	23.372
41.528	23.372
41.507	23.394
41.486	23.394
41.422	23.394
41.422	23.394
41.401	23.415
41.359	23.415
41.337	23.436
41.295	23.457
41.253	23.478
41.232	23.478
41.211	23.478
41.189	23.499
41.147	23.499
41.126	23.499
41.105	23.499
41.105	23.499
41.105	23.499
41.084	23.499
41.062	23.499
41.041	23.499
41.02	23.499
40.978	23.478
40.936	23.478
40.914	23.478
40.893	23.457
40.872	23.457
40.809	23.436
40.809	23.436
40.809	23.415
40.766	23.415
40.745	23.394
40.724	23.372
40.682	23.372
40.661	23.372
40.639	23.372
40.618	23.372
40.597	23.372
40.555	23.372
40.491	23.372
40.491	23.372
40.47	23.372
40.449	23.372
40.364	23.372
40.343	23.372
40.343	23.372
40.322	23.372
40.28	23.372
40.259	23.372
40.216	23.372
40.195	23.372
40.11	23.372
40.11	23.372
40.089	23.372
40.068	23.372
40.026	23.372
40.005	23.372
39.962	23.372
39.92	23.372
39.899	23.351
39.857	23.351
39.835	23.351
39.793	23.351
39.73	23.351
39.73	23.351
39.687	23.351
39.645	23.351
39.624	23.351
39.582	23.351
39.539	23.351
39.518	23.351
39.476	23.351
39.433	23.351
39.412	23.372
39.391	23.372
39.328	23.394
39.328	23.394
39.307	23.415
39.264	23.415
39.243	23.415
39.201	23.415
39.18	23.415
39.158	23.436
39.116	23.436
39.095	23.436
39.053	23.457
39.01	23.457
38.947	23.478
38.947	23.478
38.926	23.499
38.883	23.499
38.862	23.499
38.841	23.499
38.799	23.499
38.778	23.499
38.757	23.499
38.714	23.499
38.693	23.499
38.651	23.499
38.587	23.499
38.587	23.499
38.566	23.478
38.545	23.478
38.503	23.478
38.482	23.478
38.439	23.478
38.397	23.457
38.376	23.457
38.355	23.457
38.333	23.436
38.291	23.436
38.206	23.436
38.206	23.436
38.185	23.415
38.164	23.415
38.122	23.415
38.101	23.415
38.037	23.415
38.016	23.415
37.995	23.394
37.974	23.394
37.953	23.394
37.91	23.394
37.847	23.415
37.847	23.415
37.826	23.436
37.805	23.457
37.783	23.457
37.762	23.457
37.72	23.478
37.699	23.499
37.656	23.52
37.635	23.542
37.593	23.542
37.572	23.542
37.487	23.563
37.487	23.563
37.466	23.584
37.445	23.605
37.424	23.605
37.381	23.626
37.36	23.647
37.339	23.669
37.297	23.669
37.276	23.669
37.254	23.69
37.212	23.711
37.17	23.753
37.17	23.753
37.128	23.753
37.106	23.774
37.064	23.795
37.043	23.795
37.022	23.817
36.979	23.838
36.937	23.838
36.916	23.859
36.895	23.859
36.874	23.88
36.81	23.922
36.81	23.922
36.768	23.944
36.726	23.944
36.704	23.944
36.662	23.944
36.62	23.965
36.556	23.965
36.514	23.965
36.493	23.965
36.451	23.986
36.408	23.986
36.324	24.007
36.324	24.007
36.303	24.007
36.26	24.007
36.239	24.007
36.197	24.007
36.176	24.007
36.133	24.028
36.112	24.049
36.091	24.071
36.07	24.071
36.027	24.092
35.985	24.113
35.985	24.113
35.943	24.113
35.922	24.134
35.901	24.155
35.879	24.176
35.858	24.176
35.837	24.176
35.816	24.176
35.795	24.176
35.774	24.176
35.752	24.176
35.71	24.176
35.71	24.176
35.689	24.155
35.668	24.155
35.647	24.134
35.626	24.134
35.626	24.113
35.604	24.092
35.583	24.071
35.562	24.049
35.541	24.028
35.541	24.007
35.499	23.944
35.499	23.944
35.499	23.922
35.456	23.901
35.435	23.859
35.414	23.859
35.393	23.817
35.393	23.817
35.372	23.795
35.329	23.774
35.308	23.753
35.287	23.732
35.245	23.711
35.245	23.711
35.202	23.69
35.202	23.69
35.181	23.669
35.139	23.647
35.118	23.647
35.097	23.626
35.076	23.605
35.054	23.584
35.033	23.584
35.012	23.563
34.991	23.542
34.991	23.542
34.991	23.499
34.991	23.478
34.97	23.478
34.949	23.457
34.949	23.457
34.906	23.457
34.8	23.478
34.779	23.478
34.758	23.478
34.695	23.478
34.674	23.499
34.674	23.499
34.674	23.499
34.652	23.52
34.61	23.542
34.568	23.542
34.547	23.542
34.525	23.542
34.504	23.563
34.483	23.563
34.462	23.584
34.42	23.584
34.399	23.605
34.399	23.605
34.399	23.605
34.377	23.605
34.377	23.626
34.356	23.647
34.335	23.647
34.335	23.669
34.314	23.69
34.293	23.711
34.25	23.711
34.25	23.732
34.229	23.774
34.229	23.774
34.208	23.774
34.208	23.795
34.208	23.795
34.187	23.817
34.166	23.838
34.145	23.838
34.124	23.859
34.124	23.859
34.124	23.88
34.102	23.922
34.06	23.965
34.06	23.965
34.039	23.986
34.039	24.007
[truncated: 1,373 more rows]
