# Supplementary material for: Ant collective cognition allows for efficient navigation through disordered environments
Source: eLife. 2020 May 12;9:e55195. doi: 10.7554/eLife.55195 (PMC7332297; doi:10.7554/eLife.55195)
Supplement: Source data 2. — Format is X,Y coordinates as a function of time. Time interval between samples is 0.04 s, except for videos 1440005 and 1440011, where the time interval is 0.02 s. [file elife-55195-data2.zip › 1110008_100_load_trajectory.txt]

68.29	16.302
68.29	16.321
68.272	16.321
68.253	16.34
68.253	16.34
68.253	16.34
68.253	16.34
68.253	16.359
68.253	16.396
68.253	16.396
68.234	16.415
68.215	16.453
68.234	16.453
68.215	16.472
68.215	16.472
68.215	16.472
68.215	16.491
68.215	16.491
68.215	16.528
68.215	16.528
68.215	16.566
68.215	16.566
68.215	16.566
68.215	16.585
68.215	16.603
68.215	16.622
68.215	16.641
68.215	16.641
68.196	16.66
68.178	16.697
68.215	16.697
68.215	16.697
68.215	16.716
68.215	16.716
68.196	16.754
68.178	16.773
68.196	16.773
68.178	16.81
68.196	16.792
68.178	16.829
68.196	16.829
68.178	16.848
68.215	16.848
68.196	16.867
68.178	16.904
68.196	16.886
68.178	16.904
68.196	16.904
68.178	16.923
68.196	16.923
68.159	16.961
68.121	16.961
68.102	16.961
68.102	16.942
68.084	16.942
68.046	16.961
67.971	16.961
67.971	16.961
67.989	16.961
68.008	16.961
67.989	16.98
67.989	16.961
67.952	16.961
67.952	16.98
67.952	16.998
67.952	16.998
67.952	16.998
67.952	16.98
67.952	16.998
67.952	16.998
67.933	17.017
67.895	17.036
67.877	17.036
67.877	17.036
67.877	17.036
67.877	17.036
67.839	17.036
67.839	17.036
67.82	17.036
67.764	17.055
67.764	17.036
67.764	17.036
67.764	17.036
67.764	17.036
67.764	17.017
67.745	17.017
67.707	17.036
67.688	17.036
67.688	17.017
67.632	16.998
67.632	17.017
67.613	17.017
67.557	16.98
67.538	16.998
67.557	16.98
67.538	16.998
67.538	16.98
67.5	16.98
67.482	16.98
67.463	16.998
67.463	16.961
67.463	16.961
67.444	16.942
67.406	16.961
67.387	16.961
67.406	16.942
67.369	16.961
67.312	16.942
67.312	16.923
67.312	16.904
67.293	16.923
67.256	16.942
67.218	16.923
67.218	16.923
67.181	16.923
67.162	16.923
67.124	16.923
67.124	16.923
67.105	16.923
67.049	16.904
67.049	16.923
67.049	16.923
67.011	16.923
66.992	16.923
66.955	16.923
66.936	16.923
66.917	16.923
66.898	16.923
66.823	16.942
66.823	16.942
66.785	16.942
66.767	16.942
66.748	16.961
66.748	16.961
66.673	16.961
66.654	16.961
66.635	16.961
66.616	16.961
66.597	16.98
66.579	16.98
66.579	17.017
66.579	17.017
66.56	17.036
66.522	17.036
66.522	17.036
66.503	17.055
66.484	17.055
66.466	17.055
66.447	17.055
66.447	17.074
66.447	17.074
66.447	17.074
66.428	17.074
66.428	17.074
66.39	17.093
66.39	17.093
66.372	17.111
66.353	17.111
66.353	17.13
66.353	17.13
66.334	17.149
66.315	17.149
66.296	17.168
66.296	17.168
66.259	17.187
66.259	17.187
66.259	17.205
66.259	17.224
66.259	17.224
66.24	17.224
66.24	17.243
66.202	17.243
66.183	17.262
66.165	17.262
66.146	17.281
66.146	17.281
66.108	17.299
66.108	17.299
66.089	17.299
66.071	17.318
66.052	17.318
66.033	17.318
65.995	17.337
65.976	17.337
65.958	17.337
65.958	17.337
65.92	17.337
65.882	17.356
65.826	17.356
65.826	17.356
65.807	17.356
65.788	17.356
65.77	17.375
65.751	17.375
65.732	17.375
65.675	17.375
65.657	17.375
65.638	17.394
65.619	17.394
65.6	17.412
65.581	17.431
65.581	17.431
65.544	17.431
65.525	17.431
65.506	17.431
65.506	17.431
65.506	17.431
65.487	17.431
65.487	17.431
65.487	17.431
65.487	17.431
65.469	17.45
65.45	17.45
65.45	17.45
65.45	17.45
65.45	17.45
65.431	17.45
65.412	17.45
65.412	17.469
65.393	17.469
65.393	17.469
65.337	17.506
65.337	17.506
65.318	17.506
65.28	17.525
65.28	17.525
65.28	17.525
65.243	17.544
65.224	17.544
65.224	17.582
65.205	17.582
65.205	17.6
65.168	17.619
65.149	17.638
65.13	17.638
65.111	17.657
65.092	17.676
65.092	17.676
65.073	17.695
65.055	17.713
65.055	17.732
65.036	17.732
65.036	17.751
65.017	17.77
64.998	17.77
64.961	17.807
64.942	17.807
64.904	17.826
64.885	17.864
64.885	17.864
64.885	17.883
64.867	17.883
64.867	17.901
64.829	17.92
64.81	17.939
64.791	17.939
64.791	17.958
64.791	17.977
64.772	17.996
64.754	18.014
64.716	18.052
64.716	18.052
64.716	18.071
64.697	18.071
64.678	18.108
64.678	18.127
64.66	18.146
64.66	18.146
64.66	18.165
64.641	18.165
64.622	18.165
64.622	18.184
64.584	18.221
64.584	18.221
64.566	18.221
64.566	18.24
64.547	18.259
64.547	18.259
64.528	18.278
64.528	18.297
64.509	18.297
64.471	18.297
64.453	18.315
64.453	18.315
64.434	18.334
64.434	18.334
64.415	18.334
64.396	18.334
64.396	18.334
64.377	18.334
64.359	18.334
64.321	18.353
64.321	18.353
64.321	18.353
64.302	18.353
64.283	18.353
64.246	18.353
64.246	18.353
64.208	18.353
64.208	18.353
64.208	18.353
64.189	18.372
64.17	18.372
64.152	18.372
64.133	18.372
64.095	18.372
64.076	18.372
64.058	18.372
64.02	18.372
64.02	18.372
64.001	18.372
63.982	18.372
63.964	18.372
63.945	18.372
63.926	18.372
63.888	18.372
63.888	18.372
63.851	18.372
63.832	18.372
63.832	18.372
63.794	18.391
63.794	18.391
63.775	18.391
63.738	18.391
63.738	18.391
63.719	18.391
63.719	18.391
63.7	18.391
63.681	18.391
63.644	18.391
63.644	18.391
63.644	18.391
63.568	18.391
63.568	18.391
63.568	18.391
63.55	18.391
63.512	18.391
63.493	18.391
63.456	18.391
63.418	18.391
63.399	18.391
63.38	18.391
63.361	18.391
63.324	18.409
63.286	18.409
63.286	18.409
63.249	18.409
63.23	18.409
63.192	18.428
63.173	18.447
63.155	18.447
63.136	18.466
63.117	18.466
63.117	18.466
63.079	18.466
63.06	18.485
63.042	18.503
63.042	18.503
63.004	18.503
62.985	18.503
62.966	18.503
62.948	18.522
62.91	18.541
62.891	18.541
62.854	18.541
62.797	18.541
62.778	18.541
62.722	18.56
62.665	18.56
62.665	18.56
62.628	18.56
62.59	18.579
62.571	18.579
62.571	18.579
62.534	18.579
62.534	18.579
62.534	18.579
62.515	18.579
62.496	18.579
62.477	18.579
62.421	18.56
62.421	18.56
62.402	18.56
62.383	18.541
62.346	18.541
62.327	18.541
62.289	18.541
62.27	18.522
62.233	18.522
62.195	18.522
62.176	18.522
62.139	18.522
62.045	18.522
62.045	18.522
62.026	18.522
61.988	18.522
61.951	18.522
61.932	18.522
61.913	18.522
61.875	18.522
61.838	18.522
61.819	18.522
61.781	18.522
61.744	18.522
61.687	18.522
61.687	18.522
61.668	18.522
61.631	18.541
61.593	18.541
61.555	18.56
61.555	18.56
61.537	18.56
61.499	18.56
61.461	18.56
61.424	18.56
61.405	18.56
61.33	18.598
61.33	18.598
61.292	18.598
61.273	18.579
61.254	18.579
61.198	18.579
61.16	18.56
61.123	18.56
61.085	18.56
61.066	18.56
61.029	18.56
61.01	18.56
60.935	18.56
60.935	18.56
60.897	18.56
60.859	18.56
60.859	18.56
60.822	18.541
60.803	18.541
60.746	18.541
60.709	18.522
60.652	18.522
60.634	18.522
60.596	18.522
60.521	18.522
60.521	18.522
60.483	18.522
60.464	18.522
60.445	18.541
60.408	18.56
60.37	18.579
60.314	18.598
60.276	18.598
60.239	18.598
60.201	18.616
60.163	18.616
60.107	18.654
60.107	18.654
60.05	18.654
60.032	18.654
59.994	18.654
59.975	18.654
59.956	18.673
59.919	18.692
59.862	18.692
59.843	18.71
59.825	18.71
59.787	18.729
59.731	18.748
59.731	18.748
59.674	18.786
59.637	18.786
59.599	18.804
59.561	18.822
59.542	18.841
59.505	18.86
59.486	18.86
59.43	18.879
59.411	18.879
59.354	18.898
59.298	18.935
59.298	18.935
59.26	18.935
59.241	18.935
59.204	18.935
59.185	18.935
59.147	18.954
59.129	18.973
59.091	18.992
59.053	19.01
59.016	19.029
58.997	19.048
58.94	19.067
58.94	19.067
58.903	19.067
58.884	19.067
58.846	19.067
58.828	19.067
58.809	19.067
58.771	19.067
58.734	19.067
58.696	19.067
58.658	19.067
58.621	19.067
58.583	19.067
58.583	19.067
58.527	19.067
58.489	19.067
58.47	19.067
58.432	19.067
58.395	19.067
58.357	19.067
58.32	19.067
58.282	19.067
58.244	19.067
58.207	19.067
58.15	19.067
58.15	19.067
58.131	19.067
58.075	19.067
58.037	19.067
58	19.067
57.981	19.067
57.962	19.067
57.925	19.067
57.887	19.067
57.83	19.067
57.812	19.067
57.755	19.067
57.755	19.067
57.718	19.067
57.68	19.067
57.642	19.067
57.624	19.067
57.586	19.067
57.548	19.067
57.529	19.067
57.492	19.067
57.454	19.067
57.435	19.067
57.36	19.067
57.36	19.067
57.323	19.067
57.304	19.067
57.266	19.067
57.228	19.067
57.191	19.067
57.153	19.067
57.116	19.067
57.078	19.067
57.04	19.067
57.003	19.067
56.927	19.067
56.927	19.067
56.89	19.067
56.852	19.067
56.833	19.067
56.796	19.086
56.739	19.105
56.702	19.105
56.683	19.123
56.645	19.142
56.589	19.161
56.57	19.18
56.514	19.217
56.514	19.217
56.495	19.236
56.438	19.236
56.42	19.236
56.401	19.236
56.363	19.236
56.325	19.255
56.269	19.255
56.25	19.274
56.213	19.293
56.156	19.33
56.1	19.368
56.1	19.368
56.081	19.406
56.081	19.424
56.043	19.462
55.987	19.5
55.968	19.518
55.93	19.537
55.893	19.556
55.836	19.556
55.799	19.575
55.78	19.613
55.705	19.65
55.705	19.65
55.667	19.669
55.629	19.669
55.573	19.688
55.535	19.688
55.498	19.707
55.46	19.725
55.422	19.744
55.385	19.744
55.328	19.744
55.291	19.763
55.234	19.782
55.234	19.782
55.197	19.782
55.14	19.801
55.121	19.801
55.084	19.801
55.065	19.801
55.027	19.801
54.99	19.801
54.952	19.744
54.933	19.744
54.896	19.744
54.839	19.725
54.839	19.725
54.783	19.669
54.745	19.65
54.726	19.631
54.708	19.613
54.67	19.575
54.651	19.575
54.613	19.556
54.595	19.481
54.557	19.443
54.519	19.443
54.444	19.387
54.444	19.387
54.425	19.387
54.388	19.368
54.35	19.349
54.331	19.274
54.312	19.274
54.294	19.199
54.237	19.199
54.237	19.199
54.181	19.18
54.181	19.142
54.124	19.067
54.124	19.067
54.087	19.048
54.068	19.029
54.049	19.01
54.03	18.992
53.993	18.973
53.974	18.973
53.955	18.954
53.917	18.935
53.899	18.935
53.88	18.916
53.823	18.879
53.823	18.879
53.805	18.86
53.805	18.86
53.805	18.86
53.805	18.86
53.805	18.86
53.786	18.86
53.786	18.86
53.767	18.86
53.748	18.86
53.729	18.898
53.71	18.916
53.71	18.916
53.692	18.935
53.673	18.954
53.654	18.973
53.635	18.992
53.635	18.992
53.616	19.01
53.598	19.048
53.579	19.086
53.541	19.086
53.541	19.142
53.504	19.18
53.504	19.18
53.485	19.217
53.447	19.255
53.428	19.274
53.409	19.312
53.391	19.312
53.372	19.33
53.353	19.368
53.353	19.387
53.315	19.424
53.297	19.462
53.221	19.5
53.221	19.5
53.202	19.518
53.184	19.556
53.146	19.594
53.127	19.631
53.127	19.65
53.108	19.707
53.108	19.725
53.071	19.782
53.052	19.819
53.033	19.838
52.996	19.895
52.996	19.895
52.958	19.932
52.939	19.951
52.901	19.989
52.864	20.026
52.826	20.045
52.807	20.064
52.77	20.083
52.732	20.12
52.713	20.139
52.695	20.158
52.638	20.196
52.638	20.196
52.6	20.215
52.544	20.233
52.506	20.252
52.488	20.271
52.469	20.271
52.45	20.271
52.45	20.271
52.431	20.29
52.431	20.29
52.375	20.327
52.337	20.365
52.337	20.365
52.337	20.384
52.337	20.403
52.337	20.44
52.318	20.44
52.356	20.478
52.356	20.497
52.337	20.516
52.337	20.534
52.356	20.591
52.356	20.61
52.375	20.685
52.375	20.685
52.356	20.704
52.337	20.741
52.318	20.76
52.318	20.779
52.337	20.817
52.356	20.873
52.356	20.892
52.356	20.911
52.356	20.948
52.356	20.967
52.356	21.061
52.356	21.061
52.356	21.118
52.337	21.155
52.318	21.155
52.318	21.193
52.299	21.212
52.318	21.212
52.318	21.23
52.299	21.249
52.299	21.249
52.281	21.287
52.262	21.343
52.262	21.343
52.243	21.381
52.243	21.381
52.243	21.419
52.243	21.419
52.224	21.437
52.224	21.456
52.205	21.494
52.205	21.494
52.187	21.531
52.187	21.569
52.187	21.626
52.187	21.626
52.187	21.682
52.149	21.682
52.13	21.701
52.111	21.701
52.111	21.72
52.111	21.738
52.093	21.757
52.093	21.757
52.093	21.776
52.074	21.757
52.074	21.795
52.074	21.795
52.074	21.814
52.074	21.832
52.055	21.832
52.036	21.851
52.017	21.889
51.998	21.927
51.998	21.945
51.98	21.964
51.961	22.002
51.942	22.021
51.904	22.058
51.904	22.058
51.886	22.058
51.867	22.077
51.829	22.096
51.81	22.096
51.81	22.096
51.773	22.152
51.773	22.171
51.735	22.19
51.735	22.209
51.716	22.246
51.697	22.303
51.697	22.303
51.66	22.303
51.66	22.322
51.641	22.34
51.622	22.359
51.585	22.397
51.566	22.416
51.547	22.434
51.528	22.453
51.491	22.472
51.453	22.472
51.396	22.529
51.396	22.529
51.359	22.529
51.34	22.529
51.302	22.547
51.265	22.547
51.227	22.529
51.208	22.529
51.171	22.529
51.152	22.529
51.114	22.529
51.095	22.529
51.039	22.529
51.039	22.529
51.039	22.51
51.001	22.51
50.964	22.51
50.945	22.51
50.889	22.472
50.87	22.472
50.832	22.472
50.776	22.472
50.757	22.491
50.776	22.547
50.738	22.566
50.738	22.566
50.719	22.604
50.682	22.604
50.663	22.623
50.644	22.641
50.606	22.66
50.587	22.679
50.569	22.698
50.55	22.717
50.512	22.735
50.493	22.773
50.418	22.811
50.418	22.811
50.399	22.811
50.381	22.848
50.362	22.867
50.343	22.867
50.324	22.886
50.305	22.905
50.286	22.942
50.249	22.961
50.23	22.98
50.211	22.98
50.155	22.999
50.155	22.999
50.136	23.018
50.117	23.055
50.08	23.055
50.042	23.055
50.023	23.074
50.004	23.074
49.967	23.074
49.929	23.093
49.891	23.093
49.873	23.093
49.816	23.131
49.816	23.131
49.76	23.131
49.741	23.149
49.723	23.149
49.666	23.168
49.647	23.168
49.61	23.187
49.591	23.149
49.553	23.168
49.553	23.168
49.516	23.225
49.478	23.262
49.478	23.262
49.459	23.281
49.422	23.3
49.384	23.3
49.365	23.3
49.328	23.3
49.309	23.281
49.271	23.281
49.234	23.262
49.196	23.262
49.196	23.262
49.139	23.243
49.139	23.243
49.102	23.225
49.064	23.206
49.027	23.187
48.989	23.168
48.951	23.168
48.914	23.168
48.876	23.168
48.857	23.168
48.838	23.168
48.82	23.149
48.763	23.131
48.763	23.131
48.744	23.112
48.707	23.093
48.688	23.093
48.65	23.093
48.613	23.093
48.594	23.093
48.556	23.093
48.537	23.112
48.5	23.093
48.462	23.093
48.406	23.093
48.406	23.093
48.368	23.093
48.331	23.093
48.312	23.036
48.274	23.074
48.236	23.074
48.218	23.074
48.199	23.074
48.161	23.074
48.142	23.074
48.105	23.074
48.029	23.055
48.029	23.055
48.029	23.055
47.992	23.055
47.973	23.055
47.954	23.074
47.917	23.074
47.898	23.093
47.879	23.093
47.86	23.093
47.823	23.093
47.766	23.093
47.71	23.093
47.71	23.093
47.672	23.112
47.634	23.112
47.578	23.112
47.559	23.112
47.522	23.112
47.465	23.112
47.446	23.112
47.371	23.093
47.352	23.093
47.333	23.112
47.277	23.093
47.277	23.093
47.239	23.093
47.202	23.093
47.183	23.093
47.126	23.093
47.108	23.093
47.07	23.093
47.032	23.112
47.014	23.112
46.995	23.112
46.976	23.131
46.901	23.131
46.901	23.131
46.844	23.149
46.788	23.149
46.75	23.168
46.713	23.168
46.694	23.168
46.675	23.168
46.619	23.168
46.562	23.187
46.543	23.168
46.506	23.187
46.43	23.206
46.43	23.206
46.412	23.206
46.374	23.225
46.336	23.225
46.318	23.225
46.28	23.243
46.261	23.243
46.223	23.243
46.186	23.243
46.148	23.262
46.129	23.281
46.073	23.3
46.073	23.3
46.035	23.319
45.998	23.337
45.96	23.337
45.922	23.356
45.885	23.356
45.866	23.356
45.828	23.375
45.772	23.375
45.734	23.394
45.697	23.413
45.64	23.432
45.64	23.432
45.584	23.45
45.546	23.45
45.509	23.469
45.471	23.469
45.433	23.488
45.377	23.507
45.32	23.507
45.264	23.526
45.226	23.526
45.189	23.544
45.095	23.582
45.095	23.582
45.057	23.582
45.001	23.601
44.944	23.601
44.907	23.62
44.869	23.62
44.831	23.638
44.7	23.657
44.7	23.657
44.7	23.657
44.643	23.676
44.587	23.676
44.587	23.676
44.511	23.676
44.511	23.676
44.436	23.676
44.323	23.676
44.286	23.676
44.229	23.676
44.192	23.676
44.154	23.676
44.116	23.676
44.079	23.676
44.004	23.676
44.004	23.676
43.966	23.676
43.909	23.676
43.872	23.676
43.872	23.676
43.872	23.676
43.815	23.676
43.721	23.695
43.665	23.695
43.627	23.714
43.59	23.714
43.496	23.714
43.496	23.714
43.458	23.714
43.42	23.714
43.383	23.714
43.383	23.714
43.383	23.714
43.307	23.714
43.232	23.714
43.195	23.714
43.157	23.714
43.119	23.714
43.025	23.714
43.025	23.714
42.988	23.733
42.95	23.733
42.894	23.733
42.837	23.733
42.799	23.733
42.762	23.733
42.705	23.733
42.649	23.733
42.593	23.733
42.555	23.733
42.48	23.733
42.48	23.733
42.423	23.714
42.386	23.714
42.348	23.695
42.31	23.695
42.235	23.695
42.179	23.676
42.141	23.676
42.103	23.657
42.085	23.638
42.028	23.638
41.953	23.62
41.953	23.62
41.915	23.601
41.878	23.582
41.84	23.582
41.784	23.582
41.746	23.582
41.708	23.563
41.671	23.563
41.652	23.563
41.595	23.563
41.558	23.544
41.483	23.526
41.483	23.526
41.445	23.526
41.407	23.526
41.37	23.507
41.332	23.507
41.294	23.507
41.238	23.507
41.219	23.507
41.182	23.507
41.144	23.488
41.125	23.488
41.069	23.469
41.069	23.469
41.031	23.469
41.012	23.469
40.975	23.45
40.937	23.45
40.899	23.45
40.843	23.45
40.824	23.45
40.787	23.45
40.749	23.45
40.711	23.45
40.636	23.45
40.636	23.45
40.58	23.45
40.542	23.469
40.523	23.488
40.467	23.488
40.429	23.488
40.391	23.488
40.354	23.526
40.297	23.526
40.26	23.563
40.203	23.563
40.128	23.62
40.128	23.62
40.09	23.638
40.072	23.638
40.034	23.657
39.978	23.695
39.94	23.714
39.902	23.733
39.883	23.751
39.846	23.77
39.789	23.789
39.752	23.808
39.714	23.845
39.714	23.845
39.658	23.883
39.62	23.883
39.564	23.902
39.526	23.921
39.488	23.939
39.47	23.958
39.413	23.977
39.394	23.977
39.357	23.977
39.319	23.996
39.263	23.996
39.263	23.996
39.244	23.996
39.187	23.996
39.169	23.996
39.131	24.015
39.112	24.015
39.093	24.015
39.056	24.034
39.018	24.034
38.962	24.034
38.924	24.034
38.849	24.052
38.849	24.052
38.792	24.052
38.755	24.052
38.755	24.052
38.679	24.052
38.623	24.052
38.585	24.052
38.548	24.052
38.529	24.052
38.473	24.034
38.454	23.996
38.36	23.977
38.36	23.977
38.322	23.958
38.284	23.958
38.247	23.958
38.19	23.921
38.153	23.921
38.134	23.902
38.077	23.902
38.021	23.883
37.983	23.864
37.946	23.864
37.852	23.864
37.852	23.864
37.814	23.845
37.758	23.845
37.72	23.845
37.682	23.845
37.626	23.845
37.588	23.845
37.551	23.827
37.513	23.827
37.457	23.827
37.419	23.808
37.344	23.789
37.344	23.789
37.306	23.789
37.25	23.789
37.212	23.789
37.174	23.789
37.137	23.789
37.08	23.789
37.043	23.789
37.005	23.789
36.967	23.789
36.949	23.789
36.873	23.789
36.873	23.789
36.836	23.789
36.798	23.808
36.761	23.827
36.723	23.827
36.685	23.827
36.648	23.845
36.61	23.845
36.572	23.864
36.535	23.864
36.478	23.864
36.403	23.883
36.403	23.883
36.365	23.902
36.328	23.902
36.271	23.921
36.253	23.921
36.196	23.939
36.14	23.939
36.121	23.939
36.083	23.958
36.046	23.958
36.008	23.958
35.933	23.958
35.933	23.958
35.895	23.958
35.876	23.958
35.839	23.958
35.801	23.958
35.782	23.958
35.763	23.977
35.745	23.996
35.745	24.034
35.726	24.052
35.726	24.09
35.707	24.146
35.707	24.146
35.688	24.184
35.688	24.203
35.688	24.241
35.669	24.278
35.651	24.316
35.632	24.335
35.613	24.391
35.594	24.391
35.575	24.429
35.538	24.466
35.5	24.504
35.5	24.504
35.481	24.542
35.462	24.56
35.444	24.579
35.425	24.598
35.425	24.636
35.406	24.654
35.35	24.711
35.331	24.748
35.331	24.767
35.312	24.805
35.274	24.843
35.274	24.843
35.255	24.88
35.237	24.899
35.218	24.955
35.18	24.993
35.161	25.031
35.143	25.049
35.124	25.087
35.086	25.125
35.049	25.162
35.03	25.2
34.992	25.238
34.992	25.238
34.973	25.275
34.936	25.313
34.898	25.35
34.879	25.407
34.842	25.426
34.823	25.445
34.766	25.463
34.748	25.501
34.71	25.52
34.672	25.557
34.597	25.595
34.597	25.595
34.559	25.633
34.522	25.67
34.484	25.689
34.447	25.727
34.428	25.746
34.39	25.764
34.334	25.802
34.315	25.821
34.277	25.858
34.24	25.877
34.146	25.915
34.146	25.915
34.127	25.952
34.089	25.99
34.051	26.028
34.014	26.047
33.976	26.084
33.939	26.103
33.901	26.122
33.863	26.141
33.845	26.178
33.807	26.197
33.732	26.216
33.732	26.216
33.713	26.216
33.675	26.235
33.619	26.253
33.6	26.272
33.544	26.31
33.506	26.31
33.487	26.329
33.468	26.348
33.431	26.385
33.374	26.404
33.318	26.442
33.318	26.442
33.28	26.46
33.224	26.46
33.186	26.479
33.148	26.498
33.111	26.498
33.073	26.498
33.036	26.498
32.998	26.517
32.941	26.517
32.923	26.517
32.847	26.498
32.847	26.498
32.791	26.498
32.735	26.498
32.697	26.479
32.678	26.479
32.64	26.46
32.603	26.46
32.565	26.46
32.528	26.423
32.509	26.423
32.49	26.404
32.434	26.348
32.434	26.348
32.415	26.31
32.377	26.291
32.339	26.272
32.321	26.235
32.283	26.197
32.227	26.159
32.189	26.122
32.17	26.103
32.095	26.084
32.076	26.065
32.038	26.009
32.038	26.009
31.982	25.99
31.963	25.952
31.926	25.934
31.869	25.915
31.832	25.896
31.813	25.858
31.775	25.84
31.737	25.802
31.7	25.783
31.662	25.764
31.587	25.727
31.587	25.727
31.549	25.689
31.512	25.67
31.474	25.651
31.418	25.651
31.38	25.633
31.342	25.614
31.305	25.595
31.267	25.576
31.192	25.557
31.154	25.539
31.06	25.52
31.06	25.52
31.023	25.501
30.966	25.501
30.929	25.482
30.891	25.463
30.853	25.426
30.834	25.426
30.797	25.407
30.759	25.388
30.722	25.369
30.684	25.332
30.609	25.294
30.609	25.294
30.571	25.275
30.552	25.238
30.552	25.219
30.515	25.219
30.496	25.2
30.477	25.2
30.439	25.181
30.383	25.144
30.345	25.106
30.345	25.087
30.308	25.087
30.308	25.087
30.289	25.087
30.27	25.087
30.251	25.087
30.251	25.068
30.232	25.049
30.232	25.049
30.195	25.031
30.195	25.031
30.176	25.031
30.176	25.031
30.176	25.012
30.176	25.012
30.176	24.974
30.176	24.955
30.176	24.955
30.176	24.937
30.176	24.918
30.176	24.899
30.195	24.861
30.214	24.861
30.214	24.843
30.251	24.824
30.27	24.786
30.27	24.786
30.27	24.767
30.27	24.748
30.289	24.73
30.289	24.711
30.289	24.692
30.308	24.673
30.308	24.654
30.308	24.636
30.326	24.598
30.345	24.579
30.345	24.542
30.345	24.542
30.364	24.523
30.345	24.466
30.345	24.447
30.364	24.429
30.383	24.429
30.383	24.391
30.421	24.372
30.421	24.353
30.439	24.335
30.439	24.297
30.439	24.259
30.439	24.259
30.458	24.241
30.458	24.222
30.458	24.222
30.458	24.203
30.458	24.165
30.458	24.146
30.458	24.109
30.458	24.09
30.458	24.071
30.458	24.034
30.458	23.996
30.458	23.996
30.458	23.958
30.458	23.958
30.458	23.902
30.458	23.883
30.439	23.845
30.439	23.827
30.421	23.77
30.421	23.751
30.402	23.714
30.402	23.695
30.383	23.62
30.383	23.62
30.383	23.582
30.364	23.544
30.364	23.488
30.364	23.45
30.345	23.432
30.326	23.413
30.308	23.356
30.27	23.337
30.27	23.3
30.232	23.262
30.214	23.206
30.214	23.206
30.176	23.168
30.157	23.131
30.138	23.112
30.101	23.074
30.082	23.055
30.063	23.036
30.025	23.036
30.007	22.999
29.95	22.98
29.931	22.961
29.875	22.905
29.875	22.905
29.856	22.886
29.819	22.867
29.8	22.867
29.781	22.848
29.762	22.811
29.724	22.792
29.687	22.773
29.668	22.754
29.649	22.735
29.63	22.717
29.574	22.717
29.574	22.717
29.555	22.66
29.536	22.641
29.518	22.623
29.499	22.604
29.48	22.585
29.442	22.529
29.423	22.51
29.423	22.51
29.386	22.472
29.367	22.453
29.311	22.416
29.311	22.416
29.273	22.378
29.254	22.359
29.217	22.34
29.198	22.34
29.16	22.322
29.122	22.303
29.104	22.284
29.047	22.265
29.01	22.246
28.972	22.228
28.897	22.171
28.897	22.171
28.878	22.152
28.859	22.133
28.821	22.115
28.784	22.096
28.746	22.077
28.69	22.077
28.69	22.058
28.596	22.096
28.558	22.096
28.502	22.077
28.426	22.039
28.426	22.039
28.37	22.021
28.332	22.021
28.314	22.002
28.257	22.002
28.201	22.002
28.163	22.002
28.125	21.983
28.088	21.945
28.013	21.945
27.994	21.945
27.881	21.908
27.881	21.908
27.881	21.908
27.843	21.908
27.824	21.889
27.768	21.889
27.73	21.87
27.674	21.851
27.655	21.851
27.58	21.795
27.542	21.795
27.523	21.776
27.448	21.72
27.448	21.72
27.429	21.682
27.373	21.663
27.373	21.644
27.316	21.644
27.279	21.644
27.222	21.644
27.166	21.626
27.128	21.626
27.072	21.607
27.015	21.588
26.903	21.588
26.903	21.588
26.865	21.588
26.79	21.569
26.733	21.531
26.714	21.55
26.696	21.588
26.639	21.588
26.583	21.607
26.545	21.607
26.489	21.607
26.451	21.607
26.338	21.626
26.338	21.626
26.301	21.626
26.244	21.626
26.206	21.626
26.15	21.607
26.112	21.607
26.056	21.607
26.018	21.607
25.981	21.626
25.924	21.626
25.887	21.644
25.793	21.663
25.793	21.663
25.736	21.682
25.68	21.682
25.642	21.682
25.604	21.701
25.548	21.72
25.51	21.72
25.454	21.72
25.416	21.72
25.379	21.72
25.341	21.738
25.228	21.757
25.228	21.757
25.191	21.776
25.172	21.776
25.115	21.795
25.059	21.795
25.04	21.814
25.002	21.832
24.965	21.851
24.946	21.851
24.908	21.851
24.852	21.87
24.795	21.889
24.795	21.889
24.777	21.908
24.758	21.927
24.72	21.927
24.701	21.964
24.683	22.002
24.645	22.021
24.626	22.021
24.626	22.039
24.589	22.077
24.57	22.115
24.532	22.152
24.532	22.152
24.513	22.171
24.494	22.19
24.476	22.209
24.438	22.246
24.419	22.265
24.382	22.284
24.363	22.322
24.344	22.378
24.306	22.397
24.288	22.416
24.25	22.453
24.25	22.453
24.231	22.51
24.193	22.529
24.193	22.566
24.175	22.604
24.137	22.641
24.099	22.66
24.081	22.698
24.081	22.735
24.024	22.754
24.005	22.773
23.93	22.811
23.93	22.811
23.911	22.848
23.874	22.867
23.855	22.905
23.817	22.924
23.798	22.961
23.742	22.98
23.723	22.999
23.686	23.036
23.648	23.074
23.629	23.112
23.535	23.168
23.535	23.168
23.535	23.187
23.497	23.225
23.479	23.243
23.46	23.281
23.422	23.3
23.385	23.319
23.366	23.337
23.309	23.356
23.29	23.375
23.29	23.394
23.234	23.432
23.234	23.432
23.215	23.45
23.159	23.488
23.121	23.507
23.102	23.526
23.065	23.544
23.046	23.582
23.008	23.601
22.971	23.638
22.952	23.657
22.877	23.676
22.764	23.733
22.764	23.733
22.764	23.77
22.764	23.789
22.745	23.827
22.651	23.845
22.594	23.864
22.557	23.883
22.5	23.902
22.5	23.921
22.406	23.939
22.369	23.958
22.293	23.977
22.293	23.977
22.237	23.996
22.199	24.034
22.162	24.071
22.124	24.109
22.068	24.128
22.03	24.146
21.992	24.146
21.936	24.165
21.898	24.184
21.842	24.203
21.748	24.222
21.748	24.222
21.71	24.259
21.673	24.297
21.635	24.297
21.597	24.316
21.541	24.335
21.503	24.372
21.466	24.391
21.428	24.41
21.372	24.429
21.334	24.447
21.259	24.485
21.259	24.485
21.221	24.485
21.183	24.504
21.146	24.504
21.108	24.523
21.071	24.542
20.995	24.542
20.976	24.56
20.92	24.56
20.882	24.56
20.845	24.56
20.751	24.56
20.751	24.56
20.694	24.56
20.675	24.56
20.638	24.56
20.581	24.542
20.544	24.504
20.506	24.504
20.469	24.485
20.431	24.447
20.374	24.41
20.356	24.391
20.262	24.335
20.262	24.335
20.243	24.335
20.205	24.316
20.167	24.297
20.111	24.259
20.055	24.241
20.017	24.241
19.979	24.241
19.942	24.241
19.904	24.241
19.848	24.203
19.772	24.184
19.772	24.184
19.735	24.146
19.697	24.128
19.641	24.09
19.603	24.071
19.565	24.052
19.509	24.034
19.49	23.996
19.415	23.958
19.396	23.939
19.34	23.883
19.264	23.827
19.264	23.827
19.227	23.827
19.189	23.789
19.133	23.751
19.076	23.751
19.039	23.733
19.001	23.714
18.945	23.695
18.907	23.676
18.869	23.676
18.813	23.676
18.719	23.638
18.719	23.638
18.681	23.62
18.662	23.601
18.625	23.582
18.568	23.582
18.512	23.582
18.456	23.563
18.437	23.563
18.399	23.563
18.343	23.563
18.286	23.563
18.211	23.563
18.211	23.563
18.155	23.563
18.117	23.563
18.06	23.544
18.023	23.563
17.985	23.544
17.929	23.563
17.891	23.526
17.835	23.526
17.778	23.526
17.741	23.526
17.665	23.544
17.665	23.544
17.609	23.526
17.552	23.544
17.534	23.544
17.515	23.544
17.477	23.544
17.477	23.544
17.44	23.544
17.327	23.544
17.327	23.544
17.233	23.544
17.157	23.582
17.157	23.582
17.101	23.601
17.026	23.601
16.969	23.638
16.894	23.638
16.838	23.638
16.8	23.638
16.744	23.657
16.706	23.676
16.668	23.695
16.631	23.695
16.537	23.733
16.537	23.733
16.48	23.751
16.461	23.751
16.405	23.77
16.348	23.789
16.311	23.789
16.292	23.808
16.236	23.827
16.198	23.845
16.16	23.845
16.104	23.845
16.029	23.921
16.029	23.921
15.991	23.958
15.953	23.977
15.916	23.996
15.878	24.015
15.841	24.034
15.803	24.052
15.746	24.071
15.709	24.09
15.69	24.109
15.652	24.128
15.577	24.146
15.577	24.146
15.54	24.184
15.521	24.203
15.502	24.241
15.483	24.259
15.427	24.278
15.333	24.316
15.333	24.335
15.314	24.335
15.257	24.372
15.201	24.391
15.126	24.391
15.126	24.391
15.088	24.391
15.05	24.41
14.994	24.429
14.956	24.429
14.919	24.429
14.862	24.447
14.825	24.466
14.749	24.485
14.693	24.504
14.674	24.523
14.58	24.542
14.58	24.542
14.542	24.56
14.505	24.56
14.448	24.56
14.411	24.579
14.373	24.598
14.354	24.617
14.317	24.617
14.241	24.636
14.185	24.654
14.166	24.636
14.072	24.636
14.072	24.636
14.034	24.636
13.978	24.636
13.94	24.654
13.903	24.636
13.846	24.636
13.809	24.654
13.79	24.654
13.79	24.598
13.752	24.579
13.715	24.56
13.677	24.504
13.677	24.504
13.639	24.504
13.602	24.466
13.564	24.447
13.527	24.41
13.489	24.41
13.432	24.41
13.414	24.372
13.376	24.335
13.357	24.316
13.32	24.297
13.244	24.259
13.244	24.259
13.188	24.241
13.131	24.222
13.113	24.222
13.075	24.222
13.037	24.222
13	24.203
12.962	24.203
12.925	24.203
12.887	24.222
12.83	24.222
12.736	24.222
12.736	24.222
12.699	24.222
12.661	24.222
12.586	24.241
12.548	24.222
12.492	24.222
12.473	24.241
12.398	24.241
12.36	24.241
12.285	24.259
12.228	24.259
12.134	24.259
12.134	24.259
12.097	24.259
12.059	24.259
12.021	24.278
11.965	24.278
11.927	24.278
11.909	24.297
11.852	24.297
11.796	24.297
11.758	24.297
11.702	24.297
11.645	24.297
11.645	24.297
11.589	24.297
11.551	24.297
11.495	24.278
11.457	24.278
11.401	24.278
11.344	24.278
11.325	24.297
11.269	24.297
11.231	24.316
11.175	24.316
[truncated: 289 more rows]
