# Supplementary material for: Ant collective cognition allows for efficient navigation through disordered environments
Source: eLife. 2020 May 12;9:e55195. doi: 10.7554/eLife.55195 (PMC7332297; doi:10.7554/eLife.55195)
Supplement: Source data 2. — Format is X,Y coordinates as a function of time. Time interval between samples is 0.04 s, except for videos 1440005 and 1440011, where the time interval is 0.02 s. [file elife-55195-data2.zip › 1150001_100_load_trajectory.txt]

69.5	16.44
69.539	16.362
69.52	16.382
69.5	16.42
69.481	16.44
69.442	16.44
69.442	16.44
69.423	16.479
69.423	16.479
69.403	16.576
69.384	16.576
69.345	16.576
69.345	16.653
69.345	16.653
69.307	16.692
69.326	16.692
69.287	16.711
69.229	16.75
69.248	16.75
69.229	16.808
69.19	16.808
69.151	16.808
69.151	16.808
69.132	16.847
69.113	16.847
69.055	16.866
69.055	16.866
69.035	16.827
68.977	16.866
68.938	16.886
68.938	16.886
68.919	16.886
68.841	16.924
68.822	16.924
68.803	16.905
68.764	16.905
68.725	16.905
68.706	16.905
68.706	16.905
68.667	16.905
68.648	16.924
68.57	16.963
68.57	16.963
68.512	16.963
68.493	16.963
68.454	16.983
68.434	17.002
68.396	17.002
68.376	17.002
68.337	17.021
68.299	17.041
68.279	17.041
68.26	17.06
68.202	17.041
68.202	17.041
68.182	17.041
68.182	17.041
68.144	17.041
68.124	17.021
68.086	17.021
68.047	17.021
68.027	17.041
67.969	17.06
67.95	17.099
67.911	17.138
67.872	17.157
67.872	17.157
67.853	17.176
67.834	17.196
67.795	17.215
67.775	17.234
67.737	17.254
67.698	17.293
67.678	17.293
67.64	17.312
67.64	17.312
67.601	17.331
67.543	17.37
67.543	17.37
67.523	17.37
67.504	17.37
67.465	17.37
67.427	17.39
67.407	17.39
67.349	17.409
67.33	17.409
67.291	17.409
67.252	17.428
67.233	17.428
67.175	17.448
67.175	17.448
67.155	17.448
67.116	17.486
67.097	17.486
67.058	17.486
67.02	17.486
67	17.486
66.961	17.486
66.923	17.506
66.903	17.506
66.884	17.506
66.826	17.525
66.826	17.525
66.826	17.545
66.768	17.545
66.729	17.545
66.69	17.564
66.671	17.564
66.651	17.603
66.632	17.603
66.613	17.641
66.613	17.661
66.593	17.68
66.554	17.738
66.554	17.738
66.535	17.738
66.516	17.777
66.477	17.816
66.457	17.816
66.457	17.855
66.438	17.874
66.419	17.913
66.399	17.932
66.38	17.971
66.361	17.99
66.283	18.048
66.283	18.048
66.264	18.068
66.264	18.087
66.244	18.126
66.225	18.145
66.206	18.184
66.186	18.204
66.186	18.223
66.167	18.242
66.128	18.281
66.128	18.281
66.07	18.32
66.07	18.32
66.05	18.359
66.031	18.378
66.012	18.397
65.992	18.436
65.973	18.494
65.934	18.494
65.934	18.514
65.895	18.552
65.895	18.552
65.876	18.572
65.837	18.63
65.837	18.63
65.837	18.649
65.818	18.669
65.779	18.669
65.76	18.688
65.74	18.688
65.702	18.688
65.682	18.766
65.663	18.746
65.643	18.746
65.605	18.766
65.566	18.804
65.566	18.804
65.527	18.824
65.527	18.843
65.488	18.843
65.469	18.843
65.45	18.843
65.411	18.882
65.372	18.921
65.372	18.921
65.353	18.94
65.314	18.94
65.275	18.94
65.275	18.94
65.275	18.998
65.236	18.998
65.217	18.998
65.198	19.037
65.198	19.037
65.198	19.056
65.178	19.056
65.159	19.076
65.159	19.114
65.14	19.134
65.14	19.221
65.14	19.221
65.12	19.192
65.101	19.192
65.101	19.192
65.081	19.231
65.062	19.231
65.043	19.25
64.985	19.269
64.965	19.269
64.965	19.308
64.926	19.308
64.868	19.308
64.868	19.308
64.829	19.347
64.791	19.385
64.771	19.366
64.771	19.366
64.752	19.385
64.713	19.385
64.636	19.385
64.636	19.366
64.597	19.366
64.558	19.424
64.481	19.424
64.481	19.424
64.442	19.424
64.422	19.404
64.384	19.404
64.364	19.404
64.326	19.404
64.306	19.385
64.267	19.385
64.267	19.385
64.229	19.404
64.209	19.385
64.151	19.404
64.151	19.404
64.112	19.404
64.112	19.404
64.074	19.404
64.054	19.404
64.035	19.424
64.015	19.424
63.957	19.385
63.938	19.385
63.919	19.404
63.899	19.366
63.841	19.385
63.841	19.385
63.763	19.404
63.763	19.404
63.705	19.424
63.686	19.443
63.647	19.443
63.628	19.424
63.57	19.463
63.55	19.463
63.512	19.463
63.492	19.463
63.415	19.463
63.415	19.463
63.395	19.443
63.337	19.482
63.298	19.482
63.24	19.443
63.221	19.443
63.201	19.463
63.182	19.521
63.143	19.521
63.085	19.559
63.046	19.463
62.969	19.482
62.969	19.482
62.949	19.54
62.93	19.54
62.911	19.579
62.853	19.559
62.794	19.579
62.775	19.579
62.775	19.579
62.736	19.598
62.698	19.598
62.639	19.598
62.62	19.618
62.62	19.618
62.601	19.656
62.542	19.656
62.504	19.656
62.484	19.656
62.465	19.656
62.426	19.637
62.387	19.637
62.349	19.656
62.31	19.637
62.31	19.637
62.213	19.598
62.213	19.598
62.174	19.579
62.155	19.54
62.097	19.54
62.058	19.521
62.039	19.501
62	19.501
62	19.463
61.961	19.463
61.922	19.443
61.864	19.443
61.806	19.385
61.806	19.385
61.767	19.385
61.709	19.366
61.67	19.366
61.632	19.347
61.593	19.347
61.573	19.328
61.535	19.328
61.515	19.289
61.457	19.269
61.399	19.25
61.341	19.231
61.341	19.231
61.302	19.211
61.263	19.211
61.225	19.211
61.186	19.211
61.166	19.173
61.128	19.134
61.108	19.134
61.089	19.114
61.05	19.076
60.992	19.056
60.934	19.018
60.934	19.018
60.914	18.998
60.876	18.959
60.837	18.94
60.779	18.921
60.74	18.901
60.701	18.882
60.663	18.862
60.624	18.843
60.585	18.843
60.527	18.824
60.43	18.824
60.43	18.824
60.411	18.804
60.391	18.804
60.352	18.785
60.314	18.766
60.275	18.766
60.236	18.746
60.197	18.727
60.159	18.727
60.12	18.707
60.081	18.688
60.004	18.669
60.004	18.669
59.965	18.669
59.926	18.669
59.887	18.649
59.849	18.649
59.79	18.669
59.752	18.649
59.693	18.649
59.693	18.649
59.655	18.63
59.616	18.63
59.519	18.591
59.519	18.591
59.48	18.572
59.442	18.572
59.422	18.552
59.383	18.552
59.364	18.533
59.325	18.494
59.306	18.455
59.248	18.455
59.228	18.436
59.19	18.436
59.112	18.397
59.112	18.397
59.073	18.397
59.035	18.378
59.015	18.359
58.976	18.32
58.938	18.32
58.918	18.3
58.879	18.281
58.841	18.262
58.802	18.242
58.763	18.223
58.724	18.223
58.724	18.223
58.686	18.204
58.628	18.184
58.589	18.165
58.569	18.165
58.55	18.145
58.531	18.126
58.511	18.107
58.453	18.087
58.414	18.068
58.376	18.048
58.317	18.029
58.317	18.029
58.279	18.029
58.24	17.99
58.22	17.99
58.201	17.99
58.162	17.971
58.124	17.971
58.065	17.971
58.046	17.971
58.027	17.952
57.988	17.952
57.93	17.971
57.93	17.971
57.891	17.952
57.852	17.952
57.813	17.971
57.775	17.971
57.755	17.971
57.717	17.971
57.697	17.971
57.678	17.99
57.658	17.99
57.62	17.99
57.562	18.01
57.562	18.01
57.542	17.99
57.523	17.99
57.484	17.99
57.465	17.99
57.406	17.99
57.368	17.99
57.329	17.971
57.29	17.971
57.271	17.952
57.232	17.952
57.135	17.932
57.135	17.932
57.077	17.932
57.038	17.932
56.999	17.913
56.98	17.932
56.941	17.932
56.922	17.932
56.883	17.952
56.825	17.971
56.806	17.971
56.767	17.971
56.689	17.99
56.689	17.99
56.67	18.01
56.651	18.01
56.612	18.029
56.573	18.048
56.534	18.068
56.476	18.068
56.457	18.107
56.418	18.107
56.379	18.126
56.321	18.145
56.244	18.184
56.244	18.184
56.205	18.184
56.147	18.204
56.108	18.242
56.069	18.242
56.03	18.262
55.992	18.281
55.953	18.3
55.914	18.32
55.856	18.339
55.817	18.359
55.72	18.378
55.72	18.378
55.682	18.397
55.643	18.417
55.604	18.436
55.565	18.455
55.527	18.455
55.507	18.455
55.468	18.475
55.43	18.475
55.391	18.494
55.352	18.514
55.275	18.514
55.275	18.514
55.236	18.533
55.216	18.552
55.178	18.552
55.158	18.552
55.12	18.552
55.081	18.552
55.042	18.552
55.023	18.552
54.984	18.552
54.945	18.552
54.887	18.552
54.887	18.552
54.848	18.552
54.829	18.552
54.79	18.572
54.771	18.572
54.732	18.572
54.713	18.591
54.654	18.611
54.635	18.63
54.596	18.63
54.577	18.63
54.519	18.63
54.519	18.63
54.499	18.63
54.48	18.63
54.441	18.63
54.422	18.63
54.364	18.649
54.325	18.649
54.286	18.669
54.267	18.688
54.247	18.707
54.209	18.707
54.131	18.707
54.131	18.707
54.112	18.688
54.073	18.669
54.034	18.669
53.995	18.669
53.995	18.669
53.976	18.669
53.957	18.649
53.918	18.63
53.899	18.611
53.86	18.591
53.802	18.552
53.802	18.552
53.763	18.552
53.743	18.552
53.724	18.533
53.685	18.533
53.647	18.494
53.627	18.475
53.588	18.455
53.569	18.417
53.53	18.417
53.511	18.397
53.472	18.378
53.472	18.378
53.453	18.359
53.414	18.339
53.395	18.32
53.375	18.32
53.336	18.32
53.336	18.3
53.317	18.281
53.298	18.262
53.278	18.242
53.278	18.242
53.24	18.204
53.24	18.204
53.22	18.165
53.201	18.165
53.201	18.165
53.181	18.145
53.143	18.126
53.123	18.107
53.085	18.087
53.085	18.068
53.065	18.068
53.046	18.068
53.026	18.068
53.026	18.068
52.988	18.068
52.949	18.068
52.929	18.068
52.929	18.048
52.891	18.048
52.871	18.048
52.871	18.029
52.833	18.029
52.794	18.029
52.774	18.029
52.755	17.99
52.755	17.99
52.736	18.01
52.736	17.99
52.677	17.99
52.639	17.99
52.6	17.99
52.581	18.01
52.542	18.029
52.522	18.029
52.484	18.029
52.464	18.048
52.426	18.068
52.426	18.068
52.406	18.087
52.406	18.126
52.367	18.126
52.367	18.145
52.329	18.145
52.309	18.165
52.27	18.204
52.251	18.242
52.232	18.242
52.193	18.281
52.135	18.339
52.135	18.339
52.115	18.359
52.077	18.359
52.057	18.378
52.038	18.378
51.999	18.417
51.96	18.436
51.922	18.436
51.902	18.475
51.844	18.514
51.825	18.533
51.767	18.572
51.767	18.572
51.747	18.591
51.708	18.611
51.65	18.611
51.631	18.611
51.592	18.649
51.553	18.669
51.515	18.688
51.495	18.707
51.418	18.707
51.398	18.707
51.34	18.746
51.34	18.746
51.282	18.785
51.263	18.804
51.224	18.804
51.185	18.824
51.166	18.824
51.127	18.862
51.108	18.862
51.049	18.882
50.991	18.882
50.972	18.882
50.953	18.882
50.953	18.882
50.894	18.882
50.894	18.882
50.817	18.882
50.759	18.901
50.759	18.882
50.701	18.882
50.662	18.882
50.623	18.862
50.584	18.862
50.546	18.824
50.468	18.824
50.468	18.824
50.43	18.824
50.372	18.843
50.313	18.843
50.275	18.862
50.216	18.882
50.178	18.882
50.12	18.862
50.061	18.862
50.042	18.862
50.003	18.862
49.926	18.843
49.926	18.843
49.887	18.824
49.868	18.804
49.829	18.804
49.771	18.824
49.732	18.824
49.713	18.824
49.674	18.824
49.635	18.824
49.616	18.824
49.577	18.824
49.519	18.824
49.519	18.824
49.48	18.843
49.441	18.882
49.422	18.882
49.364	18.882
49.344	18.882
49.344	18.901
49.286	18.901
49.228	18.921
49.228	18.94
49.189	18.94
49.092	18.998
49.092	18.998
49.073	18.998
49.015	18.998
48.976	18.998
48.937	18.998
48.899	19.018
48.879	19.056
48.821	19.056
48.763	19.095
48.724	19.114
48.705	19.114
48.569	19.134
48.569	19.134
48.53	19.173
48.511	19.173
48.472	19.173
48.433	19.211
48.395	19.211
48.375	19.211
48.356	19.269
48.317	19.289
48.278	19.308
48.22	19.385
48.181	19.366
48.181	19.366
48.162	19.385
48.143	19.385
48.123	19.385
48.085	19.404
48.046	19.404
48.007	19.443
47.968	19.443
47.968	19.463
47.949	19.501
47.93	19.54
47.852	19.579
47.852	19.579
47.813	19.598
47.774	19.618
47.755	19.618
47.716	19.656
47.697	19.656
47.697	19.695
47.658	19.714
47.639	19.753
47.6	19.792
47.561	19.811
47.484	19.85
47.484	19.85
47.484	19.889
47.426	19.889
47.387	19.928
47.367	19.928
47.329	19.966
47.271	19.966
47.232	19.986
47.193	20.025
47.154	20.044
47.116	20.063
47.019	20.102
47.019	20.102
46.922	20.102
46.922	20.121
46.883	20.121
46.864	20.141
46.805	20.141
46.767	20.141
46.708	20.16
46.67	20.18
46.65	20.18
46.592	20.199
46.476	20.199
46.476	20.199
46.437	20.218
46.418	20.238
46.36	20.238
46.263	20.257
46.243	20.257
46.185	20.238
46.127	20.257
46.088	20.257
46.011	20.277
45.972	20.315
45.875	20.296
45.875	20.296
45.798	20.296
45.778	20.315
45.739	20.315
45.681	20.315
45.623	20.335
45.546	20.354
45.526	20.354
45.487	20.354
45.429	20.354
45.41	20.373
45.332	20.373
45.332	20.373
45.274	20.354
45.255	20.354
45.216	20.354
45.197	20.335
45.177	20.315
45.158	20.296
45.158	20.277
45.08	20.257
45.08	20.257
45.08	20.257
45.022	20.238
45.022	20.238
45.022	20.218
45.003	20.199
44.984	20.18
44.964	20.16
44.945	20.121
44.945	20.102
44.925	20.102
44.906	20.083
44.906	20.044
44.887	20.025
44.848	19.986
44.848	19.986
44.829	19.986
44.809	19.947
44.79	19.908
44.751	19.908
44.732	19.87
44.712	19.87
44.693	19.87
44.673	19.831
44.654	19.831
44.635	19.792
44.596	19.773
44.596	19.773
44.557	19.753
44.557	19.734
44.518	19.734
44.499	19.714
44.48	19.695
44.46	19.676
44.422	19.676
44.402	19.676
44.344	19.676
44.325	19.676
44.305	19.656
44.305	19.656
44.305	19.656
44.286	19.656
44.266	19.656
44.247	19.637
44.228	19.637
44.228	19.637
44.208	19.637
44.17	19.637
44.17	19.618
44.131	19.618
44.073	19.598
44.073	19.598
44.015	19.598
43.976	19.598
43.956	19.598
43.937	19.579
43.898	19.559
43.859	19.559
43.801	19.54
43.763	19.521
43.743	19.501
43.704	19.501
43.646	19.463
43.646	19.463
43.608	19.463
43.588	19.463
43.569	19.443
43.511	19.443
43.491	19.424
43.452	19.424
43.433	19.404
43.394	19.404
43.356	19.385
43.336	19.366
43.259	19.366
43.259	19.366
43.239	19.347
43.181	19.366
43.162	19.366
43.123	19.347
43.104	19.347
43.084	19.366
43.045	19.385
42.987	19.385
42.949	19.404
42.929	19.424
42.871	19.424
42.871	19.424
42.832	19.443
42.794	19.443
42.755	19.463
42.735	19.463
42.677	19.482
42.638	19.482
42.58	19.521
42.542	19.54
42.522	19.559
42.464	19.579
42.387	19.598
42.387	19.598
42.328	19.598
42.29	19.618
42.251	19.618
42.212	19.637
42.173	19.637
42.135	19.656
42.076	19.656
42.057	19.656
42.018	19.656
41.98	19.676
41.902	19.695
41.902	19.695
41.883	19.714
41.824	19.734
41.805	19.753
41.766	19.753
41.728	19.773
41.689	19.792
41.65	19.811
41.631	19.811
41.592	19.831
41.553	19.831
41.456	19.831
41.456	19.831
41.456	19.831
41.417	19.831
41.379	19.85
41.321	19.85
41.282	19.85
41.243	19.85
41.204	19.87
41.165	19.908
41.146	19.928
41.107	19.947
41.049	20.005
41.049	20.005
41.03	20.025
40.991	20.025
40.952	20.044
40.914	20.044
40.894	20.044
40.855	20.063
40.817	20.083
40.778	20.102
40.739	20.102
40.7	20.121
40.623	20.141
40.623	20.141
40.584	20.141
40.545	20.16
40.526	20.16
40.507	20.16
40.448	20.16
40.448	20.18
40.39	20.18
40.371	20.199
40.313	20.218
40.293	20.238
40.216	20.296
40.216	20.296
40.177	20.315
40.158	20.335
40.1	20.335
40.041	20.354
40.003	20.354
39.964	20.354
39.925	20.354
39.906	20.354
39.867	20.354
39.809	20.354
39.731	20.354
39.731	20.354
39.693	20.354
39.673	20.354
39.634	20.354
39.576	20.335
39.557	20.335
39.537	20.335
39.518	20.315
39.499	20.315
39.46	20.315
39.421	20.315
39.382	20.315
39.382	20.315
39.363	20.315
39.344	20.315
39.344	20.335
39.324	20.354
39.324	20.373
39.305	20.393
39.305	20.451
39.286	20.47
39.286	20.47
39.286	20.49
39.286	20.528
39.286	20.528
39.286	20.528
39.286	20.567
39.286	20.587
39.286	20.606
39.286	20.625
39.286	20.664
39.286	20.684
39.286	20.703
39.266	20.742
39.286	20.761
39.286	20.858
39.286	20.858
39.286	20.935
39.286	20.974
39.266	20.994
39.266	21.052
39.227	21.11
39.208	21.129
39.189	21.187
39.169	21.207
39.15	21.265
39.13	21.304
39.092	21.362
39.092	21.362
39.072	21.401
39.053	21.42
39.014	21.478
38.995	21.498
38.956	21.536
38.956	21.556
38.898	21.594
38.859	21.614
38.84	21.653
38.782	21.73
38.743	21.769
38.743	21.769
38.723	21.827
38.704	21.846
38.665	21.866
38.627	21.924
38.588	21.943
38.549	22.001
38.549	22.06
38.491	22.079
38.452	22.118
38.433	22.137
38.297	22.195
38.297	22.195
38.297	22.234
38.239	22.273
38.239	22.312
38.2	22.389
38.161	22.389
38.123	22.408
38.103	22.447
38.045	22.486
37.987	22.486
37.968	22.525
37.929	22.563
37.929	22.563
37.871	22.602
37.871	22.66
37.813	22.66
37.754	22.68
37.716	22.699
37.677	22.738
37.619	22.738
37.561	22.777
37.541	22.777
37.464	22.777
37.406	22.796
37.406	22.796
37.347	22.835
37.289	22.835
37.251	22.874
37.192	22.932
37.154	22.932
37.115	22.951
37.095	22.971
37.018	23.009
36.94	23.009
36.902	23.009
36.824	23.048
36.824	23.048
36.785	23.087
36.747	23.087
36.669	23.087
36.65	23.126
36.611	23.145
36.553	23.184
36.514	23.203
36.437	23.222
36.398	23.261
36.34	23.261
36.243	23.3
36.243	23.3
36.185	23.3
36.165	23.3
36.126	23.339
36.068	23.339
36.01	23.358
35.991	23.378
35.933	23.378
35.913	23.378
35.855	23.358
35.836	23.378
35.719	23.436
35.719	23.436
35.681	23.436
35.603	23.416
35.545	23.416
35.526	23.436
35.487	23.436
35.429	23.436
35.371	23.416
35.332	23.416
35.312	23.416
35.254	23.397
35.177	23.397
35.177	23.397
35.138	23.358
35.06	23.378
35.06	23.358
35.002	23.378
34.964	23.358
34.886	23.319
34.886	23.319
34.828	23.319
34.789	23.319
34.77	23.319
34.673	23.3
34.673	23.3
34.653	23.3
34.595	23.3
34.557	23.3
34.518	23.3
34.46	23.3
34.421	23.261
34.382	23.261
34.363	23.261
34.305	23.242
34.285	23.242
34.13	23.222
34.13	23.222
34.091	23.242
34.072	23.242
34.033	23.242
33.956	23.242
33.917	23.222
33.878	23.222
33.82	23.222
33.781	23.222
33.743	23.222
33.704	23.222
33.587	23.222
33.587	23.222
33.549	23.222
33.491	23.222
33.471	23.222
33.413	23.222
33.374	23.242
33.336	23.242
33.277	23.242
33.239	23.242
33.219	23.242
33.161	23.242
33.084	23.242
33.084	23.242
33.025	23.242
32.987	23.222
32.948	23.222
32.87	23.242
32.851	23.242
32.793	23.242
32.754	23.242
32.696	23.242
32.677	23.222
32.618	23.222
32.522	23.222
32.522	23.222
32.463	23.222
32.425	23.222
32.386	23.222
32.347	23.222
32.308	23.222
32.25	23.242
32.211	23.242
32.173	23.242
32.134	23.261
32.076	23.261
31.998	23.281
31.998	23.281
31.959	23.281
31.921	23.281
31.882	23.281
31.843	23.281
31.804	23.3
31.785	23.3
31.746	23.3
31.727	23.3
31.708	23.3
31.669	23.281
31.611	23.281
31.611	23.281
31.591	23.281
31.552	23.281
31.533	23.281
31.475	23.281
31.436	23.281
31.417	23.281
31.378	23.281
31.339	23.281
31.281	23.281
31.262	23.281
31.184	23.261
31.184	23.261
31.165	23.261
31.145	23.261
31.107	23.242
31.068	23.222
31.029	23.222
30.99	23.222
30.952	23.222
30.932	23.222
30.894	23.222
30.855	23.222
30.777	23.203
30.777	23.203
30.738	23.203
30.68	23.184
30.642	23.164
30.622	23.145
30.564	23.145
30.525	23.145
30.487	23.126
30.448	23.106
30.39	23.106
30.351	23.087
30.293	23.087
30.293	23.087
30.254	23.067
30.215	23.067
30.176	23.067
30.138	23.067
30.079	23.048
30.041	23.048
30.002	23.048
29.963	23.029
29.944	23.029
29.866	23.029
29.808	23.009
29.808	23.009
29.75	22.99
29.731	22.99
29.692	22.971
29.653	22.971
29.614	22.971
29.556	22.971
29.517	22.971
29.479	22.971
29.44	22.951
29.401	22.951
29.285	22.951
29.285	22.951
29.265	22.951
29.227	22.951
29.188	22.951
29.13	22.971
29.091	22.971
29.052	22.971
29.014	22.971
28.975	22.951
28.917	22.951
28.878	22.951
28.781	22.932
28.781	22.932
28.742	22.932
28.684	22.932
28.645	22.912
28.607	22.912
28.568	22.893
28.529	22.893
28.451	22.912
28.393	22.893
28.335	22.893
28.296	22.874
28.219	22.874
28.219	22.874
28.161	22.874
28.122	22.893
28.064	22.874
28.025	22.874
27.986	22.874
27.928	22.874
27.889	22.854
27.851	22.854
27.812	22.854
27.773	22.854
27.715	22.854
27.715	22.854
27.657	22.874
27.618	22.874
27.579	22.874
27.541	22.874
27.482	22.874
27.444	22.874
27.386	22.893
27.327	22.893
27.269	22.893
27.23	22.893
27.134	22.912
27.134	22.912
27.075	22.912
26.998	22.951
26.959	22.951
26.92	22.951
26.882	22.951
26.823	22.951
26.765	22.951
26.707	22.951
26.649	22.99
26.61	22.99
26.513	22.99
26.513	22.99
26.475	22.99
26.416	22.99
26.378	23.009
26.339	23.029
26.281	23.029
26.261	23.029
26.223	23.048
26.165	23.048
26.126	23.048
26.068	23.048
25.971	23.087
25.971	23.087
25.932	23.087
25.893	23.106
25.835	23.106
25.777	23.145
25.738	23.164
25.719	23.164
25.661	23.164
25.602	23.203
25.564	23.222
25.525	23.222
25.447	23.261
25.447	23.261
25.389	23.281
25.331	23.281
25.292	23.319
25.273	23.319
25.215	23.339
25.157	23.339
25.118	23.358
25.099	23.378
25.04	23.397
25.002	23.397
24.924	23.416
24.924	23.416
24.885	23.436
24.847	23.436
24.827	23.436
24.808	23.436
24.769	23.436
24.73	23.436
24.692	23.436
24.672	23.436
24.633	23.436
24.614	23.436
24.536	23.436
24.536	23.436
24.478	23.455
24.44	23.455
24.42	23.455
24.401	23.474
24.343	23.474
24.323	23.474
24.285	23.474
24.246	23.494
24.207	23.513
24.129	23.513
24.071	23.513
24.071	23.513
24.013	23.513
23.994	23.513
23.974	23.533
23.916	23.552
23.878	23.591
23.839	23.61
23.8	23.629
23.742	23.668
23.703	23.707
23.664	23.707
23.567	23.746
23.567	23.746
23.529	23.746
23.509	23.804
23.471	23.804
23.412	23.804
23.393	23.804
23.354	23.823
23.335	23.823
23.315	23.843
23.277	23.843
23.238	23.843
23.199	23.862
23.199	23.862
23.16	23.862
23.141	23.862
23.102	23.862
23.064	23.862
23.044	23.901
23.005	23.901
22.986	23.92
22.947	23.94
22.928	23.959
22.889	23.978
22.85	23.998
22.85	23.998
22.812	24.036
22.792	24.075
22.773	24.095
22.715	24.133
22.695	24.172
22.657	24.172
22.618	24.172
22.598	24.211
22.54	24.211
22.521	24.211
22.443	24.23
22.443	24.23
22.424	24.23
22.385	24.23
22.346	24.23
22.327	24.23
22.288	24.25
22.25	24.25
22.23	24.23
22.191	24.23
22.153	24.23
22.114	24.211
22.056	24.153
22.056	24.153
22.017	24.153
21.959	24.133
21.939	24.095
21.901	24.075
21.843	24.075
21.823	24.075
21.784	24.056
21.726	24.036
21.687	24.036
21.668	24.036
21.591	24.017
21.591	24.017
21.552	23.998
21.513	23.998
21.474	23.978
21.436	23.978
21.397	23.978
21.377	23.978
21.339	23.978
21.3	23.978
21.222	23.978
21.203	23.978
21.145	24.017
21.145	24.017
21.125	24.017
21.087	24.036
21.048	24.036
21.029	24.075
20.99	24.075
20.97	24.114
20.932	24.133
20.912	24.153
20.893	24.172
20.854	24.211
20.815	24.288
20.815	24.288
20.796	24.308
20.777	24.347
20.757	24.366
20.718	24.405
20.68	24.443
20.66	24.482
20.641	24.502
20.622	24.521
20.583	24.54
20.544	24.56
20.486	24.579
20.486	24.579
20.447	24.599
20.408	24.618
20.37	24.618
20.35	24.637
20.311	24.657
20.292	24.676
20.273	24.676
20.215	24.676
20.176	24.695
20.137	24.715
20.059	24.734
20.059	24.734
20.021	24.754
19.982	24.754
19.943	24.773
19.924	24.792
19.904	24.812
19.866	24.831
19.827	24.85
19.788	24.85
19.73	24.85
19.691	24.889
19.594	24.889
19.594	24.889
19.575	24.909
19.536	24.909
19.497	24.928
19.459	24.928
19.42	24.947
19.381	24.967
19.362	24.986
19.323	24.986
19.284	24.986
19.226	24.986
19.149	25.006
19.149	25.006
19.11	25.006
19.071	25.025
19.032	25.025
18.993	25.044
18.955	25.064
18.897	25.064
18.877	25.064
18.838	25.083
18.8	25.083
18.761	25.102
18.683	25.141
18.683	25.141
18.645	25.141
18.606	25.161
18.548	25.161
18.509	25.18
18.47	25.18
18.431	25.18
18.393	25.199
18.373	25.219
18.315	25.219
18.257	25.219
18.179	25.219
18.179	25.219
18.16	25.219
18.102	25.238
18.063	25.238
18.044	25.238
18.005	25.238
17.986	25.238
17.947	25.238
17.908	25.238
17.889	25.219
17.869	25.219
17.811	25.18
17.811	25.18
17.772	25.161
17.753	25.141
17.714	25.122
17.695	25.122
17.656	25.122
17.637	25.122
17.598	25.102
17.54	25.083
17.482	25.064
17.443	25.064
17.385	25.064
17.385	25.064
17.346	25.064
17.307	25.044
17.249	25.044
17.21	25.044
17.191	25.044
17.152	25.044
17.094	25.025
17.055	25.025
16.997	25.025
16.978	25.044
16.9	25.044
16.9	25.044
16.881	25.044
16.842	25.044
16.803	25.044
16.745	25.064
16.707	25.064
16.668	25.044
16.61	25.044
16.59	25.083
16.551	25.102
16.513	25.102
16.435	25.122
16.435	25.122
16.396	25.141
16.358	25.161
16.319	25.161
16.261	25.18
16.241	25.18
16.203	25.18
16.164	25.18
16.106	25.18
16.086	25.18
16.048	25.219
15.97	25.238
15.97	25.238
15.931	25.257
15.893	25.277
15.834	25.277
15.776	25.277
15.737	25.296
15.699	25.296
15.641	25.296
15.602	25.296
15.563	25.296
15.524	25.316
15.447	25.316
15.447	25.316
15.408	25.354
15.369	25.354
15.311	25.393
15.272	25.393
15.214	25.393
15.175	25.413
15.156	25.432
15.117	25.432
15.098	25.451
15.059	25.471
14.982	25.49
14.982	25.49
14.943	25.509
14.885	25.548
14.846	25.568
14.807	25.606
14.749	25.626
14.73	25.664
14.672	25.684
14.633	25.703
14.594	25.723
14.555	25.742
14.458	25.8
14.458	25.8
14.439	25.82
14.4	25.839
14.342	25.858
14.303	25.897
14.245	25.916
14.206	25.955
14.168	25.975
14.148	26.013
14.09	26.033
14.051	26.052
13.954	26.091
13.954	26.091
13.916	26.091
13.877	26.11
13.799	26.11
13.761	26.11
13.722	26.13
13.702	26.149
13.625	26.149
13.567	26.168
13.509	26.188
13.47	26.188
13.373	26.188
13.373	26.188
13.334	26.188
13.276	26.188
13.218	26.207
13.179	26.188
13.14	26.207
13.102	26.207
13.063	26.227
13.005	26.227
12.947	26.227
12.908	26.227
12.811	26.227
12.811	26.227
12.772	26.246
12.695	26.227
12.675	26.246
12.636	26.246
12.578	26.265
12.54	26.265
12.52	26.265
12.462	26.265
12.423	26.265
12.365	26.285
12.268	26.285
12.268	26.285
12.229	26.285
12.171	26.285
12.133	26.323
12.094	26.343
12.055	26.362
12.016	26.382
11.958	26.382
11.939	26.401
11.919	26.401
11.881	26.44
11.784	26.459
11.784	26.459
11.745	26.459
11.687	26.478
11.648	26.498
11.609	26.498
11.532	26.498
11.493	26.498
11.454	26.498
11.396	26.517
11.357	26.517
11.319	26.517
11.241	26.517
11.241	26.517
11.202	26.498
11.164	26.517
11.105	26.498
11.086	26.498
11.028	26.498
11.008	26.478
10.95	26.478
10.912	26.478
10.892	26.478
10.853	26.478
10.776	26.498
10.776	26.498
10.737	26.517
10.679	26.537
10.621	26.537
10.582	26.556
10.563	26.556
10.505	26.595
10.446	26.595
10.427	26.614
10.388	26.653
10.35	26.692
10.272	26.75
10.272	26.75
10.233	26.789
10.194	26.827
10.156	26.847
10.117	26.905
10.059	26.944
10.02	26.982
9.9813	27.002
9.9231	27.041
9.9231	27.079
9.8844	27.137
9.8262	27.196
9.8262	27.196
9.8068	27.234
9.7681	27.273
9.7293	27.312
9.6906	27.351
9.6712	27.351
9.6324	27.389
9.613	27.389
9.5743	27.409
9.5355	27.428
9.4967	27.525
9.458	27.583
9.458	27.583
9.4192	27.641
9.3805	27.68
9.3417	27.719
9.3029	27.738
9.2642	27.758
9.2254	27.796
9.1867	27.835
9.1673	27.855
9.0897	27.855
9.051	27.874
8.9541	27.932
8.9541	27.932
8.9153	27.932
8.8766	27.971
8.8378	27.99
8.7796	28.01
8.7215	28.048
8.6634	28.087
8.6246	28.087
8.5665	28.126
8.5083	28.126
8.4502	28.165
8.3726	28.184
8.3726	28.184
8.3145	28.203
8.2564	28.203
8.2176	28.223
8.1788	28.223
8.1401	28.262
8.0819	28.242
8.0432	28.3
7.985	28.32
7.9656	28.339
7.9075	28.339
7.83	28.397
7.83	28.397
7.7718	28.397
7.7137	28.417
7.6749	28.417
7.6362	28.397
7.578	28.417
7.5393	28.417
7.4811	28.417
7.423	28.436
7.3842	28.436
7.3261	28.436
7.2098	28.436
7.2098	28.436
7.1129	28.455
7.0935	28.455
7.016	28.455
6.9772	28.455
6.9191	28.455
6.8415	28.475
6.8222	28.475
6.7834	28.455
6.7252	28.455
6.6865	28.475
6.5702	28.475
6.5702	28.475
6.5121	28.475
6.4539	28.475
6.4152	28.494
6.3376	28.494
6.2989	28.494
6.2407	28.494
6.1632	28.494
6.1244	28.494
6.0663	28.494
6.0081	28.494
5.8919	28.494
5.8919	28.494
5.8531	28.514
5.795	28.514
5.7368	28.533
5.698	28.533
5.6205	28.552
5.5624	28.572
5.5236	28.552
5.4655	28.552
5.4267	28.552
5.3686	28.572
5.2717	28.591
5.2717	28.591
5.2135	28.572
5.1554	28.572
5.1166	28.591
5.0585	28.572
5.0003	28.591
4.9616	28.572
4.9228	28.533
4.8647	28.533
4.8065	28.533
4.7484	28.552
4.6321	28.591
4.6321	28.591
4.5933	28.61
4.5546	28.61
4.4964	28.61
4.4577	28.649
4.3801	28.669
4.3414	28.669
4.2832	28.669
4.2251	28.688
4.1863	28.688
4.1476	28.688
4.07	28.669
4.07	28.669
4.0119	28.63
3.9731	28.63
3.9344	28.63
3.8568	28.63
3.8375	28.61
3.7793	28.61
3.7406	28.61
3.7018	28.63
3.6437	28.63
3.5661	28.63
3.4886	28.61
3.4886	28.61
3.4498	28.61
3.3723	28.61
3.3336	28.61
3.256	28.61
3.2173	28.61
3.1979	28.61
3.1591	28.61
3.1204	28.61
3.0816	28.61
3.0428	28.591
2.9653	28.572
2.9653	28.572
2.9265	28.552
2.8878	28.533
2.849	28.533
2.7909	28.514
2.7521	28.494
2.7134	28.475
2.694	28.475
2.6552	28.455
2.6165	28.436
2.5583	28.436
2.5002	28.397
2.5002	28.397
2.4614	28.378
2.4226	28.378
2.3839	28.358
2.3257	28.339
2.287	28.32
2.2482	28.3
2.1901	28.3
2.1513	28.3
2.1125	28.3
2.0544	28.3
1.9575	28.32
1.9575	28.32
1.8993	28.32
1.8606	28.32
1.8218	28.339
1.7443	28.378
1.7249	28.417
1.6668	28.436
1.628	28.475
1.5893	28.494
1.5505	28.514
1.5117	28.552
1.4342	28.61
1.4342	28.61
1.3761	28.63
1.3373	28.688
1.2598	28.727
1.221	28.746
1.1629	28.746
1.1435	28.765
1.0853	28.785
1.0272	28.785
1.0272	28.804
0.94967	28.804
0.89153	28.824
0.89153	28.824
0.87215	28.824
0.81401	28.843
0.77524	28.862
0.7171	28.862
0.67834	28.862
0.63958	28.862
0.60081	28.862
0.58143	28.843
0.54267	28.843
0.50391	28.843
0.407	28.824
0.407	28.824
0.38762	28.824
0.32948	28.824
0.29072	28.804
0.23257	28.804
0.19381	28.824
0.15505	28.824
0.11629	28.862
0.077524	28.862
0.038762	28.882
0	28.901
