# Supplementary material for: Ant collective cognition allows for efficient navigation through disordered environments
Source: eLife. 2020 May 12;9:e55195. doi: 10.7554/eLife.55195 (PMC7332297; doi:10.7554/eLife.55195)
Supplement: Source data 2. — Format is X,Y coordinates as a function of time. Time interval between samples is 0.04 s, except for videos 1440005 and 1440011, where the time interval is 0.02 s. [file elife-55195-data2.zip › 1150003_100_load_trajectory.txt]

67.582	21.684
67.582	21.684
67.562	21.684
67.522	21.684
67.503	21.684
67.503	21.665
67.483	21.665
67.483	21.665
67.443	21.645
67.443	21.645
67.424	21.645
67.364	21.645
67.364	21.645
67.364	21.645
67.325	21.645
67.305	21.645
67.285	21.645
67.266	21.645
67.206	21.645
67.206	21.645
67.206	21.645
67.206	21.645
67.206	21.645
67.206	21.645
67.187	21.645
67.147	21.645
67.127	21.645
67.108	21.645
67.048	21.645
67.029	21.645
66.989	21.665
66.989	21.665
66.969	21.645
66.93	21.645
66.91	21.645
66.91	21.645
66.91	21.645
66.89	21.645
66.831	21.665
66.831	21.665
66.811	21.665
66.792	21.684
66.772	21.684
66.752	21.684
66.752	21.684
66.752	21.684
66.732	21.684
66.693	21.684
66.653	21.684
66.634	21.684
66.634	21.684
66.614	21.684
66.555	21.684
66.535	21.684
66.476	21.684
66.476	21.684
66.456	21.684
66.436	21.684
66.436	21.684
66.416	21.684
66.377	21.684
66.357	21.684
66.318	21.684
66.318	21.684
66.278	21.684
66.258	21.684
66.199	21.684
66.199	21.684
66.199	21.684
66.179	21.684
66.16	21.684
66.14	21.684
66.14	21.684
66.12	21.684
66.101	21.684
66.061	21.684
66.061	21.684
66.061	21.684
66.022	21.684
66.022	21.684
66.002	21.684
66.002	21.684
65.962	21.684
65.943	21.684
65.923	21.684
65.903	21.684
65.903	21.684
65.883	21.684
65.864	21.684
65.824	21.684
65.804	21.684
65.804	21.684
65.765	21.684
65.745	21.684
65.725	21.684
65.725	21.684
65.706	21.684
65.686	21.684
65.666	21.684
65.666	21.684
65.627	21.684
65.587	21.684
65.548	21.704
65.548	21.704
65.528	21.704
65.508	21.724
65.488	21.724
65.469	21.744
65.449	21.744
65.429	21.744
65.39	21.744
65.35	21.763
65.311	21.763
65.291	21.783
65.232	21.783
65.232	21.783
65.212	21.783
65.172	21.783
65.153	21.783
65.133	21.763
65.133	21.763
65.133	21.763
65.113	21.744
65.074	21.724
65.054	21.704
65.014	21.684
64.995	21.665
64.995	21.665
64.955	21.645
64.916	21.625
64.916	21.625
64.876	21.625
64.856	21.605
64.837	21.605
64.797	21.605
64.777	21.586
64.758	21.546
64.718	21.546
64.718	21.546
64.718	21.546
64.718	21.526
64.698	21.507
64.659	21.487
64.639	21.487
64.619	21.487
64.6	21.467
64.58	21.447
64.56	21.447
64.54	21.447
64.521	21.428
64.461	21.408
64.461	21.408
64.442	21.408
64.422	21.388
64.382	21.368
64.363	21.368
64.363	21.368
64.343	21.329
64.323	21.329
64.323	21.309
64.323	21.27
64.284	21.27
64.244	21.21
64.244	21.21
64.224	21.21
64.205	21.21
64.185	21.191
64.165	21.171
64.126	21.171
64.106	21.171
64.066	21.151
64.027	21.151
64.027	21.151
63.987	21.131
63.928	21.112
63.928	21.112
63.908	21.112
63.869	21.112
63.869	21.092
63.849	21.072
63.81	21.072
63.77	21.072
63.75	21.072
63.731	21.072
63.731	21.072
63.691	21.072
63.652	21.072
63.652	21.072
63.632	21.072
63.612	21.052
63.592	21.052
63.573	21.052
63.533	21.052
63.513	21.052
63.513	21.033
63.513	21.033
63.474	21.033
63.454	21.013
63.415	21.013
63.415	21.013
63.395	21.013
63.395	21.013
63.375	21.013
63.355	21.013
63.355	21.013
63.336	21.013
63.316	21.013
63.296	21.013
63.276	21.013
63.276	21.013
63.276	21.013
63.276	21.013
63.276	20.993
63.276	20.993
63.276	20.954
63.257	20.934
63.257	20.914
63.257	20.894
63.257	20.894
63.257	20.894
63.257	20.855
63.257	20.855
63.257	20.796
63.257	20.796
63.237	20.776
63.257	20.776
63.237	20.756
63.237	20.736
63.237	20.717
63.237	20.697
63.237	20.697
63.217	20.677
63.217	20.677
63.197	20.657
63.158	20.598
63.158	20.598
63.138	20.578
63.118	20.559
63.118	20.539
63.099	20.539
63.079	20.539
63.079	20.539
63.079	20.539
63.079	20.519
63.079	20.519
63.059	20.499
63.059	20.48
63.059	20.48
63.059	20.48
63.059	20.46
63.059	20.44
63.039	20.44
63.039	20.42
63.039	20.42
63.02	20.361
63	20.341
62.98	20.341
62.98	20.322
62.98	20.302
62.98	20.302
62.96	20.282
62.941	20.262
62.941	20.243
62.921	20.223
62.921	20.223
62.921	20.223
62.901	20.203
62.901	20.183
62.901	20.144
62.901	20.144
62.881	20.124
62.881	20.124
62.881	20.124
62.881	20.085
62.842	20.085
62.842	20.065
62.842	20.065
62.842	20.065
62.822	20.045
62.822	20.045
62.802	20.025
62.802	20.025
62.783	20.006
62.783	20.006
62.783	20.006
62.783	19.986
62.783	19.986
62.763	19.966
62.763	19.966
62.763	19.966
62.743	19.946
62.743	19.946
62.723	19.927
62.723	19.927
62.704	19.907
62.704	19.907
62.704	19.907
62.704	19.887
62.684	19.887
62.684	19.887
62.684	19.887
62.684	19.867
62.684	19.867
62.664	19.867
62.664	19.848
62.644	19.848
62.644	19.828
62.644	19.828
62.644	19.808
62.644	19.808
62.644	19.808
62.644	19.808
62.644	19.808
62.625	19.788
62.625	19.788
62.625	19.769
62.605	19.769
62.605	19.749
62.585	19.73
62.585	19.73
62.565	19.71
62.546	19.71
62.546	19.69
62.526	19.69
62.506	19.671
62.486	19.671
62.486	19.671
62.467	19.671
62.467	19.671
62.447	19.671
62.407	19.651
62.407	19.651
62.388	19.651
62.388	19.651
62.368	19.651
62.368	19.631
62.348	19.611
62.348	19.611
62.348	19.611
62.328	19.611
62.328	19.611
62.309	19.611
62.309	19.611
62.309	19.611
62.289	19.611
62.289	19.592
62.289	19.592
62.269	19.592
62.269	19.592
62.269	19.572
62.269	19.572
62.269	19.572
62.249	19.552
62.249	19.552
62.21	19.513
62.21	19.513
62.19	19.493
62.17	19.493
62.151	19.493
62.131	19.473
62.131	19.473
62.111	19.453
62.091	19.453
62.091	19.434
62.072	19.434
62.072	19.414
62.052	19.414
62.052	19.414
62.052	19.394
62.032	19.394
62.012	19.374
61.973	19.374
61.953	19.355
61.953	19.355
61.933	19.355
61.914	19.355
61.914	19.335
61.894	19.335
61.854	19.335
61.854	19.335
61.815	19.335
61.815	19.335
61.795	19.335
61.776	19.335
61.776	19.335
61.776	19.335
61.756	19.335
61.736	19.335
61.716	19.335
61.697	19.335
61.657	19.335
61.657	19.335
61.657	19.335
61.637	19.335
61.598	19.315
61.578	19.315
61.578	19.315
61.578	19.315
61.558	19.315
61.558	19.315
61.558	19.315
61.539	19.315
61.519	19.305
61.519	19.305
61.499	19.276
61.499	19.276
61.479	19.276
61.46	19.276
61.44	19.256
61.44	19.256
61.42	19.256
61.4	19.256
61.381	19.256
61.361	19.256
61.341	19.236
61.341	19.236
61.321	19.236
61.321	19.236
61.302	19.236
61.282	19.236
61.282	19.236
61.262	19.216
61.242	19.216
61.223	19.197
61.223	19.197
61.203	19.157
61.183	19.137
61.183	19.137
61.183	19.118
61.163	19.118
61.163	19.118
61.163	19.118
61.144	19.098
61.124	19.098
61.124	19.098
61.104	19.078
61.104	19.078
61.084	19.058
61.045	19.039
61.045	19.039
61.025	19.039
61.025	19.019
61.025	19.019
61.005	18.999
61.005	18.999
61.005	18.979
60.986	18.979
60.986	18.979
60.986	18.979
60.966	18.96
60.946	18.94
60.946	18.94
60.926	18.94
60.926	18.94
60.926	18.92
60.926	18.92
60.926	18.92
60.907	18.92
60.887	18.9
60.887	18.9
60.867	18.9
60.867	18.881
60.828	18.881
60.828	18.881
60.828	18.861
60.828	18.861
60.808	18.841
60.788	18.841
60.768	18.821
60.768	18.821
60.749	18.821
60.729	18.821
60.709	18.821
60.689	18.821
60.65	18.821
60.65	18.821
60.65	18.841
60.63	18.841
60.63	18.841
60.61	18.841
60.61	18.841
60.61	18.861
60.571	18.861
60.571	18.881
60.551	18.881
60.531	18.9
60.512	18.9
60.512	18.9
60.472	18.92
60.472	18.92
60.452	18.92
60.452	18.94
60.433	18.94
60.413	18.94
60.393	18.94
60.393	18.94
60.373	18.94
60.373	18.94
60.334	18.94
60.334	18.94
60.314	18.94
60.294	18.94
60.275	18.96
60.255	18.96
60.235	18.96
60.196	18.979
60.196	18.979
60.176	18.999
60.156	19.019
60.156	19.019
60.097	19.019
60.097	19.019
60.077	19.019
60.057	19.039
60.038	19.039
60.038	19.039
60.018	19.058
59.998	19.058
59.959	19.058
59.919	19.058
59.899	19.058
59.899	19.058
59.84	19.078
59.84	19.078
59.82	19.078
59.801	19.098
59.781	19.098
59.761	19.118
59.741	19.118
59.722	19.118
59.702	19.137
59.682	19.137
59.662	19.137
59.643	19.157
59.623	19.177
59.623	19.177
59.603	19.177
59.583	19.177
59.564	19.177
59.544	19.177
59.524	19.177
59.524	19.177
59.485	19.177
59.465	19.177
59.425	19.197
59.406	19.197
59.366	19.197
59.366	19.197
59.366	19.216
59.346	19.216
59.327	19.216
59.307	19.216
59.267	19.216
59.248	19.216
59.228	19.216
59.208	19.216
59.208	19.216
59.208	19.216
59.149	19.216
59.149	19.216
59.149	19.236
59.129	19.236
59.109	19.256
59.09	19.256
59.07	19.276
59.03	19.276
59.011	19.295
58.991	19.295
58.971	19.335
58.932	19.335
58.892	19.355
58.892	19.355
58.872	19.355
58.872	19.355
58.833	19.374
58.793	19.394
58.774	19.394
58.754	19.414
58.714	19.414
58.695	19.414
58.675	19.414
58.635	19.434
58.596	19.434
58.596	19.434
58.576	19.434
58.537	19.434
58.497	19.453
58.477	19.453
58.458	19.453
58.438	19.453
58.418	19.453
58.379	19.453
58.339	19.453
58.319	19.453
58.28	19.453
58.28	19.453
58.24	19.453
58.24	19.453
58.201	19.453
58.181	19.453
58.142	19.453
58.122	19.453
58.102	19.453
58.082	19.453
58.043	19.453
58.023	19.473
57.964	19.493
57.964	19.493
57.924	19.493
57.905	19.513
57.885	19.513
57.865	19.513
57.826	19.513
57.806	19.532
57.786	19.532
57.766	19.552
57.747	19.552
57.707	19.552
57.668	19.572
57.668	19.572
57.648	19.572
57.608	19.572
57.608	19.572
57.569	19.572
57.569	19.572
57.529	19.572
57.529	19.572
57.51	19.572
57.47	19.592
57.431	19.611
57.391	19.631
57.391	19.631
57.391	19.631
57.371	19.631
57.332	19.651
57.332	19.651
57.312	19.651
57.273	19.671
57.233	19.671
57.214	19.671
57.194	19.69
57.174	19.69
57.135	19.71
57.135	19.71
57.135	19.71
57.115	19.71
57.095	19.73
57.075	19.749
57.056	19.769
57.036	19.788
57.016	19.788
56.977	19.788
56.957	19.788
56.937	19.808
56.898	19.808
56.898	19.808
56.878	19.828
56.858	19.828
56.819	19.828
56.799	19.828
56.779	19.828
56.759	19.848
56.74	19.848
56.7	19.848
56.68	19.848
56.661	19.848
56.621	19.867
56.621	19.867
56.601	19.887
56.582	19.887
56.562	19.887
56.562	19.907
56.522	19.907
56.503	19.927
56.463	19.946
56.443	19.966
56.424	19.966
56.404	20.006
56.364	20.025
56.364	20.025
56.345	20.025
56.325	20.025
56.285	20.045
56.266	20.045
56.226	20.065
56.226	20.065
56.187	20.085
56.167	20.085
56.127	20.104
56.127	20.104
56.068	20.124
56.068	20.124
56.048	20.124
56.009	20.144
55.989	20.164
55.95	20.183
55.93	20.183
55.91	20.183
55.89	20.223
55.851	20.223
55.831	20.223
55.811	20.243
55.752	20.262
55.752	20.262
55.732	20.282
55.713	20.282
55.693	20.322
55.673	20.322
55.653	20.341
55.634	20.341
55.574	20.361
55.555	20.381
55.535	20.381
55.515	20.381
55.476	20.42
55.476	20.42
55.476	20.42
55.456	20.42
55.436	20.44
55.416	20.46
55.377	20.46
55.377	20.46
55.337	20.46
55.337	20.48
55.318	20.48
55.278	20.499
55.258	20.499
55.258	20.499
55.239	20.499
55.219	20.519
55.219	20.519
55.199	20.539
55.14	20.559
55.12	20.578
55.1	20.578
55.081	20.578
55.061	20.578
55.041	20.578
54.962	20.598
54.962	20.598
54.962	20.618
54.942	20.638
54.923	20.638
54.883	20.638
54.883	20.638
54.863	20.657
54.844	20.657
54.824	20.657
54.804	20.677
54.765	20.677
54.725	20.697
54.725	20.697
54.705	20.717
54.666	20.736
54.666	20.736
54.626	20.736
54.607	20.756
54.587	20.756
54.547	20.776
54.547	20.796
54.528	20.796
54.488	20.815
54.468	20.835
54.468	20.835
54.449	20.835
54.449	20.855
54.409	20.855
54.389	20.875
54.35	20.894
54.33	20.894
54.31	20.894
54.291	20.914
54.271	20.934
54.251	20.934
54.212	20.954
54.212	20.954
54.192	20.954
54.172	20.954
54.152	20.973
54.133	20.973
54.113	20.973
54.093	20.993
54.073	20.993
54.054	20.993
54.034	21.013
54.014	21.013
53.975	21.033
53.975	21.033
53.955	21.033
53.935	21.052
53.915	21.072
53.896	21.092
53.876	21.112
53.856	21.112
53.817	21.131
53.797	21.131
53.797	21.151
53.757	21.151
53.678	21.21
53.678	21.21
53.659	21.21
53.639	21.23
53.619	21.23
53.599	21.25
53.58	21.25
53.52	21.25
53.52	21.27
53.481	21.27
53.481	21.27
53.461	21.27
53.402	21.289
53.402	21.289
53.402	21.289
53.362	21.309
53.343	21.309
53.323	21.329
53.303	21.329
53.264	21.349
53.244	21.349
53.224	21.368
53.204	21.368
53.185	21.388
53.145	21.408
53.145	21.408
53.125	21.428
53.106	21.447
53.086	21.467
53.066	21.467
53.046	21.487
53.027	21.507
52.987	21.526
52.967	21.546
52.948	21.546
52.928	21.566
52.869	21.586
52.869	21.586
52.829	21.605
52.81	21.605
52.79	21.625
52.77	21.645
52.75	21.645
52.75	21.665
52.711	21.665
52.691	21.665
52.671	21.684
52.652	21.704
52.612	21.724
52.612	21.724
52.573	21.724
52.553	21.744
52.533	21.763
52.513	21.763
52.474	21.783
52.454	21.783
52.434	21.803
52.415	21.823
52.415	21.842
52.395	21.842
52.336	21.882
52.336	21.882
52.316	21.882
52.296	21.902
52.296	21.921
52.276	21.941
52.276	21.941
52.257	21.941
52.257	21.961
52.237	21.961
52.237	21.981
52.217	21.981
52.197	21.981
52.197	21.981
52.178	22
52.178	22.02
52.178	22.02
52.158	22.04
52.158	22.04
52.138	22.02
52.118	22.04
52.118	22.04
52.118	22.04
52.118	22.04
52.099	22.04
52.099	22.04
52.099	22.04
52.099	22.04
52.099	22.04
52.099	22.04
52.079	22.04
52.079	22.04
52.099	22.06
52.099	22.06
52.079	22.06
52.099	22.06
52.079	22.06
52.079	22.06
52.079	22.06
52.079	22.06
52.079	22.06
52.079	22.06
52.079	22.06
52.079	22.06
52.079	22.06
52.079	22.06
52.079	22.04
52.079	22.04
52.079	22.04
52.079	22.04
52.079	22.02
52.079	22.02
52.079	22.02
52.079	22.02
52.079	22.02
52.079	22
52.079	22
52.079	22
52.079	22
52.079	21.981
52.079	21.981
52.079	21.981
52.079	21.981
52.079	21.981
52.079	21.981
52.079	21.981
52.079	21.981
52.079	21.981
52.079	21.981
52.079	21.981
52.079	21.981
52.079	21.981
52.099	22.06
52.099	22.06
52.099	22.079
52.099	22.099
52.099	22.099
52.099	22.099
52.099	22.119
52.099	22.139
52.099	22.139
52.099	22.139
52.099	22.158
52.079	22.178
52.059	22.237
52.059	22.237
52.059	22.237
52.059	22.237
52.059	22.257
52.059	22.257
52.039	22.277
52.039	22.296
52.039	22.296
52.039	22.296
52.039	22.316
52.039	22.336
52.039	22.336
52.039	22.336
52.02	22.336
52.02	22.375
52.02	22.395
52.02	22.415
52	22.435
51.98	22.435
51.98	22.435
51.96	22.435
51.96	22.454
51.96	22.474
51.96	22.474
51.96	22.474
51.96	22.474
51.941	22.494
51.941	22.494
51.941	22.494
51.941	22.514
51.921	22.533
51.901	22.533
51.901	22.533
51.901	22.553
51.901	22.553
51.901	22.553
51.901	22.553
51.901	22.573
51.881	22.593
51.881	22.593
51.881	22.593
51.862	22.652
51.842	22.672
51.842	22.711
51.822	22.711
51.802	22.731
51.802	22.731
51.743	22.731
51.743	22.731
51.743	22.751
51.723	22.77
51.723	22.83
51.704	22.81
51.704	22.83
51.664	22.849
51.644	22.849
51.644	22.869
51.605	22.909
51.605	22.889
51.565	22.909
51.565	22.909
51.546	22.909
51.526	22.909
51.526	22.909
51.506	22.928
51.486	22.928
51.486	22.928
51.467	22.948
51.467	22.948
51.467	22.968
51.467	22.968
51.368	23.027
51.368	23.027
51.348	23.047
51.348	23.047
51.328	23.067
51.309	23.067
51.328	23.067
51.289	23.086
51.249	23.086
51.23	23.106
51.21	23.126
51.19	23.126
51.17	23.146
51.17	23.146
51.151	23.146
51.151	23.146
51.131	23.165
51.111	23.165
51.072	23.185
51.052	23.185
51.032	23.185
51.032	23.185
51.032	23.185
50.993	23.205
50.993	23.205
50.993	23.205
50.973	23.205
50.953	23.225
50.933	23.225
50.914	23.225
50.874	23.244
50.835	23.284
50.815	23.264
50.795	23.264
50.756	23.264
50.696	23.264
50.677	23.304
50.677	23.304
50.657	23.304
50.637	23.304
50.598	23.323
50.578	23.323
50.558	23.323
50.538	23.343
50.538	23.343
50.519	23.343
50.479	23.343
50.459	23.343
50.42	23.363
50.42	23.363
50.4	23.363
50.361	23.383
50.341	23.363
50.321	23.383
50.301	23.383
50.282	23.383
50.282	23.383
50.242	23.383
50.203	23.402
50.183	23.402
50.124	23.422
50.124	23.422
50.104	23.422
50.064	23.422
50.025	23.422
50.025	23.422
49.985	23.422
49.966	23.422
49.946	23.402
49.926	23.402
49.887	23.402
49.867	23.402
49.808	23.402
49.808	23.402
49.808	23.402
49.768	23.383
49.748	23.383
49.709	23.383
49.689	23.383
49.65	23.383
49.63	23.383
49.61	23.383
49.59	23.383
49.571	23.402
49.511	23.383
49.511	23.383
49.492	23.383
49.472	23.383
49.452	23.383
49.393	23.383
49.393	23.383
49.373	23.383
49.353	23.363
49.334	23.383
49.294	23.383
49.274	23.363
49.235	23.363
49.235	23.363
49.215	23.343
49.195	23.343
49.156	23.343
49.136	23.323
49.116	23.343
49.097	23.323
49.077	23.323
49.037	23.323
49.018	23.323
48.998	23.323
48.939	23.323
48.939	23.323
48.919	23.323
48.879	23.323
48.86	23.323
48.82	23.323
48.8	23.323
48.761	23.323
48.741	23.323
48.721	23.323
48.702	23.323
48.682	23.304
48.623	23.304
48.623	23.304
48.603	23.304
48.583	23.304
48.563	23.304
48.524	23.304
48.504	23.304
48.445	23.323
48.425	23.323
48.406	23.304
48.385	23.304
48.365	23.304
48.326	23.304
48.326	23.304
48.306	23.304
48.306	23.304
48.266	23.304
48.227	23.304
48.207	23.304
48.168	23.304
48.148	23.304
48.108	23.304
48.089	23.304
48.049	23.304
47.97	23.304
47.97	23.304
47.95	23.304
47.911	23.304
47.891	23.323
47.871	23.323
47.832	23.323
47.792	23.323
47.753	23.323
47.733	23.323
47.713	23.323
47.674	23.323
47.615	23.323
47.615	23.323
47.615	23.304
47.536	23.284
47.516	23.284
47.496	23.284
47.476	23.284
47.437	23.284
47.417	23.264
47.378	23.264
47.358	23.264
47.358	23.264
47.299	23.264
47.299	23.264
47.279	23.244
47.259	23.244
47.239	23.244
47.22	23.244
47.2	23.244
47.18	23.244
47.16	23.244
47.121	23.225
47.101	23.205
47.081	23.205
47.022	23.165
47.022	23.165
47.002	23.165
46.963	23.146
46.923	23.146
46.904	23.146
46.884	23.126
46.864	23.126
46.825	23.106
46.805	23.106
46.765	23.086
46.746	23.086
46.647	23.067
46.647	23.067
46.627	23.067
46.588	23.067
46.548	23.067
46.528	23.067
46.509	23.067
46.489	23.067
46.43	23.067
46.41	23.047
46.39	23.047
46.37	23.027
46.272	23.027
46.272	23.027
46.252	23.027
46.212	23.027
46.193	23.027
46.153	23.027
46.133	23.027
46.094	23.027
46.054	23.027
46.015	23.027
45.975	23.027
45.956	23.027
45.896	23.027
45.896	23.027
45.877	23.047
45.817	23.047
45.798	23.067
45.758	23.067
45.719	23.067
45.679	23.047
45.64	23.047
45.62	23.047
45.6	23.047
45.561	23.047
45.521	23.027
45.521	23.027
45.462	23.007
45.442	23.007
45.422	23.007
45.383	23.007
45.343	22.988
45.324	22.988
45.284	22.988
45.245	22.988
45.205	22.988
45.185	22.968
45.106	22.968
45.106	22.968
45.087	22.968
45.047	22.988
45.027	22.988
44.968	22.968
44.929	22.968
44.909	22.968
44.889	22.968
44.85	22.948
44.81	22.948
44.79	22.948
44.731	22.948
44.731	22.948
44.692	22.948
44.672	22.928
44.632	22.928
44.593	22.928
44.573	22.928
44.534	22.928
44.514	22.928
44.494	22.928
44.474	22.928
44.435	22.928
44.336	22.909
44.336	22.909
44.316	22.909
44.297	22.909
44.257	22.909
44.238	22.909
44.198	22.889
44.139	22.889
44.099	22.889
44.08	22.889
44.06	22.889
44.02	22.869
43.961	22.869
43.961	22.869
43.941	22.869
43.902	22.869
43.862	22.869
43.862	22.869
43.823	22.869
43.783	22.869
43.744	22.849
43.724	22.849
43.704	22.849
43.665	22.849
43.606	22.81
43.606	22.81
43.566	22.81
43.527	22.81
43.507	22.81
43.507	22.81
43.467	22.81
43.448	22.81
43.408	22.79
43.369	22.77
43.369	22.77
43.29	22.751
43.25	22.751
43.25	22.751
43.23	22.751
43.211	22.751
43.191	22.731
43.151	22.731
43.112	22.731
43.092	22.731
43.053	22.711
43.033	22.711
43.013	22.711
42.993	22.711
42.954	22.711
42.954	22.711
42.934	22.711
42.895	22.711
42.875	22.731
42.855	22.731
42.816	22.731
42.776	22.731
42.737	22.731
42.717	22.751
42.658	22.731
42.638	22.731
42.579	22.77
42.579	22.77
42.519	22.79
42.5	22.79
42.46	22.81
42.421	22.81
42.401	22.81
42.361	22.83
42.342	22.849
42.302	22.869
42.282	22.889
42.263	22.909
42.203	22.928
42.203	22.928
42.184	22.968
42.164	22.988
42.144	23.007
42.144	23.027
42.124	23.067
42.105	23.106
42.085	23.106
42.045	23.146
42.026	23.165
42.026	23.205
41.986	23.244
41.986	23.244
41.966	23.264
41.947	23.304
41.907	23.323
41.907	23.323
41.868	23.343
41.848	23.383
41.828	23.402
41.808	23.422
41.789	23.442
41.769	23.462
41.71	23.521
41.71	23.521
41.67	23.521
41.65	23.541
41.67	23.541
41.65	23.58
41.631	23.6
41.631	23.639
41.611	23.639
41.611	23.659
41.591	23.699
41.591	23.718
41.571	23.758
41.571	23.758
41.532	23.797
41.532	23.817
41.512	23.876
41.492	23.896
41.492	23.896
41.473	23.896
41.453	23.936
41.453	23.955
41.433	23.955
41.413	23.955
41.374	24.015
41.374	24.015
41.354	24.015
41.354	24.015
41.334	24.015
41.315	24.015
41.295	24.015
41.295	24.054
41.295	24.054
41.275	24.054
41.255	24.074
41.236	24.113
41.196	24.133
41.196	24.133
41.176	24.153
41.157	24.192
41.137	24.212
41.137	24.212
41.117	24.232
41.117	24.291
41.097	24.311
41.078	24.331
41.058	24.35
41.038	24.37
40.999	24.41
40.999	24.41
40.979	24.429
40.939	24.449
40.92	24.469
40.92	24.489
40.9	24.489
40.88	24.508
40.86	24.528
40.841	24.548
40.781	24.587
40.781	24.587
40.742	24.587
40.742	24.587
40.722	24.607
40.683	24.627
40.663	24.627
40.623	24.627
40.604	24.627
40.584	24.647
40.564	24.647
40.525	24.647
40.505	24.647
40.465	24.686
40.426	24.706
40.426	24.706
40.386	24.726
40.367	24.726
40.347	24.745
40.327	24.745
40.288	24.765
40.268	24.765
40.228	24.785
40.228	24.785
40.189	24.805
40.13	24.805
40.07	24.824
40.07	24.824
40.051	24.824
40.031	24.824
40.011	24.824
40.011	24.844
39.991	24.844
39.952	24.864
39.912	24.864
39.893	24.864
39.853	24.864
39.834	24.864
39.814	24.864
39.814	24.864
39.774	24.884
39.755	24.884
39.715	24.903
39.715	24.903
39.695	24.903
39.695	24.903
39.636	24.903
39.616	24.903
39.616	24.903
39.577	24.884
39.498	24.903
39.498	24.903
39.498	24.903
39.458	24.923
39.439	24.923
39.399	24.923
39.34	24.903
39.32	24.903
39.281	24.884
39.261	24.884
39.241	24.864
39.202	24.844
39.162	24.844
39.162	24.844
39.142	24.844
39.103	24.844
39.063	24.824
39.044	24.824
39.024	24.824
38.965	24.824
38.965	24.805
38.965	24.805
38.905	24.785
38.886	24.785
38.846	24.785
38.846	24.785
38.787	24.785
38.747	24.765
38.728	24.765
38.688	24.785
38.688	24.785
38.668	24.785
38.668	24.765
38.589	24.765
38.55	24.765
38.53	24.745
38.471	24.745
38.471	24.745
38.451	24.745
38.431	24.726
38.412	24.726
38.372	24.726
38.352	24.726
38.313	24.706
38.293	24.706
38.273	24.706
38.254	24.686
38.214	24.686
38.175	24.686
38.175	24.686
38.135	24.666
38.115	24.666
38.076	24.666
38.036	24.666
38.017	24.666
37.977	24.666
37.957	24.666
37.918	24.666
37.898	24.666
37.878	24.666
37.839	24.666
37.839	24.666
37.78	24.666
37.76	24.666
37.74	24.666
37.681	24.666
37.661	24.666
37.641	24.666
37.602	24.666
37.582	24.666
37.562	24.666
37.523	24.666
37.464	24.666
37.464	24.666
37.444	24.666
37.404	24.666
37.385	24.686
37.345	24.686
37.306	24.686
37.266	24.686
37.227	24.686
37.207	24.686
37.187	24.686
37.167	24.686
37.128	24.666
37.128	24.666
37.108	24.666
37.069	24.666
37.009	24.666
36.99	24.666
36.97	24.686
36.93	24.686
36.911	24.686
36.871	24.686
36.851	24.666
36.832	24.666
36.792	24.666
36.792	24.666
36.792	24.666
36.753	24.647
36.733	24.647
36.693	24.647
36.654	24.607
36.654	24.607
36.614	24.607
36.595	24.607
36.575	24.627
36.555	24.627
36.516	24.627
36.516	24.627
36.456	24.627
36.437	24.627
36.437	24.627
36.397	24.607
36.377	24.607
36.358	24.607
36.318	24.607
36.279	24.587
36.239	24.568
36.2	24.568
36.16	24.548
36.16	24.548
36.121	24.508
36.081	24.489
36.061	24.489
36.002	24.469
35.963	24.449
35.923	24.429
35.884	24.429
35.864	24.39
35.824	24.39
35.824	24.37
35.765	24.35
35.765	24.35
35.706	24.331
35.666	24.311
35.627	24.311
35.607	24.291
35.568	24.291
35.548	24.291
35.528	24.252
35.489	24.252
35.449	24.192
35.429	24.173
35.351	24.173
35.351	24.173
35.311	24.153
35.291	24.153
35.252	24.133
35.232	24.113
35.193	24.094
35.153	24.094
35.133	24.074
35.074	24.054
35.054	24.054
35.015	24.015
34.936	23.975
34.936	23.975
34.916	23.975
34.857	23.975
34.837	23.975
34.817	23.955
34.778	23.955
34.758	23.936
34.679	23.936
34.64	23.936
34.62	23.916
34.58	23.916
34.501	23.876
34.501	23.876
34.482	23.876
34.442	23.857
34.403	23.837
34.363	23.837
34.343	23.837
34.304	23.817
34.245	23.797
34.225	23.778
34.205	23.778
34.166	23.778
34.106	23.778
34.106	23.778
34.087	23.758
34.067	23.758
34.027	23.738
33.968	23.738
33.909	23.718
33.85	23.699
33.83	23.699
33.81	23.699
33.751	23.699
33.731	23.699
33.672	23.679
33.672	23.679
33.632	23.659
33.593	23.659
33.553	23.659
33.534	23.679
33.494	23.659
33.474	23.659
33.435	23.659
33.415	23.659
33.395	23.639
33.336	23.639
33.277	23.6
33.277	23.6
33.257	23.6
33.237	23.58
33.218	23.58
33.158	23.56
33.119	23.541
33.06	23.521
33.06	23.521
33.02	23.501
33	23.481
32.941	23.462
32.862	23.402
32.862	23.402
32.842	23.402
32.823	23.402
32.763	23.383
32.763	23.383
32.744	23.383
32.704	23.363
32.665	23.363
32.625	23.363
32.586	23.363
32.546	23.363
32.487	23.402
32.487	23.402
32.447	23.402
32.428	23.383
32.408	23.284
32.408	23.264
32.388	23.264
32.329	23.244
32.27	23.225
32.25	23.185
32.21	23.185
32.191	23.165
32.112	23.165
32.112	23.165
32.052	23.146
32.033	23.126
31.973	23.126
31.954	23.126
31.894	23.106
31.875	23.086
31.815	23.067
31.796	23.047
31.756	23.047
31.717	23.047
31.657	23.007
31.657	23.007
31.618	22.988
31.559	22.988
31.539	22.968
31.499	22.948
31.46	22.928
31.42	22.909
31.361	22.889
31.341	22.869
31.302	22.849
31.262	22.849
31.183	22.83
31.183	22.83
31.164	22.81
31.104	22.81
31.065	22.79
31.025	22.81
30.986	22.81
30.966	22.81
30.927	22.81
30.868	22.79
30.828	22.77
30.769	22.77
30.729	22.751
30.729	22.751
30.71	22.731
30.67	22.711
30.67	22.691
30.65	22.652
30.611	22.632
30.591	22.612
30.571	22.573
30.552	22.553
30.552	22.553
30.512	22.514
30.473	22.474
30.473	22.474
30.433	22.454
30.413	22.435
30.394	22.435
30.354	22.415
30.334	22.415
30.315	22.395
30.275	22.395
30.255	22.395
30.216	22.375
30.196	22.375
30.157	22.356
30.157	22.356
30.137	22.356
30.097	22.356
30.078	22.336
30.018	22.336
29.999	22.316
29.939	22.296
29.939	22.296
29.92	22.277
29.88	22.277
29.86	22.257
29.801	22.257
29.801	22.257
29.742	22.237
29.702	22.237
29.683	22.237
29.663	22.237
29.623	22.237
29.584	22.217
29.544	22.217
29.525	22.217
29.485	22.217
29.465	22.217
29.406	22.217
29.406	22.217
29.386	22.217
29.367	22.198
29.347	22.198
29.307	22.198
29.268	22.198
29.209	22.178
29.189	22.198
29.169	22.198
29.11	22.198
29.07	22.198
29.011	22.198
29.011	22.198
29.011	22.198
28.952	22.178
28.912	22.178
28.873	22.178
28.833	22.178
28.794	22.178
28.754	22.198
28.715	22.198
28.695	22.198
28.656	22.198
28.577	22.198
28.577	22.198
28.537	22.198
28.498	22.198
28.458	22.198
28.438	22.198
28.399	22.198
28.379	22.198
28.34	22.178
28.3	22.178
28.261	22.158
28.221	22.158
28.162	22.119
28.162	22.119
28.142	22.119
28.103	22.099
28.043	22.099
28.004	22.099
27.984	22.099
27.945	22.099
27.925	22.099
27.885	22.099
27.866	22.099
27.806	22.079
27.767	22.06
27.767	22.06
27.747	22.06
27.688	22.04
27.648	22.04
27.629	22.02
27.589	22.02
27.569	22
27.53	21.981
27.471	21.981
27.451	21.981
27.411	21.981
27.352	21.961
27.352	21.961
27.293	21.961
27.253	21.961
27.214	21.961
27.194	21.961
27.155	21.961
27.115	21.961
27.076	21.981
27.016	21.981
26.997	21.981
26.957	21.981
26.898	21.981
26.898	21.981
26.878	21.961
26.839	21.961
26.799	21.961
26.76	21.941
26.72	21.921
26.7	21.921
26.681	21.921
26.661	21.921
26.621	21.921
26.582	21.882
26.523	21.882
26.523	21.882
26.483	21.882
26.464	21.902
26.424	21.902
26.424	21.882
26.385	21.882
26.385	21.862
26.325	21.842
26.306	21.823
26.266	21.803
26.246	21.783
26.207	21.783
26.207	21.783
26.187	21.763
26.128	21.763
26.088	21.744
26.088	21.744
26.069	21.744
26.049	21.744
26.029	21.724
26.009	21.704
25.99	21.684
25.95	21.684
25.93	21.665
25.93	21.665
25.911	21.645
25.891	21.645
25.871	21.645
25.871	21.645
25.832	21.625
25.792	21.586
25.772	21.586
25.772	21.566
25.753	21.566
25.753	21.566
25.693	21.526
25.693	21.526
25.674	21.507
25.634	21.487
25.634	21.467
25.614	21.467
25.595	21.447
25.555	21.447
25.516	21.447
25.496	21.447
25.476	21.447
25.456	21.447
25.397	21.428
25.397	21.428
25.397	21.428
25.338	21.408
25.318	21.408
25.318	21.408
25.298	21.408
25.239	21.408
25.239	21.408
25.2	21.408
25.18	21.408
25.16	21.408
25.121	21.388
25.121	21.388
25.101	21.388
25.061	21.388
25.042	21.408
25.022	21.408
25.022	21.408
25.002	21.408
24.963	21.408
24.943	21.408
24.903	21.408
24.884	21.408
24.824	21.428
24.824	21.428
24.805	21.428
24.805	21.428
24.785	21.428
24.745	21.428
24.726	21.447
24.706	21.447
24.686	21.467
24.686	21.487
24.666	21.487
24.647	21.487
24.627	21.487
24.627	21.487
24.607	21.487
24.607	21.507
24.568	21.507
24.528	21.526
24.508	21.546
24.489	21.546
24.469	21.566
24.449	21.586
24.429	21.586
24.41	21.605
24.37	21.605
24.37	21.605
24.35	21.625
24.331	21.625
24.311	21.625
24.291	21.625
24.271	21.645
24.232	21.645
24.232	21.665
24.212	21.665
24.173	21.684
24.173	21.684
24.133	21.684
24.133	21.684
[truncated: 803 more rows]
