# Supplementary material for: Ant collective cognition allows for efficient navigation through disordered environments
Source: eLife. 2020 May 12;9:e55195. doi: 10.7554/eLife.55195 (PMC7332297; doi:10.7554/eLife.55195)
Supplement: Source data 2. — Format is X,Y coordinates as a function of time. Time interval between samples is 0.04 s, except for videos 1440005 and 1440011, where the time interval is 0.02 s. [file elife-55195-data2.zip › 1150004_100_load_trajectory.txt]

65.465	19.657
65.465	19.657
65.406	19.638
65.368	19.638
65.309	19.638
65.309	19.638
65.309	19.638
65.29	19.638
65.232	19.618
65.173	19.618
65.135	19.618
65.115	19.599
65.096	19.599
65.057	19.599
65.057	19.599
65.018	19.599
64.921	19.56
64.921	19.56
64.882	19.56
64.863	19.56
64.844	19.56
64.824	19.56
64.805	19.56
64.785	19.541
64.746	19.541
64.727	19.521
64.708	19.521
64.63	19.521
64.591	19.521
64.591	19.521
64.591	19.521
64.572	19.521
64.552	19.521
64.552	19.521
64.533	19.482
64.494	19.482
64.455	19.463
64.417	19.443
64.417	19.443
64.417	19.443
64.378	19.406
64.378	19.406
64.339	19.406
64.32	19.386
64.3	19.386
64.261	19.367
64.261	19.367
64.242	19.367
64.242	19.367
64.203	19.367
64.203	19.347
64.184	19.328
64.106	19.309
64.106	19.309
64.087	19.309
64.067	19.309
64.067	19.289
64.048	19.27
64.028	19.25
64.009	19.25
63.99	19.231
63.951	19.192
63.912	19.173
63.893	19.173
63.873	19.153
63.873	19.153
63.873	19.153
63.854	19.095
63.834	19.076
63.795	19.076
63.757	19.076
63.737	19.056
63.718	19.037
63.698	19.017
63.679	18.998
63.66	18.998
63.64	18.959
63.64	18.959
63.601	18.959
63.601	18.94
63.563	18.92
63.543	18.901
63.543	18.862
63.524	18.862
63.504	18.862
63.485	18.823
63.466	18.804
63.466	18.785
63.446	18.726
63.446	18.726
63.427	18.688
63.407	18.688
63.388	18.668
63.388	18.629
63.349	18.61
63.33	18.59
63.33	18.59
63.33	18.552
63.31	18.552
63.31	18.513
63.233	18.474
63.233	18.474
63.213	18.455
63.213	18.455
63.194	18.435
63.174	18.416
63.174	18.416
63.155	18.396
63.136	18.396
63.136	18.396
63.136	18.377
63.116	18.377
63.116	18.358
63.116	18.358
63.116	18.358
63.097	18.358
63.077	18.358
63.058	18.358
63.039	18.358
63.039	18.358
63.039	18.377
63.039	18.396
63.039	18.396
63	18.435
62.922	18.455
62.922	18.455
62.903	18.474
62.883	18.493
62.864	18.493
62.844	18.513
62.825	18.513
62.806	18.571
62.786	18.571
62.747	18.59
62.728	18.59
62.709	18.61
62.67	18.629
62.67	18.629
62.65	18.649
62.631	18.649
62.631	18.668
62.592	18.668
62.592	18.688
62.573	18.707
62.553	18.726
62.534	18.765
62.495	18.785
62.476	18.804
62.437	18.862
62.437	18.862
62.437	18.882
62.398	18.901
62.379	18.92
62.34	18.92
62.301	18.92
62.262	18.92
62.262	18.92
62.243	18.92
62.243	18.92
62.223	18.92
62.185	18.92
62.185	18.92
62.185	18.92
62.146	18.92
62.126	18.92
62.107	18.92
62.068	18.92
62.049	18.901
62.029	18.901
61.99	18.901
61.99	18.901
61.952	18.901
61.893	18.901
61.893	18.901
61.893	18.901
61.874	18.901
61.855	18.901
61.835	18.901
61.796	18.901
61.777	18.901
61.777	18.901
61.758	18.901
61.758	18.882
61.738	18.862
61.68	18.843
61.68	18.843
61.661	18.823
61.622	18.804
61.602	18.785
61.583	18.746
61.563	18.746
61.525	18.726
61.525	18.688
61.525	18.668
61.525	18.649
61.525	18.629
61.486	18.571
61.486	18.571
61.466	18.552
61.447	18.532
61.447	18.513
61.428	18.493
61.428	18.493
61.408	18.455
61.369	18.435
61.35	18.435
61.311	18.396
61.311	18.396
61.272	18.358
61.272	18.358
61.253	18.319
61.234	18.299
61.214	18.28
61.195	18.261
61.156	18.222
61.137	18.202
61.117	18.183
61.098	18.183
61.078	18.183
61.059	18.163
61.02	18.105
61.02	18.105
61.001	18.086
60.981	18.086
60.962	18.066
60.923	18.066
60.923	18.028
60.884	18.028
60.865	18.028
60.826	18.008
60.807	18.008
60.787	18.008
60.729	17.989
60.729	17.989
60.69	17.969
60.671	17.95
60.651	17.931
60.632	17.931
60.593	17.911
60.574	17.911
60.554	17.892
60.535	17.892
60.496	17.872
60.496	17.872
60.418	17.834
60.418	17.834
60.399	17.834
60.38	17.834
60.36	17.814
60.302	17.814
60.283	17.795
60.283	17.795
60.244	17.775
60.224	17.775
60.185	17.756
60.127	17.756
60.088	17.756
60.088	17.756
60.05	17.756
60.05	17.756
60.011	17.756
59.991	17.756
59.953	17.756
59.933	17.756
59.933	17.775
59.875	17.795
59.856	17.814
59.817	17.834
59.778	17.834
59.778	17.834
59.739	17.853
59.72	17.892
59.681	17.911
59.661	17.911
59.642	17.911
59.603	17.95
59.584	17.969
59.545	18.008
59.526	18.028
59.487	18.028
59.429	18.066
59.429	18.066
59.39	18.086
59.351	18.163
59.332	18.163
59.293	18.163
59.234	18.183
59.215	18.202
59.196	18.222
59.137	18.241
59.099	18.261
59.099	18.261
59.04	18.261
59.04	18.261
59.021	18.261
58.963	18.28
58.924	18.299
58.905	18.358
58.885	18.358
58.827	18.358
58.807	18.358
58.769	18.358
58.749	18.377
58.73	18.396
58.691	18.416
58.691	18.416
58.652	18.435
58.633	18.435
58.613	18.474
58.575	18.474
58.555	18.513
58.536	18.513
58.516	18.513
58.497	18.532
58.478	18.552
58.439	18.59
58.361	18.59
58.361	18.59
58.342	18.629
58.303	18.629
58.283	18.668
58.245	18.688
58.225	18.688
58.206	18.688
58.167	18.707
58.128	18.707
58.109	18.707
58.089	18.726
58.012	18.726
58.012	18.726
57.992	18.726
57.954	18.726
57.934	18.726
57.915	18.726
57.876	18.726
57.856	18.746
57.818	18.746
57.779	18.765
57.759	18.765
57.721	18.785
57.682	18.804
57.682	18.804
57.643	18.823
57.624	18.843
57.604	18.843
57.585	18.882
57.565	18.882
57.546	18.882
57.546	18.882
57.546	18.901
57.488	18.94
57.449	18.94
57.391	18.979
57.391	18.979
57.352	18.998
57.332	18.998
57.313	18.998
57.294	19.017
57.255	19.017
57.235	19.037
57.216	19.037
57.177	19.056
57.177	19.076
57.138	19.114
57.08	19.114
57.08	19.114
57.061	19.134
57.041	19.153
57.022	19.153
57.022	19.173
56.983	19.192
56.964	19.192
56.925	19.212
56.925	19.212
56.905	19.231
56.886	19.25
56.867	19.27
56.867	19.27
56.847	19.289
56.847	19.309
56.828	19.328
56.808	19.328
56.77	19.347
56.75	19.367
56.731	19.386
56.711	19.406
56.692	19.406
56.653	19.424
56.614	19.482
56.614	19.482
56.595	19.482
56.556	19.502
56.517	19.521
56.517	19.521
56.478	19.521
56.478	19.541
56.44	19.541
56.42	19.541
56.401	19.56
56.381	19.56
56.323	19.599
56.323	19.599
56.304	19.599
56.284	19.618
56.265	19.638
56.226	19.657
56.207	19.676
56.187	19.696
56.187	19.696
56.149	19.715
56.11	19.735
56.11	19.754
56.032	19.754
56.032	19.754
55.993	19.773
55.974	19.773
55.954	19.773
55.916	19.793
55.896	19.812
55.857	19.832
55.838	19.851
55.819	19.89
55.78	19.89
55.78	19.929
55.722	19.948
55.722	19.948
55.702	19.968
55.683	19.968
55.663	19.987
55.624	20.026
55.586	20.026
55.547	20.065
55.527	20.065
55.508	20.084
55.45	20.103
55.43	20.142
55.372	20.162
55.372	20.162
55.353	20.162
55.314	20.181
55.295	20.2
55.275	20.22
55.256	20.239
55.217	20.259
55.197	20.259
55.178	20.278
55.139	20.278
55.12	20.278
55.062	20.297
55.062	20.297
55.042	20.297
55.003	20.297
54.965	20.317
54.945	20.317
54.906	20.336
54.868	20.336
54.848	20.336
54.829	20.336
54.809	20.336
54.79	20.336
54.712	20.356
54.712	20.356
54.673	20.356
54.654	20.356
54.635	20.356
54.576	20.375
54.557	20.375
54.518	20.375
54.499	20.375
54.46	20.375
54.421	20.375
54.402	20.375
54.363	20.375
54.363	20.375
54.324	20.375
54.305	20.394
54.266	20.394
54.227	20.394
54.227	20.394
54.188	20.414
54.169	20.453
54.13	20.453
54.111	20.453
54.072	20.453
54.033	20.472
54.033	20.472
54.014	20.472
53.994	20.511
53.955	20.53
53.936	20.55
53.917	20.589
53.897	20.589
53.858	20.608
53.819	20.608
53.8	20.627
53.781	20.647
53.703	20.647
53.703	20.647
53.703	20.647
53.664	20.666
53.645	20.666
53.625	20.686
53.606	20.686
53.587	20.705
53.548	20.705
53.528	20.705
53.49	20.724
53.47	20.724
53.392	20.744
53.392	20.744
53.354	20.783
53.295	20.783
53.295	20.783
53.276	20.783
53.237	20.802
53.198	20.802
53.179	20.802
53.14	20.802
53.121	20.802
53.082	20.802
53.024	20.802
53.024	20.802
52.985	20.802
52.946	20.802
52.927	20.802
52.907	20.802
52.849	20.821
52.83	20.821
52.81	20.821
52.791	20.821
52.771	20.821
52.733	20.821
52.674	20.821
52.674	20.821
52.655	20.821
52.616	20.821
52.597	20.821
52.577	20.821
52.558	20.821
52.539	20.821
52.5	20.821
52.461	20.821
52.441	20.821
52.403	20.821
52.344	20.821
52.344	20.821
52.325	20.821
52.286	20.821
52.267	20.821
52.228	20.821
52.17	20.821
52.15	20.821
52.131	20.821
52.092	20.821
52.053	20.821
52.034	20.821
51.956	20.821
51.956	20.821
51.937	20.821
51.898	20.821
51.84	20.802
51.82	20.802
51.782	20.783
51.762	20.783
51.704	20.783
51.685	20.763
51.646	20.763
51.626	20.763
51.529	20.763
51.529	20.763
51.51	20.763
51.49	20.763
51.432	20.763
51.413	20.763
51.413	20.744
51.355	20.744
51.335	20.744
51.296	20.744
51.258	20.724
51.219	20.724
51.18	20.724
51.18	20.724
51.161	20.724
51.141	20.705
51.083	20.705
51.063	20.686
51.025	20.686
51.005	20.686
50.986	20.666
50.928	20.666
50.908	20.647
50.869	20.647
50.811	20.627
50.811	20.627
50.772	20.608
50.753	20.608
50.695	20.608
50.695	20.589
50.656	20.589
50.637	20.589
50.598	20.589
50.598	20.589
50.559	20.589
50.52	20.589
50.462	20.55
50.462	20.55
50.423	20.55
50.385	20.53
50.346	20.53
50.346	20.53
50.326	20.53
50.288	20.53
50.249	20.53
50.19	20.53
50.19	20.53
50.132	20.53
50.093	20.53
50.093	20.53
50.074	20.53
50.016	20.53
50.016	20.53
49.996	20.53
49.958	20.53
49.919	20.53
49.88	20.53
49.861	20.53
49.841	20.53
49.841	20.53
49.783	20.53
49.783	20.53
49.744	20.511
49.725	20.511
49.705	20.511
49.666	20.511
49.647	20.511
49.608	20.511
49.589	20.511
49.55	20.511
49.531	20.511
49.492	20.511
49.472	20.511
49.472	20.511
49.434	20.511
49.414	20.511
49.375	20.511
49.356	20.511
49.317	20.511
49.298	20.511
49.278	20.511
49.259	20.511
49.239	20.511
49.201	20.511
49.142	20.511
49.142	20.511
49.104	20.511
49.104	20.511
49.065	20.511
49.045	20.511
49.007	20.53
48.968	20.53
48.948	20.53
48.89	20.53
48.851	20.53
48.812	20.53
48.774	20.53
48.774	20.53
48.715	20.53
48.696	20.53
48.657	20.53
48.638	20.53
48.618	20.53
48.58	20.53
48.541	20.53
48.521	20.53
48.502	20.53
48.444	20.53
48.405	20.53
48.405	20.53
48.385	20.53
48.366	20.53
48.347	20.53
48.308	20.53
48.288	20.53
48.25	20.55
48.23	20.55
48.211	20.55
48.191	20.55
48.114	20.55
48.056	20.55
48.056	20.55
48.036	20.589
47.997	20.589
47.958	20.589
47.939	20.589
47.9	20.589
47.881	20.589
47.823	20.589
47.784	20.589
47.745	20.589
47.726	20.589
47.667	20.589
47.667	20.589
47.648	20.589
47.59	20.608
47.57	20.608
47.551	20.627
47.473	20.647
47.454	20.647
47.434	20.647
47.376	20.647
47.357	20.666
47.299	20.666
47.24	20.686
47.24	20.686
47.202	20.686
47.182	20.686
47.163	20.705
47.105	20.724
47.046	20.724
47.046	20.744
46.988	20.744
46.969	20.744
46.91	20.744
46.891	20.763
46.794	20.763
46.794	20.763
46.775	20.763
46.736	20.783
46.716	20.783
46.658	20.783
46.619	20.783
46.58	20.783
46.542	20.802
46.522	20.841
46.464	20.841
46.425	20.86
46.367	20.88
46.367	20.88
46.309	20.88
46.27	20.899
46.231	20.899
46.212	20.919
46.154	20.919
46.134	20.919
46.095	20.957
46.056	20.977
45.998	20.977
45.979	20.996
45.921	21.035
45.921	21.035
45.901	21.054
45.882	21.054
45.824	21.074
45.785	21.074
45.727	21.093
45.707	21.113
45.688	21.132
45.649	21.132
45.629	21.132
45.61	21.132
45.532	21.132
45.532	21.132
45.494	21.151
45.455	21.171
45.455	21.171
45.416	21.171
45.397	21.171
45.377	21.19
45.338	21.21
45.3	21.229
45.28	21.248
45.222	21.268
45.164	21.287
45.164	21.287
45.144	21.287
45.125	21.307
45.086	21.307
45.067	21.326
45.047	21.346
45.008	21.384
44.97	21.384
44.97	21.404
44.95	21.404
44.892	21.404
44.814	21.404
44.814	21.404
44.775	21.404
44.775	21.404
44.756	21.423
44.717	21.423
44.698	21.423
44.659	21.443
44.62	21.443
44.601	21.443
44.562	21.443
44.523	21.462
44.484	21.481
44.484	21.481
44.465	21.481
44.446	21.501
44.407	21.501
44.368	21.501
44.349	21.501
44.31	21.52
44.271	21.52
44.232	21.52
44.174	21.54
44.174	21.54
44.116	21.54
44.116	21.54
44.077	21.559
44.057	21.559
44.038	21.578
43.999	21.617
43.96	21.637
43.922	21.637
43.902	21.637
43.844	21.617
43.844	21.617
43.844	21.617
43.805	21.617
43.805	21.617
43.747	21.617
43.708	21.637
43.689	21.637
43.63	21.637
43.592	21.637
43.592	21.637
43.572	21.656
43.553	21.656
43.514	21.675
43.495	21.675
43.436	21.675
43.436	21.675
43.397	21.695
43.378	21.695
43.359	21.695
43.339	21.695
43.32	21.734
43.281	21.753
43.262	21.772
43.242	21.772
43.203	21.792
43.165	21.811
43.106	21.831
43.106	21.831
43.029	21.87
43.029	21.928
43.009	21.928
42.971	21.947
42.932	21.947
42.912	21.967
42.893	21.967
42.854	21.967
42.815	21.986
42.776	21.986
42.718	22.005
42.718	22.005
42.66	22.025
42.66	22.025
42.621	22.044
42.602	22.064
42.582	22.064
42.544	22.083
42.505	22.102
42.485	22.102
42.446	22.141
42.427	22.141
42.408	22.18
42.408	22.18
42.349	22.199
42.311	22.219
42.291	22.219
42.233	22.219
42.194	22.219
42.175	22.219
42.136	22.219
42.078	22.258
42.058	22.277
42.019	22.277
41.961	22.277
41.961	22.277
41.922	22.277
41.884	22.277
41.864	22.277
41.825	22.277
41.767	22.277
41.728	22.297
41.709	22.316
41.67	22.316
41.631	22.335
41.631	22.335
41.534	22.355
41.534	22.355
41.495	22.374
41.437	22.374
41.418	22.374
41.379	22.394
41.34	22.413
41.301	22.413
41.282	22.432
41.263	22.452
41.224	22.452
41.166	22.491
41.068	22.51
41.068	22.51
41.03	22.529
40.991	22.549
40.952	22.568
40.933	22.568
40.874	22.588
40.836	22.607
40.797	22.626
40.758	22.626
40.739	22.646
40.7	22.665
40.603	22.704
40.603	22.704
40.583	22.724
40.544	22.724
40.506	22.743
40.467	22.743
40.447	22.762
40.389	22.782
40.35	22.782
40.312	22.801
40.273	22.801
40.253	22.821
40.156	22.84
40.156	22.84
40.117	22.84
40.079	22.84
40.059	22.84
40.001	22.859
39.943	22.859
39.923	22.859
39.885	22.859
39.846	22.859
39.768	22.859
39.749	22.859
39.69	22.859
39.69	22.859
39.671	22.859
39.613	22.859
39.574	22.859
39.535	22.859
39.496	22.859
39.496	22.84
39.399	22.859
39.361	22.859
39.302	22.879
39.283	22.879
39.166	22.879
39.166	22.879
39.128	22.898
39.089	22.898
39.05	22.918
39.011	22.918
38.992	22.918
38.934	22.918
38.895	22.937
38.856	22.937
38.817	22.937
38.798	22.937
38.72	22.956
38.72	22.956
38.681	22.956
38.642	22.956
38.604	22.956
38.584	22.956
38.545	22.956
38.507	22.956
38.468	22.976
38.429	22.976
38.39	22.976
38.332	22.976
38.293	22.976
38.293	22.976
38.254	22.995
38.215	23.015
38.196	23.034
38.157	23.034
38.118	23.034
38.099	23.034
38.06	23.034
38.021	23.053
38.002	23.073
37.944	23.092
37.885	23.092
37.885	23.092
37.866	23.092
37.827	23.112
37.788	23.112
37.73	23.112
37.691	23.112
37.653	23.112
37.633	23.112
37.614	23.112
37.575	23.131
37.536	23.131
37.458	23.189
37.458	23.189
37.42	23.209
37.381	23.209
37.342	23.209
37.303	23.228
37.264	23.248
37.245	23.248
37.206	23.267
37.187	23.286
37.148	23.306
37.129	23.306
37.07	23.325
37.07	23.325
37.051	23.325
37.012	23.345
36.973	23.345
36.954	23.345
36.934	23.345
36.915	23.345
36.876	23.364
36.857	23.364
36.818	23.364
36.799	23.364
36.74	23.364
36.74	23.364
36.74	23.364
36.721	23.364
36.682	23.364
36.663	23.325
36.643	23.306
36.624	23.306
36.605	23.306
36.585	23.286
36.566	23.267
36.546	23.267
36.469	23.267
36.469	23.267
36.43	23.286
36.41	23.286
36.372	23.306
36.333	23.306
36.313	23.306
36.275	23.325
36.255	23.325
36.236	23.325
36.216	23.325
36.197	23.345
36.139	23.345
36.139	23.345
36.119	23.345
36.1	23.345
36.042	23.345
36.022	23.345
36.003	23.345
35.964	23.364
35.925	23.364
35.886	23.364
35.848	23.364
35.828	23.364
35.77	23.345
35.77	23.345
35.731	23.345
35.692	23.325
35.673	23.325
35.634	23.306
35.615	23.306
35.595	23.306
35.576	23.306
35.537	23.306
35.498	23.306
35.459	23.286
35.401	23.286
35.401	23.286
35.382	23.286
35.362	23.286
35.343	23.267
35.343	23.267
35.304	23.267
35.285	23.267
35.265	23.267
35.207	23.267
35.207	23.267
35.168	23.267
35.129	23.267
35.129	23.267
35.129	23.267
35.091	23.248
35.052	23.248
35.032	23.248
35.013	23.248
34.974	23.228
34.935	23.228
34.916	23.228
34.877	23.228
34.838	23.228
34.78	23.228
34.78	23.228
34.761	23.228
34.722	23.228
34.702	23.228
34.683	23.209
34.664	23.209
34.625	23.228
34.605	23.228
34.567	23.248
34.547	23.267
34.508	23.267
34.45	23.286
34.45	23.286
34.431	23.286
34.411	23.286
34.392	23.306
34.353	23.306
34.334	23.306
34.314	23.325
34.275	23.364
34.237	23.383
34.217	23.403
34.198	23.403
34.14	23.461
34.14	23.461
34.12	23.48
34.101	23.5
34.062	23.519
34.023	23.539
34.004	23.558
33.965	23.577
33.946	23.577
33.926	23.577
33.907	23.597
33.887	23.597
33.79	23.616
33.79	23.616
33.751	23.616
33.732	23.616
33.713	23.616
33.674	23.616
33.654	23.616
33.616	23.616
33.577	23.616
33.538	23.597
33.519	23.597
33.48	23.597
33.422	23.597
33.422	23.597
33.363	23.597
33.324	23.597
33.286	23.597
33.266	23.597
33.247	23.597
33.208	23.597
33.15	23.597
33.13	23.597
33.072	23.597
32.995	23.597
32.936	23.597
32.936	23.597
32.917	23.597
32.859	23.597
32.839	23.636
32.8	23.636
32.762	23.655
32.742	23.655
32.723	23.655
32.684	23.655
32.665	23.655
32.645	23.655
32.568	23.655
32.568	23.655
32.568	23.655
32.568	23.655
32.548	23.636
32.529	23.636
32.529	23.636
32.509	23.636
32.49	23.616
32.47	23.616
32.47	23.597
32.47	23.597
32.432	23.597
32.432	23.597
32.432	23.577
32.393	23.577
32.373	23.577
32.373	23.558
32.354	23.558
32.335	23.558
32.296	23.539
32.296	23.539
32.276	23.539
32.238	23.539
32.199	23.519
32.199	23.519
32.199	23.519
32.179	23.519
32.16	23.5
32.102	23.48
32.063	23.461
32.024	23.461
31.985	23.442
31.966	23.442
31.946	23.422
31.888	23.403
31.83	23.383
31.83	23.383
31.772	23.383
31.733	23.364
31.694	23.364
31.675	23.364
31.636	23.364
31.578	23.364
31.539	23.364
31.5	23.364
31.481	23.345
31.422	23.345
31.364	23.345
31.364	23.345
31.325	23.345
31.306	23.345
31.248	23.345
31.209	23.345
31.17	23.345
31.151	23.345
31.112	23.364
31.092	23.364
31.054	23.364
31.015	23.364
30.957	23.364
30.957	23.364
30.918	23.364
30.879	23.364
30.86	23.364
30.821	23.364
30.801	23.364
30.763	23.364
30.743	23.383
30.724	23.383
30.685	23.383
30.646	23.383
30.568	23.383
30.568	23.383
30.549	23.383
30.491	23.383
30.452	23.383
30.433	23.403
30.413	23.403
30.374	23.403
30.355	23.422
30.336	23.422
30.297	23.422
30.258	23.422
30.161	23.422
30.161	23.422
30.141	23.422
30.122	23.422
30.083	23.422
30.044	23.422
30.006	23.422
29.967	23.422
29.909	23.422
29.889	23.422
29.831	23.422
29.812	23.422
29.714	23.422
29.714	23.422
29.656	23.422
29.598	23.422
29.559	23.442
29.52	23.442
29.501	23.442
29.462	23.442
29.423	23.442
29.385	23.442
29.326	23.442
29.287	23.442
29.21	23.442
29.21	23.442
29.171	23.442
29.132	23.442
29.113	23.442
29.074	23.442
29.035	23.442
28.996	23.442
28.977	23.442
28.958	23.442
28.938	23.422
28.899	23.422
28.86	23.383
28.86	23.383
28.822	23.383
28.802	23.364
28.783	23.345
28.783	23.325
28.783	23.306
28.763	23.286
28.744	23.267
28.705	23.228
28.705	23.209
28.666	23.17
28.608	23.131
28.608	23.131
28.569	23.092
28.55	23.092
28.492	23.073
28.453	23.073
28.434	23.053
28.414	23.034
28.375	23.015
28.356	23.015
28.336	22.995
28.298	22.976
28.259	22.937
28.259	22.937
28.239	22.918
28.22	22.918
28.201	22.898
28.162	22.879
28.142	22.859
28.123	22.84
28.084	22.821
28.045	22.801
28.045	22.782
28.007	22.762
27.948	22.724
27.948	22.724
27.948	22.724
27.909	22.704
27.89	22.685
27.89	22.685
27.851	22.665
27.812	22.646
27.793	22.626
27.774	22.607
27.735	22.607
27.696	22.588
27.657	22.568
27.657	22.568
27.638	22.568
27.618	22.549
27.58	22.529
27.541	22.51
27.502	22.491
27.502	22.491
27.424	22.471
27.385	22.471
27.366	22.452
27.347	22.452
27.269	22.452
27.269	22.452
27.23	22.452
27.211	22.452
27.191	22.452
27.153	22.452
27.133	22.452
27.075	22.452
27.056	22.452
27.017	22.452
26.978	22.452
26.958	22.452
26.881	22.452
26.881	22.452
26.842	22.452
26.823	22.452
26.784	22.452
26.726	22.452
26.687	22.452
26.667	22.452
26.648	22.452
26.609	22.452
26.59	22.452
26.551	22.452
26.473	22.452
26.473	22.452
26.415	22.452
26.396	22.452
26.337	22.452
26.318	22.452
26.26	22.452
26.202	22.452
26.182	22.452
26.163	22.471
26.124	22.471
26.104	22.471
26.007	22.491
26.007	22.491
25.949	22.529
25.93	22.529
25.91	22.529
25.91	22.529
25.872	22.529
25.813	22.549
25.775	22.549
25.736	22.568
25.697	22.568
25.658	22.588
25.619	22.607
25.619	22.607
25.561	22.607
25.522	22.607
25.483	22.646
25.445	22.646
25.425	22.646
25.386	22.646
25.348	22.646
25.309	22.646
25.27	22.646
25.231	22.646
25.153	22.646
25.153	22.646
25.115	22.646
25.056	22.646
25.037	22.646
24.979	22.646
24.959	22.646
24.94	22.646
24.882	22.646
24.862	22.646
24.824	22.665
24.785	22.665
24.726	22.665
24.726	22.665
24.707	22.665
24.649	22.665
24.591	22.665
24.571	22.685
24.552	22.685
24.513	22.685
24.474	22.704
24.435	22.704
24.397	22.724
24.358	22.724
24.28	22.743
24.28	22.743
24.261	22.743
24.222	22.743
24.183	22.743
24.164	22.743
24.144	22.762
24.105	22.762
24.067	22.782
24.047	22.782
24.008	22.782
23.97	22.801
23.911	22.821
23.911	22.821
23.873	22.84
23.834	22.859
23.814	22.859
23.795	22.859
23.756	22.859
23.737	22.859
23.717	22.859
23.678	22.859
23.659	22.859
23.62	22.859
23.523	22.898
23.523	22.898
23.504	22.898
23.484	22.898
23.446	22.898
23.426	22.918
23.387	22.918
23.368	22.937
23.348	22.937
23.329	22.956
23.31	22.956
23.271	22.995
23.251	23.015
23.251	23.015
23.232	23.015
23.193	23.034
23.174	23.034
23.135	23.034
23.116	23.034
23.077	23.053
23.019	23.073
22.98	23.073
22.921	23.073
22.921	23.073
22.844	23.092
22.844	23.092
22.824	23.112
22.786	23.131
22.747	23.131
22.708	23.131
22.669	23.151
22.65	23.131
22.63	23.131
22.592	23.151
22.553	23.17
22.514	23.17
22.436	23.189
22.436	23.189
22.397	23.189
22.359	23.189
22.339	23.209
22.32	23.209
22.262	23.228
22.223	23.228
22.223	23.228
22.203	23.228
22.165	23.248
22.126	23.248
22.048	23.248
22.048	23.248
21.99	23.228
21.97	23.228
21.932	23.228
21.912	23.209
21.893	23.209
21.873	23.189
21.835	23.189
21.815	23.189
21.796	23.189
21.738	23.17
21.679	23.17
21.679	23.17
21.641	23.151
21.621	23.17
21.602	23.17
21.563	23.17
21.543	23.17
21.505	23.17
21.466	23.17
21.446	23.17
21.427	23.17
21.408	23.17
21.311	23.151
21.311	23.151
21.252	23.151
21.233	23.151
21.214	23.151
21.194	23.151
21.155	23.151
21.116	23.151
21.097	23.131
21.058	23.151
21.019	23.151
20.981	23.151
20.922	23.151
20.922	23.151
20.903	23.151
20.884	23.131
20.864	23.112
20.825	23.131
20.806	23.112
20.806	23.131
20.767	23.131
20.748	23.131
20.728	23.131
20.69	23.131
20.631	23.112
20.631	23.112
20.592	23.112
20.534	23.112
20.515	23.092
20.495	23.092
20.457	23.092
20.437	23.073
20.398	23.073
20.36	23.073
20.34	23.053
20.301	23.034
20.243	23.034
20.243	23.034
20.204	23.034
20.185	23.034
20.146	23.015
20.146	22.995
20.127	22.995
20.088	22.995
20.068	22.976
20.049	22.976
20.03	22.976
20.01	22.976
19.971	22.976
19.971	22.976
19.952	22.956
19.913	22.956
19.874	22.956
19.836	22.956
19.797	22.956
19.758	22.956
19.719	22.937
19.7	22.937
19.661	22.937
19.641	22.918
19.583	22.918
19.583	22.918
19.525	22.918
19.486	22.937
19.467	22.937
19.447	22.937
19.447	22.937
19.409	22.937
19.37	22.937
19.35	22.956
19.311	22.956
19.292	22.956
19.214	22.976
19.214	22.976
19.195	22.976
19.176	22.976
19.137	22.976
19.098	22.976
19.079	22.995
19.059	23.015
19.001	23.015
18.982	23.015
18.943	23.015
18.923	23.015
18.865	23.034
18.865	23.034
18.807	23.034
18.787	23.053
18.749	23.034
18.71	23.034
18.69	23.034
18.652	23.053
18.613	23.034
18.574	23.034
18.535	23.034
18.496	23.034
18.438	23.015
18.438	23.015
18.438	23.015
18.399	22.995
18.36	22.976
18.302	22.995
18.283	22.976
18.263	22.956
18.205	22.956
18.166	22.918
18.147	22.918
18.128	22.879
18.011	22.859
18.011	22.859
17.992	22.859
17.953	22.859
17.914	22.859
17.895	22.84
17.856	22.821
17.817	22.821
17.778	22.801
17.72	22.782
17.642	22.782
17.604	22.782
17.545	22.762
17.545	22.762
17.487	22.743
17.468	22.743
17.409	22.724
17.332	22.704
17.332	22.704
17.274	22.685
17.254	22.685
17.196	22.665
17.157	22.646
17.099	22.646
17.021	22.626
17.021	22.626
16.963	22.626
16.944	22.626
16.885	22.626
16.847	22.607
16.788	22.588
16.769	22.588
16.73	22.568
16.691	22.568
16.653	22.568
16.594	22.549
16.536	22.549
16.536	22.549
16.458	22.549
16.42	22.51
16.4	22.491
16.381	22.491
16.323	22.491
16.303	22.491
16.264	22.471
16.206	22.471
16.167	22.471
16.148	22.452
16.09	22.432
16.09	22.432
16.051	22.432
16.012	22.413
15.954	22.432
15.915	22.413
15.876	22.413
15.837	22.413
15.799	22.394
15.779	22.394
15.76	22.394
15.721	22.394
15.663	22.394
15.663	22.394
15.624	22.394
15.585	22.394
15.546	22.374
15.527	22.394
15.469	22.413
15.43	22.413
15.391	22.413
15.352	22.413
15.352	22.413
15.313	22.413
15.275	22.432
15.275	22.432
15.216	22.491
15.197	22.491
15.158	22.471
15.139	22.471
15.061	22.452
15.061	22.452
15.022	22.471
14.983	22.471
14.945	22.452
14.925	22.452
14.848	22.471
14.848	22.471
14.809	22.471
14.77	22.471
14.75	22.491
14.731	22.491
14.731	22.491
14.712	22.491
14.692	22.491
14.673	22.529
14.634	22.529
14.615	22.549
14.576	22.588
14.576	22.588
14.556	22.588
14.518	22.588
14.498	22.607
14.479	22.607
14.479	22.607
14.459	22.607
14.44	22.607
14.401	22.607
14.362	22.626
14.324	22.626
14.265	22.646
14.265	22.646
14.226	22.646
14.188	22.646
14.168	22.646
14.129	22.646
14.11	22.646
14.071	22.646
14.052	22.646
14.013	22.646
13.974	22.646
13.935	22.646
13.838	22.665
13.838	22.665
13.819	22.665
13.799	22.665
13.741	22.665
13.722	22.685
13.683	22.685
13.644	22.685
13.586	22.685
13.567	22.685
13.508	22.685
13.47	22.685
13.353	22.685
13.353	22.685
13.314	22.685
13.256	22.685
13.217	22.685
13.178	22.685
13.12	22.685
13.062	22.685
13.023	22.685
12.984	22.685
12.945	22.685
12.907	22.685
12.81	22.646
12.81	22.646
12.771	22.646
12.732	22.646
12.693	22.626
12.654	22.626
12.616	22.607
12.557	22.626
12.538	22.626
12.499	22.626
12.46	22.626
12.421	22.626
12.324	22.626
12.324	22.626
12.286	22.626
12.247	22.607
12.227	22.588
12.189	22.588
12.15	22.588
12.092	22.568
12.053	22.588
12.014	22.568
11.956	22.568
11.936	22.568
11.859	22.568
11.859	22.568
11.82	22.568
11.8	22.568
11.742	22.568
11.723	22.549
11.684	22.549
11.665	22.549
11.587	22.568
11.548	22.588
11.509	22.568
11.47	22.568
11.373	22.568
11.373	22.568
11.335	22.568
11.315	22.549
11.257	22.568
11.218	22.549
11.179	22.549
11.121	22.568
11.063	22.588
11.024	22.607
10.985	22.607
10.966	22.568
10.869	22.549
10.869	22.549
10.811	22.529
10.772	22.491
10.733	22.529
10.694	22.51
10.655	22.51
10.616	22.51
10.597	22.491
10.578	22.471
10.5	22.491
10.481	22.452
10.403	22.452
10.403	22.452
10.364	22.452
10.306	22.432
10.267	22.413
10.248	22.394
10.17	22.413
10.112	22.413
10.092	22.413
10.034	22.413
10.015	22.394
9.976	22.394
9.8984	22.374
9.8984	22.374
9.8401	22.374
9.8401	22.374
9.8013	22.374
9.7431	22.374
9.7237	22.374
9.6849	22.374
9.6655	22.374
9.6266	22.335
9.5878	22.335
9.549	22.335
9.4714	22.316
9.4714	22.316
9.452	22.297
9.4131	22.297
9.3743	22.297
9.3355	22.297
9.2967	22.297
9.2385	22.297
9.1996	22.277
9.1802	22.258
9.1414	22.258
9.1026	22.219
9.025	22.219
9.025	22.219
8.9862	22.219
8.9279	22.219
8.8891	22.219
8.8503	22.238
8.8309	22.238
8.8115	22.219
8.7727	22.219
8.7338	22.219
8.6756	22.219
8.6562	22.219
8.5786	22.199
8.5786	22.199
8.5398	22.199
8.5203	22.219
8.4815	22.238
8.4427	22.238
8.4039	22.219
8.3845	22.219
8.3263	22.199
8.3263	22.18
8.2874	22.18
8.2486	22.161
8.171	22.161
8.171	22.161
8.1322	22.161
8.074	22.161
8.0351	22.141
7.9963	22.141
7.9575	22.141
7.9187	22.141
7.8799	22.122
7.841	22.122
7.8022	22.102
7.7634	22.102
7.6664	22.102
7.6664	22.102
7.6276	22.102
7.5693	22.102
7.5499	22.102
7.5111	22.083
7.4917	22.044
7.4335	22.025
7.4141	22.025
7.3558	22.044
7.3364	22.044
7.2782	22.025
7.2006	22.005
7.2006	22.005
7.1812	21.967
7.1423	21.967
7.1035	21.967
7.0453	21.967
7.0065	21.967
6.9871	21.967
6.9677	21.947
6.9094	21.947
6.89	21.928
6.8512	21.928
6.7736	21.908
6.7736	21.908
6.7348	21.908
6.7348	21.85
6.6765	21.87
6.6377	21.85
6.5989	21.831
6.5601	21.811
6.5213	21.792
6.5213	21.772
6.5019	21.772
6.4825	21.772
6.4436	21.734
6.4436	21.734
6.4048	21.734
6.4242	21.714
6.4048	21.695
6.4048	21.695
6.3854	21.675
6.366	21.675
6.366	21.637
6.366	21.617
6.3272	21.598
6.2884	21.578
6.2884	21.559
6.2884	21.559
6.269	21.54
6.269	21.52
6.269	21.501
6.2301	21.462
6.2107	21.423
6.1913	21.404
6.1525	21.384
6.1331	21.365
6.1137	21.365
6.0749	21.346
6.0361	21.287
6.0361	21.287
6.0361	21.287
6.0361	21.287
6.0166	21.268
5.9972	21.268
5.9778	21.248
5.9584	21.229
5.939	21.229
5.939	21.229
5.9196	21.21
5.8808	21.19
5.842	21.151
5.842	21.151
5.7837	21.132
5.7837	21.113
5.7449	21.093
5.7061	21.093
5.6673	21.074
5.6285	21.074
5.6091	21.074
5.5703	21.054
5.5508	21.035
5.5314	21.035
5.4344	21.016
5.4344	21.016
5.415	21.016
5.415	20.996
[truncated: 155 more rows]
