# Supplementary material for: Ant collective cognition allows for efficient navigation through disordered environments
Source: eLife. 2020 May 12;9:e55195. doi: 10.7554/eLife.55195 (PMC7332297; doi:10.7554/eLife.55195)
Supplement: Source data 2. — Format is X,Y coordinates as a function of time. Time interval between samples is 0.04 s, except for videos 1440005 and 1440011, where the time interval is 0.02 s. [file elife-55195-data2.zip › 1150006_100_load_trajectory.txt]

67.646	20.681
67.646	20.662
67.626	20.642
67.626	20.642
67.626	20.623
67.607	20.623
67.607	20.603
67.587	20.603
67.587	20.603
67.587	20.603
67.587	20.584
67.549	20.565
67.549	20.565
67.549	20.545
67.549	20.545
67.529	20.545
67.529	20.545
67.529	20.545
67.529	20.545
67.51	20.526
67.51	20.526
67.49	20.506
67.471	20.506
67.471	20.506
67.471	20.506
67.451	20.506
67.451	20.487
67.432	20.487
67.432	20.487
67.432	20.487
67.432	20.487
67.412	20.487
67.393	20.467
67.373	20.467
67.373	20.467
67.334	20.467
67.334	20.467
67.334	20.467
67.315	20.467
67.295	20.467
67.295	20.467
67.276	20.467
67.256	20.467
67.237	20.448
67.237	20.448
67.198	20.448
67.198	20.448
67.159	20.467
67.159	20.467
67.139	20.448
67.12	20.448
67.12	20.448
67.1	20.428
67.081	20.428
67.081	20.409
67.061	20.409
67.042	20.409
67.042	20.389
67.022	20.389
67.022	20.37
67.022	20.37
66.983	20.37
66.983	20.37
66.983	20.37
66.964	20.37
66.964	20.37
66.964	20.37
66.964	20.37
66.925	20.37
66.925	20.37
66.905	20.37
66.886	20.37
66.886	20.37
66.866	20.37
66.847	20.37
66.847	20.37
66.808	20.37
66.808	20.37
66.788	20.37
66.769	20.37
66.769	20.37
66.769	20.37
66.749	20.37
66.71	20.37
66.71	20.37
66.71	20.37
66.71	20.37
66.691	20.37
66.691	20.37
66.691	20.37
66.671	20.37
66.652	20.35
66.652	20.35
66.632	20.35
66.632	20.35
66.593	20.35
66.593	20.35
66.593	20.35
66.554	20.35
66.535	20.35
66.535	20.37
66.515	20.37
66.496	20.37
66.476	20.37
66.457	20.37
66.457	20.37
66.437	20.37
66.418	20.37
66.418	20.37
66.418	20.37
66.398	20.37
66.359	20.35
66.359	20.331
66.359	20.35
66.359	20.35
66.34	20.35
66.34	20.35
66.301	20.35
66.301	20.331
66.301	20.331
66.301	20.331
66.281	20.35
66.281	20.35
66.242	20.35
66.223	20.35
66.203	20.35
66.203	20.35
66.184	20.35
66.164	20.331
66.145	20.331
66.164	20.331
66.145	20.331
66.145	20.331
66.106	20.331
66.106	20.331
66.106	20.331
66.067	20.311
66.067	20.311
66.047	20.311
66.028	20.311
66.008	20.331
66.008	20.331
65.989	20.331
65.989	20.311
65.989	20.311
65.989	20.311
65.969	20.311
65.95	20.311
65.95	20.311
65.911	20.311
65.911	20.311
65.872	20.331
65.872	20.331
65.852	20.331
65.813	20.311
65.813	20.311
65.813	20.311
65.794	20.311
65.794	20.292
65.794	20.292
65.774	20.311
65.774	20.311
65.774	20.292
65.755	20.292
65.755	20.292
65.755	20.292
65.735	20.292
65.735	20.292
65.735	20.292
65.735	20.272
65.735	20.272
65.716	20.272
65.716	20.272
65.696	20.272
65.677	20.233
65.677	20.233
65.677	20.233
65.696	20.233
65.696	20.233
65.638	20.214
65.638	20.214
65.638	20.214
65.638	20.214
65.638	20.214
65.657	20.214
65.638	20.214
65.638	20.194
65.599	20.194
65.599	20.214
65.58	20.214
65.56	20.214
65.541	20.233
65.541	20.233
65.541	20.233
65.541	20.233
65.541	20.233
65.502	20.253
65.482	20.253
65.463	20.272
65.463	20.272
65.463	20.272
65.443	20.292
65.424	20.311
65.404	20.311
65.404	20.311
65.385	20.331
65.365	20.331
65.346	20.331
65.346	20.331
65.346	20.35
65.346	20.35
65.326	20.37
65.326	20.409
65.326	20.409
65.307	20.389
65.268	20.409
65.268	20.409
65.268	20.428
65.248	20.428
65.229	20.448
65.229	20.448
65.209	20.467
65.209	20.467
65.209	20.467
65.19	20.467
65.19	20.487
65.17	20.487
65.151	20.526
65.151	20.526
65.131	20.526
65.131	20.526
65.112	20.545
65.112	20.545
65.092	20.565
65.092	20.565
65.092	20.565
65.073	20.565
65.053	20.584
65.053	20.584
65.053	20.584
65.053	20.584
65.053	20.584
65.034	20.584
65.034	20.603
65.014	20.603
64.975	20.603
64.975	20.623
64.956	20.623
64.956	20.623
64.936	20.642
64.936	20.642
64.917	20.642
64.917	20.642
64.917	20.642
64.917	20.662
64.897	20.662
64.897	20.662
64.878	20.662
64.878	20.681
64.858	20.701
64.839	20.701
64.839	20.701
64.839	20.72
64.839	20.72
64.839	20.72
64.839	20.72
64.819	20.72
64.819	20.74
64.8	20.74
64.78	20.759
64.78	20.759
64.78	20.759
64.78	20.779
64.78	20.779
64.761	20.779
64.761	20.779
64.761	20.779
64.761	20.798
64.761	20.818
64.741	20.818
64.722	20.818
64.722	20.837
64.722	20.857
64.722	20.857
64.722	20.857
64.702	20.876
64.702	20.876
64.702	20.876
64.702	20.876
64.683	20.876
64.683	20.876
64.683	20.896
64.683	20.896
64.663	20.915
64.644	20.915
64.644	20.915
64.644	20.935
64.644	20.935
64.624	20.935
64.585	20.974
64.585	20.974
64.566	20.993
64.546	20.993
64.527	20.993
64.527	21.013
64.507	21.013
64.488	21.013
64.468	21.013
64.449	21.032
64.429	21.032
64.429	21.052
64.39	21.052
64.39	21.052
64.39	21.071
64.371	21.071
64.351	21.071
64.351	21.071
64.332	21.071
64.312	21.071
64.312	21.091
64.312	21.091
64.312	21.091
64.293	21.091
64.293	21.091
64.293	21.091
64.293	21.11
64.254	21.13
64.254	21.13
64.234	21.169
64.234	21.188
64.195	21.208
64.195	21.208
64.176	21.227
64.156	21.227
64.156	21.227
64.137	21.247
64.137	21.247
64.098	21.266
64.078	21.266
64.078	21.266
64.059	21.266
64.039	21.266
64.039	21.286
64.02	21.286
64	21.286
63.981	21.286
63.981	21.286
63.981	21.286
63.981	21.286
63.981	21.266
63.981	21.305
63.981	21.325
63.942	21.364
63.942	21.364
63.923	21.364
63.923	21.383
63.923	21.403
63.903	21.403
63.884	21.403
63.845	21.442
63.845	21.442
63.845	21.442
63.825	21.461
63.825	21.461
63.806	21.461
63.806	21.461
63.767	21.5
63.747	21.52
63.747	21.52
63.728	21.52
63.728	21.52
63.689	21.539
63.689	21.539
63.689	21.539
63.689	21.539
63.669	21.539
63.65	21.539
63.65	21.539
63.63	21.539
63.611	21.578
63.591	21.578
63.572	21.598
63.552	21.598
63.552	21.598
63.552	21.598
63.552	21.598
63.552	21.598
63.552	21.598
63.552	21.598
63.552	21.598
63.552	21.598
63.552	21.598
63.552	21.578
63.552	21.559
63.552	21.559
63.552	21.559
63.552	21.559
63.552	21.559
63.552	21.559
63.552	21.559
63.552	21.539
63.533	21.52
63.533	21.52
63.533	21.52
63.533	21.52
63.533	21.52
63.533	21.52
63.533	21.5
63.533	21.5
63.533	21.5
63.533	21.5
63.533	21.5
63.533	21.5
63.552	21.5
63.552	21.461
63.552	21.481
63.552	21.481
63.552	21.481
63.552	21.461
63.552	21.461
63.552	21.461
63.552	21.422
63.552	21.422
63.552	21.422
63.552	21.422
63.552	21.422
63.552	21.422
63.552	21.422
63.552	21.403
63.533	21.403
63.513	21.383
63.513	21.383
63.513	21.383
63.494	21.364
63.494	21.364
63.494	21.344
63.474	21.325
63.474	21.325
63.455	21.305
63.455	21.305
63.435	21.286
63.435	21.286
63.435	21.286
63.435	21.266
63.435	21.266
63.416	21.266
63.416	21.266
63.416	21.266
63.396	21.247
63.396	21.247
63.377	21.227
63.357	21.227
63.357	21.227
63.357	21.227
63.357	21.227
63.357	21.208
63.357	21.208
63.357	21.188
63.357	21.188
63.357	21.188
63.357	21.169
63.357	21.169
63.338	21.149
63.357	21.149
63.338	21.13
63.338	21.13
63.338	21.13
63.338	21.13
63.338	21.13
63.318	21.13
63.318	21.13
63.318	21.13
63.318	21.13
63.318	21.13
63.318	21.13
63.318	21.149
63.318	21.149
63.318	21.13
63.318	21.11
63.299	21.091
63.299	21.091
63.279	21.071
63.279	21.071
63.26	21.071
63.26	21.052
63.24	21.052
63.24	21.032
63.24	21.032
63.221	21.013
63.201	21.013
63.201	21.013
63.201	20.993
63.201	20.993
63.182	20.993
63.182	20.974
63.182	20.974
63.162	20.974
63.143	20.974
63.123	20.954
63.143	20.954
63.123	20.954
63.123	20.954
63.104	20.954
63.104	20.915
63.104	20.915
63.104	20.915
63.123	20.915
63.123	20.896
63.143	20.896
63.143	20.896
63.143	20.876
63.162	20.876
63.162	20.876
63.182	20.857
63.182	20.857
63.182	20.818
63.182	20.818
63.201	20.818
63.201	20.779
63.221	20.759
63.221	20.759
63.221	20.759
63.221	20.759
63.24	20.759
63.24	20.759
63.24	20.74
63.279	20.74
63.279	20.74
63.279	20.74
63.299	20.74
63.299	20.74
63.299	20.74
63.318	20.74
63.318	20.74
63.318	20.74
63.338	20.74
63.357	20.74
63.357	20.74
63.357	20.74
63.396	20.74
63.396	20.74
63.396	20.74
63.396	20.72
63.416	20.72
63.416	20.72
63.416	20.74
63.435	20.72
63.435	20.72
63.474	20.74
63.494	20.74
63.513	20.74
63.513	20.72
63.513	20.72
63.513	20.701
63.533	20.72
63.533	20.701
63.533	20.701
63.533	20.701
63.572	20.701
63.572	20.701
63.572	20.701
63.572	20.701
63.591	20.701
63.611	20.701
63.611	20.701
63.63	20.701
63.63	20.701
63.65	20.701
63.669	20.701
63.669	20.72
63.669	20.72
63.689	20.72
63.689	20.72
63.689	20.72
63.689	20.72
63.689	20.72
63.689	20.72
63.689	20.74
63.689	20.74
63.708	20.74
63.708	20.72
63.708	20.72
63.728	20.74
63.728	20.74
63.747	20.74
63.747	20.759
63.767	20.74
63.786	20.759
63.786	20.759
63.806	20.74
63.806	20.759
63.825	20.74
63.845	20.74
63.845	20.759
63.845	20.74
63.845	20.74
63.845	20.72
63.864	20.72
63.864	20.72
63.864	20.72
63.864	20.72
63.864	20.72
63.864	20.72
63.864	20.72
63.884	20.72
63.884	20.72
63.884	20.72
63.884	20.72
63.884	20.701
63.884	20.701
63.884	20.701
63.923	20.681
63.923	20.681
63.923	20.681
63.903	20.681
63.903	20.681
63.903	20.681
63.923	20.681
63.923	20.662
63.923	20.662
63.942	20.662
63.942	20.662
63.942	20.662
63.942	20.662
63.942	20.662
63.942	20.662
63.942	20.642
63.942	20.642
63.942	20.642
63.961	20.623
63.961	20.603
63.961	20.603
63.961	20.603
63.961	20.603
63.961	20.584
63.961	20.545
63.961	20.545
63.942	20.526
63.942	20.526
63.923	20.506
63.903	20.506
63.884	20.487
63.884	20.487
63.884	20.487
63.884	20.487
63.884	20.467
63.884	20.448
63.884	20.428
63.884	20.428
63.884	20.428
63.884	20.428
63.884	20.409
63.864	20.409
63.864	20.409
63.864	20.409
63.864	20.409
63.864	20.409
63.864	20.389
63.864	20.389
63.864	20.35
63.864	20.35
63.864	20.35
63.864	20.331
63.864	20.331
63.864	20.331
63.864	20.331
63.864	20.311
63.864	20.311
63.864	20.311
63.864	20.311
63.864	20.292
63.864	20.292
63.864	20.292
63.864	20.272
63.864	20.272
63.864	20.272
63.864	20.253
63.864	20.233
63.864	20.233
63.864	20.233
63.864	20.233
63.864	20.233
63.864	20.233
63.864	20.233
63.864	20.233
63.864	20.233
63.864	20.233
63.864	20.233
63.864	20.233
63.864	20.233
63.864	20.233
63.864	20.233
63.864	20.233
63.864	20.233
63.864	20.233
63.864	20.233
63.864	20.233
63.864	20.233
63.864	20.233
63.864	20.233
63.864	20.233
63.864	20.233
63.864	20.233
63.864	20.233
63.864	20.233
63.864	20.233
63.864	20.233
63.864	20.233
63.864	20.233
63.864	20.233
63.864	20.233
63.864	20.233
63.864	20.233
63.864	20.233
63.864	20.233
63.864	20.233
63.864	20.233
63.864	20.233
63.864	20.233
63.864	20.233
63.864	20.233
63.864	20.233
63.864	20.233
63.864	20.233
63.864	20.233
63.864	20.233
63.864	20.233
63.864	20.233
63.864	20.233
63.864	20.233
63.864	20.233
63.864	20.233
63.864	20.233
63.884	20.233
63.884	20.233
63.884	20.233
63.884	20.233
63.884	20.233
63.884	20.233
63.884	20.233
63.884	20.233
63.884	20.233
63.884	20.233
63.884	20.233
63.884	20.233
63.884	20.233
63.884	20.233
63.884	20.233
63.884	20.233
63.884	20.233
63.884	20.233
63.884	20.233
63.884	20.233
63.884	20.233
63.884	20.233
63.884	20.233
63.884	20.233
63.884	20.233
63.884	20.233
63.884	20.233
63.884	20.233
63.884	20.233
63.884	20.233
63.884	20.233
63.884	20.233
63.884	20.233
63.884	20.233
63.884	20.233
63.884	20.233
63.884	20.233
63.884	20.233
63.884	20.233
63.884	20.233
63.884	20.233
63.884	20.233
63.884	20.233
63.884	20.233
63.884	20.233
63.884	20.233
63.884	20.233
63.884	20.233
63.884	20.233
63.884	20.233
63.884	20.233
63.884	20.233
63.884	20.233
63.884	20.233
63.884	20.233
63.884	20.233
63.884	20.233
63.884	20.233
63.884	20.233
63.884	20.233
63.884	20.233
63.864	20.233
63.864	20.233
63.864	20.233
63.864	20.233
63.864	20.214
63.864	20.194
63.864	20.175
63.845	20.175
63.845	20.175
63.845	20.175
63.845	20.175
63.845	20.155
63.845	20.155
63.825	20.155
63.825	20.155
63.786	20.136
63.767	20.116
63.767	20.116
63.728	20.097
63.728	20.097
63.708	20.097
63.708	20.077
63.708	20.077
63.689	20.077
63.689	20.077
63.669	20.058
63.63	20.058
63.611	20.038
63.611	20.038
63.611	20.019
63.591	19.999
63.591	19.999
63.591	19.999
63.552	19.98
63.552	19.98
63.533	19.96
63.533	19.941
63.533	19.941
63.513	19.921
63.494	19.921
63.494	19.921
63.494	19.902
63.474	19.882
63.474	19.882
63.455	19.863
63.435	19.843
63.435	19.843
63.435	19.843
63.416	19.824
63.416	19.824
63.396	19.824
63.396	19.824
63.377	19.804
63.357	19.804
63.357	19.785
63.338	19.785
63.338	19.765
63.26	19.746
63.26	19.746
63.24	19.726
63.24	19.707
63.221	19.707
63.182	19.687
63.162	19.687
63.162	19.687
63.143	19.668
63.104	19.668
63.084	19.668
63.065	19.648
63.026	19.629
63.026	19.629
63.006	19.609
62.987	19.609
62.987	19.609
62.987	19.609
62.967	19.59
62.948	19.57
62.928	19.57
62.909	19.551
62.909	19.551
62.87	19.531
62.831	19.512
62.831	19.512
62.811	19.493
62.811	19.473
62.792	19.473
62.772	19.434
62.753	19.434
62.733	19.415
62.733	19.415
62.733	19.415
62.714	19.395
62.675	19.376
62.655	19.356
62.655	19.356
62.636	19.356
62.597	19.317
62.597	19.317
62.597	19.298
62.577	19.298
62.577	19.259
62.558	19.259
62.558	19.239
62.538	19.239
62.519	19.22
62.48	19.181
62.48	19.181
62.46	19.162
62.441	19.162
62.441	19.142
62.421	19.123
62.402	19.123
62.382	19.103
62.363	19.103
62.343	19.084
62.343	19.064
62.304	19.045
62.304	19.045
62.304	19.045
62.285	19.025
62.265	19.006
62.227	18.986
62.207	18.986
62.188	18.967
62.149	18.928
62.11	18.908
62.09	18.889
62.09	18.869
62.051	18.85
62.032	18.83
62.032	18.83
62.032	18.811
62.012	18.811
61.973	18.791
61.954	18.772
61.934	18.752
61.915	18.752
61.895	18.733
61.876	18.713
61.856	18.694
61.837	18.694
61.817	18.674
61.817	18.674
61.778	18.655
61.778	18.635
61.759	18.616
61.739	18.596
61.72	18.596
61.7	18.596
61.681	18.577
61.661	18.557
61.642	18.538
61.622	18.518
61.603	18.499
61.603	18.499
61.583	18.479
61.583	18.479
61.564	18.479
61.544	18.44
61.525	18.421
61.505	18.421
61.486	18.401
61.466	18.382
61.447	18.382
61.427	18.382
61.388	18.343
61.388	18.343
61.388	18.323
61.349	18.323
61.349	18.323
61.31	18.323
61.291	18.304
61.271	18.304
61.232	18.265
61.213	18.245
61.193	18.226
61.174	18.226
61.135	18.206
61.135	18.206
61.096	18.206
61.096	18.206
61.076	18.206
61.076	18.206
61.057	18.206
61.037	18.187
61.018	18.187
60.979	18.167
60.959	18.167
60.94	18.148
60.901	18.128
60.901	18.128
60.901	18.128
60.881	18.128
60.881	18.128
60.862	18.109
60.842	18.109
60.823	18.109
60.803	18.07
60.784	18.07
60.764	18.05
60.745	18.031
60.706	18.011
60.706	18.011
60.706	18.011
60.706	18.011
60.667	17.992
60.667	17.992
60.647	17.992
60.628	17.992
60.608	17.972
60.589	17.972
60.569	17.953
60.55	17.953
60.531	17.933
60.531	17.933
60.511	17.933
60.492	17.914
60.492	17.894
60.472	17.894
60.453	17.894
60.433	17.894
60.433	17.875
60.414	17.875
60.394	17.855
60.375	17.836
60.355	17.816
60.355	17.816
60.336	17.797
60.316	17.777
60.297	17.758
60.297	17.758
60.277	17.758
60.277	17.738
60.258	17.738
60.258	17.719
60.238	17.719
60.199	17.719
60.18	17.719
60.18	17.719
60.16	17.719
60.141	17.719
60.121	17.719
60.121	17.699
60.102	17.719
60.102	17.719
60.102	17.699
60.082	17.699
60.082	17.699
60.082	17.68
60.063	17.66
60.063	17.66
60.063	17.66
60.043	17.66
60.043	17.621
60.024	17.621
60.024	17.602
60.004	17.582
59.985	17.563
59.965	17.563
59.965	17.563
59.946	17.563
59.946	17.543
59.946	17.543
59.946	17.524
59.926	17.524
59.926	17.524
59.907	17.504
59.907	17.504
59.887	17.504
59.887	17.504
59.868	17.485
59.868	17.485
59.868	17.485
59.868	17.485
59.868	17.485
59.868	17.485
59.868	17.485
59.868	17.485
59.868	17.485
59.868	17.466
59.868	17.446
59.868	17.446
59.868	17.446
59.868	17.427
59.868	17.427
59.868	17.407
59.868	17.407
59.868	17.388
59.848	17.388
59.848	17.388
59.829	17.388
59.809	17.388
59.809	17.368
59.79	17.349
59.77	17.349
59.77	17.329
59.712	17.31
59.712	17.31
59.712	17.31
59.692	17.31
59.692	17.29
59.673	17.271
59.653	17.251
59.634	17.212
59.634	17.212
59.634	17.212
59.595	17.212
59.595	17.212
59.595	17.212
59.595	17.212
59.595	17.212
59.575	17.173
59.556	17.134
59.517	17.115
59.517	17.115
59.517	17.115
59.478	17.076
59.478	17.056
59.478	17.056
59.458	17.056
59.439	17.056
59.419	17.017
59.419	17.017
59.4	16.978
59.38	16.959
59.38	16.959
59.341	16.959
59.341	16.959
59.341	16.959
59.341	16.959
59.322	16.959
59.322	16.939
59.283	16.92
59.283	16.842
59.283	16.842
59.244	16.822
59.224	16.822
59.205	16.783
59.166	16.764
59.166	16.764
59.146	16.744
59.127	16.744
59.068	16.744
59.029	16.725
59.01	16.744
58.971	16.744
58.971	16.744
58.932	16.705
58.912	16.686
58.893	16.666
58.873	16.666
58.835	16.666
58.835	16.666
58.835	16.647
58.796	16.647
58.796	16.608
58.757	16.588
58.737	16.588
58.737	16.588
58.698	16.588
58.698	16.569
58.659	16.549
58.659	16.549
58.64	16.51
58.601	16.51
58.581	16.491
58.562	16.452
58.542	16.432
58.523	16.413
58.484	16.413
58.484	16.413
58.484	16.393
58.464	16.393
58.445	16.393
58.425	16.354
58.406	16.354
58.406	16.354
58.367	16.354
58.367	16.315
58.367	16.315
58.347	16.296
58.308	16.296
58.308	16.296
58.308	16.296
58.289	16.276
58.269	16.257
58.25	16.237
58.23	16.218
58.211	16.198
58.211	16.179
58.191	16.159
58.172	16.159
58.133	16.14
58.113	16.101
58.113	16.101
58.074	16.081
58.055	16.081
58.035	16.081
58.016	16.062
57.977	16.042
57.938	16.042
57.899	16.023
57.879	16.023
57.84	16.023
57.821	16.023
57.762	15.984
57.762	15.984
57.743	15.984
57.743	15.984
57.704	15.964
57.665	15.964
57.665	15.945
57.645	15.945
57.606	15.925
57.587	15.925
57.567	15.906
57.548	15.906
57.509	15.886
57.509	15.886
57.489	15.867
57.47	15.867
57.45	15.847
57.431	15.847
57.411	15.828
57.372	15.808
57.372	15.808
57.333	15.808
57.333	15.789
57.294	15.789
57.275	15.77
57.275	15.77
57.255	15.731
57.236	15.731
57.236	15.711
57.216	15.711
57.197	15.692
57.158	15.672
57.158	15.653
57.139	15.653
57.139	15.633
57.119	15.633
57.061	15.614
57.061	15.614
57.041	15.614
57.022	15.614
57.002	15.614
56.963	15.614
56.924	15.614
56.905	15.633
56.885	15.653
56.866	15.653
56.866	15.653
56.827	15.653
56.788	15.672
56.788	15.672
56.749	15.672
56.729	15.672
56.729	15.672
56.69	15.692
56.671	15.692
56.651	15.711
56.632	15.711
56.593	15.731
56.573	15.75
56.534	15.77
56.495	15.77
56.495	15.77
56.476	15.789
56.456	15.808
56.437	15.808
56.437	15.828
56.398	15.847
56.378	15.847
56.359	15.867
56.32	15.886
56.3	15.906
56.261	15.925
56.242	15.945
56.242	15.945
56.222	15.945
56.203	15.964
56.183	15.984
56.164	15.984
56.125	16.003
56.105	16.003
56.066	16.003
56.047	16.003
56.027	16.003
56.008	16.023
55.93	16.042
55.93	16.042
55.91	16.042
55.871	16.062
55.852	16.062
55.832	16.062
55.813	16.062
55.793	16.081
55.774	16.081
55.735	16.101
55.715	16.12
55.696	16.12
55.637	16.14
55.637	16.14
55.598	16.14
55.579	16.14
55.54	16.14
55.52	16.12
55.501	16.12
55.462	16.101
55.462	16.101
55.442	16.101
55.404	16.081
55.384	16.081
55.326	16.042
55.326	16.042
55.287	16.023
55.267	16.003
55.248	16.003
55.248	15.984
55.209	15.964
55.189	15.964
55.15	15.945
55.15	15.925
55.131	15.906
55.111	15.906
55.092	15.886
55.092	15.886
55.072	15.867
55.053	15.867
55.033	15.847
54.994	15.847
54.975	15.847
54.955	15.847
54.955	15.847
54.936	15.847
54.916	15.847
54.897	15.828
54.838	15.828
54.838	15.828
54.838	15.808
54.799	15.808
54.799	15.808
54.78	15.808
54.78	15.789
54.76	15.789
54.76	15.789
54.741	15.789
54.721	15.808
54.721	15.808
54.682	15.828
54.682	15.828
54.682	15.828
54.643	15.847
54.624	15.847
54.604	15.847
54.604	15.847
54.565	15.867
54.565	15.867
54.546	15.886
54.526	15.886
54.507	15.886
54.468	15.886
54.468	15.886
54.429	15.867
54.409	15.867
54.37	15.867
54.37	15.867
54.331	15.867
54.312	15.867
54.273	15.867
54.273	15.867
54.273	15.867
54.253	15.867
54.214	15.867
54.214	15.867
54.195	15.867
54.175	15.867
54.136	15.867
54.136	15.867
54.117	15.867
54.097	15.867
54.078	15.847
54.058	15.808
54.058	15.808
54.039	15.77
54	15.75
54	15.75
53.98	15.731
53.961	15.711
53.941	15.692
53.922	15.692
53.902	15.672
53.902	15.653
53.883	15.633
53.863	15.614
53.844	15.594
53.824	15.594
53.785	15.555
53.785	15.555
53.766	15.536
53.727	15.497
53.727	15.497
53.727	15.477
53.708	15.458
53.688	15.438
53.688	15.419
53.688	15.399
53.669	15.38
53.649	15.38
53.649	15.341
53.649	15.341
53.649	15.321
53.63	15.302
53.61	15.263
53.61	15.263
53.591	15.243
53.591	15.224
53.591	15.204
53.571	15.185
53.571	15.185
53.571	15.146
53.552	15.107
53.552	15.107
53.552	15.087
53.552	15.068
53.532	15.048
53.532	15.048
53.532	15.029
53.513	14.99
53.513	14.97
53.493	14.951
53.474	14.951
53.454	14.951
53.415	14.951
53.415	14.951
53.396	14.931
53.376	14.931
53.376	14.912
53.357	14.912
53.337	14.912
53.318	14.892
53.298	14.873
53.259	14.873
53.24	14.873
53.201	14.873
53.162	14.853
53.162	14.853
53.123	14.853
53.103	14.834
53.084	14.834
53.045	14.834
53.025	14.814
53.006	14.814
52.986	14.795
52.947	14.795
52.908	14.795
52.889	14.775
52.83	14.756
52.83	14.756
52.811	14.736
52.772	14.717
52.752	14.697
52.733	14.678
52.713	14.658
52.694	14.639
52.674	14.619
52.655	14.619
52.635	14.6
52.616	14.6
52.596	14.6
52.596	14.6
52.596	14.6
52.577	14.6
52.557	14.6
52.557	14.6
52.518	14.6
52.499	14.6
52.46	14.6
52.46	14.6
52.44	14.619
52.421	14.619
52.421	14.6
52.421	14.6
52.401	14.6
52.362	14.6
52.343	14.58
52.343	14.58
52.323	14.58
52.304	14.561
52.304	14.561
52.304	14.541
52.304	14.541
52.284	14.541
52.284	14.522
52.284	14.522
52.265	14.522
52.245	14.522
52.226	14.502
52.206	14.483
52.206	14.483
52.206	14.463
52.187	14.463
52.187	14.463
52.187	14.444
52.187	14.444
52.167	14.405
52.167	14.405
52.148	14.405
52.148	14.385
52.128	14.327
52.089	14.327
52.089	14.327
52.089	14.327
52.031	14.288
52.031	14.307
52.012	14.307
51.973	14.268
51.953	14.249
51.953	14.249
51.953	14.249
51.934	14.249
51.934	14.229
51.934	14.19
51.914	14.19
51.914	14.171
51.895	14.151
51.875	14.151
51.875	14.151
51.856	14.151
51.856	14.112
51.856	14.112
51.856	14.093
51.856	14.074
51.817	14.035
51.836	14.035
51.817	13.996
51.817	13.976
51.797	13.937
51.797	13.937
51.778	13.918
51.778	13.918
51.758	13.898
51.758	13.898
51.758	13.898
51.739	13.84
51.739	13.82
51.719	13.781
51.719	13.781
51.7	13.762
51.7	13.762
51.68	13.723
51.68	13.723
51.661	13.664
51.661	13.645
51.661	13.645
51.622	13.645
51.622	13.625
51.622	13.606
51.622	13.567
51.583	13.547
51.583	13.528
51.583	13.528
51.583	13.528
51.583	13.489
51.563	13.469
51.524	13.391
51.524	13.391
51.524	13.391
51.505	13.372
51.485	13.352
51.485	13.352
51.466	13.333
51.446	13.294
51.446	13.274
51.427	13.255
51.407	13.255
51.407	13.255
51.388	13.196
51.388	13.196
51.368	13.177
51.349	13.177
51.329	13.177
51.31	13.177
51.31	13.177
51.271	13.177
51.271	13.177
51.232	13.196
51.212	13.216
51.193	13.216
51.154	13.216
51.154	13.216
51.115	13.235
51.095	13.235
51.056	13.235
51.037	13.255
50.998	13.274
50.978	13.274
50.978	13.294
50.939	13.294
50.92	13.294
50.881	13.294
50.881	13.274
50.881	13.274
50.842	13.294
50.842	13.294
50.822	13.313
50.783	13.313
50.764	13.333
50.744	13.333
50.744	13.352
50.725	13.352
50.705	13.372
50.686	13.411
50.627	13.411
50.627	13.411
50.608	13.411
50.588	13.411
50.588	13.411
50.569	13.43
50.53	13.43
50.53	13.45
50.51	13.469
50.491	13.489
50.491	13.489
50.471	13.508
50.452	13.528
50.452	13.528
50.432	13.528
50.413	13.547
50.393	13.547
50.335	13.528
50.296	13.528
50.296	13.528
50.277	13.528
50.238	13.528
50.199	13.508
50.199	13.489
50.14	13.45
50.14	13.45
50.121	13.45
50.082	13.45
50.082	13.43
50.062	13.43
50.043	13.43
50.023	13.43
49.984	13.411
49.965	13.411
49.945	13.411
49.945	13.411
49.887	13.411
49.887	13.411
49.848	13.411
49.828	13.411
49.828	13.411
49.788	13.411
49.749	13.411
49.73	13.43
49.691	13.43
49.671	13.45
49.671	13.469
49.652	13.489
49.593	13.528
49.593	13.528
49.593	13.547
49.593	13.567
49.574	13.567
49.554	13.606
49.496	13.625
49.515	13.645
49.476	13.645
49.476	13.664
49.457	13.664
49.437	13.684
49.398	13.703
49.398	13.703
49.379	13.742
49.34	13.742
49.321	13.762
49.321	13.762
49.301	13.781
49.262	13.781
49.243	13.801
49.223	13.82
49.204	13.82
49.184	13.84
49.145	13.879
49.145	13.879
49.106	13.879
49.106	13.898
49.087	13.898
49.067	13.898
49.048	13.898
49.048	13.937
49.028	13.937
49.009	13.976
48.989	13.996
48.97	13.996
48.931	14.035
48.931	14.035
48.911	14.035
48.911	14.054
48.892	14.074
48.892	14.074
48.872	14.074
48.872	14.074
48.872	14.093
48.872	14.093
48.853	14.112
48.853	14.112
48.814	14.132
48.814	14.132
48.814	14.151
48.794	14.151
48.755	14.21
48.755	14.21
48.736	14.229
48.716	14.249
48.697	14.268
48.677	14.288
48.658	14.307
48.638	14.327
48.58	14.366
48.58	14.366
48.56	14.385
48.541	14.385
48.502	14.385
48.502	14.424
48.482	14.444
48.463	14.463
48.443	14.483
48.443	14.483
48.404	14.502
48.385	14.522
48.307	14.561
48.307	14.561
48.287	14.561
48.268	14.58
48.229	14.6
48.209	14.619
48.19	14.639
48.151	14.658
48.131	14.678
48.112	14.697
48.073	14.717
48.053	14.736
47.995	14.775
47.995	14.775
47.975	14.795
47.956	14.814
47.917	14.834
47.897	14.853
47.897	14.873
47.858	14.892
47.839	14.931
47.839	14.931
47.819	14.951
47.8	14.97
47.761	15.009
47.761	15.009
47.741	15.029
47.722	15.048
47.683	15.068
47.664	15.068
47.644	15.107
47.625	15.107
47.586	15.146
47.547	15.146
47.547	15.165
47.527	15.185
47.469	15.204
47.469	15.204
47.469	15.224
47.43	15.224
47.43	15.243
47.391	15.263
47.391	15.282
47.371	15.302
47.332	15.302
47.313	15.321
47.293	15.341
47.293	15.36
47.235	15.38
47.235	15.38
47.215	15.399
47.196	15.399
47.196	15.419
47.157	15.438
47.157	15.458
47.137	15.477
47.118	15.477
47.118	15.497
47.098	15.497
47.059	15.516
47.059	15.555
47.059	15.555
47.04	15.555
47.04	15.575
47.02	15.594
47.001	15.614
47.001	15.633
46.981	15.633
46.981	15.653
46.962	15.653
46.962	15.692
46.942	15.692
46.923	15.711
46.923	15.711
46.923	15.731
46.903	15.75
46.884	15.77
46.884	15.77
46.864	15.789
46.864	15.808
46.845	15.828
46.845	15.828
46.825	15.828
46.806	15.847
46.806	15.867
46.806	15.867
46.786	15.886
46.786	15.886
46.767	15.906
46.747	15.925
46.747	15.945
46.728	15.964
46.708	15.964
46.708	15.984
46.689	15.984
46.669	15.984
46.65	16.003
46.65	16.003
46.63	16.003
46.63	16.003
46.611	16.003
46.591	16.003
46.572	16.003
46.572	16.003
46.552	16.003
46.533	16.023
46.513	16.023
46.513	16.023
46.494	16.023
46.494	16.023
46.474	16.023
46.455	16.023
46.435	16.023
46.435	16.023
46.396	16.023
46.396	16.042
46.377	16.042
46.357	16.042
46.357	16.042
46.338	16.042
46.299	16.042
46.299	16.042
46.279	16.042
46.279	16.042
46.26	16.062
46.24	16.062
46.221	16.062
46.201	16.081
46.182	16.081
46.182	16.081
46.162	16.081
46.143	16.101
46.104	16.101
46.104	16.101
46.104	16.101
46.104	16.12
46.104	16.12
46.065	16.12
46.065	16.12
46.045	16.14
46.026	16.159
46.006	16.159
46.006	16.159
45.987	16.179
45.968	16.198
45.968	16.198
45.968	16.198
45.929	16.198
45.929	16.218
45.909	16.218
45.89	16.218
45.89	16.237
45.87	16.237
45.831	16.237
45.831	16.257
45.812	16.276
45.792	16.296
45.792	16.296
45.753	16.296
45.753	16.315
45.734	16.315
45.734	16.315
45.714	16.315
45.695	16.335
45.695	16.335
45.675	16.354
45.656	16.354
45.656	16.374
45.636	16.413
45.636	16.413
45.617	16.413
45.597	16.413
45.597	16.413
45.597	16.413
45.597	16.471
45.597	16.471
45.597	16.491
45.597	16.491
45.578	16.51
45.578	16.53
45.558	16.569
45.558	16.569
45.539	16.569
45.519	16.588
45.519	16.627
45.519	16.647
45.519	16.666
45.5	16.686
45.5	16.686
45.48	16.705
45.48	16.725
45.461	16.725
45.441	16.764
45.441	16.764
45.422	16.764
45.402	16.764
45.402	16.783
45.383	16.783
45.363	16.803
45.344	16.803
45.324	16.822
45.305	16.842
45.305	16.842
45.285	16.842
45.227	16.842
45.227	16.842
45.207	16.842
45.188	16.842
45.168	16.842
45.149	16.842
45.129	16.842
45.11	16.842
45.11	16.842
45.09	16.842
45.051	16.822
45.032	16.822
44.993	16.822
44.993	16.822
44.973	16.822
44.954	16.822
44.915	16.822
44.895	16.822
44.876	16.822
44.876	16.822
44.856	16.822
44.837	16.822
44.798	16.822
44.778	16.803
44.739	16.803
44.739	16.803
44.7	16.803
44.681	16.803
44.661	16.822
44.603	16.822
44.603	16.803
44.544	16.803
44.486	16.803
44.486	16.803
44.466	16.822
44.447	16.842
44.388	16.842
44.388	16.842
44.369	16.842
44.349	16.861
44.31	16.861
44.291	16.861
44.252	16.861
44.233	16.842
44.233	16.842
44.194	16.842
44.194	16.842
44.155	16.842
44.077	16.861
44.077	16.861
44.057	16.861
44.038	16.861
44.038	16.881
43.999	16.842
43.979	16.861
43.94	16.881
43.921	16.881
43.882	16.881
43.882	16.9
43.882	16.9
43.843	16.9
43.843	16.9
43.843	16.9
43.804	16.939
43.804	16.939
43.784	16.939
43.765	16.959
43.765	16.978
43.765	16.998
[truncated: 1,657 more rows]
