# Supplementary material for: Ant collective cognition allows for efficient navigation through disordered environments
Source: eLife. 2020 May 12;9:e55195. doi: 10.7554/eLife.55195 (PMC7332297; doi:10.7554/eLife.55195)
Supplement: Source data 2. — Format is X,Y coordinates as a function of time. Time interval between samples is 0.04 s, except for videos 1440005 and 1440011, where the time interval is 0.02 s. [file elife-55195-data2.zip › 1150007_100_load_trajectory.txt]

68.75	24.632
68.706	24.588
68.706	24.588
68.662	24.61
68.64	24.61
68.64	24.61
68.64	24.61
68.64	24.61
68.574	24.61
68.596	24.61
68.553	24.61
68.553	24.61
68.553	24.61
68.531	24.588
68.509	24.588
68.443	24.588
68.421	24.588
68.399	24.588
68.356	24.61
68.334	24.61
68.334	24.632
68.312	24.632
68.202	24.653
68.202	24.653
68.18	24.675
68.137	24.675
68.137	24.675
68.071	24.675
68.005	24.653
68.005	24.653
67.983	24.653
67.961	24.675
67.896	24.675
67.852	24.675
67.808	24.675
67.808	24.675
67.764	24.675
67.743	24.675
67.721	24.675
67.721	24.653
67.699	24.653
67.677	24.653
67.633	24.632
67.611	24.632
67.567	24.632
67.545	24.632
67.524	24.632
67.524	24.632
67.458	24.653
67.458	24.653
67.436	24.653
67.392	24.697
67.348	24.719
67.305	24.741
67.261	24.763
67.173	24.785
67.151	24.807
67.129	24.807
67.086	24.851
67.086	24.851
67.064	24.872
67.02	24.872
66.976	24.872
66.932	24.894
66.932	24.894
66.889	24.894
66.867	24.916
66.845	24.916
66.801	24.938
66.757	24.982
66.692	25.026
66.692	25.026
66.648	25.048
66.626	25.048
66.604	25.048
66.582	25.069
66.582	25.059
66.56	25.113
66.56	25.113
66.538	25.135
66.495	25.179
66.495	25.201
66.451	25.223
66.451	25.223
66.429	25.245
66.429	25.288
66.385	25.31
66.363	25.332
66.341	25.354
66.319	25.376
66.297	25.376
66.297	25.398
66.276	25.442
66.254	25.464
66.232	25.464
66.232	25.464
66.232	25.507
66.188	25.529
66.166	25.551
66.144	25.551
66.122	25.595
66.1	25.595
66.057	25.595
66.057	25.595
66.035	25.595
66.035	25.573
65.991	25.573
65.991	25.573
65.947	25.573
65.925	25.595
65.903	25.704
65.881	25.704
65.838	25.661
65.838	25.726
65.838	25.726
65.816	25.726
65.794	25.726
65.772	25.726
65.728	25.726
65.728	25.726
65.706	25.726
65.663	25.726
65.641	25.748
65.597	25.748
65.575	25.748
65.553	25.748
65.553	25.748
65.509	25.77
65.487	25.77
65.465	25.77
65.444	25.77
65.444	25.77
65.4	25.77
65.4	25.792
65.356	25.814
65.334	25.814
65.312	25.836
65.268	25.836
65.247	25.836
65.225	25.836
65.203	25.858
65.181	25.858
65.115	25.88
65.115	25.88
65.093	25.88
65.071	25.901
65.049	25.901
65.028	25.923
65.006	25.923
64.984	25.945
64.94	25.945
64.918	25.967
64.874	25.967
64.831	25.989
64.787	26.011
64.787	26.011
64.787	26.011
64.765	26.011
64.743	26.033
64.699	26.033
64.699	26.055
64.677	26.055
64.677	26.055
64.655	26.077
64.655	26.077
64.612	26.077
64.59	26.099
64.59	26.099
64.568	26.099
64.568	26.12
64.546	26.12
64.524	26.12
64.502	26.142
64.48	26.142
64.458	26.142
64.436	26.164
64.415	26.164
64.393	26.164
64.305	26.208
64.305	26.208
64.283	26.208
64.261	26.23
64.239	26.23
64.217	26.23
64.196	26.252
64.174	26.274
64.152	26.274
64.108	26.296
64.086	26.317
64.064	26.317
63.999	26.317
63.999	26.317
63.999	26.317
63.977	26.317
63.955	26.317
63.933	26.339
63.911	26.339
63.867	26.339
63.845	26.339
63.823	26.339
63.78	26.361
63.758	26.361
63.692	26.339
63.692	26.339
63.67	26.339
63.626	26.317
63.604	26.317
63.561	26.317
63.517	26.317
63.495	26.317
63.473	26.317
63.473	26.307
63.429	26.317
63.407	26.317
63.342	26.317
63.342	26.317
63.32	26.317
63.276	26.317
63.232	26.317
63.21	26.317
63.188	26.317
63.145	26.317
63.123	26.317
63.079	26.317
63.079	26.317
63.035	26.317
63.013	26.317
63.013	26.317
62.969	26.317
62.948	26.361
62.86	26.383
62.838	26.405
62.816	26.405
62.772	26.427
62.751	26.449
62.685	26.449
62.663	26.449
62.641	26.471
62.575	26.493
62.575	26.493
62.532	26.515
62.488	26.515
62.466	26.515
62.444	26.493
62.4	26.493
62.378	26.493
62.356	26.471
62.335	26.471
62.291	26.471
62.291	26.449
62.247	26.449
62.247	26.449
62.247	26.449
62.203	26.449
62.159	26.449
62.137	26.383
62.137	26.383
62.137	26.361
62.116	26.361
62.094	26.361
62.072	26.361
62.05	26.361
62.006	26.361
62.006	26.361
61.984	26.339
61.984	26.339
61.962	26.317
61.962	26.317
61.94	26.296
61.919	26.274
61.897	26.252
61.875	26.23
61.853	26.23
61.831	26.208
61.787	26.208
61.787	26.208
61.765	26.208
61.743	26.186
61.7	26.186
61.678	26.164
61.656	26.186
61.634	26.12
61.612	26.142
61.59	26.142
61.568	26.142
61.524	26.142
61.459	26.12
61.459	26.12
61.459	26.12
61.415	26.099
61.415	26.099
61.415	26.099
61.371	26.099
61.327	26.077
61.305	26.077
61.284	26.077
61.262	26.077
61.24	26.077
61.196	26.055
61.196	26.055
61.196	26.055
61.152	26.055
61.108	26.033
61.087	26.033
61.065	26.011
61.043	26.011
60.977	26.011
60.955	26.011
60.955	26.011
60.889	26.011
60.824	26.011
60.824	26.011
60.824	26.011
60.78	26.011
60.758	25.989
60.714	25.989
60.692	25.989
60.649	25.989
60.605	25.967
60.583	25.967
60.539	25.967
60.517	25.945
60.452	25.945
60.452	25.945
60.408	25.945
60.386	25.945
60.364	25.945
60.32	25.945
60.298	25.945
60.255	25.945
60.211	25.945
60.167	25.945
60.123	25.945
60.101	25.945
60.014	25.858
60.014	25.858
59.992	25.88
59.992	25.88
59.97	25.901
59.948	25.945
59.926	25.945
59.904	25.945
59.882	25.945
59.839	25.967
59.817	25.967
59.773	25.967
59.729	25.967
59.729	25.967
59.707	25.967
59.685	25.967
59.641	25.967
59.62	25.967
59.598	25.967
59.532	25.967
59.532	25.967
59.51	25.967
59.488	25.967
59.466	25.967
59.401	25.967
59.401	25.967
59.379	25.967
59.335	25.967
59.313	25.967
59.269	25.989
59.247	25.989
59.204	25.989
59.16	25.989
59.16	25.989
59.138	25.989
59.116	26.011
59.05	26.011
59.05	26.011
59.007	26.033
58.985	26.033
58.963	26.033
58.963	26.055
58.941	26.055
58.919	26.055
58.897	26.077
58.875	26.099
58.853	26.12
58.831	26.12
58.788	26.142
58.788	26.142
58.744	26.142
58.722	26.142
58.722	26.142
58.7	26.164
58.678	26.208
58.634	26.208
58.612	26.23
58.612	26.23
58.591	26.252
58.569	26.252
58.525	26.252
58.525	26.252
58.525	26.296
58.503	26.296
58.481	26.296
58.459	26.317
58.415	26.317
58.393	26.317
58.372	26.317
58.328	26.339
58.328	26.361
58.306	26.361
58.262	26.361
58.262	26.361
58.24	26.361
58.218	26.361
58.196	26.361
58.175	26.383
58.153	26.361
58.153	26.361
58.131	26.361
58.087	26.383
58.065	26.383
58.043	26.427
57.999	26.361
57.999	26.361
57.999	26.361
57.956	26.361
57.956	26.361
57.912	26.361
57.89	26.361
57.868	26.383
57.824	26.361
57.824	26.361
57.802	26.361
57.78	26.383
57.737	26.383
57.737	26.383
57.737	26.383
57.693	26.361
57.693	26.361
57.649	26.361
57.649	26.339
57.649	26.339
57.627	26.339
57.605	26.339
57.583	26.339
57.54	26.339
57.474	26.339
57.474	26.339
57.452	26.339
57.408	26.339
57.386	26.339
57.364	26.339
57.343	26.361
57.299	26.361
57.299	26.361
57.255	26.361
57.233	26.361
57.233	26.361
57.189	26.361
57.189	26.361
57.167	26.361
57.145	26.383
57.124	26.383
57.102	26.383
57.08	26.405
57.036	26.405
57.014	26.405
56.992	26.427
56.948	26.427
56.927	26.449
56.861	26.449
56.861	26.449
56.839	26.449
56.839	26.449
56.795	26.449
56.773	26.449
56.729	26.449
56.686	26.449
56.686	26.449
56.642	26.471
56.62	26.471
56.62	26.471
56.576	26.471
56.576	26.471
56.554	26.471
56.532	26.471
56.511	26.471
56.489	26.493
56.467	26.493
56.445	26.515
56.423	26.515
56.401	26.515
56.357	26.515
56.335	26.536
56.27	26.558
56.27	26.558
56.248	26.558
56.226	26.58
56.204	26.58
56.16	26.58
56.116	26.58
56.116	26.602
56.116	26.602
56.073	26.602
56.051	26.624
56.007	26.624
55.963	26.646
55.963	26.646
55.897	26.668
55.854	26.69
55.81	26.69
55.788	26.69
55.744	26.69
55.722	26.712
55.7	26.733
55.657	26.733
55.635	26.755
55.591	26.755
55.547	26.799
55.547	26.799
55.525	26.799
55.481	26.799
55.46	26.821
55.438	26.821
55.416	26.865
55.394	26.865
55.372	26.887
55.35	26.887
55.328	26.887
55.306	26.909
55.241	26.909
55.241	26.909
55.197	26.909
55.175	26.909
55.153	26.931
55.131	26.931
55.109	26.931
55.087	26.931
55.065	26.952
55.022	26.974
54.978	26.974
54.956	27.018
54.912	27.04
54.912	27.04
54.868	27.062
54.868	27.106
54.847	27.106
54.825	27.128
54.781	27.128
54.737	27.149
54.715	27.171
54.693	27.193
54.671	27.193
54.671	27.215
54.628	27.259
54.628	27.259
54.606	27.259
54.562	27.303
54.562	27.303
54.54	27.325
54.496	27.347
54.496	27.347
54.452	27.347
54.409	27.368
54.387	27.39
54.365	27.39
54.321	27.412
54.321	27.412
54.299	27.434
54.233	27.478
54.212	27.478
54.19	27.5
54.168	27.522
54.146	27.544
54.124	27.544
54.102	27.565
54.08	27.609
54.058	27.631
54.036	27.653
54.036	27.653
54.015	27.653
53.971	27.653
53.971	27.675
53.905	27.675
53.883	27.697
53.839	27.697
53.817	27.697
53.774	27.719
53.752	27.741
53.708	27.741
53.642	27.763
53.642	27.763
53.599	27.763
53.555	27.763
53.511	27.784
53.489	27.784
53.445	27.784
53.401	27.784
53.358	27.784
53.358	27.806
53.314	27.806
53.27	27.806
53.226	27.828
53.226	27.828
53.183	27.828
53.161	27.828
53.139	27.806
53.117	27.806
53.095	27.784
53.073	27.784
53.029	27.784
52.985	27.784
52.942	27.784
52.92	27.784
52.854	27.784
52.854	27.784
52.832	27.784
52.788	27.763
52.767	27.784
52.745	27.784
52.723	27.784
52.679	27.784
52.635	27.784
52.613	27.784
52.569	27.784
52.548	27.784
52.504	27.806
52.504	27.806
52.46	27.806
52.438	27.806
52.394	27.806
52.372	27.828
52.329	27.828
52.329	27.828
52.263	27.85
52.263	27.85
52.219	27.85
52.197	27.872
52.153	27.872
52.153	27.872
52.11	27.872
52.066	27.872
52.044	27.85
52	27.85
51.978	27.85
51.935	27.85
51.913	27.85
51.869	27.85
51.825	27.85
51.803	27.85
51.716	27.85
51.716	27.85
51.694	27.85
51.672	27.85
51.65	27.828
51.584	27.828
51.562	27.806
51.519	27.806
51.475	27.806
51.453	27.784
51.409	27.784
51.387	27.784
51.321	27.741
51.321	27.741
51.3	27.741
51.234	27.719
51.168	27.697
51.146	27.697
51.103	27.697
51.059	27.697
51.037	27.697
50.993	27.697
50.971	27.719
50.905	27.719
50.818	27.719
50.818	27.719
50.796	27.741
50.752	27.741
50.708	27.741
50.665	27.741
50.621	27.741
50.599	27.741
50.555	27.719
50.533	27.719
50.489	27.697
50.446	27.697
50.358	27.719
50.358	27.719
50.314	27.697
50.292	27.697
50.271	27.697
50.227	27.697
50.183	27.697
50.161	27.719
50.117	27.719
50.095	27.741
50.052	27.741
50.03	27.741
49.964	27.741
49.964	27.741
49.942	27.741
49.92	27.763
49.898	27.763
49.855	27.763
49.833	27.763
49.767	27.763
49.767	27.763
49.745	27.763
49.723	27.763
49.657	27.784
49.614	27.784
49.614	27.784
49.57	27.784
49.526	27.784
49.504	27.784
49.46	27.763
49.395	27.784
49.351	27.763
49.329	27.763
49.285	27.763
49.263	27.763
49.22	27.741
49.132	27.763
49.132	27.763
49.088	27.763
49.044	27.763
48.979	27.763
48.913	27.763
48.891	27.763
48.825	27.763
48.782	27.763
48.738	27.763
48.672	27.763
48.628	27.763
48.563	27.784
48.563	27.784
48.519	27.784
48.475	27.784
48.431	27.806
48.409	27.806
48.366	27.806
48.344	27.806
48.3	27.806
48.278	27.806
48.234	27.806
48.191	27.806
48.147	27.806
48.147	27.806
48.125	27.806
48.081	27.806
48.059	27.806
48.015	27.828
47.993	27.828
47.972	27.85
47.906	27.894
47.906	27.916
47.884	27.938
47.84	27.938
47.775	27.981
47.775	27.981
47.753	28.003
47.731	28.003
47.709	28.025
47.709	28.025
47.665	28.047
47.621	28.069
47.599	28.091
47.556	28.113
47.534	28.113
47.49	28.113
47.424	28.135
47.424	28.135
47.38	28.157
47.337	28.179
47.315	28.179
47.271	28.2
47.249	28.2
47.183	28.2
47.161	28.2
47.118	28.2
47.074	28.2
47.052	28.222
46.964	28.222
46.964	28.222
46.943	28.244
46.899	28.244
46.877	28.244
46.855	28.266
46.811	28.266
46.767	28.288
46.745	28.31
46.701	28.31
46.658	28.31
46.636	28.31
46.548	28.31
46.548	28.31
46.504	28.31
46.439	28.31
46.417	28.31
46.373	28.332
46.329	28.332
46.285	28.332
46.264	28.332
46.198	28.332
46.154	28.332
46.11	28.332
46.045	28.31
46.045	28.31
46.023	28.288
45.979	28.266
45.935	28.266
45.891	28.266
45.848	28.266
45.804	28.266
45.76	28.266
45.738	28.244
45.716	28.244
45.672	28.244
45.585	28.244
45.585	28.244
45.541	28.222
45.497	28.222
45.453	28.222
45.41	28.2
45.388	28.2
45.344	28.2
45.3	28.2
45.256	28.2
45.213	28.179
45.169	28.179
45.103	28.179
45.103	28.179
45.081	28.179
45.037	28.179
45.016	28.179
44.972	28.179
44.95	28.157
44.884	28.135
44.862	28.135
44.797	28.113
44.775	28.091
44.709	28.091
44.621	28.069
44.621	28.069
44.6	28.069
44.556	28.069
44.534	28.069
44.49	28.069
44.446	28.069
44.403	28.069
44.359	28.069
44.337	28.069
44.271	28.069
44.249	28.069
44.184	28.047
44.184	28.047
44.118	28.047
44.074	28.047
44.052	28.047
44.008	28.047
43.965	28.025
43.921	28.025
43.899	28.003
43.833	27.981
43.811	27.981
43.746	27.981
43.68	27.938
43.68	27.938
43.636	27.938
43.592	27.938
43.571	27.916
43.527	27.916
43.483	27.894
43.439	27.894
43.417	27.872
43.33	27.872
43.286	27.872
43.242	27.872
43.176	27.872
43.176	27.872
43.155	27.872
43.133	27.872
43.111	27.85
43.067	27.85
43.023	27.828
43.001	27.806
42.957	27.806
42.936	27.806
42.892	27.784
42.848	27.763
42.804	27.741
42.804	27.741
42.76	27.741
42.717	27.741
42.673	27.741
42.629	27.741
42.585	27.763
42.541	27.763
42.498	27.763
42.476	27.763
42.432	27.763
42.366	27.784
42.279	27.763
42.279	27.763
42.257	27.763
42.213	27.763
42.191	27.763
42.147	27.763
42.104	27.763
42.082	27.763
42.038	27.763
42.016	27.763
41.994	27.763
41.95	27.741
41.863	27.741
41.863	27.741
41.819	27.741
41.797	27.741
41.775	27.741
41.753	27.763
41.731	27.784
41.709	27.806
41.666	27.828
41.644	27.828
41.622	27.85
41.6	27.872
41.534	27.894
41.534	27.894
41.491	27.894
41.469	27.894
41.447	27.894
41.425	27.894
41.381	27.872
41.381	27.872
41.337	27.85
41.293	27.828
41.272	27.806
41.228	27.784
41.162	27.741
41.162	27.741
41.14	27.719
41.096	27.719
41.075	27.697
41.031	27.675
40.987	27.653
40.943	27.631
40.899	27.609
40.856	27.609
40.812	27.609
40.768	27.587
40.68	27.587
40.68	27.587
40.637	27.565
40.593	27.565
40.571	27.544
40.549	27.544
40.505	27.522
40.483	27.522
40.418	27.5
40.352	27.5
40.308	27.5
40.286	27.5
40.199	27.478
40.199	27.478
40.133	27.456
40.089	27.456
40.067	27.456
40.024	27.456
40.002	27.456
39.98	27.456
39.936	27.434
39.914	27.434
39.892	27.434
39.848	27.434
39.761	27.434
39.761	27.434
39.739	27.434
39.717	27.412
39.695	27.412
39.673	27.412
39.629	27.412
39.586	27.39
39.564	27.368
39.564	27.368
39.542	27.368
39.52	27.368
39.454	27.368
39.454	27.368
39.411	27.368
39.389	27.368
39.367	27.368
39.345	27.368
39.301	27.368
39.279	27.368
39.235	27.368
39.213	27.368
39.17	27.368
39.148	27.368
39.104	27.368
39.104	27.368
39.06	27.368
39.038	27.368
39.016	27.39
38.995	27.39
38.973	27.412
38.951	27.412
38.907	27.412
38.885	27.412
38.841	27.412
38.819	27.412
38.776	27.412
38.776	27.412
38.732	27.412
38.71	27.412
38.71	27.412
38.666	27.39
38.644	27.368
38.6	27.368
38.557	27.347
38.513	27.347
38.469	27.347
38.447	27.347
38.36	27.325
38.36	27.325
38.316	27.325
38.272	27.325
38.25	27.325
38.206	27.325
38.163	27.325
38.141	27.325
38.097	27.325
38.075	27.325
38.031	27.325
37.965	27.303
37.922	27.303
37.922	27.303
37.878	27.259
37.856	27.259
37.812	27.259
37.768	27.259
37.725	27.259
37.681	27.281
37.659	27.281
37.615	27.325
37.571	27.325
37.528	27.325
37.418	27.325
37.418	27.325
37.374	27.347
37.331	27.347
37.287	27.347
37.243	27.368
37.221	27.368
37.177	27.368
37.133	27.368
37.112	27.368
37.09	27.368
37.046	27.368
36.98	27.347
36.98	27.347
36.958	27.347
36.936	27.347
36.915	27.347
36.893	27.347
36.849	27.347
36.805	27.347
36.761	27.347
36.717	27.347
36.674	27.368
36.652	27.368
36.586	27.368
36.586	27.368
36.564	27.368
36.52	27.368
36.499	27.368
36.477	27.412
36.433	27.412
36.389	27.412
36.367	27.434
36.323	27.434
36.301	27.434
36.258	27.434
36.214	27.434
36.214	27.434
36.17	27.434
36.148	27.412
36.104	27.39
36.061	27.39
36.039	27.39
35.973	27.368
35.951	27.347
35.885	27.347
35.864	27.347
35.842	27.347
35.754	27.347
35.754	27.347
35.71	27.347
35.688	27.325
35.623	27.303
35.601	27.303
35.579	27.259
35.535	27.259
35.491	27.237
35.469	27.215
35.426	27.215
35.382	27.215
35.316	27.171
35.316	27.171
35.294	27.149
35.272	27.128
35.229	27.106
35.207	27.084
35.163	27.084
35.119	27.062
35.075	27.062
35.053	27.04
35.01	27.04
34.988	27.04
34.922	27.018
34.922	27.018
34.9	27.018
34.878	26.996
34.856	26.996
34.835	26.974
34.813	26.974
34.769	26.974
34.769	26.952
34.725	26.931
34.703	26.909
34.681	26.887
34.637	26.821
34.637	26.821
34.616	26.799
34.594	26.799
34.572	26.777
34.506	26.755
34.462	26.733
34.44	26.712
34.397	26.668
34.353	26.668
34.309	26.668
34.265	26.624
34.2	26.602
34.2	26.602
34.156	26.558
34.134	26.536
34.09	26.515
34.046	26.493
34.024	26.493
33.981	26.471
33.937	26.471
33.893	26.471
33.871	26.449
33.849	26.449
33.762	26.427
33.762	26.427
33.718	26.427
33.674	26.427
33.652	26.405
33.63	26.405
33.565	26.405
33.543	26.383
33.477	26.383
33.433	26.383
33.389	26.361
33.368	26.339
33.28	26.339
33.28	26.339
33.258	26.339
33.214	26.317
33.171	26.317
33.127	26.296
33.061	26.296
33.017	26.296
32.973	26.296
32.93	26.296
32.886	26.296
32.842	26.296
32.755	26.296
32.755	26.296
32.711	26.296
32.689	26.296
32.667	26.296
32.623	26.296
32.601	26.296
32.579	26.296
32.536	26.296
32.492	26.296
32.47	26.296
32.448	26.274
32.382	26.274
32.382	26.274
32.36	26.274
32.317	26.274
32.295	26.252
32.251	26.252
32.207	26.252
32.185	26.252
32.141	26.274
32.098	26.252
32.076	26.252
32.054	26.252
31.966	26.274
31.966	26.274
31.923	26.274
31.901	26.274
31.835	26.296
31.813	26.296
31.791	26.317
31.769	26.317
31.704	26.339
31.682	26.361
31.638	26.383
31.572	26.383
31.507	26.405
31.507	26.405
31.463	26.405
31.441	26.405
31.397	26.405
31.375	26.405
31.353	26.405
31.309	26.405
31.288	26.405
31.222	26.405
31.2	26.405
31.156	26.427
31.069	26.449
31.069	26.449
31.025	26.449
31.003	26.449
30.959	26.471
30.915	26.471
30.893	26.471
30.85	26.471
30.828	26.493
30.784	26.515
30.74	26.536
30.718	26.536
30.609	26.602
30.609	26.602
30.587	26.602
30.543	26.624
30.499	26.646
30.456	26.646
30.434	26.646
30.39	26.646
30.346	26.646
30.302	26.646
30.259	26.646
30.237	26.646
30.127	26.624
30.127	26.624
30.083	26.602
30.04	26.602
29.996	26.602
29.974	26.58
29.93	26.58
29.908	26.58
29.864	26.58
29.843	26.58
29.799	26.58
29.755	26.58
29.711	26.58
29.711	26.58
29.689	26.58
29.645	26.58
29.624	26.602
29.602	26.602
29.558	26.602
29.514	26.602
29.492	26.602
29.47	26.602
29.427	26.58
29.383	26.558
29.295	26.536
29.295	26.536
29.251	26.515
29.208	26.515
29.186	26.493
29.142	26.471
29.098	26.471
29.076	26.471
29.032	26.471
28.989	26.449
28.945	26.449
28.879	26.405
28.792	26.383
28.792	26.383
28.748	26.383
28.682	26.361
28.638	26.361
28.595	26.361
28.573	26.339
28.529	26.317
28.507	26.317
28.441	26.296
28.419	26.296
28.376	26.296
28.332	26.252
28.332	26.252
28.31	26.23
28.266	26.208
28.222	26.186
28.2	26.186
28.157	26.164
28.113	26.164
28.091	26.164
28.047	26.142
28.003	26.142
27.96	26.142
27.894	26.12
27.894	26.12
27.85	26.12
27.828	26.099
27.806	26.099
27.763	26.077
27.719	26.055
27.697	26.033
27.675	26.011
27.631	26.011
27.609	25.989
27.565	25.989
27.5	25.967
27.5	25.967
27.456	25.945
27.434	25.945
27.39	25.923
27.368	25.923
27.347	25.923
27.303	25.901
27.281	25.901
27.215	25.901
27.171	25.901
27.149	25.901
27.084	25.901
27.084	25.901
27.062	25.923
27.018	25.923
26.974	25.923
26.931	25.923
26.887	25.923
26.865	25.923
26.821	25.901
26.777	25.901
26.755	25.901
26.712	25.88
26.668	25.88
26.668	25.88
26.646	25.858
26.602	25.88
26.58	25.88
26.536	25.88
26.515	25.88
26.449	25.88
26.427	25.88
26.383	25.88
26.339	25.88
26.317	25.88
26.23	25.858
26.23	25.858
26.208	25.858
26.186	25.858
26.142	25.836
26.12	25.836
26.099	25.77
26.077	25.77
26.055	25.77
26.011	25.77
25.989	25.748
25.967	25.748
25.901	25.683
25.901	25.683
25.901	25.661
25.88	25.639
25.836	25.639
25.814	25.617
25.77	25.595
25.726	25.617
25.704	25.595
25.661	25.595
25.639	25.595
25.595	25.595
25.529	25.595
25.529	25.595
25.507	25.573
25.464	25.573
25.42	25.573
25.376	25.573
25.354	25.573
25.31	25.573
25.267	25.573
25.245	25.551
25.201	25.551
25.157	25.529
25.091	25.529
25.091	25.529
25.048	25.529
25.026	25.529
24.982	25.529
24.982	25.529
24.916	25.551
24.872	25.551
24.851	25.551
24.829	25.573
24.807	25.573
24.763	25.573
24.719	25.573
24.719	25.573
24.697	25.573
24.632	25.573
24.588	25.573
24.566	25.573
24.522	25.573
24.5	25.573
24.478	25.573
24.456	25.573
24.413	25.573
24.391	25.573
24.303	25.573
24.303	25.573
24.259	25.573
24.237	25.573
24.194	25.573
24.194	25.573
24.15	25.573
24.128	25.573
24.084	25.595
24.062	25.617
24.04	25.617
24.019	25.639
23.975	25.639
23.975	25.639
23.953	25.661
23.931	25.661
23.887	25.661
23.865	25.661
23.843	25.704
23.8	25.704
23.756	25.726
23.712	25.726
23.69	25.726
23.668	25.726
23.603	25.726
23.603	25.726
23.581	25.748
23.537	25.748
23.493	25.748
23.449	25.748
23.427	25.77
23.384	25.77
23.362	25.77
23.34	25.77
23.296	25.77
23.274	25.77
23.208	25.814
23.208	25.814
23.187	25.814
23.143	25.814
23.099	25.814
23.077	25.814
23.033	25.814
23.011	25.814
22.989	25.814
22.968	25.814
22.924	25.858
22.902	25.88
22.836	25.88
22.836	25.88
22.814	25.88
22.792	25.88
22.749	25.901
22.705	25.901
22.661	25.945
22.639	25.945
22.617	25.945
22.573	25.945
22.552	25.945
22.508	25.945
22.442	25.945
22.442	25.945
22.398	25.945
22.355	25.989
22.333	26.011
22.289	26.011
22.245	26.011
22.201	26.011
22.179	26.011
22.136	25.989
22.092	26.011
22.07	26.011
22.004	26.011
22.004	26.011
21.982	26.011
21.96	26.011
21.939	26.011
21.895	26.011
21.829	26.011
21.807	26.033
21.785	26.033
21.741	26.011
21.741	26.011
21.676	26.011
21.588	26.011
21.588	26.011
21.544	26.011
21.523	26.011
21.479	26.011
21.413	26.011
21.347	26.011
21.304	26.011
21.282	26.011
21.238	26.011
21.216	26.011
21.194	25.989
21.107	25.967
21.107	25.967
21.085	25.945
21.041	25.945
21.041	25.945
21.019	25.945
20.975	25.945
20.953	25.901
20.931	25.923
20.909	25.923
20.866	25.923
20.844	25.923
20.778	25.901
20.778	25.901
20.734	25.901
20.712	25.901
20.669	25.901
20.647	25.901
20.581	25.901
20.537	25.923
20.493	25.923
20.45	25.923
20.406	25.923
20.34	25.923
20.231	25.923
20.231	25.923
20.209	25.945
20.165	25.945
20.121	25.945
20.099	25.945
20.056	25.945
20.012	25.945
19.946	25.945
19.902	25.945
19.859	25.945
19.793	25.945
19.727	25.945
19.727	25.945
19.661	25.945
19.618	25.967
19.596	25.967
19.53	25.989
19.486	26.011
19.464	26.033
19.421	26.033
19.355	26.055
19.311	26.077
19.267	26.077
19.202	26.077
19.202	26.077
19.158	26.077
19.114	26.099
19.07	26.099
19.048	26.099
19.005	26.099
18.939	26.099
18.895	26.12
18.851	26.12
18.829	26.12
18.786	26.099
18.698	26.099
18.698	26.099
18.676	26.077
18.611	26.077
18.589	26.055
18.545	26.055
18.501	26.055
18.435	26.055
18.392	26.055
18.348	26.055
18.304	26.055
18.26	26.055
18.173	26.055
18.173	26.055
18.107	26.033
18.085	26.033
18.041	26.033
17.997	26.055
17.954	26.055
17.932	26.055
17.888	26.055
17.844	26.055
17.8	26.055
17.779	26.055
17.691	26.055
17.691	26.055
17.625	26.055
17.56	26.011
17.538	26.011
17.494	26.033
17.45	26.033
17.406	26.033
17.363	26.033
17.319	26.033
17.297	26.033
17.253	26.011
17.165	25.989
17.165	25.989
17.1	25.989
17.034	25.967
16.968	25.967
16.903	25.967
16.859	25.967
16.837	25.967
16.793	25.967
16.749	25.989
16.706	25.989
16.662	25.989
16.618	25.967
16.618	25.967
16.596	25.967
16.552	25.967
16.509	25.945
16.465	25.967
16.421	25.967
16.399	25.967
16.355	25.967
16.312	25.989
16.268	26.011
16.246	26.011
16.136	26.033
16.136	26.033
16.115	26.033
16.093	26.055
16.049	26.055
16.005	26.077
15.983	26.077
15.961	26.077
15.896	26.077
15.852	26.077
15.808	26.099
15.786	26.099
15.699	26.142
15.699	26.142
15.655	26.142
15.611	26.142
15.567	26.186
15.48	26.186
15.458	26.186
15.392	26.186
15.37	26.186
15.326	26.186
15.304	26.186
15.239	26.186
15.173	26.186
15.173	26.186
15.107	26.186
15.064	26.23
15.02	26.23
14.954	26.23
14.91	26.23
14.867	26.252
14.801	26.252
14.779	26.23
14.713	26.23
14.669	26.23
14.582	26.208
14.582	26.208
14.56	26.208
14.494	26.186
14.451	26.186
14.429	26.186
14.385	26.186
14.341	26.186
14.275	26.186
14.232	26.186
14.166	26.186
14.122	26.186
14.056	26.186
14.056	26.186
13.969	26.186
13.925	26.186
13.903	26.208
13.859	26.208
13.816	26.208
13.794	26.208
13.75	26.23
13.706	26.23
13.64	26.252
13.597	26.252
13.509	26.296
13.509	26.296
13.465	26.296
13.443	26.317
13.378	26.317
13.356	26.317
13.312	26.339
13.246	26.339
13.181	26.339
13.159	26.361
13.137	26.361
13.093	26.383
12.984	26.383
12.984	26.383
12.962	26.383
12.94	26.383
12.874	26.383
12.83	26.361
12.787	26.361
12.743	26.361
12.721	26.361
12.699	26.361
12.655	26.361
12.611	26.339
12.524	26.339
12.524	26.339
12.48	26.339
12.436	26.339
12.371	26.339
12.327	26.339
12.305	26.339
12.261	26.339
12.195	26.339
12.173	26.339
12.152	26.361
12.108	26.361
12.042	26.339
12.042	26.339
11.998	26.317
11.976	26.296
11.933	26.296
11.889	26.296
11.823	26.296
11.801	26.23
11.757	26.23
11.692	26.208
11.648	26.208
11.626	26.208
11.539	26.208
11.539	26.208
11.517	26.186
11.473	26.164
11.451	26.164
11.385	26.164
11.363	26.142
11.341	26.142
11.298	26.142
11.254	26.12
11.21	26.12
11.188	26.077
11.101	26.033
11.101	26.033
11.057	26.011
11.035	26.011
11.013	26.011
10.991	25.989
10.947	25.989
10.904	25.967
10.86	25.967
10.794	25.967
10.75	25.945
10.728	25.945
10.663	25.923
10.663	25.923
10.619	25.923
10.597	25.923
10.597	25.901
10.553	25.901
10.553	25.901
10.553	25.901
10.531	25.945
10.531	25.945
10.488	25.967
10.488	26.011
10.422	26.077
10.422	26.077
10.378	26.099
10.334	26.12
10.312	26.164
10.269	26.186
10.247	26.208
10.203	26.23
10.181	26.252
10.137	26.252
10.093	26.274
10.072	26.296
9.984	26.339
9.984	26.339
9.9621	26.361
9.9183	26.361
9.8964	26.405
9.8526	26.427
9.8088	26.427
9.7869	26.471
9.7432	26.493
9.6994	26.493
9.6556	26.515
9.6337	26.515
9.5461	26.558
9.5461	26.558
9.5023	26.58
9.4585	26.602
9.4147	26.602
9.3928	26.624
9.349	26.646
9.2834	26.668
9.2615	26.668
9.1958	26.69
9.152	26.712
9.0863	26.712
9.0206	26.733
9.0206	26.733
8.9768	26.777
8.933	26.777
8.8893	26.777
8.8674	26.777
8.8017	26.799
8.7798	26.821
8.7579	26.821
8.7141	26.821
8.6922	26.865
8.6484	26.865
8.5608	26.865
8.5608	26.865
8.4952	26.865
8.4514	26.865
8.4295	26.865
8.3857	26.865
8.3419	26.865
8.2981	26.865
8.2762	26.865
8.2324	26.887
8.1886	26.887
8.1448	26.909
8.0573	26.909
8.0573	26.909
8.0135	26.931
7.9478	26.931
7.904	26.952
7.8821	26.974
7.8164	26.974
7.7726	26.974
7.7288	26.974
7.6632	26.996
7.6194	26.996
7.5537	27.018
7.488	27.018
7.488	27.018
7.4442	27.018
7.4004	27.04
7.3347	27.04
7.3128	27.062
7.2253	27.062
7.1815	27.084
7.1377	27.084
7.0939	27.106
7.0282	27.106
6.9844	27.149
6.8968	27.149
6.8968	27.149
6.853	27.149
6.8093	27.193
6.7655	27.193
6.7217	27.193
6.6779	27.215
6.6341	27.237
6.5903	27.237
6.5246	27.237
6.4808	27.259
6.4589	27.259
6.3495	27.281
6.3495	27.281
6.3057	27.281
6.2619	27.281
6.1962	27.303
6.1524	27.303
6.1086	27.303
6.0648	27.325
6.0429	27.325
5.9773	27.325
5.9116	27.325
5.8678	27.325
5.7802	27.347
5.7802	27.347
5.7364	27.347
5.6926	27.347
5.6488	27.347
5.605	27.347
5.5613	27.347
5.5394	27.347
5.5175	27.347
5.4518	27.347
5.408	27.347
5.3642	27.347
5.3204	27.347
5.3204	27.347
5.2547	27.347
5.2109	27.347
5.1891	27.347
5.1453	27.347
5.1015	27.368
5.0796	27.412
5.0577	27.412
5.0358	27.456
4.9701	27.478
4.9482	27.522
4.8606	27.587
4.8606	27.587
4.7949	27.609
4.7731	27.631
4.7293	27.675
4.6855	27.719
4.6417	27.763
4.5979	27.784
4.576	27.806
4.5103	27.806
4.4665	27.85
4.4446	27.872
4.3133	27.916
4.3133	27.916
4.2914	27.938
4.2257	27.938
4.2038	27.96
4.16	27.981
4.0943	27.981
4.0724	27.981
4.0067	27.981
3.9411	27.981
3.9192	27.981
3.8754	27.96
3.7659	27.938
3.7659	27.938
3.744	27.916
3.6783	27.916
3.6345	27.916
3.5907	27.916
3.5469	27.916
3.5032	27.916
3.4375	27.916
3.3937	27.916
3.3718	27.894
3.328	27.894
3.2623	27.85
3.2623	27.85
3.1747	27.85
3.1528	27.85
3.1091	27.85
3.0434	27.828
2.9777	27.828
2.9339	27.828
2.8901	27.828
2.8025	27.806
2.7368	27.806
2.6931	27.784
2.6055	27.763
2.6055	27.763
2.5617	27.763
2.4741	27.741
2.4522	27.741
2.4084	27.741
2.3208	27.741
2.2771	27.741
2.2114	27.741
2.1676	27.741
2.1019	27.741
2.0362	27.741
1.9267	27.741
1.9267	27.741
1.8829	27.719
1.8173	27.719
1.7516	27.719
1.6859	27.719
1.6421	27.719
1.5983	27.719
1.5326	27.697
1.4669	27.697
1.4232	27.697
1.3575	27.697
1.2699	27.697
1.2699	27.697
1.2042	27.697
1.1385	27.719
1.0947	27.719
1.0509	27.719
1.0072	27.719
0.96337	27.719
0.89768	27.719
0.85389	27.719
0.78821	27.719
0.74442	27.719
0.63495	27.719
0.63495	27.719
0.59116	27.719
0.52547	27.697
0.48168	27.697
0.416	27.697
0.37221	27.697
0.32842	27.697
0.26274	27.719
0.21895	27.719
[truncated: 5 more rows]
