# Supplementary material for: Ant collective cognition allows for efficient navigation through disordered environments
Source: eLife. 2020 May 12;9:e55195. doi: 10.7554/eLife.55195 (PMC7332297; doi:10.7554/eLife.55195)
Supplement: Source data 2. — Format is X,Y coordinates as a function of time. Time interval between samples is 0.04 s, except for videos 1440005 and 1440011, where the time interval is 0.02 s. [file elife-55195-data2.zip › 1150008_100_load_trajectory.txt]

68.645	24.47
68.623	24.448
68.601	24.448
68.601	24.448
68.579	24.448
68.557	24.47
68.557	24.491
68.514	24.491
68.514	24.513
68.514	24.513
68.514	24.535
68.514	24.535
68.492	24.535
68.492	24.535
68.514	24.535
68.47	24.568
68.47	24.535
68.47	24.535
68.448	24.557
68.448	24.579
68.448	24.579
68.427	24.579
68.383	24.579
68.383	24.579
68.383	24.6
68.383	24.6
68.339	24.6
68.361	24.6
68.318	24.6
68.318	24.6
68.318	24.6
68.296	24.6
68.296	24.622
68.296	24.622
68.252	24.622
68.252	24.622
68.252	24.644
68.252	24.644
68.252	24.644
68.208	24.644
68.208	24.644
68.187	24.666
68.187	24.666
68.165	24.666
68.165	24.666
68.165	24.666
68.187	24.71
68.187	24.71
68.165	24.753
68.143	24.775
68.143	24.775
68.121	24.797
68.121	24.797
68.121	24.819
68.099	24.84
68.099	24.84
68.099	24.84
68.078	24.862
68.078	24.884
68.078	24.884
68.078	24.906
68.078	24.928
68.099	24.928
68.078	24.949
68.078	24.971
68.034	24.993
68.034	24.993
68.034	25.015
67.99	25.037
67.947	25.08
67.947	25.08
67.947	25.08
67.947	25.08
67.925	25.102
67.925	25.102
67.903	25.102
67.881	25.102
67.859	25.102
67.838	25.124
67.838	25.124
67.838	25.124
67.816	25.124
67.816	25.168
67.816	25.168
67.75	25.168
67.75	25.189
67.729	25.189
67.707	25.233
67.707	25.244
67.707	25.211
67.707	25.211
67.685	25.211
67.685	25.211
67.685	25.211
67.663	25.211
67.663	25.211
67.641	25.211
67.62	25.211
67.62	25.211
67.62	25.211
67.598	25.211
67.576	25.211
67.554	25.211
67.532	25.233
67.532	25.233
67.489	25.233
67.467	25.233
67.467	25.233
67.467	25.233
67.445	25.233
67.401	25.255
67.358	25.255
67.358	25.277
67.314	25.277
67.314	25.277
67.292	25.298
67.292	25.298
67.292	25.298
67.227	25.298
67.227	25.298
67.205	25.32
67.183	25.342
67.161	25.342
67.161	25.408
67.14	25.408
67.096	25.408
67.118	25.408
67.096	25.429
67.074	25.429
67.052	25.429
67.031	25.429
67.031	25.429
67.031	25.429
67.009	25.429
67.009	25.429
67.009	25.429
66.987	25.451
66.965	25.473
66.943	25.495
66.943	25.495
66.921	25.517
66.921	25.538
66.921	25.56
66.921	25.56
66.921	25.582
66.9	25.604
66.9	25.626
66.878	25.626
66.878	25.647
66.878	25.669
66.856	25.669
66.856	25.691
66.834	25.735
66.812	25.8
66.812	25.811
66.812	25.811
66.812	25.833
66.812	25.822
66.769	25.822
66.769	25.844
66.747	25.866
66.747	25.887
66.747	25.887
66.725	25.909
66.725	25.931
66.703	25.953
66.66	25.996
66.66	25.996
66.66	25.996
66.66	26.018
66.66	26.018
66.638	26.018
66.638	26.04
66.638	26.062
66.638	26.062
66.638	26.084
66.638	26.084
66.616	26.084
66.616	26.127
66.616	26.127
66.616	26.149
66.594	26.171
66.594	26.193
66.594	26.193
66.594	26.215
66.594	26.215
66.594	26.236
66.572	26.28
66.529	26.28
66.529	26.28
66.507	26.302
66.507	26.302
66.507	26.324
66.507	26.345
66.485	26.345
66.463	26.367
66.463	26.367
66.463	26.367
66.442	26.367
66.42	26.367
66.42	26.367
66.398	26.367
66.398	26.411
66.398	26.411
66.398	26.411
66.398	26.411
66.398	26.411
66.376	26.411
66.376	26.433
66.376	26.433
66.376	26.433
66.376	26.433
66.354	26.433
66.332	26.455
66.311	26.455
66.311	26.455
66.311	26.455
66.311	26.455
66.311	26.455
66.311	26.455
66.311	26.476
66.311	26.476
66.311	26.476
66.311	26.476
66.311	26.476
66.311	26.455
66.311	26.455
66.311	26.455
66.311	26.476
66.332	26.476
66.311	26.476
66.311	26.476
66.311	26.476
66.311	26.455
66.311	26.455
66.332	26.476
66.311	26.476
66.311	26.476
66.332	26.498
66.332	26.498
66.332	26.52
66.311	26.52
66.311	26.542
66.289	26.564
66.289	26.585
66.267	26.585
66.267	26.607
66.245	26.651
66.267	26.673
66.223	26.673
66.202	26.694
66.202	26.694
66.18	26.716
66.158	26.738
66.136	26.738
66.114	26.738
66.114	26.738
66.093	26.76
66.071	26.76
66.071	26.782
66.049	26.782
66.049	26.782
66.005	26.782
66.005	26.782
65.983	26.782
65.983	26.782
65.983	26.804
65.962	26.825
65.918	26.847
65.918	26.847
65.874	26.869
65.874	26.891
65.853	26.891
65.853	26.891
65.853	26.934
65.853	26.934
65.853	27
65.831	27
65.831	27.022
65.787	26.978
65.787	26.978
65.787	27
65.765	27
65.722	27
65.722	27.022
65.678	27.043
65.634	27.065
65.634	27.065
65.613	27.065
65.613	27.087
65.569	27.087
65.547	27.087
65.525	27.109
65.482	27.087
65.438	27.087
65.395	27.065
65.373	27.065
65.351	27.065
65.329	27.065
65.329	27.065
65.285	27.065
65.264	27.065
65.198	27.065
65.155	27.043
65.133	27.065
65.111	27.065
65.089	27.065
65.067	27.065
65.024	27.065
65.024	27.087
64.98	27.087
64.98	27.087
64.98	27.087
64.936	27.087
64.893	27.109
64.893	27.109
64.871	27.109
64.827	27.131
64.806	27.131
64.806	27.131
64.762	27.131
64.718	27.153
64.653	27.153
64.653	27.153
64.631	27.153
64.609	27.174
64.566	27.174
64.544	27.174
64.5	27.174
64.457	27.153
64.457	27.153
64.435	27.153
64.413	27.153
64.369	27.153
64.326	27.131
64.326	27.131
64.304	27.131
64.282	27.131
64.26	27.131
64.238	27.153
64.195	27.131
64.173	27.153
64.151	27.153
64.129	27.153
64.108	27.153
64.108	27.153
64.064	27.153
64.064	27.153
64.042	27.153
64.02	27.153
64.02	27.174
63.977	27.153
63.955	27.174
63.933	27.174
63.911	27.174
63.889	27.174
63.868	27.196
63.846	27.196
63.78	27.218
63.78	27.218
63.78	27.218
63.759	27.24
63.715	27.262
63.693	27.283
63.671	27.283
63.671	27.283
63.65	27.305
63.628	27.327
63.606	27.349
63.584	27.371
63.584	27.371
63.584	27.371
63.562	27.414
63.562	27.414
63.562	27.458
63.54	27.458
63.519	27.458
63.497	27.48
63.453	27.502
63.431	27.523
63.431	27.523
63.388	27.523
63.344	27.545
63.344	27.545
63.301	27.545
63.301	27.567
63.279	27.589
63.257	27.611
63.235	27.611
63.213	27.632
63.191	27.654
63.17	27.654
63.148	27.676
63.148	27.698
63.082	27.742
63.082	27.742
63.082	27.742
63.061	27.742
63.017	27.742
63.017	27.742
63.017	27.742
62.995	27.742
62.951	27.742
62.93	27.763
62.886	27.763
62.886	27.763
62.842	27.763
62.842	27.763
62.799	27.785
62.777	27.785
62.755	27.785
62.733	27.785
62.712	27.785
62.69	27.785
62.668	27.807
62.668	27.785
62.646	27.785
62.624	27.785
62.559	27.785
62.559	27.785
62.559	27.807
62.537	27.785
62.493	27.785
62.45	27.785
62.428	27.785
62.428	27.785
62.428	27.785
62.384	27.807
62.363	27.807
62.319	27.785
62.253	27.785
62.253	27.785
62.253	27.807
62.232	27.807
62.21	27.807
62.166	27.807
62.166	27.807
62.123	27.807
62.123	27.807
62.079	27.807
62.057	27.807
62.035	27.829
61.97	27.829
61.97	27.829
61.948	27.829
61.926	27.829
61.926	27.829
61.904	27.851
61.861	27.829
61.861	27.829
61.795	27.829
61.774	27.829
61.752	27.829
61.73	27.872
61.686	27.851
61.686	27.851
61.665	27.851
61.643	27.829
61.599	27.829
61.599	27.829
61.577	27.829
61.555	27.851
61.534	27.829
61.512	27.829
61.49	27.829
61.446	27.851
61.403	27.851
61.403	27.851
61.337	27.872
61.337	27.851
61.294	27.872
61.272	27.851
61.228	27.851
61.185	27.851
61.141	27.872
61.119	27.872
61.097	27.872
61.076	27.872
60.988	27.872
60.988	27.872
60.967	27.872
60.945	27.872
60.923	27.872
60.901	27.894
60.857	27.894
60.836	27.894
60.792	27.894
60.77	27.894
60.727	27.894
60.705	27.916
60.618	27.916
60.618	27.916
60.596	27.916
60.552	27.916
60.53	27.916
60.508	27.916
60.487	27.916
60.465	27.916
60.421	27.916
60.399	27.916
60.378	27.916
60.334	27.916
60.247	27.938
60.247	27.938
60.225	27.96
60.181	27.96
60.159	27.96
60.116	28.003
60.072	28.025
60.029	28.025
60.007	28.025
59.963	28.047
59.92	28.047
59.876	28.069
59.81	28.112
59.81	28.112
59.767	28.112
59.723	28.134
59.701	28.156
59.658	28.156
59.614	28.178
59.571	28.178
59.549	28.2
59.505	28.2
59.461	28.221
59.44	28.221
59.374	28.287
59.374	28.287
59.331	28.309
59.309	28.33
59.287	28.33
59.243	28.33
59.2	28.374
59.178	28.374
59.156	28.396
59.134	28.418
59.112	28.44
59.091	28.44
59.003	28.483
59.003	28.483
58.96	28.505
58.916	28.505
58.894	28.549
58.851	28.57
58.807	28.57
58.785	28.57
58.742	28.592
58.72	28.614
58.698	28.636
58.676	28.636
58.611	28.679
58.611	28.679
58.589	28.679
58.545	28.701
58.524	28.701
58.502	28.723
58.48	28.745
58.436	28.745
58.414	28.767
58.393	28.767
58.349	28.789
58.327	28.789
58.262	28.832
58.262	28.832
58.24	28.832
58.196	28.854
58.174	28.854
58.153	28.876
58.131	28.876
58.087	28.898
58.044	28.919
58.022	28.919
58	28.919
57.978	28.919
57.935	28.963
57.935	28.963
57.891	28.963
57.869	28.963
57.847	28.985
57.804	28.985
57.76	28.985
57.76	28.985
57.738	28.985
57.716	28.985
57.716	28.985
57.673	29.007
57.607	29.007
57.607	29.007
57.586	29.028
57.542	29.028
57.52	29.028
57.498	29.028
57.476	29.028
57.433	29.028
57.411	29.028
57.367	29.028
57.346	29.028
57.324	29.028
57.258	29.028
57.258	29.028
57.237	29.028
57.215	29.028
57.193	29.028
57.149	29.028
57.127	29.028
57.106	29.028
57.084	29.028
57.04	29.028
56.997	29.028
56.975	29.028
56.953	29.028
56.953	29.028
56.931	29.028
56.909	29.028
56.866	29.028
56.844	29.028
56.822	29.028
56.8	29.028
56.778	29.028
56.757	29.028
56.713	29.028
56.713	29.028
56.669	29.028
56.669	29.028
56.648	29.028
56.648	29.028
56.626	29.028
56.604	29.028
56.582	29.028
56.582	29.028
56.582	29.028
56.56	29.028
56.539	29.028
56.517	29.05
56.495	29.05
56.495	29.05
56.495	29.05
56.473	29.05
56.473	29.05
56.451	29.072
56.451	29.072
56.429	29.094
56.429	29.116
56.386	29.138
56.386	29.138
56.386	29.159
56.342	29.203
56.342	29.203
56.32	29.268
56.32	29.268
56.299	29.268
56.277	29.268
56.255	29.268
56.233	29.268
56.211	29.312
56.211	29.312
56.168	29.334
56.146	29.377
56.102	29.465
56.102	29.465
56.08	29.465
56.059	29.465
56.037	29.465
56.015	29.465
55.993	29.487
55.95	29.487
55.95	29.508
55.906	29.552
55.884	29.552
55.884	29.552
55.797	29.574
55.797	29.574
55.797	29.596
55.753	29.596
55.731	29.596
55.731	29.596
55.71	29.617
55.688	29.617
55.622	29.617
55.601	29.617
55.579	29.617
55.535	29.639
55.47	29.639
55.47	29.639
55.448	29.639
55.426	29.639
55.404	29.617
55.361	29.617
55.317	29.617
55.295	29.596
55.295	29.596
55.273	29.596
55.23	29.596
55.208	29.596
55.164	29.596
55.164	29.596
55.121	29.596
55.099	29.596
55.099	29.596
55.077	29.574
55.055	29.552
55.033	29.53
55.012	29.508
55.012	29.508
55.012	29.508
55.012	29.508
54.968	29.443
54.968	29.443
54.946	29.399
54.924	29.399
54.903	29.377
54.881	29.377
54.859	29.356
54.859	29.334
54.815	29.334
54.794	29.312
54.772	29.312
54.728	29.312
54.684	29.312
54.684	29.312
54.663	29.312
54.619	29.312
54.597	29.29
54.532	29.29
54.532	29.29
54.488	29.29
54.466	29.29
54.423	29.29
54.401	29.29
54.379	29.29
54.314	29.312
54.314	29.312
54.27	29.312
54.248	29.268
54.226	29.268
54.205	29.268
54.161	29.268
54.117	29.268
54.096	29.29
54.074	29.29
54.052	29.29
54.008	29.312
53.986	29.334
53.986	29.334
53.986	29.334
53.965	29.334
53.943	29.356
53.899	29.356
53.877	29.356
53.856	29.356
53.79	29.356
53.768	29.334
53.747	29.334
53.725	29.334
53.703	29.268
53.703	29.268
53.681	29.268
53.659	29.268
53.637	29.268
53.616	29.268
53.572	29.247
53.528	29.247
53.507	29.247
53.485	29.247
53.463	29.247
53.419	29.225
53.397	29.225
53.397	29.225
53.332	29.225
53.288	29.225
53.267	29.225
53.245	29.203
53.223	29.203
53.201	29.203
53.179	29.203
53.136	29.203
53.114	29.181
53.07	29.181
53.005	29.181
53.005	29.181
52.983	29.181
52.961	29.181
52.939	29.181
52.918	29.181
52.896	29.181
52.874	29.181
52.852	29.181
52.83	29.181
52.809	29.181
52.743	29.203
52.699	29.203
52.699	29.203
52.656	29.225
52.634	29.225
52.612	29.225
52.612	29.225
52.59	29.225
52.547	29.247
52.503	29.247
52.481	29.247
52.46	29.247
52.416	29.247
52.372	29.247
52.372	29.247
52.329	29.247
52.307	29.247
52.285	29.268
52.241	29.268
52.22	29.268
52.176	29.247
52.176	29.247
52.154	29.247
52.132	29.247
52.111	29.225
52.067	29.203
52.067	29.203
52.045	29.203
52.045	29.203
52.023	29.159
52.001	29.159
52.001	29.138
52.001	29.138
51.98	29.138
51.98	29.116
51.958	29.116
51.958	29.116
51.958	29.116
51.958	29.116
51.958	29.116
51.958	29.116
51.958	29.116
51.958	29.116
51.958	29.116
51.958	29.116
51.958	29.116
51.958	29.116
51.958	29.116
51.958	29.116
51.958	29.116
51.958	29.116
51.958	29.094
51.958	29.094
51.958	29.094
51.958	29.094
51.98	29.094
51.958	29.072
51.98	29.072
51.98	29.072
51.98	29.072
51.98	29.05
51.98	29.05
51.98	29.05
51.98	29.028
52.001	29.028
52.001	29.007
52.001	29.007
52.023	29.028
52.001	29.028
52.001	29.028
52.001	29.028
52.001	29.028
52.001	29.028
51.98	29.028
51.98	29.028
51.98	29.05
51.98	29.05
51.98	29.072
51.98	29.072
51.958	29.094
51.958	29.094
51.936	29.138
51.936	29.138
51.936	29.159
51.892	29.225
51.892	29.268
51.892	29.268
51.871	29.268
51.871	29.268
51.871	29.312
51.827	29.312
51.827	29.377
51.805	29.377
51.783	29.399
51.762	29.399
51.74	29.443
51.718	29.465
51.674	29.487
51.674	29.487
51.674	29.508
51.674	29.508
51.609	29.552
51.565	29.552
51.565	29.574
51.543	29.574
51.522	29.596
51.5	29.596
51.5	29.596
51.478	29.617
51.434	29.661
51.434	29.661
51.413	29.661
51.369	29.683
51.369	29.705
51.369	29.705
51.347	29.705
51.325	29.726
51.303	29.77
51.282	29.77
51.26	29.792
51.238	29.836
51.194	29.836
51.194	29.836
51.194	29.857
51.173	29.879
51.151	29.879
51.151	29.879
51.129	29.923
51.085	29.923
51.064	29.923
51.064	29.945
51.02	29.945
50.998	29.945
50.954	29.945
50.954	29.945
50.933	29.966
50.911	29.966
50.889	29.966
50.867	29.966
50.845	29.988
50.845	29.988
50.824	29.988
50.802	30.01
50.78	30.01
50.758	30.01
50.736	30.032
50.736	30.032
50.715	30.032
50.693	30.075
50.627	30.075
50.627	30.097
50.584	30.119
50.562	30.119
50.54	30.141
50.518	30.185
50.496	30.206
50.453	30.228
50.387	30.272
50.387	30.272
50.387	30.272
50.366	30.294
50.344	30.315
50.344	30.315
50.344	30.337
50.322	30.337
50.3	30.359
50.278	30.359
50.256	30.359
50.256	30.403
50.213	30.424
50.213	30.424
50.191	30.446
50.169	30.446
50.147	30.468
50.147	30.49
50.126	30.512
50.104	30.534
50.082	30.555
50.06	30.577
50.038	30.577
50.017	30.577
49.973	30.599
49.973	30.599
49.929	30.599
49.929	30.621
49.907	30.621
49.886	30.643
49.864	30.643
49.842	30.664
49.82	30.664
49.798	30.686
49.777	30.73
49.777	30.73
49.733	30.773
49.733	30.773
49.711	30.795
49.689	30.817
49.668	30.839
49.646	30.861
49.646	30.883
49.624	30.883
49.602	30.883
49.558	30.883
49.537	30.904
49.537	30.948
49.493	30.992
49.493	30.992
49.493	31.013
49.493	31.035
49.471	31.035
49.449	31.057
49.406	31.079
49.384	31.079
49.362	31.101
49.362	31.101
49.362	31.101
49.34	31.144
49.275	31.144
49.275	31.144
49.253	31.166
49.231	31.166
49.209	31.188
49.188	31.21
49.166	31.21
49.144	31.232
49.1	31.253
49.1	31.275
49.079	31.275
49.057	31.297
48.991	31.362
48.991	31.362
48.991	31.362
48.969	31.384
48.926	31.384
48.926	31.406
48.904	31.428
48.86	31.45
48.839	31.471
48.817	31.515
48.795	31.537
48.773	31.559
48.73	31.602
48.73	31.602
48.708	31.624
48.664	31.646
48.664	31.646
48.62	31.668
48.62	31.69
48.577	31.711
48.577	31.711
48.555	31.755
48.533	31.755
48.511	31.755
48.446	31.842
48.446	31.842
48.446	31.864
48.381	31.886
48.359	31.886
48.337	31.93
48.293	31.93
48.271	31.93
48.25	31.93
48.206	31.951
48.162	31.973
48.162	31.973
48.119	32.017
48.119	32.017
48.097	32.039
48.075	32.039
48.053	32.06
48.032	32.082
47.988	32.104
47.966	32.104
47.922	32.126
47.901	32.126
47.857	32.17
47.835	32.17
47.77	32.213
47.77	32.213
47.748	32.213
47.726	32.235
47.683	32.235
47.639	32.257
47.639	32.257
47.617	32.279
47.552	32.279
47.552	32.3
47.53	32.3
47.486	32.322
47.443	32.322
47.443	32.322
47.377	32.322
47.355	32.322
47.334	32.322
47.312	32.344
47.268	32.344
47.224	32.344
47.203	32.344
47.159	32.344
47.137	32.344
47.072	32.344
47.028	32.344
47.028	32.344
47.006	32.344
46.985	32.366
46.985	32.366
46.963	32.366
46.941	32.388
46.897	32.388
46.875	32.409
46.832	32.409
46.81	32.409
46.788	32.409
46.723	32.431
46.723	32.431
46.701	32.431
46.658	32.453
46.614	32.453
46.57	32.453
46.548	32.475
46.527	32.475
46.505	32.475
46.483	32.475
46.461	32.475
46.396	32.475
46.309	32.475
46.309	32.475
46.287	32.497
46.265	32.497
46.243	32.497
46.199	32.519
46.199	32.54
46.178	32.54
46.134	32.562
46.112	32.606
46.112	32.628
46.069	32.628
46.003	32.649
46.003	32.649
46.003	32.649
45.96	32.649
45.938	32.649
45.916	32.671
45.872	32.693
45.85	32.737
45.829	32.758
45.807	32.758
45.763	32.802
45.741	32.802
45.698	32.824
45.698	32.824
45.676	32.846
45.654	32.868
45.632	32.889
45.632	32.911
45.632	32.933
45.611	32.955
45.611	32.977
45.589	32.998
45.589	33.02
45.589	33.042
45.567	33.086
45.567	33.086
45.545	33.086
45.545	33.107
45.545	33.151
45.545	33.151
45.545	33.173
45.545	33.195
45.545	33.217
45.523	33.238
45.523	33.26
45.458	33.26
45.414	33.282
45.414	33.282
45.371	33.304
45.349	33.326
45.327	33.326
45.305	33.347
45.305	33.369
45.305	33.391
45.283	33.391
45.283	33.413
45.283	33.478
45.262	33.5
45.262	33.522
45.262	33.522
45.262	33.544
45.262	33.544
45.262	33.566
45.24	33.566
45.24	33.566
45.24	33.566
45.218	33.544
45.218	33.544
45.196	33.544
45.196	33.544
45.174	33.587
45.174	33.587
45.196	33.587
45.196	33.587
45.196	33.587
45.196	33.587
45.196	33.566
45.196	33.566
45.196	33.566
45.196	33.566
45.174	33.587
45.152	33.587
45.065	33.544
45.065	33.544
45.043	33.544
45.022	33.522
45	33.5
44.956	33.5
44.956	33.5
44.934	33.5
44.891	33.5
44.891	33.478
44.847	33.478
44.803	33.478
44.76	33.478
44.76	33.478
44.738	33.478
44.694	33.478
44.651	33.456
44.629	33.478
44.607	33.478
44.564	33.456
44.52	33.456
44.476	33.456
44.454	33.456
44.454	33.456
44.411	33.413
44.411	33.413
44.389	33.413
44.367	33.369
44.345	33.347
44.345	33.347
44.302	33.326
44.28	33.304
44.28	33.282
44.236	33.282
44.193	33.282
44.171	33.282
44.105	33.26
44.105	33.26
44.084	33.26
44.04	33.282
44.018	33.282
43.996	33.26
43.975	33.26
43.931	33.217
43.909	33.217
43.887	33.217
43.844	33.195
43.822	33.173
43.778	33.129
43.778	33.129
43.735	33.129
43.713	33.107
43.691	33.086
43.669	33.064
43.626	33.042
43.604	33.042
43.538	33.042
43.495	33.042
43.473	33.042
43.429	32.998
43.364	32.977
43.364	32.977
43.342	32.977
43.32	32.955
43.277	32.955
43.255	32.955
43.233	32.955
43.189	32.933
43.146	32.933
43.124	32.933
43.124	32.933
43.08	32.933
43.015	32.911
43.015	32.911
42.993	32.911
42.971	32.911
42.928	32.889
42.928	32.889
42.906	32.889
42.906	32.889
42.884	32.868
42.84	32.868
42.819	32.868
42.797	32.846
42.753	32.824
42.753	32.824
42.709	32.802
42.666	32.802
42.622	32.78
42.579	32.78
42.557	32.758
42.513	32.758
42.47	32.758
42.426	32.758
42.404	32.758
42.339	32.715
42.295	32.715
42.295	32.715
42.251	32.715
42.208	32.715
42.186	32.693
42.142	32.649
42.099	32.649
42.077	32.649
42.033	32.649
41.99	32.649
41.946	32.649
41.924	32.649
41.859	32.649
41.859	32.649
41.815	32.628
41.793	32.628
41.771	32.628
41.75	32.628
41.684	32.606
41.641	32.606
41.641	32.606
41.641	32.606
41.619	32.584
41.619	32.562
41.575	32.519
41.575	32.519
41.553	32.497
41.532	32.475
41.51	32.453
41.488	32.453
41.466	32.431
41.466	32.431
41.444	32.366
41.444	32.344
41.444	32.344
41.422	32.3
41.401	32.257
41.401	32.257
41.401	32.235
41.379	32.213
41.379	32.191
41.379	32.191
41.357	32.148
41.335	32.126
41.313	32.082
41.292	32.06
41.292	32.039
41.27	32.017
41.226	31.973
41.226	31.973
41.204	31.973
41.204	31.93
41.161	31.908
41.161	31.908
41.139	31.886
41.117	31.864
41.095	31.842
41.073	31.821
41.052	31.821
41.008	31.733
40.964	31.733
40.964	31.733
40.943	31.711
40.943	31.711
40.899	31.69
40.877	31.69
40.834	31.668
40.812	31.668
40.768	31.624
40.768	31.624
40.724	31.624
40.681	31.602
40.659	31.581
40.659	31.581
40.637	31.559
40.615	31.537
40.594	31.515
40.55	31.428
40.55	31.471
40.528	31.45
40.506	31.428
40.463	31.406
40.441	31.406
40.397	31.384
40.332	31.384
40.332	31.384
40.31	31.362
40.266	31.362
40.245	31.362
40.201	31.362
40.157	31.341
40.136	31.341
40.092	31.341
40.048	31.362
40.026	31.362
40.005	31.362
39.917	31.362
39.917	31.362
39.874	31.362
39.852	31.362
39.787	31.362
39.765	31.362
39.743	31.362
39.721	31.384
39.699	31.384
39.656	31.384
39.634	31.362
39.568	31.362
39.525	31.384
39.525	31.384
39.503	31.384
39.481	31.384
39.459	31.362
39.438	31.362
39.394	31.341
39.372	31.341
39.35	31.362
39.328	31.362
39.285	31.362
39.241	31.362
39.219	31.341
39.219	31.341
39.176	31.319
39.132	31.319
39.11	31.297
39.067	31.297
39.023	31.297
38.979	31.297
38.958	31.297
38.936	31.319
38.914	31.319
38.914	31.319
38.827	31.319
38.827	31.319
38.805	31.319
38.74	31.319
38.696	31.341
38.674	31.341
38.63	31.341
38.609	31.341
38.565	31.341
38.543	31.341
38.5	31.319
38.456	31.319
38.391	31.275
38.391	31.275
38.369	31.275
38.325	31.275
38.281	31.275
38.238	31.275
38.194	31.275
38.172	31.275
38.107	31.275
38.085	31.275
38.042	31.275
37.998	31.275
37.932	31.275
37.932	31.275
37.911	31.275
37.889	31.275
37.845	31.275
37.78	31.297
37.758	31.297
37.758	31.297
37.736	31.297
37.714	31.297
37.671	31.297
37.649	31.297
37.583	31.297
37.583	31.297
37.562	31.297
37.518	31.319
37.496	31.319
37.474	31.319
37.431	31.297
37.409	31.297
37.387	31.297
37.365	31.275
37.343	31.275
37.322	31.275
37.256	31.253
37.256	31.253
37.213	31.253
37.191	31.253
37.169	31.232
37.147	31.232
37.104	31.232
37.104	31.232
37.06	31.232
37.06	31.232
37.038	31.232
36.994	31.232
36.951	31.253
36.951	31.253
36.907	31.253
36.885	31.253
36.864	31.253
36.82	31.253
36.798	31.253
36.755	31.275
36.711	31.275
36.667	31.297
36.645	31.297
36.58	31.297
36.493	31.319
36.493	31.319
36.471	31.319
36.449	31.319
36.406	31.319
36.34	31.319
36.296	31.319
36.253	31.319
36.231	31.319
36.209	31.319
36.144	31.341
36.1	31.341
36.035	31.341
36.035	31.341
35.991	31.319
35.969	31.319
35.947	31.341
35.904	31.341
35.86	31.341
35.817	31.319
35.795	31.319
35.773	31.341
35.708	31.319
35.664	31.319
35.577	31.319
35.577	31.319
35.555	31.319
35.511	31.297
35.468	31.319
35.424	31.341
35.402	31.362
35.38	31.406
35.337	31.428
35.337	31.428
35.293	31.45
35.271	31.493
35.228	31.515
35.228	31.515
35.206	31.537
35.162	31.559
35.14	31.581
35.097	31.602
35.053	31.646
35.031	31.69
35.01	31.69
34.966	31.733
34.966	31.755
34.944	31.755
34.879	31.799
34.879	31.799
34.879	31.821
34.835	31.821
34.813	31.842
34.77	31.864
34.726	31.886
34.682	31.908
34.661	31.908
34.639	31.93
34.573	31.951
34.551	31.951
34.486	31.995
34.486	31.995
34.442	31.995
34.442	31.995
34.399	32.017
34.377	32.017
34.355	32.017
34.312	32.017
34.312	32.039
34.29	32.039
34.246	32.039
34.224	32.039
34.181	32.039
34.181	32.039
34.181	32.039
34.137	32.039
34.093	32.06
34.072	32.06
34.05	32.06
34.05	32.06
34.006	32.06
33.984	32.06
33.963	32.06
33.941	32.039
33.897	32.039
33.897	32.039
33.875	32.039
33.853	32.039
33.832	32.06
33.81	32.039
33.788	32.039
33.766	32.039
33.723	32.039
33.657	32.017
33.635	32.017
33.635	31.995
33.548	31.973
33.548	31.973
33.504	31.973
33.483	31.973
33.439	31.951
33.417	31.951
33.395	31.93
33.374	31.93
33.308	31.908
33.286	31.908
33.265	31.886
33.243	31.886
33.177	31.886
33.177	31.886
33.134	31.886
33.112	31.864
33.09	31.864
33.068	31.864
33.046	31.864
33.003	31.864
32.981	31.842
32.937	31.821
32.916	31.821
32.872	31.799
32.763	31.777
32.763	31.777
32.741	31.777
32.697	31.755
32.654	31.755
32.654	31.733
32.588	31.733
32.566	31.733
32.523	31.733
32.523	31.733
32.479	31.733
32.457	31.711
32.392	31.711
32.392	31.711
32.37	31.69
32.327	31.69
32.327	31.69
32.283	31.646
32.261	31.646
32.239	31.646
32.217	31.602
32.196	31.602
32.152	31.581
32.13	31.581
32.108	31.559
32.108	31.559
32.065	31.559
32.043	31.537
31.999	31.515
31.956	31.493
31.934	31.493
31.912	31.471
31.89	31.471
31.847	31.471
31.803	31.45
31.781	31.384
31.738	31.384
31.738	31.384
31.694	31.362
31.672	31.341
31.65	31.341
31.585	31.319
31.563	31.319
31.519	31.319
31.476	31.319
31.454	31.297
31.41	31.297
31.389	31.297
31.345	31.297
31.345	31.297
31.301	31.275
31.28	31.275
31.258	31.253
31.236	31.253
31.214	31.232
31.192	31.232
31.149	31.253
31.083	31.275
31.018	31.275
30.996	31.275
30.931	31.275
30.931	31.275
30.909	31.275
30.865	31.275
30.821	31.275
30.778	31.275
30.734	31.275
30.691	31.275
30.669	31.275
30.647	31.275
30.625	31.275
30.582	31.275
30.516	31.275
30.516	31.275
30.516	31.275
30.472	31.297
30.429	31.297
30.407	31.275
30.342	31.275
30.342	31.275
30.298	31.253
30.276	31.253
30.254	31.253
30.211	31.232
30.145	31.21
30.145	31.21
30.102	31.188
30.08	31.166
30.036	31.144
30.014	31.122
29.971	31.122
29.949	31.101
29.905	31.079
29.862	31.057
29.84	31.057
29.818	31.057
29.731	31.013
29.731	31.013
29.687	31.013
29.665	30.992
29.622	30.992
29.6	30.97
29.578	30.97
29.535	30.948
29.491	30.948
29.447	30.926
29.447	30.926
29.425	30.904
29.316	30.883
29.316	30.883
29.273	30.861
29.229	30.839
29.207	30.839
29.186	30.839
29.142	30.839
29.098	30.817
29.055	30.795
29.011	30.795
28.989	30.773
28.946	30.773
28.902	30.773
28.902	30.773
28.88	30.773
28.837	30.752
28.793	30.73
28.749	30.73
28.727	30.73
28.684	30.73
28.662	30.708
28.618	30.708
28.597	30.686
28.553	30.664
28.466	30.643
28.466	30.643
28.444	30.621
28.4	30.621
28.357	30.621
28.335	30.599
28.313	30.599
28.291	30.599
28.269	30.577
28.248	30.577
28.204	30.534
28.16	30.512
28.117	30.49
28.117	30.49
28.095	30.468
28.073	30.446
28.073	30.446
28.051	30.446
28.029	30.424
28.008	30.424
27.986	30.403
27.964	30.403
27.942	30.381
27.942	30.359
27.92	30.294
27.92	30.294
27.877	30.272
27.877	30.272
27.855	30.272
27.833	30.25
27.811	30.25
27.768	30.25
27.768	30.206
27.746	30.185
27.746	30.185
27.724	30.185
27.702	30.163
27.702	30.163
27.68	30.163
27.68	30.163
27.615	30.185
27.615	30.185
27.615	30.185
27.615	30.185
27.615	30.185
27.615	30.185
27.615	30.185
27.615	30.185
27.615	30.185
27.615	30.185
27.615	30.185
27.615	30.185
27.615	30.185
27.615	30.185
27.615	30.185
27.615	30.185
27.615	30.185
27.615	30.163
27.615	30.163
27.615	30.163
27.615	30.185
27.615	30.185
27.615	30.185
27.615	30.185
27.615	30.185
27.615	30.185
27.615	30.185
27.615	30.185
27.615	30.185
27.615	30.185
27.615	30.185
27.615	30.185
27.615	30.163
27.615	30.163
27.593	30.163
27.593	30.163
27.593	30.163
27.593	30.163
27.593	30.163
27.593	30.163
27.593	30.163
27.593	30.163
27.593	30.163
27.593	30.163
27.593	30.163
27.593	30.163
27.593	30.163
27.593	30.163
27.593	30.163
27.571	30.141
27.55	30.141
27.55	30.119
27.571	30.141
27.571	30.141
27.506	30.119
27.506	30.119
27.55	30.141
27.55	30.141
27.571	30.141
27.571	30.163
27.571	30.163
27.571	30.163
27.571	30.163
27.571	30.163
27.571	30.163
27.571	30.163
27.571	30.163
27.571	30.163
27.571	30.163
27.571	30.163
27.571	30.141
27.571	30.141
27.571	30.141
27.571	30.141
27.571	30.141
27.571	30.141
27.571	30.163
27.571	30.163
27.571	30.163
27.571	30.163
27.571	30.163
27.571	30.163
27.571	30.163
27.571	30.163
27.571	30.163
27.571	30.163
27.571	30.141
27.571	30.141
27.571	30.141
27.571	30.141
27.571	30.141
27.571	30.141
27.571	30.141
27.571	30.141
27.571	30.163
27.571	30.163
27.593	30.141
27.593	30.141
27.593	30.141
27.571	30.141
27.593	30.141
27.593	30.141
27.593	30.141
27.593	30.141
27.593	30.141
27.593	30.141
27.571	30.163
27.571	30.163
27.571	30.141
27.571	30.141
27.571	30.141
27.571	30.141
27.571	30.141
27.571	30.141
27.571	30.141
27.571	30.141
27.571	30.141
27.571	30.141
27.571	30.141
27.571	30.141
27.571	30.163
27.571	30.163
27.571	30.163
27.571	30.163
27.571	30.141
27.571	30.141
27.571	30.141
27.571	30.141
27.571	30.141
27.571	30.141
27.571	30.163
27.571	30.163
27.571	30.163
27.571	30.163
27.571	30.163
27.571	30.163
27.571	30.141
27.571	30.163
27.571	30.163
27.571	30.163
27.571	30.163
27.571	30.163
27.571	30.141
27.571	30.163
27.571	30.163
27.571	30.163
27.571	30.163
27.55	30.141
27.55	30.141
27.55	30.141
27.55	30.141
27.55	30.141
27.55	30.163
27.55	30.163
27.55	30.141
27.571	30.141
27.571	30.141
27.571	30.141
27.571	30.141
27.571	30.141
27.571	30.141
27.571	30.141
27.571	30.141
27.571	30.141
27.571	30.141
27.571	30.141
27.571	30.141
27.571	30.141
27.571	30.141
27.571	30.141
27.571	30.141
27.571	30.141
27.571	30.141
27.571	30.141
27.571	30.141
27.571	30.141
27.571	30.141
27.571	30.141
27.571	30.163
27.571	30.163
27.571	30.163
27.55	30.141
27.55	30.141
27.55	30.141
27.571	30.141
27.571	30.141
27.55	30.141
27.55	30.141
27.55	30.163
27.55	30.163
27.55	30.141
27.55	30.163
27.55	30.141
27.55	30.163
27.571	30.141
27.571	30.141
27.571	30.141
27.571	30.163
27.571	30.141
27.571	30.141
27.571	30.141
27.571	30.141
27.571	30.141
27.571	30.141
27.571	30.141
27.571	30.141
27.571	30.141
27.571	30.141
27.571	30.141
27.615	30.097
[truncated: 1,169 more rows]
