# Supplementary material for: Ant collective cognition allows for efficient navigation through disordered environments
Source: eLife. 2020 May 12;9:e55195. doi: 10.7554/eLife.55195 (PMC7332297; doi:10.7554/eLife.55195)
Supplement: Source data 2. — Format is X,Y coordinates as a function of time. Time interval between samples is 0.04 s, except for videos 1440005 and 1440011, where the time interval is 0.02 s. [file elife-55195-data2.zip › 1150010_100_load_trajectory.txt]

67.501	26.026
67.501	26.026
67.501	26.026
67.479	25.982
67.458	25.96
67.458	25.938
67.436	25.938
67.414	25.917
67.37	25.873
67.37	25.895
67.37	25.895
67.37	25.873
67.349	25.873
67.327	25.851
67.327	25.851
67.305	25.851
67.283	25.851
67.262	25.851
67.262	25.873
67.262	25.873
67.218	25.851
67.196	25.851
67.196	25.851
67.175	25.83
67.175	25.83
67.131	25.808
67.131	25.808
67.109	25.764
67.109	25.764
67.087	25.764
67.109	25.764
67.109	25.743
67.066	25.699
67.044	25.699
67.044	25.699
67	25.677
66.979	25.656
66.979	25.656
66.957	25.634
66.957	25.634
66.935	25.612
66.913	25.612
66.892	25.612
66.87	25.59
66.848	25.59
66.826	25.568
66.826	25.568
66.804	25.568
66.783	25.547
66.739	25.525
66.717	25.503
66.696	25.503
66.696	25.503
66.674	25.503
66.652	25.503
66.652	25.481
66.63	25.481
66.543	25.481
66.543	25.481
66.565	25.46
66.521	25.481
66.521	25.46
66.5	25.481
66.478	25.503
66.478	25.503
66.478	25.503
66.456	25.525
66.434	25.503
66.391	25.525
66.347	25.525
66.347	25.525
66.347	25.525
66.326	25.525
66.326	25.525
66.282	25.568
66.26	25.568
66.26	25.568
66.217	25.568
66.195	25.568
66.173	25.568
66.151	25.568
66.151	25.59
66.151	25.59
66.151	25.59
66.108	25.612
66.086	25.612
66.064	25.634
66.064	25.656
66.064	25.656
66.021	25.699
65.999	25.721
65.999	25.721
65.999	25.721
65.977	25.71
65.977	25.71
65.956	25.743
65.956	25.764
65.934	25.786
65.934	25.808
65.89	25.808
65.868	25.83
65.868	25.83
65.847	25.851
65.847	25.873
65.803	25.895
65.781	25.917
65.781	25.917
65.76	25.938
65.738	25.938
65.738	25.938
65.716	25.96
65.694	25.982
65.673	26.004
65.629	26.004
65.629	26.004
65.607	26.004
65.542	25.96
65.52	26.047
65.52	26.047
65.498	26.069
65.498	26.069
65.498	26.091
65.477	26.091
65.455	26.113
65.433	26.113
65.411	26.134
65.39	26.134
65.368	26.156
65.346	26.156
65.324	26.156
65.324	26.156
65.302	26.156
65.302	26.156
65.281	26.178
65.281	26.2
65.259	26.221
65.259	26.243
65.237	26.243
65.215	26.265
65.172	26.265
65.172	26.265
65.15	26.287
65.15	26.287
65.15	26.309
65.128	26.309
65.107	26.309
65.085	26.33
65.085	26.352
65.063	26.352
65.063	26.374
65.063	26.374
65.041	26.396
65.019	26.396
65.019	26.417
65.019	26.417
64.998	26.439
64.998	26.439
64.976	26.461
64.954	26.483
64.932	26.504
64.911	26.504
64.889	26.526
64.889	26.548
64.867	26.548
64.867	26.57
64.845	26.57
64.845	26.57
64.824	26.592
64.802	26.592
64.802	26.592
64.78	26.592
64.758	26.592
64.758	26.592
64.758	26.592
64.758	26.592
64.737	26.613
64.693	26.613
64.66	26.635
64.66	26.635
64.649	26.635
64.628	26.657
64.628	26.657
64.584	26.657
64.541	26.679
64.541	26.679
64.497	26.679
64.497	26.679
64.497	26.679
64.475	26.679
64.432	26.679
64.432	26.679
64.432	26.679
64.432	26.679
64.388	26.679
64.366	26.679
64.366	26.657
64.323	26.657
64.279	26.657
64.279	26.657
64.258	26.657
64.236	26.657
64.214	26.657
64.214	26.657
64.192	26.657
64.171	26.657
64.149	26.657
64.127	26.657
64.083	26.657
64.083	26.657
64.083	26.657
64.04	26.657
64.04	26.657
63.996	26.657
63.953	26.657
63.953	26.657
63.953	26.679
63.953	26.679
63.931	26.679
63.888	26.679
63.888	26.679
63.866	26.679
63.822	26.679
63.8	26.679
63.779	26.679
63.713	26.679
63.67	26.679
63.67	26.679
63.626	26.679
63.626	26.679
63.605	26.679
63.583	26.679
63.561	26.679
63.518	26.679
63.496	26.7
63.452	26.722
63.43	26.722
63.43	26.744
63.387	26.744
63.387	26.744
63.365	26.744
63.322	26.744
63.3	26.744
63.278	26.744
63.278	26.766
63.256	26.766
63.213	26.766
63.191	26.766
63.169	26.787
63.126	26.787
63.104	26.787
63.104	26.787
63.082	26.787
63.06	26.809
63.039	26.809
63.017	26.809
63.017	26.831
62.995	26.831
62.973	26.831
62.952	26.853
62.93	26.853
62.886	26.875
62.843	26.875
62.843	26.875
62.843	26.875
62.821	26.875
62.799	26.885
62.799	26.875
62.777	26.875
62.756	26.875
62.734	26.896
62.712	26.896
62.69	26.896
62.647	26.896
62.581	26.896
62.581	26.896
62.581	26.918
62.581	26.918
62.56	26.918
62.56	26.918
62.538	26.94
62.516	26.94
62.516	26.94
62.494	26.962
62.451	26.983
62.451	26.983
62.429	26.983
62.429	26.983
62.407	26.983
62.407	26.983
62.386	27.005
62.342	27.005
62.342	27.027
62.32	27.005
62.32	27.027
62.32	27.027
62.299	27.027
62.277	27.049
62.233	27.049
62.233	27.049
62.233	27.049
62.233	27.049
62.233	27.049
62.211	27.07
62.19	27.07
62.168	27.07
62.168	27.07
62.168	27.07
62.168	27.07
62.124	27.092
62.103	27.092
62.103	27.092
62.103	27.092
62.103	27.092
62.103	27.092
62.081	27.092
62.059	27.092
62.037	27.092
62.016	27.092
61.972	27.092
61.972	27.092
61.95	27.07
61.928	27.049
61.928	27.049
61.928	27.049
61.885	27.027
61.841	27.027
61.841	27.027
61.798	27.027
61.798	27.027
61.754	27.027
61.733	27.027
61.711	27.027
61.689	27.005
61.624	27.027
61.624	27.027
61.624	27.027
61.602	27.027
61.602	27.005
61.537	27.005
61.515	27.027
61.493	27.005
61.471	27.027
61.406	27.027
61.363	27.027
61.319	27.027
61.297	27.049
61.297	27.049
61.254	27.049
61.21	27.049
61.167	27.049
61.145	27.049
61.123	27.049
61.08	27.07
61.058	27.07
61.036	27.07
60.992	27.114
60.971	27.114
60.905	27.114
60.905	27.114
60.862	27.114
60.862	27.114
60.818	27.114
60.818	27.114
60.818	27.114
60.753	27.114
60.731	27.114
60.688	27.114
60.666	27.136
60.622	27.136
60.601	27.136
60.601	27.136
60.557	27.136
60.514	27.136
60.47	27.136
60.448	27.114
60.426	27.114
60.383	27.114
60.339	27.114
60.339	27.114
60.318	27.114
60.274	27.114
60.231	27.114
60.231	27.114
60.231	27.114
60.187	27.114
60.187	27.114
60.144	27.114
60.122	27.114
60.1	27.114
60.078	27.114
60.035	27.114
59.991	27.114
59.948	27.136
59.926	27.136
59.926	27.136
59.904	27.136
59.882	27.136
59.861	27.136
59.839	27.136
59.817	27.136
59.795	27.136
59.773	27.136
59.773	27.136
59.752	27.136
59.73	27.136
59.686	27.157
59.686	27.157
59.665	27.157
59.643	27.157
59.643	27.157
59.621	27.157
59.621	27.179
59.599	27.179
59.578	27.179
59.578	27.179
59.556	27.179
59.534	27.179
59.49	27.179
59.49	27.179
59.469	27.179
59.447	27.179
59.425	27.179
59.425	27.201
59.403	27.201
59.403	27.201
59.382	27.201
59.382	27.223
59.36	27.223
59.316	27.245
59.273	27.245
59.273	27.245
59.251	27.245
59.251	27.245
59.229	27.266
59.207	27.288
59.207	27.288
59.164	27.31
59.164	27.31
59.12	27.31
59.099	27.332
59.077	27.332
59.055	27.375
59.055	27.375
59.033	27.375
59.012	27.375
58.968	27.375
58.968	27.375
58.946	27.397
58.925	27.397
58.903	27.397
58.881	27.397
58.859	27.397
58.859	27.419
58.816	27.419
58.816	27.419
58.816	27.419
58.794	27.419
58.794	27.419
58.729	27.44
58.729	27.44
58.729	27.44
58.729	27.44
58.707	27.44
58.685	27.44
58.663	27.44
58.62	27.44
58.62	27.44
58.62	27.44
58.62	27.462
58.598	27.462
58.576	27.462
58.554	27.462
58.554	27.484
58.533	27.484
58.511	27.506
58.489	27.506
58.446	27.506
58.424	27.549
58.424	27.549
58.402	27.571
58.359	27.571
58.315	27.571
58.315	27.593
58.293	27.615
58.271	27.636
58.25	27.636
58.206	27.658
58.184	27.68
58.184	27.723
58.141	27.745
58.141	27.745
58.119	27.745
58.076	27.767
58.054	27.767
58.032	27.789
58.01	27.832
57.967	27.854
57.967	27.876
57.945	27.876
57.923	27.919
57.901	27.941
57.836	27.985
57.836	27.985
57.814	27.985
57.814	28.006
57.793	28.028
57.771	28.05
57.771	28.05
57.749	28.072
57.727	28.093
57.706	28.115
57.662	28.137
57.662	28.137
57.64	28.159
57.64	28.159
57.618	28.181
57.597	28.224
57.597	28.224
57.553	28.224
57.553	28.246
57.531	28.268
57.51	28.268
57.488	28.289
57.488	28.289
57.466	28.289
57.444	28.333
57.444	28.333
57.444	28.355
57.423	28.355
57.423	28.355
57.379	28.376
57.379	28.376
57.357	28.398
57.357	28.398
57.314	28.42
57.292	28.42
57.27	28.42
57.248	28.42
57.248	28.42
57.227	28.442
57.205	28.464
57.183	28.485
57.161	28.485
57.14	28.485
57.118	28.485
57.096	28.507
57.052	28.507
57.052	28.507
57.052	28.507
57.031	28.507
57.031	28.507
57.031	28.507
57.009	28.529
56.987	28.551
56.965	28.551
56.944	28.551
56.922	28.551
56.878	28.551
56.878	28.551
56.857	28.551
56.835	28.572
56.769	28.572
56.769	28.572
56.769	28.572
56.748	28.572
56.726	28.594
56.682	28.594
56.682	28.594
56.661	28.594
56.617	28.616
56.595	28.616
56.574	28.616
56.552	28.616
56.508	28.638
56.508	28.638
56.487	28.638
56.487	28.638
56.443	28.659
56.421	28.659
56.421	28.659
56.378	28.659
56.356	28.659
56.334	28.659
56.334	28.659
56.312	28.659
56.204	28.638
56.204	28.638
56.204	28.638
56.182	28.638
56.16	28.638
56.138	28.638
56.095	28.616
56.073	28.594
56.051	28.594
56.051	28.594
56.029	28.594
56.008	28.551
55.964	28.529
55.964	28.529
55.921	28.529
55.899	28.529
55.899	28.507
55.877	28.507
55.855	28.485
55.833	28.485
55.79	28.485
55.768	28.485
55.746	28.464
55.703	28.464
55.681	28.442
55.681	28.442
55.659	28.442
55.659	28.442
55.638	28.442
55.616	28.442
55.594	28.42
55.507	28.442
55.507	28.42
55.485	28.42
55.463	28.42
55.42	28.376
55.398	28.355
55.398	28.355
55.376	28.355
55.333	28.311
55.333	28.311
55.289	28.311
55.268	28.289
55.246	28.289
55.224	28.268
55.202	28.268
55.18	28.246
55.137	28.224
55.093	28.202
55.093	28.202
55.072	28.181
55.05	28.181
55.028	28.181
54.985	28.137
54.963	28.137
54.941	28.137
54.897	28.137
54.897	28.137
54.876	28.115
54.832	28.115
54.789	28.093
54.789	28.093
54.745	28.093
54.723	28.093
54.702	28.093
54.658	28.093
54.636	28.093
54.614	28.093
54.571	28.115
54.527	28.115
54.506	28.115
54.484	28.115
54.419	28.115
54.419	28.115
54.375	28.115
54.353	28.115
54.31	28.137
54.288	28.137
54.244	28.115
54.223	28.115
54.179	28.137
54.157	28.159
54.136	28.159
54.092	28.159
54.049	28.181
54.049	28.181
54.005	28.181
53.961	28.181
53.961	28.202
53.918	28.202
53.896	28.224
53.853	28.224
53.853	28.224
53.809	28.224
53.787	28.224
53.787	28.289
53.7	28.289
53.7	28.289
53.7	28.289
53.657	28.289
53.635	28.289
53.613	28.268
53.591	28.268
53.548	28.268
53.526	28.289
53.526	28.311
53.439	28.268
53.395	28.268
53.374	28.246
53.374	28.246
53.352	28.224
53.33	28.224
53.287	28.224
53.265	28.224
53.243	28.224
53.2	28.224
53.178	28.246
53.156	28.246
53.091	28.246
53.069	28.268
53.025	28.268
53.025	28.268
52.982	28.268
52.938	28.268
52.938	28.289
52.895	28.289
52.873	28.268
52.873	28.268
52.851	28.246
52.83	28.246
52.808	28.224
52.808	28.224
52.764	28.224
52.764	28.224
52.742	28.224
52.721	28.202
52.699	28.202
52.677	28.159
52.655	28.159
52.655	28.181
52.655	28.181
52.634	28.181
52.59	28.181
52.59	28.159
52.568	28.159
52.568	28.159
52.547	28.159
52.525	28.159
52.503	28.159
52.503	28.159
52.481	28.159
52.459	28.159
52.438	28.159
52.394	28.159
52.372	28.159
52.351	28.159
52.307	28.159
52.307	28.159
52.285	28.159
52.264	28.159
52.264	28.159
52.242	28.159
52.242	28.159
52.22	28.159
52.198	28.137
52.176	28.137
52.155	28.115
52.133	28.115
52.111	28.115
52.111	28.115
52.089	28.115
52.046	28.115
52.046	28.115
52.024	28.115
52.002	28.115
52.002	28.093
52.002	28.093
52.002	28.072
51.981	28.072
51.981	28.072
51.915	28.072
51.915	28.072
51.806	28.137
51.763	28.115
51.719	28.137
51.698	28.137
51.676	28.137
51.654	28.137
51.632	28.137
51.611	28.137
51.589	28.137
51.545	28.137
51.502	28.137
51.502	28.137
51.48	28.137
51.458	28.159
51.436	28.202
51.415	28.181
51.371	28.181
51.349	28.202
51.306	28.202
51.284	28.202
51.24	28.202
51.219	28.202
51.175	28.202
51.175	28.202
51.153	28.224
51.153	28.202
51.132	28.202
51.066	28.224
51.066	28.246
51.023	28.224
51.001	28.224
50.979	28.224
50.936	28.224
50.936	28.224
50.87	28.246
50.87	28.246
50.827	28.246
50.805	28.246
50.783	28.268
50.74	28.289
50.696	28.289
50.653	28.311
50.631	28.311
50.609	28.333
50.587	28.333
50.544	28.355
50.479	28.355
50.479	28.355
50.457	28.355
50.413	28.355
50.392	28.376
50.348	28.376
50.326	28.376
50.283	28.376
50.239	28.376
50.196	28.376
50.174	28.376
50.13	28.376
50.043	28.376
50.043	28.376
50	28.376
49.978	28.376
49.956	28.376
49.956	28.355
49.869	28.355
49.826	28.376
49.782	28.376
49.76	28.376
49.76	28.376
49.695	28.376
49.63	28.376
49.63	28.376
49.608	28.398
49.586	28.398
49.543	28.398
49.499	28.398
49.477	28.398
49.434	28.376
49.412	28.376
49.368	28.355
49.368	28.355
49.325	28.333
49.238	28.333
49.238	28.333
49.194	28.311
49.173	28.289
49.151	28.289
49.107	28.289
49.085	28.289
49.042	28.289
48.998	28.268
48.977	28.268
48.955	28.268
48.933	28.268
48.89	28.268
48.89	28.268
48.846	28.268
48.802	28.268
48.781	28.268
48.759	28.268
48.715	28.268
48.672	28.268
48.65	28.268
48.628	28.268
48.585	28.268
48.541	28.268
48.498	28.246
48.498	28.246
48.454	28.224
48.432	28.224
48.389	28.224
48.367	28.224
48.345	28.224
48.302	28.246
48.258	28.224
48.237	28.224
48.193	28.224
48.171	28.224
48.062	28.202
48.062	28.202
48.041	28.202
48.019	28.202
47.997	28.181
47.954	28.181
47.932	28.181
47.888	28.159
47.823	28.137
47.801	28.137
47.779	28.137
47.758	28.137
47.649	28.115
47.649	28.115
47.605	28.115
47.562	28.115
47.54	28.115
47.475	28.115
47.453	28.115
47.431	28.093
47.388	28.093
47.366	28.072
47.344	28.072
47.301	28.028
47.257	28.028
47.257	28.028
47.213	28.028
47.192	28.006
47.126	28.006
47.105	27.985
47.083	27.963
47.061	27.963
47.039	27.963
46.996	27.919
46.974	27.919
46.952	27.919
46.909	27.919
46.909	27.919
46.865	27.876
46.822	27.854
46.8	27.854
46.757	27.854
46.735	27.811
46.648	27.898
46.605	27.898
46.605	27.898
46.583	27.854
46.561	27.811
46.518	27.767
46.518	27.767
46.496	27.745
46.496	27.723
46.452	27.723
46.431	27.723
46.387	27.723
46.387	27.723
46.365	27.723
46.344	27.723
46.3	27.702
46.278	27.68
46.235	27.636
46.235	27.636
46.191	27.615
46.169	27.593
46.126	27.571
46.104	27.549
46.082	27.528
46.061	27.506
46.017	27.506
45.995	27.484
45.93	27.44
45.93	27.44
45.821	27.419
45.821	27.419
45.799	27.375
45.756	27.375
45.756	27.353
45.712	27.31
45.712	27.31
45.691	27.288
45.669	27.245
45.625	27.245
45.603	27.223
45.582	27.201
45.538	27.157
45.538	27.157
45.516	27.136
45.495	27.136
45.495	27.114
45.495	27.092
45.473	27.07
45.429	27.049
45.429	27.027
45.408	27.027
45.364	27.005
45.342	27.027
45.277	26.983
45.277	26.983
45.255	26.962
45.233	26.918
45.212	26.918
45.19	26.918
45.146	26.896
45.125	26.896
45.081	26.896
45.059	26.875
45.016	26.875
44.994	26.875
44.929	26.853
44.929	26.853
44.885	26.831
44.863	26.809
44.82	26.809
44.798	26.809
44.776	26.787
44.733	26.787
44.711	26.787
44.689	26.766
44.646	26.766
44.602	26.744
44.537	26.722
44.537	26.722
44.515	26.7
44.472	26.7
44.45	26.679
44.428	26.679
44.385	26.657
44.363	26.657
44.341	26.635
44.297	26.613
44.254	26.613
44.254	26.613
44.189	26.613
44.189	26.613
44.145	26.592
44.102	26.592
44.036	26.57
44.036	26.548
44.036	26.526
44.036	26.526
43.949	26.526
43.906	26.504
43.862	26.483
43.819	26.483
43.731	26.461
43.731	26.461
43.688	26.461
43.666	26.461
43.623	26.461
43.601	26.461
43.579	26.461
43.536	26.461
43.514	26.461
43.47	26.461
43.448	26.461
43.405	26.461
43.34	26.461
43.34	26.461
43.296	26.461
43.274	26.483
43.231	26.483
43.209	26.483
43.209	26.483
43.166	26.483
43.166	26.483
43.122	26.483
43.1	26.483
43.078	26.483
43.057	26.483
43.057	26.483
43.057	26.483
43.013	26.461
42.991	26.461
42.97	26.461
42.926	26.439
42.926	26.439
42.904	26.439
42.861	26.439
42.839	26.417
42.839	26.417
42.883	26.439
42.883	26.439
42.839	26.439
42.839	26.461
42.774	26.461
42.774	26.461
42.643	26.461
42.621	26.461
42.578	26.461
42.556	26.461
42.512	26.461
42.491	26.483
42.425	26.504
42.425	26.504
42.404	26.504
42.36	26.504
42.317	26.526
42.295	26.548
42.229	26.57
42.186	26.592
42.142	26.592
42.121	26.613
42.077	26.635
42.055	26.635
41.968	26.635
41.968	26.635
41.925	26.635
41.903	26.657
41.859	26.679
41.838	26.679
41.794	26.7
41.772	26.7
41.751	26.7
41.729	26.7
41.707	26.7
41.664	26.722
41.598	26.766
41.598	26.766
41.576	26.766
41.555	26.766
41.533	26.787
41.468	26.809
41.424	26.809
41.402	26.831
41.381	26.831
41.359	26.853
41.337	26.853
41.293	26.875
41.206	26.896
41.206	26.896
41.185	26.896
41.163	26.896
41.119	26.896
41.076	26.896
41.032	26.896
41.01	26.896
40.989	26.94
40.945	26.94
40.923	26.94
40.88	26.94
40.815	26.94
40.815	26.94
40.771	26.918
40.728	26.918
40.706	26.918
40.662	26.918
40.597	26.918
40.575	26.918
40.553	26.918
40.51	26.875
40.466	26.875
40.423	26.853
40.357	26.831
40.357	26.831
40.314	26.831
40.27	26.809
40.249	26.787
40.205	26.787
40.162	26.787
40.118	26.787
40.096	26.787
40.074	26.787
40.053	26.787
39.987	26.787
39.944	26.787
39.944	26.787
39.922	26.787
39.9	26.809
39.857	26.809
39.792	26.831
39.77	26.853
39.748	26.853
39.726	26.875
39.704	26.875
39.683	26.896
39.639	26.896
39.574	26.896
39.574	26.896
39.53	26.896
39.487	26.94
39.465	26.962
39.421	26.962
39.4	26.983
39.378	26.983
39.334	27.005
39.313	27.005
39.291	27.027
39.247	27.049
39.182	27.049
39.182	27.049
39.16	27.07
39.138	27.07
39.095	27.092
39.073	27.092
39.03	27.092
39.008	27.092
38.943	27.092
38.921	27.092
38.899	27.092
38.855	27.092
38.79	27.092
38.79	27.092
38.768	27.07
38.747	27.07
38.725	27.07
38.703	27.07
38.66	27.07
38.638	27.07
38.594	27.07
38.573	27.07
38.551	27.07
38.529	27.049
38.485	27.027
38.485	27.027
38.464	27.027
38.42	27.027
38.42	27.027
38.398	27.005
38.377	27.027
38.355	27.005
38.311	27.027
38.29	27.005
38.246	27.027
38.224	27.027
38.159	27.005
38.159	27.005
38.115	27.005
38.072	27.027
38.05	27.027
38.028	27.005
37.985	27.005
37.963	27.005
37.941	26.983
37.919	26.983
37.898	26.983
37.898	26.983
37.811	26.983
37.811	26.983
37.811	27.005
37.767	27.005
37.745	27.005
37.702	27.005
37.658	27.005
37.658	27.005
37.636	27.005
37.615	27.027
37.571	27.049
37.528	27.049
37.441	27.049
37.441	27.049
37.419	27.07
37.375	27.092
37.375	27.136
37.332	27.136
37.266	27.136
37.245	27.136
37.158	27.136
37.136	27.136
37.092	27.157
37.049	27.179
36.983	27.179
36.983	27.179
36.94	27.179
36.918	27.179
36.875	27.179
36.788	27.179
36.744	27.157
36.679	27.179
36.635	27.201
36.592	27.201
36.548	27.201
36.526	27.223
36.417	27.245
36.417	27.245
36.374	27.245
36.352	27.245
36.287	27.245
36.265	27.245
36.222	27.245
36.2	27.245
36.156	27.266
36.091	27.266
36.026	27.266
36.026	27.266
35.96	27.266
35.96	27.266
35.917	27.266
35.873	27.266
35.83	27.288
35.786	27.288
35.764	27.288
35.743	27.288
35.699	27.288
35.634	27.31
35.569	27.31
35.547	27.31
35.503	27.288
35.503	27.288
35.46	27.288
35.438	27.288
35.394	27.288
35.351	27.288
35.329	27.266
35.286	27.245
35.242	27.245
35.198	27.223
35.177	27.201
35.177	27.201
35.09	27.179
35.09	27.179
35.046	27.179
35.003	27.179
34.981	27.179
34.959	27.179
34.937	27.179
34.894	27.179
34.828	27.179
34.807	27.179
34.785	27.179
34.763	27.179
34.698	27.179
34.698	27.179
34.654	27.179
34.589	27.179
34.567	27.179
34.502	27.201
34.48	27.201
34.437	27.201
34.415	27.201
34.371	27.223
34.35	27.223
34.262	27.245
34.197	27.245
34.197	27.245
34.175	27.266
34.154	27.266
34.088	27.266
34.067	27.266
34.001	27.266
33.958	27.288
33.914	27.288
33.892	27.31
33.849	27.353
33.805	27.353
33.718	27.353
33.718	27.353
33.697	27.353
33.653	27.353
33.631	27.353
33.631	27.375
33.566	27.375
33.544	27.397
33.501	27.419
33.479	27.419
33.435	27.419
33.37	27.462
33.326	27.506
33.326	27.506
33.283	27.506
33.239	27.506
33.218	27.506
33.152	27.528
33.109	27.549
33.065	27.549
33.022	27.571
33	27.593
32.956	27.593
32.913	27.615
32.848	27.636
32.848	27.636
32.804	27.658
32.782	27.658
32.739	27.68
32.695	27.68
32.673	27.68
32.608	27.702
32.586	27.702
32.565	27.702
32.521	27.702
32.456	27.702
32.39	27.702
32.39	27.702
32.325	27.702
32.303	27.68
32.26	27.68
32.216	27.658
32.151	27.658
32.129	27.636
32.064	27.615
32.064	27.615
32.042	27.593
31.999	27.593
31.933	27.571
31.933	27.571
31.89	27.571
31.846	27.571
31.803	27.571
31.759	27.549
31.716	27.571
31.694	27.571
31.65	27.571
31.607	27.593
31.52	27.593
31.498	27.571
31.433	27.593
31.433	27.593
31.346	27.593
31.324	27.593
31.28	27.593
31.259	27.593
31.215	27.593
31.171	27.593
31.106	27.593
31.063	27.593
31.019	27.593
30.976	27.593
30.91	27.593
30.91	27.593
30.867	27.571
30.845	27.571
30.801	27.549
30.758	27.528
30.671	27.506
30.649	27.484
30.605	27.484
30.562	27.484
30.518	27.462
30.475	27.44
30.388	27.44
30.388	27.44
30.344	27.419
30.344	27.397
30.301	27.375
30.235	27.375
30.214	27.375
30.192	27.375
30.127	27.353
30.105	27.353
30.061	27.353
30.04	27.332
29.952	27.332
29.952	27.332
29.931	27.31
29.865	27.31
29.822	27.288
29.8	27.266
29.757	27.266
29.713	27.245
29.669	27.223
29.626	27.201
29.582	27.179
29.561	27.157
29.474	27.114
29.474	27.114
29.452	27.092
29.408	27.07
29.387	27.049
29.343	27.027
29.321	27.005
29.278	27.005
29.234	26.983
29.212	26.962
29.169	26.94
29.125	26.918
29.038	26.896
29.038	26.896
29.016	26.853
28.973	26.831
28.908	26.809
28.886	26.809
28.842	26.766
28.821	26.744
28.799	26.722
28.733	26.7
28.712	26.679
28.668	26.679
28.603	26.613
28.603	26.613
28.581	26.613
28.538	26.613
28.494	26.613
28.45	26.592
28.407	26.57
28.363	26.57
28.342	26.57
28.32	26.548
28.255	26.548
28.211	26.548
28.146	26.548
28.146	26.548
28.102	26.548
28.08	26.526
28.037	26.526
27.993	26.504
27.95	26.483
27.928	26.483
27.863	26.461
27.841	26.461
27.797	26.461
27.776	26.439
27.732	26.417
27.732	26.417
27.689	26.417
27.667	26.396
27.645	26.396
27.645	26.374
27.58	26.374
27.558	26.352
27.471	26.33
27.427	26.33
27.362	26.309
27.362	26.309
27.297	26.265
27.297	26.265
27.275	26.265
27.253	26.243
27.253	26.243
27.21	26.221
27.21	26.2
27.188	26.178
27.166	26.178
27.166	26.156
27.101	26.134
27.101	26.113
27.057	26.091
27.057	26.091
27.014	26.026
26.992	26.026
26.97	26.004
26.97	25.96
26.949	25.938
26.949	25.938
26.949	25.895
26.927	25.873
26.905	25.851
26.905	25.83
26.905	25.786
26.905	25.786
26.905	25.764
26.883	25.743
26.883	25.721
26.861	25.699
26.861	25.699
26.861	25.677
26.84	25.634
26.818	25.612
26.818	25.59
26.818	25.568
26.796	25.525
26.796	25.525
26.753	25.503
26.731	25.46
26.709	25.46
26.687	25.46
26.687	25.438
26.666	25.416
26.644	25.394
26.644	25.373
26.6	25.373
26.6	25.351
26.578	25.307
26.578	25.307
26.557	25.285
26.535	25.264
26.491	25.22
26.47	25.22
26.448	25.22
26.426	25.22
26.426	25.198
26.404	25.155
26.361	25.133
26.339	25.111
26.295	25.09
26.295	25.09
26.23	25.068
26.208	25.046
26.187	25.046
26.165	25.024
26.143	25.002
26.121	24.959
26.078	24.937
26.056	24.915
26.034	24.915
26.012	24.915
25.969	24.872
25.969	24.872
25.925	24.85
25.904	24.828
25.882	24.785
25.882	24.785
25.86	24.763
25.817	24.763
25.773	24.741
25.73	24.741
25.708	24.719
25.664	24.719
25.599	24.719
25.599	24.719
25.577	24.698
25.577	24.698
25.534	24.698
25.512	24.698
25.447	24.698
25.425	24.698
25.381	24.698
25.359	24.698
25.316	24.676
25.272	24.676
25.207	24.698
25.207	24.698
25.164	24.698
25.142	24.719
25.12	24.719
25.055	24.719
25.033	24.719
25.011	24.719
24.924	24.719
24.902	24.698
24.859	24.698
24.837	24.676
24.728	24.654
24.728	24.654
24.706	24.632
24.685	24.632
24.641	24.611
24.619	24.611
24.598	24.611
24.554	24.611
24.511	24.589
24.489	24.589
24.445	24.589
24.38	24.589
24.315	24.567
24.315	24.567
24.293	24.567
24.271	24.567
24.249	24.567
24.206	24.567
24.14	24.567
24.097	24.567
24.075	24.567
24.032	24.567
24.01	24.567
23.988	24.567
23.901	24.567
23.901	24.567
23.836	24.589
23.814	24.589
23.814	24.589
23.749	24.589
23.727	24.589
23.683	24.589
23.64	24.611
23.618	24.611
23.575	24.611
23.531	24.632
23.422	24.632
23.422	24.632
23.379	24.632
23.313	24.654
23.292	24.654
23.27	24.676
23.226	24.676
23.183	24.698
23.139	24.698
23.117	24.719
23.096	24.719
23.052	24.719
22.987	24.719
22.987	24.719
22.921	24.719
22.856	24.719
22.856	24.719
22.834	24.719
22.791	24.719
22.769	24.719
22.726	24.719
22.66	24.719
22.638	24.719
22.595	24.698
22.53	24.698
22.53	24.698
22.464	24.676
22.443	24.676
22.421	24.676
22.377	24.654
22.334	24.654
22.312	24.632
22.268	24.611
22.247	24.611
22.225	24.611
22.16	24.611
22.094	24.611
22.094	24.611
22.073	24.589
22.029	24.589
22.007	24.589
21.985	24.567
21.942	24.567
21.877	24.545
21.833	24.545
21.79	24.545
21.768	24.545
21.681	24.567
21.637	24.589
21.637	24.589
21.615	24.589
21.572	24.611
21.528	24.611
21.507	24.632
21.485	24.632
21.419	24.632
21.376	24.654
21.332	24.676
21.311	24.676
21.289	24.676
21.202	24.698
21.202	24.698
21.137	24.698
21.093	24.698
21.028	24.698
21.006	24.698
20.984	24.698
20.941	24.698
20.919	24.676
20.854	24.676
20.81	24.676
20.788	24.676
20.701	24.654
20.701	24.654
20.658	24.654
20.636	24.654
20.592	24.632
20.571	24.611
20.505	24.611
20.462	24.611
20.418	24.589
20.375	24.589
20.353	24.589
20.309	24.589
20.2	24.567
20.2	24.567
20.179	24.567
20.135	24.545
20.113	24.545
20.113	24.524
20.07	24.524
20.005	24.524
19.983	24.502
19.939	24.48
19.918	24.458
19.874	24.458
19.83	24.393
19.83	24.393
19.787	24.371
19.765	24.349
19.722	24.328
19.7	24.284
19.678	24.262
19.635	24.241
19.569	24.219
19.547	24.219
19.504	24.197
19.46	24.175
19.373	24.154
19.373	24.154
19.352	24.132
19.33	24.132
19.286	24.11
19.264	24.088
19.199	24.088
19.156	24.066
19.134	24.066
19.09	24.066
19.047	24.045
19.003	24.045
18.916	24.023
18.916	24.023
18.873	24.001
18.851	23.979
18.807	23.979
18.786	23.958
18.742	23.958
18.699	23.936
18.655	23.936
18.633	23.914
18.611	23.914
18.568	23.892
18.524	23.871
18.524	23.871
18.481	23.827
18.437	23.827
18.437	23.805
18.372	23.805
18.328	23.783
18.285	23.783
18.241	23.783
18.198	23.762
18.154	23.762
18.133	23.762
18.045	23.718
18.045	23.718
18.024	23.696
17.958	23.696
17.915	23.696
17.893	23.696
17.85	23.696
17.806	23.696
17.741	23.696
17.719	23.696
17.697	23.696
17.675	23.675
17.545	23.653
17.545	23.653
17.523	23.653
17.48	23.631
17.458	23.631
17.436	23.609
17.414	23.566
17.349	23.566
17.327	23.544
17.305	23.522
17.262	23.5
17.218	23.5
17.131	23.479
17.131	23.479
17.109	23.457
17.066	23.435
17.022	23.413
16.979	23.37
16.848	23.435
16.783	23.435
16.739	23.392
16.761	23.348
16.761	23.305
16.761	23.283
16.652	23.239
16.652	23.239
16.609	23.218
16.565	23.218
16.522	23.196
16.5	23.174
16.478	23.152
16.435	23.152
16.369	23.13
16.326	23.109
16.304	23.087
16.282	23.087
16.195	23
16.195	23
16.152	22.978
16.086	22.956
16.043	22.956
15.999	22.935
15.978	22.935
15.934	22.891
15.869	22.847
15.825	22.847
15.782	22.847
15.76	22.847
15.673	22.804
15.673	22.804
15.629	22.782
15.607	22.782
15.564	22.739
15.542	22.739
15.477	22.739
15.455	22.739
15.412	22.717
15.368	22.717
15.325	22.695
15.259	22.673
15.194	22.673
15.194	22.673
15.15	22.673
15.107	22.652
15.063	22.652
14.998	22.652
14.954	22.63
14.933	22.586
14.867	22.564
14.867	22.564
14.824	22.564
14.759	22.564
14.693	22.521
14.693	22.521
14.671	22.521
14.606	22.543
14.584	22.521
14.541	22.477
14.476	22.434
14.432	22.434
14.41	22.434
14.389	22.412
14.323	22.412
14.28	22.369
14.236	22.369
14.236	22.369
14.171	22.347
14.149	22.325
14.149	22.325
14.106	22.303
14.084	22.303
14.04	22.26
13.975	22.238
13.931	22.216
13.888	22.194
13.844	22.194
13.801	22.151
13.801	22.151
13.757	22.151
13.692	22.151
13.67	22.151
13.627	22.151
13.583	22.107
13.561	22.086
13.54	22.086
13.496	22.086
13.452	22.086
13.409	22.086
13.365	22.086
13.365	22.086
13.3	22.086
13.278	22.064
13.235	22.064
13.191	22.064
13.17	22.086
13.104	22.086
13.082	22.086
13.061	22.086
13.017	22.086
13.017	22.064
12.952	22.042
12.952	22.042
12.908	22.02
12.887	22.02
12.843	22.02
12.821	21.977
12.778	21.977
12.756	21.977
12.712	21.977
12.669	21.999
12.625	22.042
12.604	22.02
12.516	21.999
12.516	21.999
12.473	21.999
12.408	21.999
12.364	21.999
12.342	21.999
12.321	21.999
12.255	21.999
12.255	22.02
12.19	22.042
12.168	22.042
12.146	22.042
12.059	22.042
12.059	22.042
12.016	22.064
11.972	22.064
11.951	22.042
11.929	22.042
11.885	22.042
11.842	22.02
11.82	22.02
11.776	21.999
11.733	21.999
11.689	21.999
11.624	21.999
11.624	21.999
11.58	22.042
11.537	22.042
11.515	22.042
11.493	22.042
11.472	22.042
11.45	22.02
11.406	22.02
11.385	22.02
11.363	22.02
11.341	22.064
11.276	22.064
11.276	22.064
11.232	22.064
11.189	22.086
11.167	22.107
11.145	22.107
11.123	22.107
11.08	22.129
11.036	22.151
10.993	22.151
10.949	22.194
10.927	22.173
10.862	22.194
10.862	22.194
10.797	22.238
10.775	22.281
10.732	22.281
10.71	22.281
10.644	22.303
10.601	22.325
10.557	22.325
10.536	22.369
10.492	22.39
10.449	22.369
10.361	22.412
10.361	22.412
10.296	22.412
10.296	22.456
10.253	22.477
10.209	22.499
10.187	22.521
10.122	22.521
10.122	22.521
10.057	22.564
10.035	22.586
[truncated: 290 more rows]
