# Supplementary material for: Ant collective cognition allows for efficient navigation through disordered environments
Source: eLife. 2020 May 12;9:e55195. doi: 10.7554/eLife.55195 (PMC7332297; doi:10.7554/eLife.55195)
Supplement: Source data 2. — Format is X,Y coordinates as a function of time. Time interval between samples is 0.04 s, except for videos 1440005 and 1440011, where the time interval is 0.02 s. [file elife-55195-data2.zip › 1160003_250_load_trajectory.txt]

68.459	26.179
68.478	26.14
68.459	26.082
68.439	26.043
68.401	26.024
68.343	25.985
68.362	25.947
68.323	25.947
68.323	25.947
68.304	25.908
68.323	25.85
68.285	25.889
68.265	25.889
68.246	25.85
68.227	25.85
68.227	25.831
68.188	25.792
68.169	25.773
68.111	25.753
68.111	25.715
68.072	25.715
68.033	25.676
68.033	25.657
67.994	25.657
67.936	25.579
67.917	25.579
67.898	25.56
67.84	25.541
67.82	25.55
67.801	25.521
67.801	25.541
67.782	25.521
67.762	25.521
67.743	25.502
67.685	25.521
67.646	25.502
67.627	25.502
67.569	25.502
67.55	25.483
67.53	25.483
67.511	25.483
67.472	25.483
67.414	25.483
67.395	25.502
67.356	25.483
67.337	25.483
67.317	25.483
67.279	25.483
67.24	25.483
67.221	25.483
67.182	25.483
67.143	25.502
67.105	25.502
67.085	25.502
67.066	25.521
66.989	25.521
66.969	25.521
66.931	25.521
66.911	25.521
66.873	25.521
66.814	25.56
66.795	25.541
66.718	25.599
66.679	25.541
66.66	25.541
66.64	25.541
66.621	25.541
66.582	25.541
66.563	25.541
66.544	25.541
66.486	25.541
66.466	25.541
66.428	25.521
66.389	25.521
66.37	25.521
66.35	25.521
66.292	25.521
66.273	25.521
66.234	25.521
66.196	25.521
66.157	25.521
66.137	25.521
66.099	25.521
66.041	25.521
66.002	25.521
65.963	25.521
65.944	25.521
65.905	25.521
65.867	25.521
65.847	25.521
65.789	25.521
65.77	25.521
65.751	25.521
65.731	25.521
65.673	25.521
65.654	25.521
65.596	25.521
65.596	25.502
65.577	25.483
65.557	25.483
65.519	25.463
65.499	25.463
65.48	25.463
65.441	25.463
65.422	25.424
65.402	25.424
65.364	25.405
65.325	25.405
65.306	25.386
65.267	25.386
65.228	25.386
65.209	25.366
65.151	25.366
65.132	25.366
65.112	25.366
65.074	25.366
65.054	25.366
65.016	25.366
64.977	25.366
64.938	25.366
64.919	25.386
64.861	25.405
64.842	25.405
64.803	25.405
64.783	25.424
64.764	25.424
64.725	25.444
64.706	25.463
64.648	25.463
64.609	25.444
64.609	25.463
64.59	25.463
64.551	25.444
64.532	25.444
64.474	25.444
64.435	25.444
64.416	25.444
64.416	25.424
64.416	25.424
64.377	25.424
64.358	25.405
64.339	25.386
64.3	25.366
64.3	25.366
64.281	25.366
64.261	25.366
64.223	25.366
64.203	25.366
64.184	25.347
64.145	25.347
64.106	25.366
64.087	25.347
64.068	25.347
64.068	25.328
64.029	25.328
64.029	25.328
63.99	25.328
63.99	25.308
63.932	25.308
63.932	25.289
63.913	25.289
63.894	25.308
63.855	25.308
63.836	25.289
63.816	25.289
63.816	25.308
63.778	25.289
63.778	25.289
63.778	25.289
63.758	25.27
63.739	25.27
63.739	25.25
63.739	25.25
63.739	25.25
63.739	25.27
63.758	25.27
63.758	25.27
63.739	25.25
63.739	25.25
63.739	25.25
63.739	25.231
63.739	25.231
63.739	25.212
63.758	25.212
63.758	25.192
63.739	25.173
63.739	25.154
63.739	25.154
63.72	25.134
63.739	25.115
63.739	25.096
63.739	25.076
63.7	25.038
63.72	25.018
63.72	24.999
63.72	24.98
63.72	24.941
63.7	24.902
63.72	24.864
63.72	24.825
63.72	24.825
63.72	24.806
63.739	24.767
63.72	24.728
63.72	24.709
63.72	24.689
63.7	24.67
63.7	24.651
63.7	24.651
63.7	24.651
63.72	24.651
63.72	24.651
63.72	24.651
63.72	24.651
63.739	24.651
63.739	24.651
63.758	24.651
63.758	24.651
63.758	24.651
63.758	24.651
63.758	24.651
63.778	24.651
63.778	24.651
63.816	24.651
63.816	24.651
63.836	24.651
63.855	24.651
63.855	24.651
63.874	24.651
63.874	24.651
63.894	24.651
63.913	24.651
63.913	24.651
63.913	24.651
63.932	24.651
63.932	24.651
63.932	24.651
63.932	24.651
63.932	24.651
63.971	24.651
64.01	24.651
64.01	24.651
64.01	24.651
64.01	24.651
64.048	24.651
64.087	24.651
64.087	24.651
64.106	24.651
64.145	24.651
64.145	24.651
64.165	24.651
64.184	24.651
64.203	24.651
64.223	24.651
64.223	24.651
64.223	24.651
64.242	24.651
64.261	24.651
64.261	24.651
64.281	24.651
64.3	24.651
64.319	24.651
64.319	24.651
64.339	24.651
64.339	24.651
64.358	24.651
64.377	24.651
64.397	24.612
64.397	24.612
64.416	24.612
64.416	24.612
64.455	24.612
64.455	24.593
64.455	24.593
64.455	24.593
64.455	24.573
64.474	24.573
64.474	24.573
64.493	24.573
64.493	24.573
64.532	24.554
64.532	24.554
64.532	24.554
64.551	24.554
64.571	24.535
64.59	24.535
64.59	24.535
64.59	24.535
64.609	24.535
64.629	24.515
64.629	24.515
64.648	24.515
64.648	24.515
64.648	24.515
64.667	24.515
64.667	24.515
64.667	24.535
64.667	24.496
64.667	24.496
64.667	24.496
64.687	24.496
64.687	24.496
64.687	24.506
64.687	24.506
64.725	24.477
64.706	24.496
64.725	24.477
64.725	24.477
64.764	24.477
64.764	24.438
64.764	24.438
64.783	24.438
64.783	24.438
64.822	24.419
64.803	24.457
64.822	24.457
64.822	24.419
64.822	24.438
64.822	24.419
64.822	24.438
64.822	24.399
64.822	24.399
64.842	24.399
64.842	24.38
64.861	24.361
64.88	24.399
64.88	24.38
64.9	24.399
64.9	24.399
64.919	24.419
64.919	24.399
64.958	24.419
64.958	24.38
64.938	24.38
64.958	24.399
64.996	24.399
65.016	24.399
64.996	24.419
65.016	24.38
65.016	24.38
65.054	24.38
65.054	24.341
65.112	24.399
65.17	24.399
65.093	24.399
65.112	24.361
65.132	24.341
65.132	24.341
65.112	24.322
65.132	24.322
65.17	24.341
65.19	24.361
65.19	24.341
65.209	24.361
65.228	24.361
65.228	24.38
65.267	24.38
65.267	24.38
65.267	24.399
65.286	24.399
65.306	24.399
65.325	24.419
65.325	24.438
65.325	24.457
65.325	24.496
65.325	24.554
65.306	24.573
65.306	24.573
65.267	24.593
65.248	24.631
65.248	24.651
65.19	24.689
65.151	24.709
65.151	24.728
65.132	24.728
65.074	24.767
65.035	24.728
65.016	24.767
64.977	24.806
64.919	24.844
64.88	24.844
64.861	24.864
64.822	24.864
64.803	24.883
64.783	24.883
64.745	24.922
64.706	24.922
64.687	24.922
64.629	24.941
64.609	24.96
64.551	24.989
64.551	24.98
64.513	25.018
64.513	25.018
64.493	25.057
64.455	25.096
64.435	25.076
64.397	25.096
64.358	25.096
64.319	25.115
64.281	25.134
64.242	25.154
64.203	25.173
64.184	25.212
64.145	25.212
64.126	25.192
64.087	25.231
64.068	25.212
64.029	25.231
63.99	25.25
63.971	25.27
63.932	25.27
63.932	25.328
63.913	25.308
63.874	25.328
63.874	25.328
63.874	25.347
63.855	25.366
63.836	25.386
63.836	25.386
63.816	25.424
63.816	25.444
63.797	25.463
63.778	25.463
63.758	25.463
63.758	25.463
63.758	25.502
63.739	25.483
63.72	25.502
63.72	25.521
63.758	25.541
63.739	25.541
63.739	25.56
63.739	25.579
63.758	25.637
63.758	25.676
63.739	25.676
63.758	25.695
63.778	25.695
63.739	25.753
63.758	25.792
63.739	25.792
63.739	25.811
63.739	25.811
63.72	25.811
63.72	25.811
63.72	25.85
63.72	25.869
63.72	25.889
63.72	25.908
63.739	25.947
63.739	25.966
63.72	25.985
63.681	25.985
63.7	26.024
63.7	26.043
63.7	26.101
63.7	26.082
63.681	26.121
63.662	26.14
63.642	26.121
63.623	26.14
63.623	26.14
63.623	26.14
63.623	26.14
63.623	26.16
63.623	26.16
63.604	26.16
63.604	26.16
63.623	26.179
63.604	26.198
63.584	26.218
63.565	26.256
63.565	26.276
63.546	26.314
63.546	26.334
63.546	26.372
63.507	26.392
63.487	26.43
63.468	26.45
63.41	26.45
63.391	26.45
63.352	26.469
63.333	26.45
63.333	26.469
63.333	26.488
63.313	26.488
63.294	26.508
63.275	26.527
63.255	26.546
63.255	26.566
63.255	26.566
63.236	26.604
63.236	26.624
63.217	26.643
63.197	26.682
63.159	26.701
63.12	26.72
63.101	26.701
63.081	26.72
63.062	26.72
63.043	26.74
63.004	26.759
63.004	26.759
62.965	26.798
62.927	26.798
62.888	26.798
62.869	26.798
62.849	26.817
62.81	26.817
62.772	26.817
62.752	26.837
62.733	26.837
62.694	26.837
62.656	26.837
62.617	26.856
62.598	26.856
62.559	26.856
62.52	26.875
62.482	26.875
62.443	26.875
62.404	26.875
62.385	26.875
62.346	26.875
62.308	26.875
62.269	26.875
62.25	26.895
62.211	26.895
62.172	26.895
62.153	26.895
62.114	26.914
62.075	26.914
62.056	26.914
62.017	26.914
61.979	26.914
61.959	26.895
61.94	26.895
61.882	26.895
61.863	26.895
61.843	26.895
61.824	26.875
61.785	26.895
61.766	26.895
61.747	26.895
61.727	26.895
61.708	26.895
61.689	26.933
61.65	26.933
61.592	26.933
61.573	26.953
61.553	26.953
61.495	26.972
61.456	26.972
61.418	26.991
61.398	26.991
61.36	27.011
61.34	27.011
61.302	27.011
61.263	27.03
61.224	27.03
61.186	27.03
61.147	27.03
61.128	27.03
61.089	27.03
61.07	27.03
61.031	27.03
60.992	27.03
60.954	27.049
60.934	27.049
60.896	27.049
60.857	27.049
60.818	27.069
60.799	27.069
60.741	27.069
60.721	27.069
60.683	27.03
60.644	27.03
60.605	27.03
60.567	27.03
60.528	27.011
60.509	27.011
60.47	26.991
60.451	26.972
60.431	26.972
60.373	26.953
60.335	26.933
60.315	26.895
60.296	26.895
60.238	26.895
60.219	26.875
60.18	26.837
60.141	26.778
60.122	26.778
60.083	26.74
60.044	26.74
59.986	26.701
59.967	26.682
59.909	26.662
59.89	26.624
59.851	26.585
59.812	26.585
59.774	26.585
59.735	26.566
59.696	26.546
59.658	26.527
59.6	26.508
59.6	26.488
59.561	26.469
59.522	26.45
59.464	26.411
59.445	26.411
59.406	26.392
59.387	26.372
59.348	26.353
59.29	26.314
59.251	26.295
59.251	26.276
59.213	26.237
59.174	26.237
59.135	26.198
59.116	26.179
59.077	26.16
59.058	26.14
59	26.101
58.981	26.082
58.942	26.043
58.923	26.043
58.923	26.024
58.884	26.005
58.865	25.985
58.806	25.927
58.806	25.927
58.768	25.908
58.71	25.908
58.671	25.889
58.632	25.869
58.613	25.869
58.594	25.85
58.574	25.792
58.516	25.753
58.497	25.753
58.458	25.734
58.439	25.734
58.42	25.695
58.381	25.657
58.362	25.657
58.342	25.618
58.323	25.599
58.265	25.579
58.246	25.541
58.226	25.502
58.188	25.502
58.149	25.483
58.129	25.463
58.11	25.463
58.071	25.424
58.052	25.424
57.994	25.405
57.955	25.405
57.936	25.386
57.917	25.366
57.878	25.366
57.839	25.366
57.82	25.347
57.801	25.328
57.781	25.308
57.743	25.289
57.723	25.27
57.665	25.231
57.646	25.25
57.646	25.25
57.588	25.231
57.569	25.231
57.53	25.212
57.472	25.173
57.452	25.154
57.433	25.154
57.394	25.134
57.356	25.173
57.336	25.154
57.298	25.096
57.259	25.096
57.22	25.076
57.22	25.076
57.182	25.057
57.162	25.038
57.143	25.018
57.085	24.999
57.085	24.98
57.046	24.96
57.046	24.922
57.027	24.902
56.988	24.902
56.969	24.844
56.95	24.825
56.95	24.806
56.95	24.806
56.93	24.786
56.93	24.747
56.892	24.728
56.892	24.709
56.872	24.689
56.833	24.689
56.833	24.651
56.833	24.631
56.833	24.593
56.814	24.573
56.775	24.573
56.756	24.535
56.756	24.515
56.737	24.496
56.737	24.496
56.717	24.457
56.698	24.438
56.679	24.399
56.659	24.38
56.64	24.361
56.64	24.322
56.64	24.303
56.64	24.283
56.64	24.264
56.621	24.245
56.601	24.206
56.582	24.128
56.582	24.109
56.582	24.09
56.543	24.07
56.543	24.051
56.543	24.012
56.524	23.993
56.505	23.935
56.485	23.896
56.485	23.877
56.466	23.838
56.447	23.819
56.427	23.8
56.408	23.78
56.408	23.761
56.369	23.722
56.331	23.703
56.311	23.684
56.292	23.664
56.253	23.664
56.234	23.664
56.195	23.645
56.156	23.664
56.137	23.684
56.118	23.684
56.079	23.684
56.06	23.703
56.002	23.703
55.963	23.703
55.944	23.703
55.924	23.742
55.866	23.742
55.847	23.742
55.828	23.742
55.789	23.742
55.75	23.761
55.731	23.78
55.692	23.8
55.673	23.8
55.634	23.8
55.596	23.8
55.557	23.8
55.518	23.8
55.499	23.819
55.46	23.819
55.421	23.819
55.363	23.819
55.325	23.819
55.286	23.819
55.267	23.819
55.247	23.819
55.228	23.78
55.189	23.78
55.151	23.78
55.112	23.78
55.093	23.761
55.054	23.742
54.996	23.722
54.957	23.722
54.938	23.722
54.899	23.722
54.861	23.722
54.822	23.722
54.783	23.703
54.764	23.703
54.725	23.722
54.686	23.722
54.609	23.742
54.57	23.742
54.551	23.742
54.512	23.742
54.493	23.742
54.474	23.742
54.416	23.722
54.377	23.742
54.319	23.742
54.3	23.742
54.28	23.742
54.222	23.742
54.203	23.742
54.184	23.761
54.145	23.78
54.106	23.761
54.048	23.78
54.029	23.78
53.971	23.8
53.951	23.78
53.893	23.8
53.874	23.8
53.835	23.78
53.816	23.8
53.797	23.8
53.739	23.819
53.719	23.838
53.681	23.858
53.642	23.858
53.603	23.858
53.545	23.877
53.487	23.877
53.448	23.877
53.41	23.858
53.41	23.896
53.39	23.896
53.371	23.916
53.352	23.935
53.313	23.974
53.313	24.012
53.274	23.993
53.216	24.012
53.216	24.032
53.197	24.09
53.178	24.109
53.139	24.109
53.1	24.167
53.042	24.167
53.042	24.225
52.946	24.264
52.946	24.264
52.926	24.283
52.888	24.322
52.829	24.38
52.81	24.399
52.771	24.438
52.752	24.438
52.733	24.457
52.675	24.515
52.636	24.515
52.617	24.554
52.597	24.573
52.52	24.573
52.501	24.573
52.481	24.573
52.423	24.612
52.385	24.612
52.346	24.631
52.327	24.651
52.307	24.651
52.249	24.67
52.211	24.689
52.191	24.689
52.152	24.709
52.133	24.709
52.075	24.728
52.056	24.747
52.017	24.747
51.998	24.767
51.959	24.806
51.94	24.806
51.92	24.806
51.901	24.844
51.843	24.825
51.824	24.864
51.766	24.864
51.727	24.883
51.708	24.883
51.669	24.883
51.65	24.883
51.63	24.902
51.592	24.941
51.534	24.941
51.495	24.96
51.437	24.96
51.417	24.98
51.398	25.018
51.359	25.018
51.321	25.018
51.321	25.038
51.282	25.038
51.224	25.038
51.224	25.057
51.185	25.076
51.147	25.096
51.127	25.096
51.089	25.096
51.05	25.096
51.011	25.115
50.973	25.134
50.953	25.134
50.915	25.173
50.895	25.192
50.856	25.192
50.837	25.192
50.779	25.212
50.76	25.231
50.721	25.212
50.721	25.192
50.663	25.173
50.605	25.173
50.586	25.173
50.547	25.154
50.509	25.154
50.45	25.154
50.45	25.096
50.412	25.096
50.373	25.096
50.334	25.076
50.276	25.076
50.257	25.076
50.199	25.076
50.16	25.076
50.141	25.076
50.083	25.076
50.064	25.076
49.986	25.076
49.967	25.096
49.948	25.096
49.89	25.134
49.87	25.134
49.832	25.134
49.832	25.134
49.773	25.154
49.754	25.134
49.735	25.134
49.715	25.134
49.715	25.134
49.696	25.154
49.657	25.154
49.657	25.173
49.619	25.173
49.619	25.192
49.619	25.212
49.619	25.212
49.619	25.231
49.619	25.231
49.58	25.27
49.58	25.27
49.58	25.289
49.58	25.308
49.561	25.328
49.541	25.328
49.541	25.347
49.522	25.386
49.522	25.405
49.503	25.405
49.503	25.444
49.503	25.444
49.483	25.463
49.483	25.463
49.483	25.463
49.483	25.463
49.483	25.463
49.464	25.483
49.464	25.502
49.464	25.502
49.464	25.521
49.464	25.521
49.464	25.521
49.464	25.521
49.445	25.521
49.464	25.521
49.464	25.521
49.464	25.541
49.464	25.541
49.464	25.541
49.464	25.541
49.464	25.541
49.464	25.541
49.464	25.56
49.464	25.56
49.445	25.56
49.445	25.579
49.445	25.579
49.425	25.599
49.406	25.599
49.406	25.618
49.387	25.637
49.387	25.657
49.367	25.657
49.387	25.676
49.367	25.676
49.348	25.676
49.348	25.695
49.348	25.676
49.329	25.695
49.348	25.734
49.348	25.773
49.309	25.734
49.29	25.734
49.29	25.734
49.29	25.734
49.271	25.753
49.271	25.753
49.309	25.753
49.329	25.773
49.329	25.734
49.329	25.734
49.329	25.753
49.29	25.734
49.309	25.773
49.329	25.734
49.309	25.734
49.309	25.734
49.309	25.734
49.329	25.734
49.329	25.715
49.329	25.715
49.329	25.734
49.348	25.734
49.348	25.715
49.329	25.715
49.329	25.715
49.309	25.715
49.329	25.715
49.309	25.734
49.329	25.734
49.329	25.734
49.309	25.715
49.309	25.715
49.29	25.715
49.309	25.715
49.29	25.734
49.29	25.715
49.29	25.734
49.271	25.715
49.271	25.734
49.29	25.715
49.29	25.734
49.29	25.715
49.309	25.715
49.309	25.734
49.309	25.734
49.329	25.734
49.329	25.734
49.329	25.734
49.309	25.753
49.309	25.753
49.329	25.715
49.387	25.715
49.348	25.734
49.406	25.715
49.348	25.715
49.309	25.715
49.348	25.715
49.367	25.715
49.367	25.715
49.329	25.715
49.348	25.715
49.348	25.715
49.329	25.734
49.348	25.734
49.329	25.734
49.329	25.753
49.367	25.734
49.406	25.715
49.367	25.715
49.29	25.753
49.348	25.734
49.329	25.753
49.329	25.734
49.29	25.734
49.29	25.734
49.29	25.734
49.29	25.773
49.29	25.773
49.309	25.773
49.309	25.773
49.329	25.773
49.329	25.773
49.329	25.773
49.329	25.734
49.329	25.85
49.348	25.715
49.367	25.715
49.348	25.715
49.348	25.695
49.348	25.695
49.329	25.657
49.367	25.657
49.348	25.657
49.329	25.657
49.367	25.657
49.367	25.657
49.425	25.715
49.425	25.715
49.425	25.715
49.445	25.676
49.387	25.618
49.406	25.579
49.387	25.579
49.387	25.56
49.387	25.502
49.406	25.521
49.406	25.502
49.406	25.502
49.425	25.502
49.445	25.463
49.445	25.463
49.464	25.424
49.464	25.424
49.522	25.444
49.503	25.444
49.503	25.444
49.522	25.444
49.503	25.405
49.503	25.405
49.619	25.444
49.522	25.386
49.522	25.347
49.522	25.347
49.522	25.308
49.541	25.289
49.541	25.27
49.561	25.289
49.561	25.27
49.561	25.25
49.58	25.231
49.58	25.231
49.58	25.231
49.58	25.212
49.58	25.192
49.58	25.192
49.599	25.173
49.599	25.154
49.599	25.134
49.619	25.134
49.619	25.076
49.638	25.057
49.638	25.057
49.638	25.038
49.677	25.018
49.715	24.98
49.735	24.922
49.735	24.883
49.735	24.902
49.754	24.883
49.773	24.883
49.773	24.844
49.793	24.806
49.832	24.767
49.832	24.747
49.851	24.728
49.851	24.689
49.851	24.651
49.851	24.631
49.832	24.612
49.832	24.573
49.851	24.554
49.851	24.515
49.87	24.496
49.87	24.477
49.89	24.438
49.89	24.419
49.909	24.38
49.89	24.341
49.89	24.264
49.89	24.225
49.89	24.206
49.87	24.206
49.87	24.187
49.851	24.167
49.851	24.128
49.851	24.128
49.851	24.09
49.851	24.07
49.851	24.051
49.851	24.032
49.851	24.051
49.851	23.974
49.851	23.954
49.851	23.916
49.851	23.896
49.851	23.877
49.851	23.838
49.832	23.8
49.832	23.8
49.832	23.761
49.832	23.722
49.812	23.703
49.793	23.664
49.793	23.645
49.793	23.626
49.754	23.606
49.754	23.587
49.735	23.548
49.735	23.51
49.735	23.471
49.715	23.471
49.696	23.413
49.677	23.374
49.677	23.277
49.657	23.335
49.657	23.335
49.619	23.316
49.599	23.258
49.58	23.258
49.561	23.219
49.541	23.219
49.503	23.181
49.483	23.181
49.483	23.142
49.464	23.123
49.425	23.084
49.406	23.045
49.367	23.007
49.329	22.987
49.309	22.968
49.309	22.949
49.251	22.949
49.213	22.929
49.193	22.891
49.135	22.871
49.116	22.852
49.077	22.833
49.077	22.833
49.038	22.813
48.98	22.794
48.942	22.774
48.922	22.755
48.884	22.716
48.864	22.716
48.826	22.678
48.768	22.658
48.729	22.639
48.69	22.639
48.671	22.62
48.652	22.6
48.652	22.562
48.632	22.562
48.536	22.542
48.497	22.542
48.458	22.542
48.439	22.523
48.419	22.484
48.381	22.465
48.342	22.446
48.303	22.407
48.245	22.368
48.207	22.368
48.168	22.349
48.129	22.33
48.11	22.291
48.033	22.31
47.994	22.291
47.955	22.252
47.936	22.272
47.878	22.252
47.878	22.252
47.839	22.233
47.8	22.214
47.742	22.175
47.723	22.175
47.684	22.136
47.646	22.117
47.626	22.078
47.588	22.02
47.549	22.059
47.53	22.059
47.51	22.059
47.491	22.039
47.452	22.059
47.414	22.039
47.394	21.923
47.356	22.02
47.298	22.001
47.22	22.059
47.201	22.02
47.143	21.981
47.104	21.981
47.104	21.885
47.085	21.885
47.065	21.981
46.988	22.001
46.93	22.001
46.969	22.001
46.891	22.097
46.853	22.078
46.833	22.059
46.775	22.039
46.737	22.039
46.698	22.039
46.659	22.039
46.64	22.039
46.621	22.059
46.563	22.097
46.505	22.136
46.485	22.136
46.446	22.136
46.388	22.136
46.388	22.156
46.35	22.175
46.292	22.175
46.272	22.175
46.234	22.194
46.195	22.214
46.137	22.214
46.098	22.214
46.079	22.233
46.021	22.214
45.982	22.233
45.963	22.233
45.944	22.233
45.905	22.233
45.847	22.233
45.808	22.252
45.769	22.252
45.731	22.272
45.711	22.272
45.673	22.291
45.653	22.291
45.595	22.31
45.537	22.31
45.499	22.33
45.479	22.349
45.441	22.368
45.402	22.368
45.363	22.368
45.325	22.388
45.286	22.388
45.247	22.426
45.189	22.426
45.15	22.426
45.112	22.446
45.073	22.465
45.054	22.465
45.015	22.484
44.957	22.504
44.918	22.523
44.88	22.562
44.88	22.562
44.822	22.581
44.783	22.6
44.744	22.62
44.725	22.658
44.706	22.678
44.686	22.697
44.667	22.755
44.667	22.755
44.667	22.813
44.648	22.852
44.648	22.871
44.628	22.891
44.609	22.91
44.59	22.929
44.59	22.968
44.57	23.007
44.57	23.026
44.551	23.045
44.532	23.084
44.532	23.103
44.532	23.142
44.532	23.161
44.532	23.181
44.532	23.2
44.512	23.239
44.512	23.277
44.512	23.297
44.493	23.316
44.493	23.335
44.493	23.355
44.493	23.393
44.473	23.432
44.473	23.451
44.473	23.51
44.454	23.51
44.435	23.548
44.435	23.568
44.415	23.587
44.396	23.626
44.396	23.645
44.377	23.664
44.357	23.684
44.357	23.722
44.338	23.742
44.261	23.761
44.299	23.78
44.261	23.78
44.222	23.761
44.203	23.819
44.183	23.78
44.183	23.858
44.183	23.896
44.164	23.916
44.125	23.954
44.106	23.974
44.087	24.012
44.087	24.032
44.048	24.051
43.971	24.109
43.971	24.128
43.913	24.148
43.893	24.187
43.874	24.206
43.835	24.245
43.796	24.283
43.758	24.322
43.719	24.341
43.7	24.361
43.622	24.38
43.603	24.399
43.564	24.419
43.506	24.438
43.468	24.438
43.41	24.457
43.371	24.457
43.313	24.496
43.255	24.496
43.216	24.515
43.197	24.535
43.119	24.573
43.081	24.593
43.042	24.612
43.003	24.612
42.945	24.631
42.907	24.651
42.849	24.67
42.81	24.689
42.771	24.709
42.713	24.728
42.675	24.728
42.617	24.728
42.559	24.747
42.501	24.767
42.442	24.786
42.404	24.806
42.346	24.864
42.307	24.883
42.268	24.902
42.191	24.922
42.152	24.922
42.114	24.922
42.056	24.941
41.978	24.922
41.92	24.941
41.862	24.941
41.823	24.96
41.765	24.98
41.707	24.98
41.669	24.999
41.63	25.038
41.572	25.018
41.514	25.018
41.475	25.018
41.417	24.999
41.359	25.018
41.301	25.018
41.263	24.999
41.205	24.999
41.146	24.96
41.069	24.98
41.05	24.98
40.972	24.98
40.914	24.96
40.837	24.98
40.779	24.941
40.74	24.96
40.702	24.922
40.644	24.96
40.586	24.96
40.547	24.96
40.489	24.98
40.45	24.941
40.392	24.96
40.334	24.96
40.276	25.018
40.199	25.018
40.141	25.018
40.121	25.018
40.044	25.018
40.005	24.96
39.967	24.96
39.909	24.941
39.87	24.941
39.831	24.941
39.792	24.941
39.754	24.941
39.696	24.922
39.638	24.902
39.599	24.883
39.56	24.883
39.522	24.902
39.483	24.902
39.425	24.902
39.367	24.902
39.328	24.902
39.29	24.902
39.251	24.902
39.212	24.864
39.174	24.844
39.135	24.844
39.115	24.844
39.077	24.806
39.038	24.786
39.019	24.767
38.98	24.747
38.961	24.728
38.922	24.709
38.903	24.689
38.903	24.689
38.883	24.651
38.864	24.631
38.864	24.612
38.845	24.573
38.825	24.554
38.825	24.535
38.806	24.535
38.806	24.535
38.787	24.515
38.787	24.457
38.748	24.457
38.729	24.438
38.709	24.419
38.671	24.38
38.632	24.341
38.632	24.303
38.593	24.303
38.574	24.264
38.555	24.206
38.535	24.187
38.516	24.148
38.438	24.109
38.419	24.07
38.38	24.051
38.342	24.012
38.303	23.954
38.264	23.954
38.264	23.935
38.206	23.877
38.187	23.838
38.129	23.8
38.09	23.761
38.071	23.742
38.032	23.722
37.994	23.703
37.936	23.684
37.839	23.684
37.8	23.645
37.761	23.626
37.742	23.626
37.703	23.606
37.665	23.587
37.607	23.568
37.549	23.529
37.491	23.529
37.433	23.529
37.413	23.51
37.355	23.49
37.317	23.51
37.259	23.49
37.22	23.471
37.142	23.471
37.104	23.471
37.065	23.432
37.007	23.432
36.988	23.432
36.93	23.432
36.872	23.432
36.852	23.432
36.794	23.432
36.756	23.432
36.717	23.432
36.678	23.432
36.64	23.432
36.62	23.451
36.582	23.451
36.543	23.51
36.504	23.548
36.465	23.548
36.427	23.568
36.388	23.568
36.349	23.587
36.311	23.606
36.291	23.626
36.253	23.645
36.233	23.645
36.214	23.664
36.195	23.664
36.156	23.664
36.117	23.664
36.079	23.684
36.059	23.684
36.04	23.703
36.021	23.703
35.982	23.703
35.963	23.761
35.943	23.78
35.924	23.78
35.885	23.8
35.866	23.8
35.827	23.838
35.808	23.838
35.808	23.838
35.808	23.838
35.808	23.858
35.808	23.858
35.788	23.858
35.788	23.838
35.808	23.858
35.788	23.858
35.788	23.858
35.808	23.838
35.808	23.838
35.808	23.838
35.808	23.838
35.808	23.838
35.808	23.858
35.808	23.838
35.808	23.838
35.808	23.858
35.808	23.858
35.808	23.858
35.808	23.858
35.808	23.838
35.808	23.858
35.788	23.858
35.808	23.858
35.788	23.858
35.788	23.858
35.788	23.858
35.788	23.858
35.788	23.858
35.788	23.858
35.788	23.858
35.788	23.858
35.788	23.858
35.788	23.858
35.788	23.858
35.788	23.858
35.788	23.858
35.788	23.858
35.788	23.858
35.788	23.858
35.788	23.858
35.788	23.858
35.788	23.858
35.788	23.858
35.788	23.858
35.788	23.858
35.788	23.858
35.788	23.858
35.788	23.858
35.788	23.858
35.788	23.858
35.788	23.858
35.788	23.858
35.788	23.858
35.788	23.858
35.788	23.858
35.788	23.858
35.788	23.858
35.788	23.858
35.788	23.858
35.788	23.858
35.788	23.858
35.788	23.858
35.788	23.858
35.788	23.858
35.788	23.858
35.788	23.858
35.788	23.858
35.788	23.858
35.788	23.858
35.788	23.858
35.788	23.858
35.788	23.858
35.788	23.858
35.788	23.858
35.788	23.858
35.788	23.858
35.788	23.858
35.788	23.858
35.788	23.858
35.788	23.858
35.788	23.858
35.788	23.858
35.788	23.858
35.788	23.858
35.788	23.877
35.788	23.877
35.788	23.877
35.788	23.858
35.788	23.858
35.788	23.858
35.788	23.858
35.788	23.858
35.788	23.858
35.788	23.858
35.788	23.858
35.788	23.858
35.788	23.877
35.788	23.877
35.788	23.858
35.788	23.858
35.788	23.858
35.788	23.858
35.788	23.858
35.788	23.858
35.788	23.877
35.788	23.877
35.788	23.858
35.788	23.877
35.788	23.877
35.788	23.877
35.788	23.877
35.788	23.858
35.788	23.858
35.788	23.858
35.788	23.858
35.788	23.877
35.788	23.858
35.788	23.858
35.788	23.858
35.788	23.858
35.788	23.877
35.788	23.858
35.788	23.877
35.788	23.877
35.788	23.877
35.788	23.877
35.788	23.877
35.788	23.877
35.788	23.877
35.788	23.877
35.788	23.877
35.788	23.877
35.769	23.858
35.769	23.877
35.788	23.858
35.788	23.877
35.769	23.877
35.769	23.858
35.788	23.877
35.788	23.877
35.769	23.858
35.788	23.877
35.788	23.877
35.788	23.877
35.788	23.877
35.788	23.858
35.769	23.877
35.769	23.877
35.788	23.877
35.769	23.877
35.769	23.877
35.769	23.877
35.769	23.877
35.769	23.877
35.769	23.877
35.769	23.877
35.769	23.877
35.769	23.877
35.769	23.877
35.769	23.877
35.769	23.877
35.769	23.858
35.769	23.858
35.769	23.877
35.769	23.877
35.769	23.877
35.769	23.858
35.769	23.858
35.769	23.877
35.769	23.877
35.769	23.877
35.769	23.858
35.788	23.877
35.788	23.877
35.788	23.877
35.769	23.877
35.788	23.877
35.788	23.877
35.769	23.877
35.769	23.877
35.788	23.877
35.769	23.877
35.769	23.877
35.788	23.877
35.788	23.877
35.788	23.877
35.769	23.877
35.769	23.877
35.788	23.877
35.769	23.877
35.769	23.877
35.788	23.877
35.788	23.877
35.788	23.877
35.788	23.877
35.788	23.877
35.788	23.877
35.788	23.858
35.788	23.858
35.788	23.877
35.788	23.877
35.788	23.877
35.788	23.877
35.788	23.877
35.788	23.877
35.788	23.877
35.788	23.877
35.788	23.877
35.788	23.877
35.788	23.858
35.788	23.858
35.788	23.858
35.788	23.858
35.788	23.877
35.788	23.858
35.788	23.858
35.788	23.858
35.788	23.877
35.788	23.877
35.788	23.877
35.788	23.858
35.788	23.877
35.788	23.877
35.769	23.858
35.769	23.858
35.788	23.858
35.788	23.858
35.788	23.858
35.788	23.858
35.788	23.877
35.788	23.858
35.769	23.858
35.788	23.858
35.788	23.858
35.788	23.877
35.788	23.858
35.788	23.858
35.788	23.858
35.788	23.858
35.788	23.877
35.788	23.858
35.788	23.858
35.769	23.858
35.769	23.838
35.769	23.838
35.788	23.858
35.788	23.858
35.788	23.858
35.788	23.858
35.808	23.858
35.827	23.858
35.827	23.877
35.827	23.858
35.808	23.858
35.808	23.858
35.827	23.858
35.808	23.858
35.788	23.858
35.788	23.877
35.788	23.877
35.769	23.877
35.788	23.877
35.788	23.877
35.827	23.858
35.788	23.858
35.788	23.877
35.788	23.877
35.788	23.877
35.788	23.877
35.788	23.877
35.788	23.858
35.788	23.877
35.788	23.858
35.788	23.877
35.788	23.877
35.788	23.896
35.769	23.877
35.788	23.877
35.769	23.877
35.769	23.877
35.769	23.877
35.769	23.877
35.769	23.877
35.769	23.877
35.75	23.877
35.75	23.877
35.75	23.877
35.769	23.877
35.769	23.858
35.769	23.858
35.769	23.858
35.769	23.858
35.769	23.858
35.769	23.858
35.769	23.858
35.769	23.838
35.769	23.858
35.788	23.858
35.769	23.858
35.769	23.838
35.769	23.858
35.769	23.838
35.788	23.858
35.788	23.858
35.788	23.858
35.769	23.858
35.769	23.877
35.769	23.877
35.769	23.858
35.788	23.858
35.769	23.877
35.769	23.877
35.769	23.877
35.769	23.877
35.769	23.877
35.769	23.858
35.788	23.877
35.788	23.877
35.788	23.877
35.788	23.877
35.788	23.858
35.788	23.877
35.788	23.877
35.788	23.877
35.788	23.877
35.788	23.877
35.788	23.858
35.788	23.877
35.788	23.858
35.769	23.877
35.769	23.877
35.769	23.877
35.788	23.877
35.769	23.877
35.769	23.858
35.769	23.858
35.769	23.858
35.769	23.858
35.769	23.858
35.769	23.858
35.769	23.858
35.788	23.877
35.788	23.877
35.788	23.877
35.788	23.877
35.769	23.877
35.769	23.877
35.769	23.858
35.788	23.858
35.769	23.858
35.788	23.858
35.769	23.858
35.769	23.858
35.769	23.877
35.788	23.877
35.769	23.877
35.769	23.877
35.788	23.877
35.788	23.877
35.769	23.877
35.769	23.858
35.769	23.877
35.769	23.877
35.788	23.877
35.788	23.877
35.788	23.858
35.769	23.858
35.769	23.858
35.769	23.858
35.769	23.858
35.769	23.858
35.769	23.858
35.769	23.838
35.769	23.838
35.769	23.838
35.769	23.838
35.769	23.838
35.769	23.877
35.788	23.858
35.769	23.877
35.769	23.877
35.769	23.877
35.769	23.877
35.788	23.877
35.788	23.877
35.788	23.877
35.788	23.877
35.788	23.877
35.788	23.877
35.788	23.877
35.788	23.877
35.788	23.877
35.769	23.858
35.788	23.877
35.788	23.877
[truncated: 25,299 more rows]
