# Supplementary material for: Ant collective cognition allows for efficient navigation through disordered environments
Source: eLife. 2020 May 12;9:e55195. doi: 10.7554/eLife.55195 (PMC7332297; doi:10.7554/eLife.55195)
Supplement: Source data 2. — Format is X,Y coordinates as a function of time. Time interval between samples is 0.04 s, except for videos 1440005 and 1440011, where the time interval is 0.02 s. [file elife-55195-data2.zip › 1180009_300_load_trajectory.txt]

69.328	25.194
69.436	25.129
69.415	25.108
69.415	25.129
69.48	25.129
69.48	25.259
69.458	25.259
69.458	25.173
69.436	25.151
69.436	25.281
69.328	25.281
69.328	25.281
69.372	25.259
69.307	25.281
69.328	25.108
69.221	25.281
69.199	25.281
69.221	25.129
69.177	25.129
69.156	25.281
69.156	25.259
69.156	25.281
69.091	25.216
69.069	25.259
69.113	25.281
68.962	25.281
68.962	25.281
69.005	25.259
69.005	25.259
68.875	25.259
68.918	25.065
68.875	25.065
68.897	25.086
68.897	25.237
68.767	25.237
68.81	25.043
68.767	25.129
68.659	25.237
68.681	25.216
68.681	25.216
68.703	25.108
68.681	25.129
68.638	25.108
68.573	25.216
68.573	25.216
68.551	25.216
68.551	25.194
68.551	25.086
68.465	25.129
68.465	25.065
68.422	25.086
68.422	25.151
68.4	25.043
68.357	25.151
68.357	25.129
68.357	25.108
68.357	25.129
68.314	25.108
68.314	25
68.4	25.108
68.292	25.086
68.292	25.086
68.249	24.978
68.206	24.978
68.249	25.065
68.206	24.892
68.12	25.065
68.163	24.914
68.077	24.957
68.141	24.892
68.077	24.914
68.055	24.914
67.926	24.914
67.99	25.022
67.926	25
67.904	24.978
67.926	25
67.904	24.806
67.818	24.806
67.818	24.978
67.904	24.784
67.882	24.827
67.818	24.827
67.796	24.784
67.667	24.935
67.667	24.935
67.623	24.806
67.645	24.935
67.645	24.741
67.58	24.741
67.58	24.741
67.602	24.741
67.58	24.784
67.537	24.914
67.537	24.914
67.537	24.741
67.537	24.827
67.537	24.719
67.472	24.914
67.451	24.914
67.429	24.719
67.429	24.741
67.408	24.719
67.3	24.763
67.321	24.719
67.278	24.87
67.278	24.87
67.278	24.87
67.213	24.849
67.278	24.87
67.235	24.655
67.235	24.827
67.192	24.741
67.192	24.655
67.105	24.827
67.062	24.827
67.17	24.633
67.127	24.633
67.105	24.676
66.997	24.633
66.954	24.655
66.976	24.655
67.105	24.655
66.868	24.655
66.933	24.655
66.89	24.655
66.868	24.655
66.868	24.655
66.825	24.655
66.803	24.633
66.717	24.676
66.652	24.676
66.695	24.655
66.674	24.655
66.652	24.655
66.609	24.655
66.609	24.676
66.566	24.676
66.544	24.676
66.544	24.644
66.544	24.644
66.501	24.698
66.458	24.698
66.436	24.698
66.393	24.698
66.372	24.698
66.35	24.698
66.307	24.719
66.328	24.698
66.199	24.741
66.242	24.763
66.156	24.763
66.199	24.763
66.156	24.763
66.177	24.763
66.134	24.719
66.113	24.719
66.048	24.698
66.026	24.698
66.005	24.698
65.94	24.676
65.961	24.698
65.94	24.676
65.897	24.655
65.875	24.655
65.875	24.633
65.918	24.655
65.875	24.655
65.81	24.655
65.789	24.655
65.81	24.655
65.81	24.655
65.746	24.633
65.724	24.611
65.724	24.633
65.724	24.633
65.681	24.633
65.659	24.611
65.659	24.633
65.595	24.611
65.595	24.611
65.551	24.611
65.595	24.611
65.595	24.611
65.551	24.611
65.595	24.611
65.573	24.611
65.53	24.568
65.508	24.59
65.443	24.568
65.465	24.568
65.465	24.547
65.422	24.568
65.4	24.59
65.379	24.568
65.379	24.568
65.379	24.568
65.379	24.568
65.336	24.525
65.292	24.525
65.292	24.568
65.271	24.568
65.271	24.547
65.271	24.547
65.228	24.525
65.141	24.525
65.4	24.568
65.184	24.504
65.163	24.482
65.141	24.482
65.077	24.504
65.12	24.525
65.012	24.504
64.947	24.482
65.033	24.482
65.055	24.525
64.904	24.417
64.969	24.417
64.839	24.396
64.925	24.396
64.839	24.374
64.818	24.374
64.861	24.352
64.818	24.352
64.753	24.352
64.688	24.309
64.774	24.288
64.753	24.288
64.753	24.266
64.731	24.266
64.71	24.245
64.688	24.223
64.645	24.201
64.58	24.245
64.559	24.223
64.494	24.201
64.472	24.18
64.58	24.18
64.472	24.137
64.494	24.115
64.407	24.093
64.407	24.093
64.386	24.072
64.256	24.072
64.321	24.072
64.235	24.05
64.278	24.029
64.213	24.029
64.192	23.964
64.192	23.986
64.192	23.986
64.17	23.964
64.127	24.158
64.084	24.007
64.062	24.029
64.019	24.029
63.997	23.964
63.933	23.986
63.954	23.964
63.911	24.093
63.911	24.093
63.889	23.964
63.846	23.964
63.846	24.072
63.76	23.856
63.76	23.921
63.76	23.856
63.652	23.856
63.609	23.834
63.609	23.834
63.566	23.878
63.587	23.748
63.587	23.77
63.544	23.77
63.523	23.748
63.436	23.748
63.523	23.727
63.479	23.921
63.415	23.899
63.415	23.683
63.393	23.834
63.285	23.813
63.328	23.619
63.393	23.619
63.328	23.597
63.22	23.727
63.328	23.532
63.328	23.532
63.328	23.619
63.264	23.489
63.22	23.554
63.199	23.403
63.199	23.511
63.22	23.468
63.199	23.338
63.091	23.424
63.177	23.273
63.048	23.381
63.134	23.273
63.134	23.187
63.069	23.23
62.961	23.273
63.026	23.122
63.005	23.144
62.983	23.036
62.918	23.036
62.961	22.993
62.918	22.993
62.875	22.971
62.81	22.928
62.789	22.928
62.81	22.885
62.81	22.842
62.789	22.842
62.767	22.766
62.767	22.777
62.724	22.777
62.702	22.734
62.638	22.691
62.659	22.647
62.616	22.626
62.594	22.604
62.573	22.604
62.551	22.583
62.551	22.539
62.508	22.518
62.487	22.496
62.465	22.518
62.422	22.475
62.422	22.453
62.4	22.432
62.379	22.41
62.379	22.388
62.314	22.388
62.271	22.345
62.271	22.367
62.249	22.28
62.228	22.259
62.206	22.259
62.184	22.237
62.141	22.237
62.141	22.216
62.12	22.194
62.076	22.194
62.055	22.173
62.012	22.173
61.99	22.129
61.969	22.108
61.969	22.108
61.925	22.086
61.904	22.065
61.861	22.065
61.861	22.043
61.817	22.021
61.774	22
61.753	22
61.71	21.957
61.71	21.957
61.688	21.935
61.666	21.914
61.645	21.914
61.645	21.914
61.602	21.914
61.558	21.892
61.558	21.87
61.515	21.87
61.494	21.87
61.472	21.87
61.451	21.849
61.407	21.849
61.386	21.827
61.364	21.827
61.343	21.827
61.321	21.784
61.299	21.784
61.278	21.784
61.278	21.784
61.256	21.762
61.235	21.762
61.192	21.762
61.192	21.741
61.17	21.741
61.148	21.698
61.148	21.698
61.148	21.698
61.17	21.698
61.148	21.719
61.148	21.698
61.148	21.762
61.148	21.741
61.148	21.741
61.127	21.741
61.127	21.784
61.127	21.762
61.084	21.762
61.084	21.784
61.084	21.784
61.062	21.806
61.062	21.806
61.019	21.849
60.997	21.849
60.997	21.849
60.997	21.87
60.976	21.892
60.954	21.892
60.954	21.914
60.933	21.914
60.933	21.935
60.911	21.957
60.889	21.957
60.889	22
60.868	22
60.868	22.043
60.825	22.043
60.781	22.043
60.803	22.086
60.803	22.151
60.76	22.129
60.738	22.151
60.738	22.129
60.717	22.194
60.738	22.216
60.738	22.367
60.674	22.259
60.63	22.259
60.609	22.324
60.609	22.324
60.587	22.345
60.566	22.367
60.544	22.367
60.544	22.432
60.458	22.41
60.415	22.432
60.371	22.432
60.371	22.453
60.393	22.475
60.35	22.475
60.328	22.518
60.307	22.539
60.263	22.518
60.22	22.539
60.199	22.561
60.177	22.561
60.156	22.561
60.177	22.561
60.112	22.583
60.069	22.604
60.091	22.583
60.048	22.583
60.026	22.604
59.983	22.583
59.983	22.604
59.961	22.626
59.961	22.626
59.918	22.604
59.897	22.626
59.897	22.626
59.853	22.647
59.853	22.647
59.832	22.626
59.789	22.626
59.724	22.604
59.702	22.626
59.702	22.604
59.638	22.647
59.594	22.669
59.573	22.669
59.508	22.647
59.508	22.669
59.443	22.691
59.357	22.669
59.357	22.669
59.271	22.669
59.292	22.647
59.292	22.647
59.249	22.604
59.249	22.604
59.206	22.604
59.227	22.583
59.227	22.561
59.184	22.539
59.163	22.539
59.141	22.475
59.12	22.475
59.12	22.453
59.12	22.432
59.098	22.432
59.098	22.41
59.12	22.41
59.055	22.496
59.055	22.388
59.055	22.388
59.076	22.41
59.12	22.41
59.076	22.41
59.055	22.41
59.055	22.41
59.098	22.388
59.076	22.388
59.055	22.432
59.12	22.388
59.12	22.388
59.12	22.388
59.098	22.388
59.098	22.388
59.098	22.367
59.098	22.367
59.098	22.367
59.12	22.388
59.12	22.367
59.12	22.367
59.141	22.388
59.141	22.388
59.141	22.388
59.141	22.388
59.141	22.388
59.076	22.475
59.098	22.432
59.141	22.41
59.141	22.388
59.141	22.388
59.141	22.388
59.141	22.388
59.12	22.388
59.098	22.388
59.098	22.388
59.141	22.388
59.098	22.388
59.098	22.388
59.12	22.388
59.141	22.388
59.12	22.388
59.12	22.388
59.12	22.388
59.12	22.388
59.12	22.388
59.12	22.388
59.12	22.388
59.098	22.432
59.098	22.388
59.076	22.41
59.098	22.388
59.098	22.388
59.12	22.388
59.12	22.388
59.12	22.388
59.12	22.41
59.141	22.453
59.141	22.453
59.163	22.475
59.12	22.539
59.163	22.496
59.206	22.518
59.184	22.518
59.184	22.518
59.206	22.539
59.206	22.539
59.249	22.583
59.249	22.583
59.184	22.755
59.227	22.626
59.249	22.626
59.227	22.647
59.292	22.647
59.314	22.712
59.357	22.777
59.357	22.734
59.357	22.734
59.357	22.755
59.357	22.755
59.357	22.777
59.357	22.777
59.422	22.863
59.335	22.82
59.4	22.863
59.379	22.885
59.379	22.95
59.379	22.971
59.486	22.928
59.508	22.95
59.508	22.95
59.508	22.95
59.486	22.971
59.465	22.971
59.508	23.014
59.486	23.036
59.508	23.057
59.53	23.101
59.638	23.079
59.53	23.122
59.53	23.101
59.53	23.187
59.53	23.209
59.508	23.209
59.616	23.273
59.573	23.252
59.638	23.273
59.616	23.295
59.573	23.295
59.551	23.273
59.551	23.338
59.551	23.36
59.573	23.403
59.638	23.381
59.573	23.403
59.659	23.424
59.659	23.446
59.638	23.489
59.638	23.489
59.681	23.532
59.659	23.554
59.638	23.554
59.616	23.597
59.573	23.597
59.551	23.619
59.594	23.662
59.616	23.683
59.616	23.705
59.594	23.727
59.616	23.77
59.573	23.77
59.573	23.791
59.573	23.813
59.573	23.878
59.573	23.878
59.551	23.899
59.551	23.899
59.551	23.942
59.551	23.964
59.551	23.986
59.53	24.007
59.53	24.029
59.508	24.029
59.508	24.05
59.508	24.072
59.486	24.072
59.486	24.093
59.465	24.115
59.443	24.158
59.443	24.18
59.422	24.18
59.465	24.18
59.422	24.223
59.422	24.201
59.4	24.223
59.422	24.223
59.422	24.288
59.4	24.309
59.357	24.331
59.335	24.374
59.335	24.396
59.314	24.417
59.335	24.439
59.292	24.482
59.271	24.525
59.271	24.525
59.271	24.547
59.227	24.547
59.098	24.611
59.184	24.633
59.12	24.633
59.12	24.633
59.055	24.698
59.055	24.763
59.055	24.741
58.99	24.763
58.947	24.87
58.904	24.87
58.904	24.849
58.904	24.892
58.861	24.935
58.817	24.978
58.839	24.957
58.796	24.957
58.688	25.043
58.688	25.065
58.666	25.065
58.623	25.086
58.623	25.108
58.558	25.065
58.515	25.129
58.472	25.151
58.429	25.173
58.386	25.173
58.386	25.173
58.407	25.237
58.321	25.237
58.278	25.237
58.235	25.259
58.17	25.281
58.148	25.259
58.127	25.259
58.084	25.324
58.062	25.324
58.04	25.302
57.976	25.302
57.932	25.302
57.911	25.302
57.846	25.302
57.825	25.302
57.846	25.324
57.76	25.345
57.781	25.345
57.63	25.345
57.544	25.345
57.63	25.345
57.587	25.345
57.522	25.345
57.458	25.388
57.458	25.367
57.414	25.432
57.393	25.388
57.307	25.367
57.263	25.388
57.263	25.388
57.22	25.367
57.199	25.367
57.134	25.367
57.134	25.367
57.112	25.388
57.069	25.345
57.048	25.367
57.026	25.367
56.983	25.345
56.896	25.367
56.961	25.41
56.875	25.367
56.81	25.367
56.853	25.388
56.767	25.388
56.745	25.345
56.745	25.345
56.702	25.345
56.616	25.388
56.616	25.345
56.594	25.345
56.53	25.367
56.465	25.367
56.465	25.324
56.465	25.324
56.443	25.345
56.443	25.345
56.443	25.324
56.4	25.259
56.378	25.281
56.357	25.216
56.357	25.216
56.314	25.194
56.314	25.216
56.314	25.194
56.249	25.173
56.271	25.151
56.314	25.151
56.271	25.129
56.206	25.129
56.206	25.108
56.206	25.065
56.141	25.086
56.163	25.043
56.163	25.043
56.098	25
56.055	24.978
56.055	24.978
55.99	24.978
55.968	24.957
55.904	24.957
55.882	24.892
55.839	24.935
55.796	24.892
55.731	24.849
55.731	24.827
55.688	24.806
55.666	24.763
55.645	24.806
55.58	24.763
55.58	24.655
55.558	24.655
55.537	24.611
55.515	24.568
55.429	24.547
55.429	24.547
55.429	24.547
55.429	24.504
55.429	24.568
55.429	24.568
55.429	24.568
55.407	24.525
55.45	24.504
55.386	24.525
55.386	24.568
55.386	24.568
55.342	24.547
55.256	24.504
55.299	24.504
55.235	24.504
55.256	24.525
55.213	24.525
55.191	24.525
55.213	24.547
55.191	24.547
55.17	24.568
55.127	24.547
55.127	24.568
55.105	24.568
55.083	24.611
55.019	24.633
54.954	24.655
54.932	24.655
54.911	24.655
54.846	24.655
54.824	24.655
54.803	24.676
54.76	24.698
54.717	24.698
54.673	24.655
54.652	24.698
54.587	24.676
54.522	24.676
54.501	24.676
54.458	24.676
54.436	24.676
54.393	24.676
54.306	24.676
54.285	24.676
54.22	24.676
54.177	24.676
54.134	24.676
54.069	24.676
54.026	24.633
54.026	24.676
54.004	24.676
54.004	24.676
53.94	24.655
53.961	24.611
53.94	24.611
53.918	24.59
53.853	24.547
53.896	24.568
53.875	24.568
53.81	24.547
53.788	24.525
53.767	24.525
53.745	24.504
53.702	24.482
53.637	24.504
53.637	24.417
53.573	24.417
53.573	24.374
53.551	24.352
53.529	24.331
53.508	24.309
53.465	24.288
53.422	24.288
53.4	24.266
53.378	24.266
53.378	24.266
53.314	24.245
53.314	24.245
53.249	24.223
53.206	24.201
53.206	24.18
53.163	24.158
53.098	24.158
53.055	24.158
53.011	24.158
52.925	24.137
52.904	24.115
52.882	24.137
52.839	24.093
52.817	24.093
52.774	24.05
52.774	24.072
52.731	24.029
52.709	23.986
52.709	24.007
52.666	24.007
52.623	23.986
52.58	24.007
52.515	23.964
52.515	23.986
52.493	23.986
52.472	23.986
52.45	24.007
52.429	24.007
52.407	23.986
52.364	23.986
52.342	23.986
52.321	23.986
52.299	24.007
52.299	24.007
52.256	24.05
52.213	24.05
52.213	24.072
52.17	24.072
52.191	24.093
52.148	24.093
52.17	24.115
52.148	24.137
52.148	24.158
52.148	24.18
52.105	24.223
52.105	24.245
52.083	24.266
52.083	24.266
52.062	24.288
52.062	24.309
52.04	24.352
52.019	24.374
51.997	24.374
51.997	24.417
51.954	24.46
51.954	24.482
51.889	24.525
51.889	24.525
51.868	24.547
51.846	24.547
51.846	24.568
51.846	24.568
51.803	24.611
51.803	24.611
51.781	24.633
51.781	24.698
51.76	24.719
51.738	24.741
51.695	24.784
51.652	24.784
51.63	24.784
51.609	24.806
51.587	24.849
51.565	24.87
51.544	24.914
51.501	24.914
51.479	24.914
51.457	24.935
51.414	24.957
51.414	24.978
51.393	25
51.371	25
51.328	25.022
51.328	25.043
51.306	25.065
51.306	25.086
51.242	25.086
51.242	25.108
51.198	25.129
51.155	25.151
51.112	25.151
51.134	25.173
51.112	25.173
51.091	25.173
51.047	25.173
51.026	25.194
51.026	25.194
51.004	25.216
50.961	25.216
50.939	25.237
50.939	25.237
50.939	25.259
50.896	25.259
50.875	25.259
50.853	25.259
50.853	25.281
50.788	25.281
50.767	25.324
50.745	25.345
50.702	25.367
50.68	25.388
50.637	25.388
50.637	25.388
50.637	25.41
50.637	25.432
50.573	25.432
50.573	25.432
50.551	25.475
50.529	25.453
50.421	25.453
50.421	25.475
50.378	25.475
50.378	25.496
50.357	25.496
50.335	25.496
50.27	25.496
50.249	25.518
50.206	25.518
50.206	25.518
50.162	25.518
50.141	25.561
50.076	25.561
50.055	25.54
50.033	25.54
50.011	25.54
49.947	25.475
49.925	25.496
49.925	25.496
49.839	25.475
49.774	25.496
49.774	25.496
49.709	25.475
49.709	25.432
49.709	25.453
49.666	25.432
49.623	25.41
49.537	25.388
49.515	25.41
49.472	25.432
49.429	25.432
49.429	25.453
49.364	25.453
49.321	25.453
49.299	25.453
49.278	25.475
49.256	25.475
49.17	25.453
49.17	25.453
49.083	25.453
49.062	25.432
49.019	25.41
48.997	25.41
48.932	25.432
48.888	25.432
48.824	25.432
48.737	25.432
48.716	25.432
48.673	25.388
48.629	25.388
48.565	25.388
48.543	25.388
48.435	25.432
48.414	25.41
48.414	25.388
48.306	25.41
48.284	25.367
48.241	25.41
48.241	25.41
48.198	25.41
48.176	25.41
48.111	25.388
48.068	25.432
48.025	25.388
47.982	25.432
47.939	25.432
47.917	25.41
47.874	25.432
47.788	25.453
47.744	25.41
47.744	25.432
47.615	25.41
47.572	25.41
47.55	25.41
47.529	25.388
47.442	25.367
47.399	25.345
47.356	25.367
47.334	25.367
47.291	25.367
47.27	25.345
47.205	25.367
47.205	25.367
47.14	25.388
47.097	25.388
47.075	25.388
47.075	25.41
47.075	25.41
47.032	25.388
46.989	25.453
46.967	25.453
46.924	25.475
46.924	25.475
46.838	25.475
46.795	25.475
46.752	25.496
46.752	25.54
46.708	25.475
46.708	25.54
46.665	25.54
46.644	25.54
46.644	25.583
46.579	25.626
46.557	25.647
46.536	25.647
46.471	25.691
46.428	25.712
46.428	25.712
46.428	25.734
46.406	25.755
46.385	25.734
46.32	25.777
46.32	25.777
46.277	25.755
46.255	25.777
46.212	25.82
46.169	25.82
46.147	25.777
46.147	25.82
46.061	25.82
46.018	25.82
46.039	25.799
45.931	25.82
45.888	25.82
45.867	25.82
45.845	25.82
45.802	25.842
45.759	25.842
45.737	25.885
45.694	25.885
45.651	25.885
45.608	25.885
45.608	25.885
45.565	25.885
45.5	25.906
45.5	25.928
45.457	25.906
45.457	25.906
45.37	25.906
45.349	25.928
45.327	25.95
45.262	25.928
45.262	25.906
45.241	25.906
45.198	25.906
45.133	25.906
45.154	25.863
45.09	25.885
45.025	25.842
44.982	25.842
44.96	25.842
44.895	25.82
44.874	25.82
44.852	25.799
44.831	25.799
44.809	25.777
44.766	25.734
44.723	25.734
44.723	25.712
44.658	25.691
44.615	25.669
44.593	25.669
44.55	25.626
44.485	25.604
44.464	25.583
44.421	25.583
44.356	25.561
44.356	25.54
44.313	25.518
44.27	25.453
44.248	25.432
44.183	25.432
44.162	25.367
44.075	25.367
44.075	25.345
44.032	25.302
43.989	25.281
43.946	25.259
43.946	25.237
43.924	25.194
43.838	25.129
43.816	25.151
43.795	25.108
43.73	25.108
43.665	25.108
43.644	25.086
43.622	25.086
43.6	25.065
43.557	25.043
43.471	25.022
43.428	24.978
43.406	24.978
43.406	24.978
43.385	24.978
43.341	24.957
43.32	24.935
43.32	24.914
43.32	24.87
43.298	24.87
43.298	24.827
43.298	24.827
43.255	24.784
43.277	24.784
43.298	24.763
43.277	24.719
43.298	24.676
43.19	24.633
43.19	24.547
43.212	24.547
43.212	24.525
43.19	24.482
43.234	24.439
43.234	24.396
43.147	24.374
43.169	24.374
43.147	24.309
43.126	24.288
43.126	24.288
43.126	24.223
43.126	24.18
43.104	24.115
43.082	24.093
43.061	24.05
43.082	24.029
43.061	24.007
43.061	23.921
43.061	23.899
43.018	23.856
43.018	23.77
42.975	23.791
42.975	23.727
42.931	23.705
42.931	23.683
42.888	23.64
42.888	23.619
42.888	23.619
42.888	23.64
42.91	23.64
42.931	23.64
42.931	23.662
42.91	23.662
42.91	23.662
42.867	23.64
42.867	23.619
42.867	23.619
42.867	23.619
42.867	23.64
42.823	23.683
42.845	23.683
42.802	23.683
42.78	23.683
42.78	23.683
42.78	23.683
42.802	23.705
42.802	23.705
42.823	23.705
42.823	23.727
42.823	23.727
42.823	23.727
42.845	23.727
42.845	23.748
42.845	23.791
42.888	23.791
42.888	23.791
42.91	23.813
42.91	23.834
42.931	23.834
42.931	23.834
42.931	23.834
42.931	23.834
42.953	23.856
42.953	23.921
42.953	23.921
42.953	23.921
42.953	23.942
42.953	23.921
42.975	23.942
42.975	23.964
42.996	23.964
42.996	23.986
43.018	24.007
43.018	24.007
43.039	24.029
43.039	24.029
43.039	24.029
43.082	24.05
43.061	24.072
43.082	24.093
43.082	24.093
43.082	24.093
43.082	24.072
43.082	24.072
43.082	24.093
43.082	24.093
43.104	24.093
43.126	24.093
43.126	24.115
43.126	24.093
43.126	24.115
43.147	24.115
43.147	24.115
43.169	24.115
43.169	24.137
43.169	24.137
43.147	24.137
43.147	24.158
43.147	24.158
43.126	24.158
43.126	24.201
43.147	24.223
43.147	24.223
43.147	24.266
43.147	24.266
43.126	24.266
43.147	24.331
43.169	24.331
43.19	24.331
43.212	24.352
43.19	24.352
43.19	24.374
43.19	24.374
43.19	24.331
43.212	24.331
43.212	24.309
43.212	24.288
43.126	24.288
43.126	24.288
43.147	24.288
43.147	24.288
43.147	24.288
43.19	24.309
43.19	24.288
43.19	24.266
43.19	24.288
43.19	24.352
43.147	24.352
43.147	24.352
43.126	24.352
43.104	24.352
43.104	24.417
43.104	24.439
43.126	24.46
43.126	24.482
43.147	24.482
43.147	24.482
43.169	24.482
43.19	24.504
43.19	24.547
43.212	24.59
43.212	24.611
43.234	24.676
43.212	24.719
43.234	24.719
43.234	24.741
43.234	24.763
43.234	24.784
43.212	24.806
43.212	24.827
43.19	24.827
43.212	24.87
43.212	24.87
43.212	24.892
43.212	24.914
43.212	24.935
43.212	24.935
43.212	24.957
43.212	24.978
43.212	25
43.212	25.022
43.212	25.043
43.19	25.065
43.212	25.086
43.212	25.086
43.212	25.086
43.212	25.086
43.212	25.086
43.212	25.086
43.212	25.086
43.212	25.086
43.212	25.086
43.212	25.086
43.212	25.086
43.212	25.065
43.212	25.086
43.212	25.086
43.212	25.086
43.212	25.086
43.212	25.065
43.212	25.086
43.212	25.086
43.212	25.086
43.212	25.086
43.212	25.086
43.212	25.086
43.19	25.086
43.19	25.086
43.19	25.086
43.212	25.086
43.212	25.086
43.212	25.065
43.234	25.065
43.212	25.065
43.212	25.065
43.19	25.065
43.212	25.065
43.212	25.043
43.212	25.043
43.19	25.022
43.212	25
43.212	24.978
43.212	24.914
43.19	24.914
43.19	24.892
43.19	24.87
43.19	24.849
43.169	24.806
43.169	24.784
43.19	24.741
43.19	24.719
43.19	24.698
43.19	24.655
43.212	24.59
43.19	24.568
43.19	24.568
43.169	24.482
43.212	24.482
43.169	24.417
43.147	24.417
43.104	24.417
43.104	24.352
43.082	24.331
43.061	24.266
43.061	24.245
43.061	24.223
43.039	24.201
43.039	24.18
43.039	24.158
43.018	24.093
42.996	24.072
42.996	24.05
43.018	24.007
43.018	23.986
43.039	23.942
42.975	23.921
42.996	23.921
42.996	23.878
42.975	23.878
42.975	23.856
42.953	23.77
42.931	23.727
42.931	23.705
42.91	23.683
42.888	23.619
42.888	23.619
42.867	23.575
42.845	23.532
42.823	23.532
42.802	23.532
42.802	23.511
42.802	23.446
42.802	23.446
42.759	23.424
42.759	23.424
42.759	23.424
42.759	23.403
42.78	23.468
42.759	23.424
42.78	23.424
42.78	23.424
42.78	23.424
42.78	23.446
42.78	23.446
42.78	23.446
42.78	23.446
42.78	23.446
42.78	23.446
42.78	23.489
42.759	23.468
42.759	23.424
42.759	23.424
42.759	23.424
42.78	23.424
42.78	23.424
42.78	23.424
42.78	23.424
42.823	23.424
42.759	23.424
42.759	23.424
42.759	23.424
42.78	23.424
42.759	23.424
42.759	23.424
42.759	23.424
42.759	23.424
42.78	23.403
42.759	23.403
42.759	23.403
42.759	23.424
42.759	23.403
42.759	23.403
42.759	23.403
42.759	23.424
42.759	23.424
42.759	23.424
42.759	23.424
42.759	23.424
42.759	23.424
42.78	23.424
42.845	23.424
42.823	23.403
42.823	23.403
42.823	23.403
42.823	23.403
42.867	23.381
42.867	23.403
42.888	23.403
42.91	23.381
42.91	23.381
42.931	23.36
42.996	23.338
42.996	23.338
42.996	23.338
43.039	23.295
43.039	23.316
43.039	23.316
43.039	23.295
43.082	23.295
43.104	23.252
43.126	23.252
43.147	23.23
43.169	23.187
43.169	23.187
43.19	23.187
43.212	23.144
43.234	23.144
43.277	23.101
43.298	23.101
43.298	23.101
43.32	23.101
43.341	23.057
43.341	23.014
43.341	23.014
43.363	22.993
43.385	22.971
43.385	22.928
43.406	22.906
43.449	22.885
43.449	22.842
43.471	22.798
43.493	22.777
43.514	22.734
43.536	22.734
43.536	22.691
43.579	22.647
43.579	22.626
43.6	22.604
43.622	22.583
43.665	22.539
43.665	22.518
43.644	22.496
43.644	22.475
43.665	22.453
43.665	22.41
43.665	22.388
43.665	22.367
43.665	22.367
43.708	22.345
43.708	22.324
43.73	22.324
43.73	22.324
43.752	22.367
43.795	22.302
43.795	22.28
43.816	22.259
43.859	22.237
43.859	22.216
43.838	22.194
43.838	22.151
43.859	22.129
43.881	22.108
43.838	22.065
43.859	22.043
43.838	21.978
43.838	21.935
43.838	21.914
43.859	21.87
43.838	21.827
43.816	21.806
43.816	21.806
43.838	21.784
43.859	21.719
43.795	21.719
43.816	21.655
43.752	21.633
43.773	21.611
43.752	21.633
43.773	21.59
43.752	21.568
43.752	21.524
43.752	21.503
43.752	21.481
43.752	21.503
43.752	21.481
43.752	21.46
43.752	21.46
43.752	21.438
43.752	21.416
43.708	21.395
43.73	21.395
43.752	21.395
43.73	21.395
43.752	21.395
43.752	21.395
43.752	21.416
43.752	21.395
43.752	21.395
43.752	21.395
43.752	21.416
43.752	21.395
43.752	21.395
43.752	21.395
43.73	21.395
43.73	21.395
43.752	21.395
43.752	21.395
43.73	21.373
43.73	21.373
43.73	21.395
43.752	21.373
43.73	21.373
43.73	21.395
43.73	21.395
43.752	21.395
43.73	21.395
43.687	21.373
43.708	21.395
43.708	21.395
43.708	21.373
43.708	21.395
43.708	21.395
43.708	21.395
43.708	21.395
43.708	21.373
43.708	21.395
43.708	21.352
43.708	21.373
43.708	21.373
43.708	21.373
43.708	21.395
43.708	21.395
43.708	21.395
43.708	21.373
43.708	21.352
43.708	21.352
43.708	21.352
43.708	21.352
43.73	21.373
43.708	21.373
43.708	21.395
43.708	21.373
43.708	21.373
43.687	21.373
43.687	21.373
43.687	21.373
43.687	21.352
43.687	21.373
43.687	21.373
43.708	21.373
43.708	21.352
43.708	21.352
43.708	21.373
43.687	21.373
43.687	21.373
43.687	21.395
43.708	21.373
43.708	21.33
43.687	21.352
43.687	21.352
43.708	21.373
43.687	21.373
43.708	21.373
43.708	21.373
43.73	21.395
43.73	21.395
43.752	21.395
43.752	21.395
43.752	21.373
43.73	21.373
43.752	21.373
43.752	21.352
43.752	21.373
43.73	21.395
43.73	21.373
43.73	21.395
43.73	21.395
43.752	21.395
43.752	21.395
43.752	21.395
43.752	21.395
43.752	21.395
43.73	21.395
43.752	21.395
43.752	21.373
43.752	21.395
43.73	21.395
43.73	21.373
43.708	21.373
43.708	21.373
43.708	21.352
43.708	21.395
43.708	21.395
43.708	21.373
43.708	21.395
43.687	21.373
43.687	21.373
43.752	21.373
43.752	21.395
43.752	21.395
43.752	21.416
43.708	21.46
43.773	21.503
43.773	21.524
43.773	21.546
43.773	21.546
43.795	21.568
43.708	21.568
43.687	21.546
43.73	21.611
43.73	21.611
43.73	21.611
43.73	21.655
43.73	21.655
43.708	21.655
43.73	21.676
43.73	21.741
43.73	21.762
43.73	21.784
43.73	21.827
43.73	21.849
43.752	21.892
43.73	21.935
43.773	21.957
43.752	21.957
43.752	22.065
43.752	22.086
43.73	22.108
43.708	22.151
43.73	22.216
43.708	22.216
43.708	22.237
43.687	22.302
43.665	22.388
43.665	22.432
43.644	22.453
43.644	22.475
43.644	22.539
43.622	22.539
43.622	22.647
43.6	22.669
43.557	22.669
43.514	22.712
43.514	22.777
43.493	22.798
43.493	22.82
43.449	22.863
43.449	22.928
43.428	22.971
43.363	22.993
43.363	23.014
43.32	23.057
43.298	23.079
43.277	23.101
43.298	23.144
43.212	23.165
43.212	23.209
43.212	23.252
43.126	23.273
43.126	23.338
43.104	23.36
43.082	23.381
43.039	23.424
43.018	23.446
42.975	23.468
42.953	23.511
42.91	23.554
42.888	23.532
42.888	23.554
42.888	23.554
42.888	23.575
42.888	23.575
42.888	23.597
42.888	23.597
42.888	23.619
42.888	23.619
42.91	23.597
42.91	23.597
42.91	23.619
42.931	23.619
42.931	23.64
42.953	23.662
42.953	23.683
42.953	23.683
42.953	23.705
42.975	23.727
42.975	23.748
42.975	23.791
43.018	23.834
43.018	23.834
43.018	23.856
43.039	23.899
43.039	23.899
43.061	23.942
43.061	23.986
43.061	24.007
43.082	24.029
43.082	24.072
43.082	24.115
43.082	24.158
43.082	24.18
43.104	24.18
43.082	24.223
43.104	24.266
43.104	24.288
43.104	24.331
43.104	24.352
43.104	24.352
43.104	24.396
43.126	24.439
43.126	24.46
43.126	24.46
43.126	24.525
43.126	24.568
43.169	24.568
43.212	24.59
43.19	24.655
43.234	24.655
43.19	24.698
43.169	24.784
43.19	24.806
43.19	24.806
43.19	24.87
43.19	24.892
43.212	24.935
43.277	24.957
43.255	24.978
43.277	25
43.298	25.022
43.341	25.043
43.341	25.086
43.363	25.108
43.385	25.129
43.428	25.151
43.428	25.216
43.428	25.237
43.428	25.281
43.428	25.281
43.471	25.302
43.449	25.302
43.471	25.281
43.471	25.302
43.514	25.345
43.514	25.345
43.536	25.345
43.6	25.388
43.579	25.388
43.579	25.388
43.6	25.41
43.622	25.453
43.687	25.475
43.687	25.518
43.73	25.54
43.795	25.604
43.795	25.626
43.795	25.583
43.816	25.626
43.859	25.691
43.903	25.712
43.881	25.734
43.924	25.755
43.946	25.777
43.967	25.799
44.032	25.799
44.011	25.842
44.075	25.863
44.075	25.928
44.118	25.928
44.14	25.95
44.183	25.993
44.205	26.014
44.226	26.058
44.248	26.079
44.27	26.144
44.313	26.165
44.313	26.187
44.313	26.209
44.313	26.252
44.313	26.273
44.334	26.295
44.334	26.338
44.356	26.403
44.356	26.424
44.356	26.468
44.356	26.489
44.377	26.511
44.377	26.532
44.377	26.554
44.399	26.576
44.399	26.619
44.421	26.662
44.421	26.662
44.442	26.683
44.442	26.705
44.442	26.727
44.464	26.748
44.442	26.77
44.464	26.791
44.442	26.813
44.442	26.835
44.421	26.878
44.399	26.921
44.377	26.964
44.377	27.029
44.356	27.05
44.334	27.072
44.334	27.094
44.313	27.094
44.291	27.115
44.27	27.137
44.248	27.158
44.226	27.201
44.183	27.288
44.162	27.288
44.162	27.331
44.162	27.353
44.118	27.374
44.097	27.396
44.097	27.417
44.075	27.439
44.054	27.46
44.011	27.46
44.011	27.482
43.989	27.482
43.946	27.504
43.924	27.504
43.924	27.525
43.881	27.547
43.859	27.547
43.838	27.547
43.838	27.547
43.773	27.59
43.773	27.59
43.73	27.612
43.708	27.633
43.687	27.655
43.665	27.676
43.665	27.698
43.644	27.719
43.622	27.719
43.622	27.719
43.6	27.741
43.6	27.763
43.6	27.806
43.6	27.827
43.6	27.871
43.514	27.892
43.493	27.892
43.471	27.914
43.471	27.935
43.449	27.957
43.449	27.957
43.428	27.957
43.406	27.978
43.406	27.978
43.406	28
43.406	28
43.406	28
43.385	28
43.385	28
43.385	28
43.428	28
43.428	27.978
43.428	27.978
43.428	28
43.428	27.978
43.428	28
43.428	27.978
43.428	27.978
43.428	28
43.449	27.978
43.406	27.978
43.406	27.978
43.428	28
43.428	27.978
43.428	27.978
43.385	27.978
43.385	27.978
43.428	27.978
43.428	28
43.428	28
43.428	28
43.428	28
43.406	27.978
43.406	27.978
43.428	28
43.428	28
43.406	27.978
43.406	28
43.428	27.957
43.428	27.978
43.428	28
43.428	27.978
43.406	27.957
43.428	27.957
43.406	28
43.385	27.978
43.406	27.978
43.385	27.978
43.428	27.978
43.428	27.978
43.428	27.978
43.406	27.978
43.363	27.978
43.406	27.978
43.406	27.978
43.428	27.978
[truncated: 16,745 more rows]
