# Supplementary material for: Ant collective cognition allows for efficient navigation through disordered environments
Source: eLife. 2020 May 12;9:e55195. doi: 10.7554/eLife.55195 (PMC7332297; doi:10.7554/eLife.55195)
Supplement: Source data 2. — Format is X,Y coordinates as a function of time. Time interval between samples is 0.04 s, except for videos 1440005 and 1440011, where the time interval is 0.02 s. [file elife-55195-data2.zip › 1180012_300_load_trajectory.txt]

69.783	26.595
69.805	26.595
69.805	26.55
69.783	26.55
69.76	26.55
69.76	26.506
69.76	26.528
69.716	26.55
69.694	26.55
69.694	26.55
69.694	26.528
69.671	26.528
69.627	26.55
69.671	26.55
69.627	26.506
69.605	26.506
69.56	26.483
69.605	26.483
69.605	26.461
69.582	26.417
69.516	26.461
69.449	26.439
69.471	26.483
69.471	26.461
69.471	26.439
69.449	26.439
69.427	26.417
69.382	26.417
69.427	26.417
69.382	26.394
69.36	26.45
69.36	26.417
69.36	26.417
69.338	26.439
69.315	26.461
69.338	26.439
69.338	26.439
69.338	26.461
69.315	26.439
69.293	26.461
69.271	26.461
69.315	26.506
69.204	26.506
69.16	26.483
69.182	26.483
69.16	26.483
69.115	26.506
69.093	26.483
69.026	26.506
69.004	26.506
69.004	26.506
68.982	26.506
68.937	26.528
68.982	26.528
68.893	26.55
68.937	26.528
68.915	26.528
68.871	26.506
68.871	26.528
68.893	26.55
68.871	26.528
68.848	26.572
68.893	26.572
68.871	26.572
68.826	26.55
68.737	26.595
68.715	26.595
68.737	26.595
68.759	26.595
68.737	26.595
68.715	26.617
68.715	26.639
68.67	26.65
68.67	26.661
68.67	26.661
68.648	26.661
68.604	26.661
68.559	26.661
68.559	26.684
68.581	26.728
68.47	26.728
68.47	26.728
68.47	26.728
68.448	26.75
68.426	26.75
68.426	26.795
68.426	26.795
68.403	26.795
68.403	26.839
68.314	26.839
68.359	26.839
68.359	26.839
68.27	26.839
68.314	26.839
68.27	26.862
68.181	26.862
68.225	26.862
68.181	26.862
68.136	26.884
68.114	26.862
68.047	26.862
68.025	26.862
68.047	26.884
68.047	26.862
68.025	26.862
67.981	26.862
67.958	26.862
67.936	26.862
67.936	26.862
67.892	26.839
67.869	26.839
67.847	26.839
67.803	26.839
67.78	26.817
67.78	26.817
67.758	26.817
67.78	26.839
67.803	26.839
67.736	26.817
67.736	26.817
67.736	26.817
67.692	26.795
67.625	26.817
67.625	26.817
67.536	26.817
67.558	26.839
67.491	26.839
67.469	26.839
67.491	26.839
67.447	26.839
67.447	26.817
67.402	26.817
67.336	26.795
67.313	26.795
67.291	26.817
67.269	26.817
67.247	26.817
67.202	26.817
67.158	26.817
67.158	26.817
67.069	26.817
67.002	26.795
66.98	26.795
66.98	26.795
66.957	26.795
66.935	26.795
66.868	26.795
66.802	26.773
66.757	26.773
66.757	26.773
66.69	26.773
66.646	26.773
66.601	26.773
66.579	26.773
66.535	26.795
66.535	26.773
66.49	26.773
66.446	26.795
66.424	26.817
66.401	26.795
66.357	26.795
66.335	26.795
66.268	26.795
66.246	26.773
66.201	26.773
66.157	26.773
66.134	26.773
66.09	26.795
66.045	26.75
66.023	26.75
66.001	26.75
65.979	26.75
65.912	26.728
65.89	26.728
65.89	26.728
65.867	26.739
65.845	26.728
65.823	26.728
65.801	26.728
65.756	26.706
65.734	26.706
65.689	26.706
65.667	26.706
65.645	26.706
65.6	26.684
65.578	26.684
65.556	26.684
65.534	26.706
65.489	26.684
65.489	26.684
65.445	26.684
65.422	26.684
65.378	26.684
65.311	26.684
65.311	26.684
65.289	26.661
65.289	26.661
65.267	26.684
65.267	26.684
65.244	26.706
65.244	26.706
65.2	26.728
65.2	26.728
65.2	26.706
65.178	26.728
65.133	26.728
65.133	26.75
65.089	26.728
65.044	26.706
65.044	26.728
65.022	26.728
65.044	26.684
65	26.684
65.022	26.661
64.978	26.617
64.978	26.595
64.933	26.595
64.933	26.595
64.911	26.572
64.911	26.55
64.889	26.55
64.911	26.483
64.889	26.483
64.866	26.483
64.866	26.461
64.844	26.461
64.822	26.439
64.822	26.439
64.822	26.439
64.8	26.439
64.777	26.394
64.755	26.394
64.711	26.372
64.711	26.372
64.666	26.328
64.666	26.328
64.666	26.328
64.644	26.305
64.666	26.305
64.666	26.283
64.644	26.283
64.622	26.261
64.622	26.261
64.577	26.239
64.555	26.239
64.533	26.216
64.533	26.216
64.51	26.194
64.51	26.172
64.488	26.172
64.466	26.15
64.466	26.128
64.466	26.128
64.421	26.128
64.421	26.128
64.421	26.128
64.399	26.128
64.377	26.128
64.355	26.083
64.377	26.083
64.355	26.083
64.355	26.105
64.288	26.039
64.288	26.061
64.266	26.061
64.221	26.039
64.221	26.039
64.221	26.039
64.221	26.039
64.199	26.039
64.154	26.016
64.154	26.039
64.11	26.016
64.065	25.972
64.065	25.95
64.088	26.016
64.065	25.972
63.999	25.95
63.999	25.95
63.999	25.95
63.954	25.905
63.999	25.927
63.954	25.905
63.932	25.905
63.932	25.905
63.865	25.95
63.843	25.927
63.776	25.927
63.799	25.95
63.754	25.927
63.732	25.95
63.71	25.972
63.71	25.972
63.71	25.972
63.665	25.994
63.71	25.994
63.643	26.016
63.621	26.016
63.598	26.039
63.598	26.061
63.576	26.061
63.554	26.061
63.554	26.083
63.509	26.083
63.509	26.083
63.487	26.083
63.487	26.083
63.376	26.061
63.354	26.039
63.376	26.039
63.331	26.039
63.331	26.039
63.309	26.039
63.309	26.061
63.309	26.061
63.265	26.061
63.265	26.083
63.198	26.083
63.198	26.083
63.176	26.105
63.176	26.128
63.131	26.128
63.109	26.105
63.109	26.128
63.064	26.128
63.064	26.15
63.042	26.128
63.02	26.128
62.998	26.15
62.998	26.172
62.931	26.172
62.909	26.172
62.909	26.172
62.886	26.194
62.864	26.194
62.864	26.194
62.842	26.194
62.82	26.194
62.797	26.216
62.775	26.216
62.753	26.239
62.753	26.239
62.708	26.216
62.686	26.216
62.664	26.216
62.642	26.216
62.619	26.216
62.642	26.216
62.597	26.239
62.553	26.216
62.508	26.239
62.486	26.239
62.464	26.261
62.442	26.261
62.419	26.283
62.375	26.261
62.375	26.283
62.353	26.283
62.33	26.283
62.286	26.305
62.264	26.305
62.241	26.283
62.219	26.283
62.219	26.305
62.197	26.305
62.175	26.305
62.13	26.305
62.152	26.305
62.152	26.305
62.108	26.305
62.108	26.305
62.108	26.305
62.086	26.305
62.041	26.305
62.108	26.328
62.063	26.328
62.019	26.35
61.997	26.35
61.997	26.35
61.997	26.35
61.997	26.35
61.974	26.35
61.974	26.35
61.974	26.35
61.974	26.35
62.019	26.35
61.974	26.35
61.997	26.35
61.997	26.35
61.997	26.35
61.997	26.35
62.019	26.35
61.997	26.328
62.019	26.35
62.041	26.35
61.997	26.35
62.019	26.35
62.019	26.35
62.041	26.35
62.041	26.35
62.019	26.328
62.063	26.35
62.063	26.35
62.041	26.35
62.041	26.35
61.997	26.328
62.019	26.35
62.019	26.35
62.019	26.35
62.041	26.35
62.041	26.328
61.997	26.328
62.019	26.328
62.019	26.328
62.019	26.328
61.997	26.328
61.997	26.328
61.997	26.328
61.997	26.328
61.974	26.328
61.997	26.328
61.997	26.328
61.997	26.328
61.997	26.328
61.997	26.305
61.997	26.305
61.997	26.305
61.974	26.305
61.974	26.305
61.974	26.305
61.974	26.305
62.019	26.305
61.952	26.283
61.974	26.305
61.997	26.283
61.997	26.261
61.974	26.261
62.041	26.239
61.974	26.216
61.974	26.194
61.997	26.194
61.974	26.172
61.974	26.172
61.974	26.172
61.93	26.15
61.93	26.128
61.952	26.128
61.93	26.105
61.93	26.105
61.93	26.083
61.93	26.061
61.952	26.061
61.974	26.061
61.93	26.061
61.974	26.061
61.863	26.039
61.863	26.016
61.841	26.016
61.908	26.016
61.885	25.994
61.885	25.994
61.819	25.972
61.819	25.972
61.819	25.95
61.796	25.95
61.819	25.95
61.796	25.927
61.841	25.95
61.796	25.927
61.796	25.927
61.841	25.927
61.819	25.927
61.819	25.905
61.796	25.883
61.774	25.883
61.774	25.883
61.774	25.883
61.752	25.861
61.752	25.861
61.796	25.883
61.752	25.883
61.752	25.861
61.752	25.838
61.73	25.861
61.774	25.838
61.774	25.861
61.752	25.861
61.752	25.861
61.707	25.838
61.707	25.838
61.752	25.816
61.752	25.816
61.73	25.816
61.774	25.816
61.707	25.816
61.663	25.816
61.707	25.883
61.685	25.794
61.707	25.772
61.663	25.772
61.641	25.772
61.641	25.749
61.663	25.749
61.663	25.727
61.618	25.727
61.663	25.727
61.618	25.683
61.618	25.705
61.574	25.727
61.574	25.727
61.574	25.727
61.552	25.727
61.552	25.705
61.507	25.705
61.529	25.727
61.485	25.705
61.485	25.727
61.485	25.727
61.485	25.66
61.507	25.66
61.485	25.66
61.463	25.66
61.44	25.683
61.463	25.616
61.463	25.66
61.463	25.638
61.44	25.727
61.418	25.705
61.374	25.66
61.329	25.66
61.351	25.594
61.351	25.594
61.329	25.594
61.329	25.571
61.307	25.527
61.307	25.505
61.263	25.482
61.24	25.482
61.174	25.527
61.218	25.482
61.218	25.46
61.174	25.46
61.151	25.46
61.129	25.416
61.107	25.393
61.085	25.393
61.04	25.46
61.04	25.416
61.018	25.438
60.951	25.438
60.951	25.393
60.951	25.393
60.951	25.416
60.929	25.393
60.907	25.416
60.907	25.416
60.862	25.416
60.818	25.371
60.818	25.393
60.795	25.371
60.795	25.371
60.729	25.371
60.729	25.371
60.706	25.349
60.684	25.349
60.684	25.349
60.684	25.327
60.64	25.327
60.595	25.327
60.617	25.304
60.617	25.304
60.595	25.282
60.595	25.282
60.595	25.26
60.573	25.238
60.551	25.26
60.528	25.238
60.506	25.238
60.462	25.215
60.462	25.215
60.439	25.215
60.417	25.215
60.417	25.238
60.395	25.215
60.373	25.238
60.35	25.238
60.328	25.238
60.35	25.215
60.306	25.215
60.306	25.215
60.328	25.215
60.261	25.215
60.284	25.193
60.284	25.171
60.15	25.327
60.239	25.171
60.239	25.149
60.217	25.126
60.217	25.126
60.195	25.126
60.195	25.126
60.128	25.126
60.15	25.126
60.128	25.104
60.106	25.126
60.083	25.104
60.061	25.082
60.106	25.082
60.039	25.104
60.039	25.082
60.039	25.082
60.039	25.06
59.995	25.082
59.972	25.06
59.95	25.037
59.95	25.06
59.95	25.06
59.95	25.06
59.928	25.06
59.928	25.06
59.906	25.06
59.906	25.037
59.906	25.037
59.883	25.037
59.861	25.037
59.817	25.06
59.817	25.015
59.772	25.037
59.772	24.993
59.75	24.993
59.728	24.993
59.705	24.971
59.705	24.971
59.661	24.971
59.661	24.948
59.616	24.971
59.616	24.971
59.572	24.971
59.572	24.971
59.527	24.971
59.505	24.971
59.461	24.971
59.461	24.993
59.461	24.971
59.438	24.948
59.394	24.971
59.394	24.971
59.349	24.948
59.327	24.971
59.305	24.993
59.305	24.971
59.283	24.993
59.283	24.993
59.26	24.993
59.238	24.993
59.171	24.993
59.194	25.015
59.127	25.015
59.105	25.015
59.082	25.015
59.082	25.015
59.06	25.015
59.06	25.015
59.038	25.015
59.016	25.015
59.016	25.015
58.993	25.037
58.993	25.015
58.949	24.993
58.949	25.015
58.927	25.015
58.927	24.993
58.904	24.993
58.882	24.993
58.882	24.971
58.86	24.971
58.838	24.993
58.838	24.993
58.815	24.993
58.793	24.993
58.793	24.993
58.771	25.015
58.771	24.993
58.771	24.993
58.771	25.015
58.771	25.015
58.749	25.015
58.749	25.015
58.771	24.971
58.771	24.971
58.793	24.971
58.793	24.971
58.771	24.993
58.771	24.993
58.771	24.993
58.771	24.971
58.749	24.971
58.749	24.971
58.771	24.971
58.771	24.971
58.793	24.948
58.793	24.971
58.793	24.948
58.771	24.948
58.771	24.948
58.771	24.948
58.771	24.948
58.771	24.926
58.771	24.926
58.771	24.926
58.771	24.904
58.771	24.882
58.771	24.882
58.771	24.882
58.771	24.882
58.771	24.882
58.771	24.882
58.771	24.882
58.771	24.86
58.771	24.837
58.727	24.815
58.727	24.815
58.727	24.815
58.727	24.815
58.704	24.815
58.704	24.771
58.682	24.771
58.638	24.793
58.682	24.771
58.682	24.771
58.682	24.771
58.66	24.771
58.638	24.771
58.66	24.748
58.66	24.726
58.66	24.704
58.638	24.704
58.638	24.682
58.638	24.682
58.638	24.659
58.615	24.659
58.615	24.659
58.615	24.637
58.593	24.615
58.593	24.615
58.593	24.593
58.593	24.593
58.593	24.593
58.571	24.57
58.571	24.548
58.549	24.548
58.549	24.504
58.549	24.504
58.526	24.504
58.526	24.481
58.526	24.481
58.549	24.459
58.549	24.437
58.549	24.437
58.526	24.437
58.526	24.415
58.504	24.437
58.504	24.437
58.526	24.392
58.549	24.392
58.549	24.37
58.549	24.348
58.526	24.326
58.526	24.326
58.504	24.281
58.526	24.281
58.526	24.259
58.504	24.259
58.504	24.259
58.482	24.237
58.504	24.214
58.504	24.214
58.504	24.214
58.504	24.214
58.482	24.192
58.482	24.192
58.46	24.192
58.46	24.17
58.46	24.17
58.482	24.148
58.46	24.148
58.482	24.125
58.46	24.125
58.482	24.103
58.46	24.081
58.437	24.103
58.46	24.081
58.482	24.081
58.482	24.081
58.482	24.081
58.482	24.081
58.46	24.059
58.482	24.059
58.46	24.036
58.482	24.036
58.46	24.014
58.46	24.014
58.437	23.97
58.415	23.97
58.437	23.947
58.371	23.947
58.393	23.925
58.371	23.925
58.371	23.903
58.371	23.903
58.348	23.903
58.304	23.903
58.282	23.881
58.237	23.881
58.237	23.858
58.237	23.814
58.193	23.836
58.17	23.814
58.193	23.769
58.193	23.769
58.17	23.747
58.17	23.725
58.148	23.725
58.104	23.725
58.059	23.703
58.059	23.68
57.992	23.769
58.037	23.658
58.037	23.636
58.015	23.614
58.015	23.614
57.992	23.614
57.97	23.614
57.948	23.569
57.926	23.525
57.903	23.503
57.881	23.503
57.859	23.503
57.859	23.503
57.837	23.503
57.792	23.48
57.792	23.458
57.77	23.458
57.703	23.458
57.725	23.414
57.725	23.414
57.703	23.391
57.703	23.391
57.681	23.391
57.703	23.369
57.681	23.391
57.614	23.347
57.614	23.325
57.57	23.302
57.57	23.302
57.525	23.302
57.525	23.302
57.503	23.258
57.481	23.28
57.436	23.28
57.392	23.28
57.37	23.28
57.392	23.236
57.347	23.213
57.37	23.213
57.37	23.169
57.37	23.191
57.347	23.169
57.303	23.213
57.281	23.191
57.236	23.169
57.214	23.169
57.214	23.191
57.236	23.147
57.169	23.169
57.169	23.169
57.147	23.147
57.147	23.147
57.08	23.169
57.08	23.169
57.08	23.147
57.058	23.147
57.014	23.147
57.014	23.147
56.991	23.124
56.969	23.124
56.969	23.124
56.969	23.102
56.925	23.102
56.902	23.102
56.858	23.102
56.858	23.102
56.813	23.102
56.791	23.102
56.747	23.102
56.747	23.058
56.747	23.058
56.724	23.058
56.68	23.058
56.68	23.058
56.658	23.035
56.613	23.035
56.613	23.035
56.613	23.035
56.613	22.991
56.546	23.035
56.502	23.035
56.435	23.058
56.457	23.058
56.346	23.058
56.324	23.08
56.324	23.058
56.279	23.08
56.279	23.08
56.257	23.058
56.235	23.058
56.213	23.035
56.168	23.058
56.124	23.058
56.079	23.058
56.057	23.058
56.035	23.08
56.013	23.058
55.99	23.058
55.968	23.058
55.924	23.058
55.879	23.058
55.835	23.08
55.812	23.058
55.812	23.08
55.746	23.124
55.701	23.102
55.723	23.102
55.657	23.124
55.657	23.124
55.59	23.124
55.568	23.124
55.523	23.124
55.501	23.124
55.479	23.124
55.456	23.124
55.412	23.147
55.39	23.147
55.39	23.169
55.367	23.147
55.323	23.169
55.301	23.169
55.256	23.213
55.256	23.236
55.234	23.236
55.189	23.236
55.167	23.236
55.145	23.258
55.1	23.258
55.078	23.258
55.034	23.258
55.011	23.28
54.989	23.28
54.989	23.302
54.945	23.302
54.923	23.347
54.923	23.369
54.834	23.391
54.834	23.391
54.811	23.436
54.745	23.436
54.722	23.458
54.7	23.458
54.722	23.48
54.7	23.525
54.678	23.569
54.633	23.592
54.633	23.614
54.633	23.614
54.611	23.636
54.611	23.658
54.611	23.658
54.589	23.636
54.611	23.636
54.611	23.658
54.611	23.658
54.611	23.658
54.589	23.614
54.567	23.614
54.567	23.614
54.567	23.614
54.544	23.592
54.544	23.592
54.544	23.592
54.5	23.569
54.522	23.569
54.5	23.569
54.5	23.547
54.5	23.503
54.478	23.525
54.478	23.48
54.433	23.48
54.433	23.458
54.411	23.458
54.411	23.458
54.389	23.458
54.389	23.458
54.366	23.436
54.322	23.414
54.3	23.414
54.277	23.391
54.255	23.369
54.255	23.369
54.233	23.347
54.211	23.347
54.211	23.347
54.211	23.28
54.188	23.28
54.211	23.28
54.166	23.258
54.188	23.258
54.166	23.258
54.166	23.236
54.122	23.191
54.099	23.169
54.122	23.169
54.099	23.147
54.055	23.102
54.033	23.08
54.01	23.058
53.988	23.035
53.988	23.035
53.988	23.058
54.01	23.102
53.988	23.102
53.966	23.035
53.921	22.991
53.899	23.035
53.855	22.946
53.832	22.969
53.788	22.946
53.788	22.946
53.788	22.946
53.766	22.991
53.743	22.924
53.743	22.969
53.743	22.991
53.721	22.991
53.721	22.991
53.699	22.946
53.721	22.924
53.677	22.924
53.632	22.924
53.632	22.924
53.566	22.902
53.543	22.88
53.521	22.88
53.543	22.88
53.477	22.857
53.477	22.857
53.432	22.835
53.388	22.835
53.388	22.835
53.365	22.813
53.365	22.813
53.365	22.791
53.343	22.791
53.321	22.791
53.343	22.791
53.343	22.791
53.343	22.791
53.321	22.791
53.276	22.768
53.254	22.746
53.187	22.724
53.187	22.679
53.143	22.702
53.121	22.679
53.121	22.679
53.121	22.679
53.098	22.635
53.076	22.635
53.032	22.635
53.009	22.635
53.009	22.635
52.987	22.635
52.943	22.657
52.876	22.657
52.898	22.635
52.831	22.613
52.831	22.613
52.831	22.613
52.809	22.613
52.742	22.59
52.72	22.59
52.698	22.568
52.698	22.568
52.676	22.568
52.631	22.568
52.587	22.568
52.587	22.568
52.564	22.546
52.52	22.546
52.475	22.524
52.453	22.524
52.453	22.524
52.364	22.524
52.364	22.501
52.32	22.479
52.275	22.479
52.253	22.501
52.209	22.501
52.209	22.501
52.164	22.501
52.12	22.479
52.075	22.435
52.053	22.457
52.008	22.435
52.008	22.435
51.964	22.435
51.964	22.435
51.942	22.435
51.897	22.435
51.83	22.412
51.786	22.412
51.786	22.412
51.741	22.412
51.719	22.412
51.697	22.412
51.719	22.412
51.697	22.412
51.652	22.412
51.63	22.39
51.586	22.39
51.563	22.368
51.563	22.368
51.541	22.368
51.474	22.368
51.474	22.346
51.474	22.346
51.408	22.346
51.385	22.346
51.341	22.324
51.274	22.324
51.274	22.324
51.274	22.301
51.252	22.324
51.23	22.301
51.185	22.301
51.185	22.301
51.185	22.301
51.163	22.279
51.096	22.279
51.118	22.257
51.074	22.257
51.074	22.257
51.03	22.234
51.03	22.234
50.963	22.212
50.963	22.212
50.918	22.212
50.918	22.212
50.852	22.212
50.852	22.212
50.785	22.234
50.74	22.234
50.718	22.234
50.696	22.212
50.674	22.19
50.674	22.212
50.651	22.212
50.585	22.168
50.585	22.19
50.562	22.19
50.585	22.19
50.496	22.19
50.496	22.168
50.496	22.168
50.451	22.168
50.429	22.19
50.407	22.212
50.362	22.19
50.34	22.19
50.295	22.19
50.206	22.19
50.184	22.19
50.162	22.19
50.14	22.168
50.14	22.168
50.117	22.168
50.095	22.168
50.051	22.145
50.028	22.145
50.006	22.145
49.984	22.145
49.962	22.145
49.917	22.145
49.895	22.145
49.873	22.123
49.85	22.123
49.85	22.123
49.784	22.123
49.739	22.123
49.762	22.101
49.739	22.101
49.739	22.101
49.717	22.079
49.717	22.079
49.717	22.079
49.695	22.079
49.695	22.056
49.673	22.079
49.673	22.079
49.65	22.056
49.65	22.056
49.606	22.034
49.584	22.034
49.584	22.034
49.561	22.056
49.539	22.079
49.495	22.101
49.472	22.101
49.428	22.101
49.428	22.101
49.406	22.123
49.361	22.145
49.339	22.145
49.317	22.168
49.294	22.168
49.294	22.168
49.294	22.168
49.272	22.19
49.272	22.212
49.228	22.234
49.205	22.279
49.183	22.279
49.161	22.301
49.161	22.324
49.161	22.324
49.139	22.346
49.116	22.368
49.116	22.368
49.094	22.39
49.05	22.412
49.027	22.412
49.005	22.412
49.005	22.457
49.005	22.457
49.005	22.479
48.983	22.501
48.983	22.501
48.983	22.524
48.938	22.524
48.938	22.546
48.894	22.568
48.894	22.568
48.849	22.59
48.827	22.613
48.827	22.635
48.783	22.679
48.76	22.679
48.783	22.702
48.76	22.724
48.738	22.724
48.738	22.791
48.716	22.791
48.693	22.813
48.693	22.813
48.671	22.835
48.649	22.857
48.627	22.88
48.582	22.902
48.582	22.902
48.56	22.902
48.538	22.924
48.538	22.924
48.516	22.924
48.471	22.946
48.449	22.946
48.449	22.969
48.382	22.969
48.382	22.969
48.315	22.946
48.271	22.946
48.249	22.969
48.204	22.924
48.204	22.946
48.16	22.946
48.137	22.946
48.115	22.924
48.093	22.924
48.071	22.924
48.026	22.924
48.026	22.924
48.004	22.902
47.982	22.902
47.982	22.902
47.937	22.88
47.915	22.857
47.893	22.835
47.87	22.835
47.848	22.835
47.826	22.813
47.804	22.813
47.781	22.791
47.737	22.768
47.715	22.768
47.67	22.746
47.626	22.724
47.603	22.724
47.581	22.702
47.559	22.702
47.537	22.657
47.47	22.613
47.47	22.613
47.448	22.59
47.403	22.613
47.403	22.613
47.381	22.613
47.359	22.613
47.359	22.59
47.314	22.568
47.27	22.568
47.248	22.524
47.225	22.546
47.181	22.546
47.136	22.546
47.136	22.524
47.136	22.524
47.092	22.524
47.07	22.524
47.047	22.524
47.003	22.546
46.981	22.568
46.958	22.568
46.936	22.59
46.892	22.59
46.892	22.613
46.825	22.613
46.803	22.635
46.78	22.679
46.758	22.702
46.736	22.724
46.691	22.746
46.647	22.768
46.625	22.768
46.58	22.791
46.558	22.813
46.513	22.835
46.469	22.835
46.402	22.857
46.38	22.857
46.358	22.88
46.313	22.88
46.269	22.902
46.246	22.946
46.246	22.969
46.202	22.991
46.157	22.991
46.091	23.013
46.069	23.035
46.024	23.035
46.002	23.035
45.98	23.058
45.913	23.08
45.891	23.102
45.824	23.124
45.824	23.147
45.802	23.147
45.757	23.169
45.713	23.191
45.69	23.191
45.624	23.213
45.624	23.213
45.601	23.236
45.557	23.258
45.535	23.28
45.468	23.28
45.401	23.325
45.379	23.325
45.357	23.325
45.312	23.325
45.268	23.325
45.223	23.325
45.179	23.325
45.156	23.325
45.112	23.325
45.067	23.325
45.023	23.325
45.001	23.325
44.956	23.325
44.912	23.325
44.889	23.325
44.845	23.302
44.823	23.302
44.801	23.302
44.756	23.302
44.712	23.302
44.689	23.302
44.645	23.302
44.6	23.302
44.556	23.302
44.511	23.302
44.489	23.302
44.467	23.325
44.422	23.325
44.4	23.325
44.378	23.325
44.356	23.325
44.333	23.325
44.311	23.325
44.289	23.325
44.267	23.325
44.267	23.302
44.244	23.302
44.222	23.302
44.222	23.258
44.2	23.258
44.178	23.213
44.178	23.213
44.178	23.169
44.155	23.169
44.155	23.147
44.178	23.124
44.155	23.08
44.155	23.08
44.155	23.035
44.155	23.013
44.133	22.991
44.133	22.946
44.111	22.924
44.111	22.88
44.089	22.857
44.111	22.813
44.089	22.791
44.089	22.746
44.089	22.724
44.066	22.679
44.022	22.613
44	22.59
44	22.568
43.977	22.524
43.977	22.501
43.955	22.457
43.933	22.435
43.933	22.435
43.888	22.39
43.866	22.368
43.844	22.346
43.844	22.324
43.822	22.301
43.799	22.279
43.777	22.279
43.777	22.234
43.71	22.212
43.71	22.212
43.71	22.19
43.666	22.168
43.666	22.168
43.621	22.145
43.599	22.123
43.599	22.123
43.577	22.101
43.555	22.101
43.533	22.079
43.51	22.034
43.466	22.012
43.466	21.967
43.444	21.967
43.421	21.945
43.377	21.923
43.377	21.901
43.332	21.878
43.288	21.856
43.31	21.834
43.288	21.767
43.266	21.767
43.243	21.745
43.221	21.7
43.199	21.7
43.154	21.678
43.132	21.656
43.132	21.634
43.154	21.611
43.11	21.589
43.065	21.522
43.043	21.522
43.043	21.5
43.043	21.5
43.021	21.456
43.065	21.456
42.976	21.456
42.976	21.433
42.976	21.411
42.954	21.389
42.91	21.367
42.821	21.3
42.798	21.3
42.776	21.3
42.754	21.3
42.687	21.278
42.665	21.278
42.62	21.233
42.598	21.233
42.62	21.255
42.554	21.233
42.554	21.189
42.531	21.189
42.465	21.167
42.42	21.167
42.465	21.167
42.398	21.122
42.376	21.122
42.376	21.122
42.353	21.1
42.331	21.1
42.309	21.055
42.287	21.055
42.242	21.055
42.242	21.033
42.242	21.011
42.198	20.944
42.176	20.922
42.176	20.922
42.153	20.922
42.153	20.922
42.153	20.922
42.153	20.922
42.153	20.922
42.153	20.944
42.109	20.966
42.109	20.966
42.109	21.011
42.087	21.011
42.087	21.033
42.087	21.055
42.042	21.055
42.02	21.055
41.975	21.1
41.998	21.122
41.953	21.144
41.931	21.167
41.909	21.189
41.886	21.233
41.864	21.255
41.842	21.3
41.82	21.322
41.775	21.344
41.753	21.367
41.708	21.389
41.664	21.389
41.664	21.433
41.619	21.433
41.597	21.456
41.575	21.478
41.53	21.5
41.486	21.522
41.464	21.545
41.441	21.567
41.397	21.589
41.375	21.611
41.33	21.634
41.33	21.678
41.308	21.678
41.286	21.7
41.263	21.723
41.219	21.745
41.13	21.789
41.108	21.789
41.085	21.812
41.063	21.812
41.019	21.856
40.974	21.878
40.952	21.901
40.93	21.923
40.885	21.923
40.863	21.945
40.819	21.967
40.796	21.967
40.752	21.99
40.707	22.012
40.663	22.034
40.641	22.034
40.596	22.056
40.552	22.079
40.529	22.101
40.485	22.145
40.44	22.168
40.396	22.168
40.329	22.212
40.307	22.234
40.24	22.257
40.218	22.279
40.173	22.301
40.129	22.346
40.084	22.368
40.062	22.39
40.062	22.412
40.062	22.412
40.062	22.457
40.062	22.479
40.062	22.501
40.062	22.546
40.062	22.568
40.062	22.613
40.062	22.635
40.062	22.657
40.062	22.724
40.04	22.768
40.04	22.791
40.04	22.835
40.04	22.857
40.04	22.88
40.018	22.924
40.04	22.924
40.018	22.969
40.018	23.013
40.018	23.013
39.973	23.08
39.973	23.102
39.995	23.124
39.995	23.169
39.995	23.169
39.995	23.213
39.973	23.258
39.973	23.302
39.973	23.325
39.973	23.347
39.951	23.369
39.929	23.414
39.929	23.414
39.929	23.458
39.862	23.547
39.862	23.569
39.862	23.592
39.862	23.636
39.817	23.658
39.795	23.68
39.795	23.703
39.817	23.703
39.773	23.747
39.773	23.769
39.773	23.814
39.706	23.836
39.729	23.881
39.729	23.903
39.662	23.925
39.662	23.947
39.662	23.97
39.662	23.992
39.684	24.014
39.64	24.014
39.64	24.036
39.64	24.036
39.595	24.081
39.573	24.081
39.573	24.081
39.551	24.103
39.551	24.125
39.573	24.148
39.573	24.192
39.573	24.214
39.573	24.237
39.573	24.259
39.573	24.303
39.573	24.326
39.573	24.392
39.595	24.415
39.595	24.415
39.595	24.437
39.595	24.459
39.595	24.481
39.595	24.526
39.595	24.526
39.573	24.57
39.573	24.593
39.573	24.615
39.595	24.659
39.595	24.682
39.595	24.704
39.595	24.748
39.573	24.748
39.573	24.771
39.573	24.793
39.573	24.815
39.573	24.837
39.551	24.86
39.551	24.86
39.551	24.882
39.551	24.926
39.551	24.948
39.551	24.993
39.551	24.993
39.551	25.015
39.551	25.037
39.528	25.06
39.506	25.082
39.506	25.104
39.506	25.126
39.506	25.149
39.484	25.149
39.484	25.171
39.484	25.215
39.462	25.238
39.462	25.282
39.462	25.304
39.462	25.327
39.417	25.327
39.417	25.349
39.417	25.371
39.417	25.393
39.395	25.416
39.373	25.416
39.373	25.438
39.373	25.438
39.373	25.482
39.373	25.505
39.35	25.527
39.35	25.549
39.328	25.571
39.306	25.594
39.284	25.638
39.261	25.66
39.239	25.66
39.217	25.705
39.195	25.705
39.128	25.705
39.106	25.727
39.083	25.727
39.061	25.727
39.039	25.749
39.039	25.772
39.017	25.772
38.994	25.816
38.972	25.794
38.972	25.816
38.928	25.838
38.928	25.838
38.905	25.861
38.905	25.883
38.839	25.883
38.816	25.905
38.794	25.905
38.772	25.95
38.75	25.95
38.705	25.95
38.683	25.95
38.661	26.016
38.638	26.061
38.572	26.083
38.549	26.083
38.527	26.15
38.505	26.15
38.505	26.15
38.461	26.15
38.438	26.194
38.416	26.239
38.394	26.261
38.372	26.305
38.349	26.305
38.305	26.35
38.305	26.372
38.283	26.394
38.26	26.417
38.238	26.439
38.216	26.461
38.171	26.483
38.149	26.506
38.127	26.506
38.082	26.528
38.038	26.55
37.993	26.528
37.949	26.55
37.927	26.55
37.882	26.55
37.86	26.55
37.815	26.572
37.815	26.595
37.793	26.617
37.793	26.639
37.771	26.661
37.704	26.706
37.682	26.728
37.682	26.75
37.682	26.773
37.66	26.773
37.637	26.773
37.615	26.817
37.615	26.817
37.615	26.817
37.615	26.817
37.637	26.839
37.637	26.862
37.637	26.862
37.637	26.906
37.637	26.951
37.637	26.928
37.66	26.951
37.66	26.973
37.66	26.973
37.682	27.017
37.682	27.017
37.682	27.04
37.704	27.084
37.726	27.084
37.726	27.106
37.749	27.129
37.749	27.151
37.793	27.173
37.793	27.218
37.815	27.284
37.815	27.307
37.838	27.307
37.86	27.373
37.882	27.396
37.882	27.418
37.904	27.462
37.927	27.507
37.949	27.507
37.949	27.529
37.971	27.573
37.993	27.618
38.016	27.618
38.016	27.662
38.038	27.685
38.06	27.751
38.082	27.774
38.105	27.796
38.105	27.84
38.127	27.885
38.127	27.907
38.127	27.952
38.149	27.996
38.171	27.996
38.171	28.018
38.194	28.063
38.194	28.107
38.194	28.152
38.194	28.174
38.194	28.196
38.194	28.219
38.194	28.241
38.194	28.285
38.171	28.308
38.171	28.352
38.149	28.374
38.149	28.419
38.105	28.463
38.082	28.508
38.082	28.508
38.082	28.53
38.06	28.575
38.06	28.597
38.016	28.619
37.993	28.641
37.949	28.686
37.949	28.708
37.904	28.73
37.904	28.753
37.882	28.775
37.882	28.797
37.882	28.819
37.927	28.819
37.904	28.864
37.904	28.886
37.882	28.886
37.882	28.93
37.86	28.953
37.86	28.953
37.86	28.975
37.86	28.997
37.86	29.019
37.882	29.064
37.882	29.064
37.882	29.086
37.882	29.086
37.882	29.086
37.882	29.131
37.882	29.153
37.882	29.175
37.882	29.197
37.882	29.22
37.927	29.242
37.927	29.264
37.904	29.286
37.904	29.309
37.904	29.353
37.927	29.375
37.927	29.42
37.927	29.487
37.904	29.531
37.904	29.576
37.882	29.598
37.86	29.62
37.86	29.642
37.86	29.642
37.838	29.665
37.838	29.709
37.838	29.731
37.815	29.754
37.793	29.798
37.793	29.82
37.749	29.843
37.749	29.865
37.726	29.909
37.726	29.932
37.726	29.932
37.726	29.976
37.704	29.998
37.682	30.021
37.682	30.043
37.682	30.065
37.682	30.065
37.637	30.087
37.615	30.109
37.593	30.154
37.571	30.176
37.548	30.198
37.504	30.265
37.482	30.287
37.459	30.332
37.437	30.354
37.415	30.376
37.393	30.399
37.37	30.443
37.348	30.465
37.281	30.51
37.259	30.532
37.237	30.554
37.215	30.554
37.17	30.554
37.148	30.577
37.104	30.621
37.059	30.621
37.037	30.643
36.992	30.666
36.948	30.688
36.903	30.688
36.859	30.71
36.814	30.71
36.77	30.755
36.77	30.799
36.725	30.821
36.681	30.821
36.659	30.821
36.614	30.844
36.592	30.866
36.525	30.866
36.481	30.866
36.458	30.866
36.392	30.866
36.369	30.888
36.325	30.91
36.303	30.91
36.236	30.91
36.214	30.955
36.169	30.955
36.125	30.977
36.058	30.977
36.036	30.977
35.969	30.999
35.947	31.022
35.947	31.022
35.924	30.999
35.88	30.999
35.858	30.999
35.836	31.022
35.791	31.044
35.791	31.044
35.769	31.066
35.724	31.066
35.724	31.111
35.724	31.133
35.702	31.133
35.702	31.155
35.747	31.155
35.747	31.2
35.747	31.222
35.769	31.244
35.769	31.266
35.769	31.289
35.769	31.311
35.791	31.333
35.791	31.355
35.791	31.4
35.813	31.422
35.813	31.466
35.813	31.511
35.813	31.533
35.836	31.578
35.836	31.6
35.836	31.622
35.858	31.644
35.836	31.689
35.836	31.733
35.836	31.756
35.858	31.8
35.88	31.8
35.858	31.845
35.836	31.867
35.836	31.889
35.813	31.911
35.791	31.978
35.791	32
35.769	32.045
[truncated: 20,970 more rows]
