# Supplementary material for: Ant collective cognition allows for efficient navigation through disordered environments
Source: eLife. 2020 May 12;9:e55195. doi: 10.7554/eLife.55195 (PMC7332297; doi:10.7554/eLife.55195)
Supplement: Source data 2. — Format is X,Y coordinates as a function of time. Time interval between samples is 0.04 s, except for videos 1440005 and 1440011, where the time interval is 0.02 s. [file elife-55195-data2.zip › 1200005_300_load_trajectory.txt]

69.009	17.913
69.029	17.893
69.049	17.873
69.029	17.873
69.049	17.833
69.029	17.873
69.049	17.853
69.049	17.873
69.009	17.893
69.009	17.893
69.029	17.893
69.089	17.913
69.049	17.974
69.049	17.994
69.049	18.014
69.029	18.014
69.029	17.994
69.029	17.994
69.049	17.994
69.009	17.994
69.029	18.034
69.049	18.034
69.029	18.074
69.049	18.054
69.009	18.074
69.009	18.094
69.009	18.114
69.029	18.154
69.049	18.154
69.009	18.194
69.009	18.214
69.029	18.194
69.049	18.174
69.029	18.214
69.049	18.194
69.029	18.234
69.069	18.254
69.049	18.254
69.029	18.295
69.049	18.295
69.049	18.295
69.029	18.315
69.049	18.295
69.049	18.315
69.029	18.315
69.029	18.295
69.069	18.295
69.069	18.274
69.049	18.234
69.029	18.254
69.069	18.295
69.069	18.274
69.069	18.274
69.049	18.274
69.049	18.315
69.049	18.295
69.069	18.274
69.069	18.214
69.089	18.214
69.049	18.214
69.069	18.234
69.069	18.174
69.089	18.174
69.049	18.174
69.049	18.134
69.029	18.094
69.029	18.054
69.009	18.074
68.989	18.074
68.969	18.034
68.929	17.974
68.909	17.974
68.929	17.933
68.889	17.933
68.889	17.933
68.889	17.913
68.889	17.913
68.869	17.893
68.869	17.833
68.869	17.813
68.849	17.793
68.809	17.793
68.768	17.773
68.789	17.773
68.748	17.733
68.728	17.713
68.728	17.713
68.688	17.693
68.648	17.673
68.648	17.673
68.608	17.633
68.608	17.612
68.608	17.572
68.628	17.572
68.588	17.552
68.568	17.532
68.548	17.512
68.528	17.492
68.488	17.472
68.468	17.472
68.407	17.452
68.387	17.432
68.387	17.412
68.347	17.392
68.307	17.392
68.307	17.392
68.287	17.372
68.287	17.372
68.287	17.352
68.247	17.312
68.207	17.271
68.187	17.271
68.167	17.271
68.127	17.271
68.106	17.271
68.106	17.251
68.106	17.251
68.086	17.211
68.046	17.171
68.006	17.141
68.006	17.141
68.006	17.171
68.006	17.151
68.006	17.151
67.966	17.111
67.946	17.091
67.946	17.091
67.926	17.091
67.906	17.051
67.906	17.051
67.866	17.031
67.866	17.011
67.846	17.011
67.826	17.011
67.826	17.011
67.826	17.011
67.826	17.011
67.826	17.011
67.826	16.991
67.826	16.991
67.826	16.991
67.826	16.991
67.826	16.971
67.826	16.971
67.846	16.95
67.846	16.95
67.846	16.95
67.846	16.93
67.846	16.93
67.846	16.93
67.866	16.91
67.886	16.89
67.886	16.89
67.886	16.89
67.886	16.89
67.886	16.89
67.886	16.89
67.886	16.89
67.886	16.89
67.886	16.89
67.886	16.89
67.886	16.89
67.886	16.89
67.906	16.89
67.926	16.89
67.966	16.89
67.966	16.87
67.986	16.87
68.006	16.85
68.026	16.83
68.026	16.81
68.046	16.79
68.046	16.75
68.046	16.73
68.046	16.73
68.046	16.73
68.046	16.69
68.046	16.69
68.066	16.67
68.066	16.609
68.066	16.589
68.066	16.589
68.046	16.589
68.046	16.569
68.046	16.569
68.066	16.569
68.066	16.569
68.066	16.569
68.086	16.569
68.086	16.569
68.106	16.569
68.106	16.589
68.127	16.609
68.147	16.609
68.167	16.609
68.147	16.609
68.167	16.629
68.167	16.629
68.207	16.65
68.247	16.67
68.227	16.629
68.247	16.629
68.267	16.65
68.267	16.65
68.307	16.67
68.307	16.629
68.347	16.67
68.347	16.67
68.367	16.65
68.367	16.65
68.387	16.65
68.407	16.67
68.407	16.67
68.427	16.65
68.447	16.67
68.468	16.65
68.488	16.69
68.488	16.629
68.508	16.65
68.508	16.65
68.528	16.64
68.528	16.64
68.548	16.69
68.548	16.69
68.568	16.67
68.588	16.67
68.588	16.65
68.608	16.67
68.608	16.67
68.608	16.67
68.648	16.65
68.648	16.65
68.668	16.65
68.668	16.65
68.668	16.65
68.688	16.629
68.688	16.629
68.688	16.629
68.728	16.609
68.728	16.629
68.748	16.609
68.768	16.589
68.789	16.609
68.789	16.589
68.809	16.589
68.789	16.609
68.809	16.569
68.789	16.589
68.829	16.549
68.829	16.529
68.829	16.529
68.849	16.529
68.849	16.529
68.849	16.529
68.849	16.529
68.849	16.509
68.849	16.509
68.849	16.509
68.849	16.509
68.849	16.529
68.849	16.529
68.849	16.549
68.829	16.549
68.829	16.549
68.829	16.549
68.829	16.569
68.809	16.589
68.768	16.629
68.768	16.65
68.728	16.67
68.728	16.67
68.708	16.71
68.708	16.71
68.708	16.73
68.688	16.75
68.688	16.75
68.668	16.79
68.648	16.79
68.648	16.81
68.568	16.81
68.568	16.83
68.568	16.85
68.568	16.86
68.528	16.87
68.508	16.87
68.488	16.89
68.447	16.91
68.427	16.91
68.407	16.93
68.387	16.93
68.367	16.95
68.387	16.971
68.347	17.011
68.327	17.031
68.307	17.051
68.287	17.091
68.267	17.111
68.267	17.131
68.267	17.151
68.247	17.171
68.227	17.191
68.187	17.231
68.187	17.251
68.167	17.271
68.127	17.312
68.106	17.332
68.086	17.352
68.066	17.372
68.046	17.382
68.066	17.462
68.026	17.452
68.026	17.472
68.006	17.512
67.966	17.512
67.946	17.532
67.926	17.532
67.906	17.592
67.886	17.592
67.866	17.612
67.846	17.633
67.846	17.653
67.806	17.673
67.785	17.693
67.785	17.713
67.785	17.733
67.745	17.753
67.745	17.773
67.745	17.793
67.725	17.813
67.725	17.813
67.705	17.853
67.685	17.873
67.685	17.893
67.665	17.913
67.665	17.933
67.645	17.933
67.625	17.954
67.605	17.994
67.585	18.034
67.545	18.054
67.505	18.074
67.505	18.074
67.485	18.094
67.485	18.124
67.465	18.134
67.424	18.154
67.424	18.154
67.404	18.174
67.364	18.174
67.344	18.194
67.324	18.214
67.304	18.234
67.284	18.234
67.264	18.234
67.244	18.254
67.244	18.254
67.244	18.254
67.224	18.274
67.204	18.274
67.204	18.295
67.184	18.295
67.164	18.315
67.164	18.315
67.144	18.335
67.083	18.355
67.063	18.355
67.043	18.355
67.043	18.355
67.023	18.375
66.983	18.375
66.943	18.375
66.923	18.375
66.923	18.375
66.883	18.355
66.843	18.335
66.823	18.315
66.823	18.295
66.783	18.295
66.742	18.295
66.722	18.285
66.722	18.274
66.722	18.285
66.682	18.254
66.662	18.234
66.642	18.194
66.622	18.194
66.582	18.174
66.582	18.174
66.562	18.154
66.522	18.134
66.502	18.134
66.441	18.114
66.441	18.114
66.401	18.114
66.401	18.114
66.381	18.114
66.361	18.114
66.341	18.114
66.321	18.114
66.301	18.114
66.301	18.114
66.241	18.114
66.201	18.114
66.181	18.114
66.181	18.114
66.141	18.114
66.121	18.114
66.121	18.134
66.121	18.134
66.08	18.134
66.08	18.134
66.06	18.154
66.04	18.174
66.04	18.174
66	18.174
66	18.174
65.96	18.194
65.94	18.194
65.92	18.214
65.92	18.214
65.9	18.234
65.88	18.234
65.86	18.234
65.84	18.234
65.82	18.234
65.8	18.234
65.779	18.234
65.759	18.234
65.739	18.234
65.679	18.194
65.659	18.194
65.639	18.194
65.599	18.174
65.579	18.174
65.559	18.154
65.559	18.134
65.519	18.134
65.499	18.114
65.499	18.114
65.459	18.094
65.418	18.074
65.418	18.054
65.398	18.054
65.398	18.034
65.378	18.014
65.358	17.994
65.338	17.974
65.338	17.954
65.318	17.954
65.298	17.913
65.278	17.913
65.238	17.913
65.218	17.893
65.198	17.893
65.178	17.873
65.138	17.853
65.117	17.853
65.097	17.853
65.077	17.853
65.057	17.853
65.037	17.853
65.017	17.873
64.997	17.873
64.977	17.873
64.957	17.893
64.917	17.893
64.897	17.913
64.897	17.933
64.877	17.933
64.857	17.954
64.817	17.954
64.796	17.974
64.756	17.974
64.756	17.974
64.736	17.974
64.716	17.974
64.676	17.974
64.656	17.994
64.636	18.014
64.616	18.034
64.596	18.054
64.556	18.074
64.536	18.074
64.516	18.094
64.496	18.094
64.496	18.114
64.455	18.114
64.435	18.134
64.415	18.154
64.395	18.174
64.375	18.174
64.375	18.184
64.335	18.194
64.335	18.194
64.315	18.194
64.295	18.214
64.275	18.214
64.255	18.214
64.215	18.214
64.195	18.214
64.155	18.214
64.134	18.234
64.094	18.214
64.094	18.214
64.054	18.194
64.034	18.194
64.034	18.194
64.014	18.174
64.014	18.174
63.994	18.174
63.974	18.154
63.934	18.154
63.914	18.154
63.894	18.134
63.874	18.134
63.854	18.114
63.834	18.114
63.834	18.114
63.793	18.094
63.753	18.074
63.713	18.054
63.713	18.074
63.673	18.054
63.653	18.034
63.633	18.034
63.613	18.014
63.573	17.974
63.553	17.974
63.533	17.974
63.493	17.974
63.452	17.974
63.432	17.974
63.392	17.974
63.372	17.954
63.352	17.933
63.312	17.913
63.312	17.913
63.272	17.893
63.252	17.893
63.212	17.893
63.172	17.893
63.152	17.893
63.131	17.873
63.091	17.873
63.071	17.873
63.031	17.853
63.011	17.833
62.991	17.833
62.971	17.813
62.951	17.813
62.891	17.813
62.891	17.813
62.851	17.813
62.81	17.753
62.79	17.733
62.77	17.733
62.71	17.713
62.69	17.713
62.67	17.713
62.67	17.693
62.67	17.693
62.61	17.673
62.59	17.653
62.57	17.633
62.57	17.633
62.53	17.612
62.51	17.612
62.489	17.612
62.469	17.592
62.449	17.592
62.409	17.532
62.389	17.532
62.349	17.512
62.349	17.492
62.329	17.492
62.329	17.492
62.309	17.492
62.309	17.492
62.289	17.492
62.249	17.472
62.229	17.472
62.209	17.472
62.189	17.472
62.169	17.472
62.148	17.472
62.148	17.452
62.128	17.452
62.128	17.472
62.148	17.472
62.128	17.472
62.108	17.472
62.088	17.432
62.088	17.432
62.068	17.432
62.048	17.432
62.048	17.432
62.028	17.432
62.028	17.412
62.008	17.412
61.988	17.392
61.968	17.392
61.968	17.392
61.948	17.392
61.948	17.372
61.928	17.372
61.888	17.352
61.888	17.352
61.868	17.352
61.868	17.372
61.827	17.352
61.787	17.332
61.787	17.332
61.767	17.332
61.767	17.332
61.747	17.332
61.707	17.332
61.687	17.332
61.667	17.332
61.667	17.332
61.647	17.312
61.647	17.312
61.607	17.312
61.607	17.312
61.567	17.312
61.547	17.312
61.547	17.312
61.507	17.291
61.486	17.291
61.466	17.291
61.446	17.271
61.426	17.271
61.406	17.271
61.386	17.251
61.366	17.271
61.346	17.271
61.326	17.251
61.306	17.251
61.306	17.251
61.286	17.231
61.286	17.231
61.246	17.231
61.246	17.211
61.206	17.211
61.206	17.211
61.186	17.211
61.145	17.191
61.145	17.191
61.105	17.191
61.085	17.191
61.065	17.191
61.065	17.171
61.045	17.171
61.045	17.171
61.025	17.171
60.985	17.151
60.965	17.151
60.965	17.151
60.925	17.151
60.925	17.131
60.905	17.131
60.865	17.111
60.865	17.111
60.824	17.091
60.804	17.111
60.784	17.111
60.744	17.091
60.724	17.091
60.704	17.091
60.684	17.091
60.664	17.091
60.644	17.091
60.604	17.091
60.584	17.091
60.564	17.091
60.544	17.051
60.503	17.051
60.503	17.051
60.483	17.031
60.463	17.031
60.423	17.031
60.403	17.051
60.403	17.051
60.383	17.051
60.363	17.051
60.323	17.051
60.323	17.051
60.283	17.051
60.263	17.071
60.263	17.071
60.243	17.091
60.223	17.071
60.203	17.091
60.182	17.091
60.182	17.091
60.162	17.071
60.162	17.071
60.142	17.071
60.142	17.071
60.122	17.071
60.102	17.051
60.102	17.051
60.062	17.051
60.022	17.051
60.002	17.071
59.982	17.051
59.962	17.051
59.962	17.071
59.962	17.071
59.942	17.071
59.902	17.071
59.902	17.071
59.882	17.091
59.882	17.091
59.862	17.111
59.841	17.111
59.821	17.111
59.801	17.111
59.781	17.111
59.781	17.111
59.761	17.091
59.761	17.091
59.761	17.091
59.761	17.111
59.761	17.111
59.741	17.111
59.741	17.131
59.701	17.151
59.681	17.211
59.661	17.211
59.641	17.211
59.621	17.231
59.621	17.231
59.601	17.231
59.581	17.231
59.561	17.231
59.52	17.251
59.5	17.271
59.48	17.291
59.48	17.312
59.46	17.312
59.44	17.312
59.44	17.332
59.42	17.352
59.4	17.352
59.38	17.372
59.36	17.392
59.34	17.392
59.34	17.412
59.3	17.412
59.28	17.432
59.26	17.452
59.24	17.452
59.24	17.472
59.2	17.492
59.2	17.492
59.179	17.512
59.139	17.532
59.119	17.532
59.099	17.552
59.059	17.572
59.059	17.572
59.039	17.572
59.019	17.612
58.999	17.612
58.979	17.633
58.959	17.653
58.939	17.653
58.919	17.673
58.899	17.693
58.858	17.693
58.858	17.693
58.838	17.713
58.798	17.713
58.798	17.713
58.778	17.713
58.758	17.713
58.718	17.733
58.698	17.733
58.678	17.753
58.658	17.753
58.638	17.773
58.618	17.793
58.598	17.793
58.578	17.793
58.558	17.793
58.537	17.793
58.517	17.813
58.477	17.813
58.437	17.813
58.437	17.813
58.397	17.813
58.397	17.813
58.357	17.853
58.337	17.853
58.317	17.853
58.317	17.853
58.297	17.853
58.277	17.853
58.257	17.873
58.257	17.893
58.237	17.893
58.217	17.933
58.196	17.933
58.196	17.954
58.136	17.974
58.116	17.974
58.096	17.974
58.076	17.994
58.056	17.994
58.056	17.994
58.036	17.994
58.036	18.014
58.036	18.014
58.036	18.014
58.036	18.014
58.036	18.034
58.036	18.054
58.016	18.074
58.016	18.074
58.016	18.094
58.016	18.094
58.016	18.114
57.996	18.114
57.996	18.134
57.996	18.174
57.996	18.174
57.976	18.174
57.976	18.214
57.976	18.214
57.956	18.234
57.956	18.254
57.936	18.274
57.936	18.315
57.936	18.335
57.916	18.355
57.916	18.375
57.916	18.395
57.896	18.415
57.896	18.455
57.896	18.475
57.875	18.515
57.875	18.535
57.875	18.555
57.855	18.575
57.855	18.616
57.855	18.636
57.835	18.676
57.835	18.716
57.795	18.736
57.795	18.776
57.775	18.776
57.775	18.816
57.775	18.836
57.775	18.876
57.775	18.916
57.755	18.916
57.755	18.916
57.755	18.957
57.735	18.977
57.715	19.017
57.715	19.037
57.715	19.037
57.695	19.077
57.695	19.097
57.695	19.137
57.675	19.137
57.675	19.157
57.655	19.177
57.655	19.217
57.635	19.278
57.615	19.298
57.615	19.338
57.595	19.338
57.595	19.378
57.595	19.378
57.595	19.398
57.595	19.438
57.575	19.458
57.575	19.478
57.555	19.498
57.555	19.518
57.555	19.538
57.534	19.558
57.514	19.558
57.514	19.578
57.494	19.578
57.474	19.619
57.454	19.619
57.454	19.659
57.414	19.679
57.414	19.699
57.394	19.699
57.394	19.719
57.374	19.739
57.354	19.739
57.334	19.739
57.314	19.779
57.294	19.779
57.274	19.799
57.234	19.799
57.193	19.819
57.173	19.839
57.153	19.839
57.133	19.859
57.113	19.859
57.093	19.879
57.053	19.899
57.053	19.899
57.033	19.899
57.013	19.919
56.993	19.919
56.973	19.96
56.953	19.98
56.933	19.98
56.913	19.98
56.852	20
56.852	20.02
56.832	20.04
56.812	20.04
56.792	20.04
56.752	20.06
56.712	20.079
56.712	20.079
56.692	20.099
56.672	20.099
56.652	20.099
56.612	20.099
56.572	20.099
56.551	20.119
56.531	20.139
56.531	20.139
56.471	20.179
56.451	20.199
56.451	20.199
56.431	20.219
56.391	20.239
56.371	20.239
56.351	20.239
56.331	20.239
56.311	20.28
56.271	20.3
56.251	20.3
56.19	20.3
56.19	20.3
56.17	20.3
56.15	20.32
56.11	20.34
56.07	20.34
56.07	20.34
56.05	20.34
56.05	20.34
56.03	20.34
56.01	20.36
55.99	20.38
55.97	20.38
55.93	20.38
55.93	20.38
55.91	20.38
55.869	20.38
55.849	20.38
55.829	20.38
55.829	20.4
55.809	20.4
55.789	20.4
55.789	20.42
55.769	20.42
55.749	20.42
55.729	20.4
55.729	20.4
55.689	20.4
55.669	20.38
55.649	20.36
55.629	20.36
55.609	20.32
55.548	20.3
55.528	20.3
55.508	20.3
55.488	20.3
55.488	20.3
55.468	20.3
55.448	20.28
55.428	20.26
55.408	20.26
55.368	20.219
55.348	20.219
55.348	20.219
55.348	20.179
55.328	20.159
55.328	20.159
55.328	20.159
55.308	20.139
55.268	20.119
55.248	20.099
55.227	20.079
55.207	20.06
55.187	20.06
55.147	20.02
55.127	20
55.107	20
55.107	19.98
55.087	19.98
55.067	19.96
55.027	19.94
55.007	19.919
54.987	19.899
54.967	19.879
54.927	19.859
54.906	19.859
54.866	19.839
54.846	19.839
54.806	19.819
54.766	19.799
54.746	19.799
54.706	19.799
54.686	19.779
54.646	19.759
54.626	19.739
54.606	19.759
54.545	19.739
54.525	19.719
54.485	19.719
54.465	19.719
54.425	19.719
54.405	19.719
54.365	19.699
54.325	19.699
54.305	19.679
54.285	19.679
54.244	19.679
54.204	19.679
54.164	19.659
54.124	19.659
54.084	19.639
54.064	19.619
54.024	19.598
54.004	19.598
53.984	19.598
53.944	19.598
53.903	19.598
53.863	19.598
53.843	19.598
53.803	19.598
53.763	19.578
53.743	19.558
53.723	19.558
53.663	19.558
53.643	19.518
53.603	19.518
53.562	19.498
53.542	19.498
53.502	19.478
53.462	19.478
53.442	19.458
53.402	19.458
53.382	19.458
53.362	19.438
53.322	19.418
53.302	19.398
53.282	19.378
53.241	19.378
53.201	19.318
53.181	19.318
53.161	19.318
53.141	19.318
53.101	19.298
53.061	19.298
53.041	19.278
53.001	19.278
52.981	19.278
52.941	19.257
52.9	19.257
52.88	19.257
52.86	19.237
52.82	19.217
52.8	19.197
52.76	19.197
52.74	19.177
52.7	19.177
52.68	19.157
52.66	19.137
52.599	19.137
52.579	19.117
52.559	19.097
52.519	19.097
52.479	19.097
52.459	19.097
52.419	19.077
52.399	19.057
52.379	19.057
52.339	19.057
52.319	19.037
52.278	19.037
52.278	19.037
52.238	19.037
52.218	19.017
52.198	19.017
52.178	18.997
52.158	18.997
52.158	18.997
52.118	18.997
52.098	18.997
52.078	18.977
52.058	18.977
52.038	18.957
52.018	18.957
51.998	18.957
51.998	18.936
51.958	18.936
51.917	18.916
51.897	18.916
51.877	18.916
51.857	18.916
51.837	18.916
51.817	18.916
51.777	18.916
51.757	18.916
51.757	18.896
51.737	18.896
51.737	18.896
51.717	18.876
51.697	18.856
51.677	18.856
51.677	18.856
51.657	18.856
51.637	18.856
51.616	18.856
51.616	18.836
51.576	18.836
51.536	18.836
51.516	18.856
51.496	18.856
51.456	18.856
51.456	18.856
51.456	18.856
51.436	18.856
51.416	18.856
51.416	18.856
51.416	18.856
51.396	18.836
51.396	18.836
51.396	18.816
51.396	18.776
51.396	18.756
51.396	18.756
51.396	18.736
51.396	18.696
51.416	18.656
51.396	18.636
51.396	18.616
51.416	18.595
51.416	18.535
51.416	18.515
51.396	18.475
51.396	18.455
51.396	18.435
51.396	18.415
51.396	18.395
51.396	18.375
51.376	18.335
51.356	18.315
51.356	18.315
51.356	18.295
51.356	18.274
51.336	18.234
51.336	18.234
51.336	18.194
51.316	18.174
51.275	18.134
51.255	18.134
51.235	18.114
51.235	18.114
51.195	18.094
51.175	18.074
51.155	18.074
51.135	18.054
51.115	18.054
51.075	18.034
51.075	18.034
51.055	18.014
51.035	17.974
51.015	17.974
50.995	17.954
50.995	17.954
50.995	17.933
50.975	17.933
50.954	17.893
50.914	17.873
50.914	17.873
50.914	17.853
50.894	17.833
50.874	17.813
50.854	17.793
50.834	17.773
50.834	17.773
50.814	17.753
50.774	17.713
50.774	17.693
50.754	17.693
50.734	17.693
50.734	17.673
50.714	17.653
50.694	17.653
50.674	17.633
50.674	17.633
50.634	17.612
50.613	17.612
50.613	17.592
50.593	17.572
50.553	17.572
50.533	17.552
50.513	17.552
50.493	17.532
50.453	17.532
50.433	17.532
50.413	17.532
50.413	17.512
50.373	17.512
50.333	17.512
50.333	17.512
50.292	17.512
50.272	17.492
50.272	17.492
50.232	17.472
50.212	17.472
50.172	17.452
50.152	17.452
50.112	17.452
50.092	17.432
50.072	17.432
50.032	17.412
50.012	17.412
49.992	17.392
49.971	17.392
49.931	17.392
49.891	17.392
49.871	17.372
49.831	17.352
49.811	17.352
49.771	17.352
49.751	17.332
49.691	17.332
49.651	17.332
49.631	17.312
49.57	17.312
49.55	17.312
49.53	17.312
49.51	17.312
49.47	17.312
49.45	17.291
49.41	17.291
49.39	17.271
49.37	17.271
49.35	17.271
49.31	17.251
49.29	17.251
49.25	17.251
49.229	17.251
49.209	17.251
49.169	17.251
49.149	17.251
49.109	17.251
49.089	17.251
49.049	17.251
49.029	17.251
48.989	17.251
48.949	17.251
48.929	17.251
48.888	17.251
48.868	17.251
48.828	17.231
48.828	17.231
48.768	17.231
48.748	17.231
48.708	17.231
48.668	17.231
48.628	17.231
48.608	17.231
48.608	17.231
48.567	17.231
48.527	17.231
48.507	17.231
48.467	17.231
48.427	17.231
48.387	17.231
48.367	17.231
48.347	17.231
48.307	17.231
48.267	17.231
48.226	17.231
48.206	17.231
48.186	17.251
48.146	17.251
48.106	17.271
48.066	17.291
48.026	17.291
47.986	17.291
47.946	17.291
47.885	17.291
47.865	17.291
47.825	17.291
47.805	17.291
47.785	17.291
47.765	17.291
47.725	17.291
47.705	17.291
47.665	17.291
47.625	17.291
47.605	17.291
47.584	17.312
47.544	17.312
47.524	17.332
47.464	17.332
47.464	17.352
47.444	17.352
47.424	17.372
47.384	17.372
47.364	17.392
47.324	17.412
47.304	17.432
47.263	17.452
47.243	17.452
47.223	17.472
47.203	17.472
47.163	17.492
47.143	17.492
47.103	17.492
47.083	17.492
47.063	17.512
47.003	17.532
46.983	17.532
46.943	17.552
46.922	17.552
46.902	17.572
46.882	17.572
46.842	17.572
46.822	17.572
46.782	17.572
46.742	17.572
46.682	17.572
46.662	17.572
46.622	17.592
46.581	17.612
46.541	17.612
46.521	17.633
46.481	17.633
46.421	17.633
46.381	17.653
46.361	17.653
46.301	17.653
46.26	17.673
46.22	17.673
46.14	17.673
46.1	17.673
46.08	17.673
46.06	17.693
46.02	17.713
45.98	17.733
45.96	17.753
45.919	17.753
45.859	17.773
45.839	17.793
45.799	17.813
45.759	17.833
45.719	17.893
45.699	17.893
45.679	17.913
45.618	17.933
45.578	17.974
45.538	17.974
45.518	17.974
45.498	17.994
45.438	17.994
45.398	17.994
45.378	18.014
45.318	18.014
45.277	18.034
45.237	18.034
45.197	18.054
45.157	18.054
45.117	18.074
45.097	18.094
45.057	18.094
45.037	18.114
45.017	18.114
44.977	18.134
44.956	18.154
44.916	18.174
44.896	18.174
44.856	18.194
44.816	18.214
44.796	18.234
44.756	18.254
44.736	18.274
44.716	18.295
44.676	18.295
44.635	18.315
44.595	18.315
44.555	18.315
44.535	18.335
44.475	18.355
44.455	18.355
44.435	18.375
44.415	18.395
44.415	18.415
44.375	18.435
44.355	18.455
44.335	18.455
44.294	18.475
44.274	18.495
44.234	18.495
44.194	18.535
44.154	18.535
44.134	18.535
44.094	18.535
44.054	18.555
44.034	18.555
43.994	18.555
43.973	18.555
43.953	18.575
43.893	18.595
43.853	18.656
43.813	18.656
43.793	18.656
43.753	18.656
43.713	18.656
43.653	18.656
43.612	18.696
43.572	18.696
43.532	18.716
43.512	18.716
43.452	18.716
43.392	18.716
43.372	18.736
43.352	18.736
43.332	18.756
43.291	18.756
43.251	18.776
43.211	18.796
43.171	18.816
43.151	18.836
43.131	18.856
43.111	18.856
43.091	18.876
43.071	18.896
43.051	18.936
43.031	18.977
43.031	18.997
43.031	19.037
43.031	19.057
43.011	19.097
43.011	19.097
43.011	19.117
43.031	19.137
43.031	19.157
43.031	19.177
43.031	19.177
43.031	19.197
43.031	19.197
43.031	19.237
43.031	19.237
43.031	19.257
43.051	19.278
43.051	19.278
43.071	19.298
43.071	19.318
43.091	19.338
43.091	19.378
43.111	19.418
43.111	19.418
43.111	19.438
43.131	19.458
43.131	19.518
43.131	19.538
43.131	19.538
43.151	19.598
43.131	19.639
43.151	19.679
43.151	19.699
43.151	19.719
43.151	19.739
43.171	19.759
43.171	19.779
43.171	19.819
43.171	19.839
43.171	19.859
43.171	19.879
43.171	19.899
43.171	19.899
43.171	19.919
43.191	19.919
43.191	19.919
43.191	19.94
43.191	19.94
43.191	19.96
43.191	19.98
43.191	19.98
43.191	20
43.191	20.02
43.191	20.04
43.191	20.079
43.211	20.079
43.211	20.079
43.211	20.079
43.211	20.079
43.211	20.079
43.211	20.079
43.211	20.079
43.211	20.079
43.191	20.079
43.191	20.079
43.191	20.079
43.191	20.079
43.191	20.079
43.191	20.079
43.191	20.06
43.191	20.06
43.191	20.079
43.191	20.079
43.191	20.079
43.191	20.079
43.191	20.079
43.191	20.079
43.191	20.079
43.191	20.079
43.191	20.079
43.191	20.079
43.191	20.079
43.191	20.099
43.191	20.099
43.191	20.099
43.191	20.079
43.171	20.079
43.171	20.099
43.191	20.079
43.191	20.079
43.191	20.079
43.211	20.099
43.191	20.099
43.211	20.099
43.211	20.099
43.191	20.079
43.191	20.079
43.191	20.079
43.191	20.079
43.191	20.079
43.191	20.079
43.191	20.079
43.191	20.079
43.191	20.079
43.191	20.079
43.191	20.079
43.191	20.079
43.191	20.079
43.191	20.079
43.191	20.079
43.191	20.06
43.191	20.06
43.191	20.06
43.191	20.06
43.191	20.079
43.191	20.06
43.191	20.06
43.211	20.06
43.231	20.06
43.211	20.06
43.211	20.079
43.211	20.079
43.191	20.079
43.191	20.079
43.191	20.079
43.191	20.079
43.191	20.079
43.211	20.079
43.191	20.079
43.191	20.079
43.191	20.099
43.191	20.079
43.191	20.079
43.171	20.079
43.191	20.079
43.191	20.079
43.191	20.079
43.191	20.079
43.191	20.079
43.191	20.079
43.211	20.079
43.211	20.079
43.211	20.079
43.211	20.079
43.211	20.079
43.211	20.079
43.211	20.079
43.211	20.079
43.211	20.079
43.191	20.06
43.171	20.06
43.171	20.06
43.171	20.04
43.171	20.04
43.171	20.02
43.191	20.02
43.191	20
43.191	19.98
43.191	19.96
43.191	19.919
43.211	19.919
43.211	19.879
43.231	19.859
43.251	19.839
43.251	19.839
43.251	19.839
43.251	19.819
43.251	19.799
43.251	19.779
43.271	19.759
43.271	19.719
43.231	19.699
43.231	19.679
43.211	19.679
43.211	19.659
43.211	19.639
43.211	19.619
43.191	19.598
43.191	19.578
43.191	19.558
43.191	19.538
43.191	19.498
43.191	19.478
43.151	19.438
43.151	19.438
43.151	19.438
43.151	19.418
43.151	19.398
43.131	19.378
43.131	19.358
43.091	19.338
43.071	19.318
43.031	19.278
43.011	19.278
42.991	19.257
42.991	19.278
42.97	19.257
42.95	19.278
42.97	19.257
42.95	19.237
42.93	19.237
42.93	19.217
42.93	19.217
42.91	19.217
42.91	19.197
42.91	19.197
42.89	19.177
42.89	19.177
42.89	19.157
42.89	19.157
42.89	19.137
42.83	19.117
42.83	19.117
42.83	19.097
42.83	19.097
42.83	19.097
42.83	19.097
42.83	19.097
42.83	19.097
42.83	19.097
42.83	19.097
42.83	19.097
42.83	19.097
42.83	19.097
42.83	19.097
42.83	19.097
42.83	19.097
42.83	19.077
42.83	19.077
42.85	19.057
42.85	19.037
42.89	19.037
42.89	18.997
42.89	18.997
42.89	18.977
42.91	18.957
42.91	18.936
42.91	18.936
42.93	18.916
42.93	18.916
42.93	18.896
42.93	18.876
42.97	18.836
42.991	18.816
43.011	18.816
43.011	18.796
43.011	18.796
43.011	18.796
43.031	18.796
43.031	18.796
43.051	18.796
43.071	18.776
43.071	18.776
43.071	18.756
43.091	18.756
43.091	18.736
43.091	18.716
43.091	18.676
43.091	18.636
43.091	18.636
43.111	18.636
43.111	18.616
43.111	18.595
43.111	18.575
43.131	18.555
43.131	18.535
43.131	18.535
43.131	18.515
43.131	18.515
43.151	18.495
43.171	18.495
43.171	18.495
43.191	18.475
43.191	18.455
43.191	18.455
43.191	18.455
43.211	18.455
43.211	18.455
43.231	18.435
43.231	18.435
43.251	18.455
43.251	18.475
43.251	18.475
43.251	18.475
43.251	18.475
43.231	18.475
43.231	18.475
43.231	18.475
43.211	18.475
43.211	18.495
43.211	18.475
43.211	18.495
43.211	18.495
43.211	18.495
43.211	18.495
43.211	18.495
43.231	18.495
43.231	18.495
43.231	18.495
43.231	18.495
43.231	18.495
43.211	18.495
43.171	18.495
43.151	18.495
43.131	18.495
43.131	18.495
43.111	18.495
43.111	18.495
43.091	18.495
43.071	18.495
43.071	18.495
43.071	18.515
43.071	18.515
43.051	18.515
43.051	18.535
43.051	18.555
43.051	18.575
43.051	18.595
43.051	18.595
43.051	18.616
43.051	18.616
43.051	18.636
43.051	18.656
43.031	18.696
43.031	18.716
43.011	18.716
43.011	18.736
43.011	18.756
42.991	18.776
42.991	18.776
42.991	18.796
42.991	18.816
42.991	18.816
42.991	18.836
42.991	18.856
42.97	18.856
42.97	18.896
42.95	18.916
42.95	18.916
42.95	18.936
42.93	18.957
42.93	18.997
42.91	19.037
42.87	19.057
42.89	19.057
42.87	19.077
42.87	19.077
42.87	19.077
42.87	19.097
42.87	19.097
42.87	19.117
42.89	19.137
42.89	19.137
42.89	19.137
42.91	19.157
42.91	19.157
42.91	19.177
42.93	19.177
42.93	19.197
42.95	19.197
42.95	19.217
42.97	19.237
42.97	19.237
42.991	19.257
43.011	19.278
43.011	19.278
43.011	19.298
43.031	19.318
43.031	19.358
43.071	19.398
43.071	19.418
43.091	19.418
43.091	19.458
43.091	19.498
43.091	19.518
43.111	19.558
43.111	19.598
43.131	19.619
43.131	19.639
43.131	19.659
43.131	19.679
43.131	19.679
43.151	19.699
43.171	19.739
43.151	19.759
43.171	19.759
43.171	19.779
43.171	19.799
43.191	19.839
43.191	19.839
43.191	19.879
43.191	19.879
43.191	19.919
43.191	19.94
43.211	19.94
43.231	19.98
43.211	20
43.211	20.02
43.231	20.02
43.231	20.04
43.231	20.06
43.211	20.06
43.211	20.079
43.191	20.079
43.191	20.079
43.211	20.079
43.191	20.079
43.211	20.079
43.211	20.079
43.211	20.079
43.211	20.079
43.211	20.079
43.191	20.079
43.191	20.079
43.191	20.079
43.191	20.079
43.191	20.079
43.191	20.079
43.191	20.079
43.211	20.079
43.211	20.079
43.191	20.079
43.211	20.079
43.211	20.079
43.191	20.02
43.191	20.079
43.191	20.079
43.211	20.079
43.211	20.079
43.211	20.079
43.211	20.079
43.211	20.079
43.211	20.079
43.211	20.079
43.191	20.079
43.191	20.079
43.191	20.079
43.191	20.079
43.211	20.079
43.191	20.079
43.191	20.079
43.191	20.079
43.191	20.079
43.211	20.099
43.211	20.079
43.211	20.079
43.211	20.079
43.211	20.079
43.211	20.079
43.211	20.099
43.211	20.099
43.211	20.079
43.211	20.079
43.191	20.099
43.211	20.099
43.191	20.099
43.191	20.099
43.191	20.079
43.191	20.099
43.191	20.099
43.191	20.079
43.191	20.079
43.191	20.079
43.191	20.079
43.191	20.079
43.211	20.079
43.211	20.099
43.191	20.079
43.211	20.079
43.211	20.079
43.211	20.079
43.211	20.079
43.211	20.079
43.191	20.099
43.191	20.099
43.191	20.079
43.211	20.079
43.211	20.079
43.211	20.079
43.211	20.099
43.211	20.099
43.211	20.099
43.211	20.099
43.211	20.099
43.211	20.099
43.191	20.099
43.171	20.079
43.171	20.099
43.191	20.099
43.191	20.099
43.191	20.099
43.191	20.099
43.191	20.099
43.191	20.079
43.191	20.079
43.191	20.079
43.211	20.06
43.211	20.06
43.211	20.02
43.211	20
43.171	19.98
43.171	19.98
43.191	19.98
43.191	19.98
43.191	19.98
43.191	19.96
43.171	19.96
43.171	19.919
43.191	19.919
43.191	19.919
43.191	19.899
43.191	19.899
43.191	19.879
43.191	19.859
43.191	19.859
43.191	19.859
43.191	19.839
43.171	19.819
43.171	19.799
43.191	19.779
43.211	19.759
43.211	19.759
43.191	19.739
43.191	19.719
43.191	19.679
43.171	19.679
43.171	19.659
43.171	19.639
43.151	19.639
43.151	19.598
43.131	19.598
43.131	19.578
43.111	19.558
43.111	19.518
43.131	19.478
43.111	19.438
43.111	19.418
43.091	19.378
43.071	19.338
43.071	19.278
43.051	19.257
43.051	19.237
43.011	19.237
42.97	19.237
42.95	19.237
42.91	19.217
42.91	19.217
42.89	19.177
42.87	19.157
42.87	19.137
42.87	19.097
42.87	19.077
42.87	19.057
42.87	19.057
42.87	19.037
[truncated: 24,280 more rows]
