# Supplementary material for: Ant collective cognition allows for efficient navigation through disordered environments
Source: eLife. 2020 May 12;9:e55195. doi: 10.7554/eLife.55195 (PMC7332297; doi:10.7554/eLife.55195)
Supplement: Source data 2. — Format is X,Y coordinates as a function of time. Time interval between samples is 0.04 s, except for videos 1440005 and 1440011, where the time interval is 0.02 s. [file elife-55195-data2.zip › 1200013_300_load_trajectory.txt]

68.668	21.543
68.668	21.543
68.668	21.543
68.668	21.543
68.668	21.543
68.668	21.543
68.668	21.543
68.668	21.543
68.668	21.543
68.668	21.543
68.668	21.543
68.668	21.543
68.668	21.543
68.668	21.543
68.668	21.543
68.668	21.522
68.668	21.543
68.668	21.543
68.668	21.543
68.648	21.543
68.648	21.564
68.648	21.564
68.648	21.564
68.648	21.543
68.627	21.564
68.627	21.522
68.648	21.522
68.648	21.543
68.648	21.543
68.648	21.543
68.648	21.543
68.648	21.543
68.648	21.543
68.648	21.543
68.627	21.564
68.648	21.543
68.627	21.564
68.627	21.564
68.627	21.543
68.627	21.564
68.627	21.564
68.627	21.564
68.627	21.564
68.627	21.564
68.648	21.564
68.648	21.584
68.627	21.584
68.627	21.564
68.627	21.564
68.648	21.564
68.648	21.584
68.648	21.584
68.627	21.564
68.606	21.564
68.627	21.564
68.648	21.543
68.627	21.564
68.627	21.543
68.648	21.543
68.648	21.543
68.648	21.564
68.648	21.564
68.668	21.564
68.689	21.564
68.689	21.605
68.689	21.605
68.689	21.605
68.689	21.605
68.689	21.584
68.731	21.584
68.731	21.584
68.731	21.564
68.731	21.564
68.731	21.543
68.71	21.543
68.772	21.501
68.772	21.522
68.751	21.522
68.751	21.522
68.772	21.522
68.751	21.522
68.772	21.522
68.772	21.522
68.772	21.522
68.772	21.522
68.772	21.522
68.772	21.522
68.772	21.522
68.772	21.501
68.772	21.46
68.772	21.46
68.772	21.46
68.772	21.439
68.772	21.418
68.793	21.397
68.793	21.377
68.793	21.377
68.814	21.335
68.814	21.335
68.814	21.335
68.814	21.335
68.814	21.335
68.834	21.314
68.834	21.273
68.834	21.252
68.834	21.252
68.834	21.231
68.834	21.231
68.834	21.211
68.834	21.211
68.834	21.19
68.834	21.107
68.855	21.107
68.855	21.107
68.855	21.107
68.834	21.107
68.834	21.107
68.834	21.107
68.834	21.086
68.793	21.086
68.793	21.065
68.793	21.065
68.793	21.065
68.772	21.024
68.751	21.024
68.731	21.003
68.71	20.982
68.71	20.92
68.71	20.92
68.71	20.899
68.71	20.878
68.689	20.837
68.668	20.837
68.668	20.816
68.648	20.775
68.606	20.754
68.606	20.712
68.585	20.64
68.585	20.64
68.585	20.619
68.544	20.608
68.523	20.588
68.523	20.567
68.523	20.567
68.481	20.546
68.461	20.525
68.461	20.525
68.44	20.505
68.44	20.505
68.44	20.463
68.44	20.463
68.398	20.442
68.378	20.401
68.378	20.401
68.357	20.359
68.336	20.359
68.315	20.338
68.315	20.318
68.274	20.297
68.274	20.297
68.253	20.276
68.191	20.297
68.191	20.276
68.149	20.276
68.128	20.255
68.108	20.235
68.108	20.235
68.066	20.214
68.045	20.214
68.025	20.193
68.025	20.172
67.983	20.152
67.962	20.12
67.962	20.12
67.962	20.12
67.921	20.089
67.9	20.089
67.9	20.089
67.9	20.069
67.921	20.089
67.9	20.069
67.858	20.048
67.838	20.027
67.817	20.027
67.817	20.027
67.796	20.006
67.775	20.006
67.755	20.006
67.692	19.985
67.692	19.985
67.692	19.985
67.672	19.985
67.651	19.965
67.63	19.923
67.609	19.923
67.568	19.923
67.568	19.902
67.547	19.882
67.547	19.882
67.526	19.923
67.464	19.882
67.464	19.882
67.422	19.882
67.36	19.882
67.36	19.882
67.339	19.882
67.339	19.84
67.298	19.819
67.298	19.799
67.277	19.799
67.256	19.778
67.236	19.736
67.236	19.736
67.215	19.757
67.173	19.736
67.173	19.716
67.152	19.716
67.132	19.716
67.111	19.716
67.09	19.695
67.069	19.695
67.069	19.674
67.049	19.674
67.028	19.653
67.007	19.695
66.966	19.632
66.945	19.632
66.945	19.632
66.924	19.612
66.924	19.591
66.903	19.57
66.883	19.57
66.862	19.549
66.82	19.529
66.82	19.529
66.82	19.508
66.799	19.508
66.799	19.508
66.799	19.487
66.799	19.487
66.779	19.466
66.758	19.446
66.737	19.446
66.716	19.446
66.737	19.446
66.737	19.446
66.716	19.446
66.716	19.446
66.696	19.425
66.696	19.404
66.696	19.404
66.675	19.404
66.675	19.383
66.675	19.383
66.675	19.383
66.675	19.383
66.675	19.342
66.654	19.342
66.654	19.342
66.633	19.321
66.654	19.3
66.654	19.28
66.633	19.259
66.633	19.259
66.633	19.259
66.633	19.259
66.613	19.217
66.613	19.217
66.613	19.196
66.592	19.196
66.592	19.176
66.592	19.176
66.571	19.155
66.571	19.134
66.571	19.134
66.571	19.134
66.571	19.134
66.571	19.113
66.55	19.093
66.55	19.093
66.592	19.113
66.571	19.134
66.55	19.113
66.53	19.093
66.53	19.093
66.53	19.093
66.509	19.072
66.509	19.072
66.509	19.072
66.509	19.051
66.488	19.051
66.488	19.051
66.467	19.051
66.467	19.051
66.467	19.051
66.467	19.03
66.467	19.03
66.467	19.03
66.467	19.03
66.467	19.03
66.467	19.03
66.467	19.01
66.467	18.989
66.467	18.968
66.467	18.927
66.467	18.927
66.467	18.885
66.467	18.885
66.488	18.823
66.488	18.823
66.446	18.823
66.446	18.823
66.446	18.802
66.446	18.781
66.446	18.74
66.446	18.698
66.426	18.677
66.426	18.657
66.426	18.657
66.426	18.615
66.426	18.615
66.405	18.594
66.405	18.553
66.384	18.532
66.384	18.511
66.384	18.49
66.384	18.49
66.363	18.47
66.343	18.449
66.343	18.449
66.322	18.428
66.301	18.407
66.28	18.397
66.28	18.387
66.28	18.366
66.28	18.387
66.28	18.387
66.26	18.345
66.26	18.345
66.26	18.304
66.26	18.304
66.26	18.293
66.26	18.293
66.26	18.293
66.218	18.262
66.218	18.241
66.218	18.221
66.197	18.179
66.197	18.179
66.197	18.179
66.177	18.158
66.177	18.117
66.156	18.096
66.156	18.096
66.135	18.096
66.135	18.054
66.094	18.054
66.094	18.034
66.094	17.992
66.052	17.992
66.052	17.951
66.031	17.951
66.031	17.951
66.031	17.93
66.031	17.93
66.031	17.888
66.01	17.888
65.99	17.888
65.969	17.868
65.969	17.847
65.969	17.847
65.948	17.847
65.927	17.826
65.927	17.784
65.907	17.784
65.886	17.764
65.886	17.743
65.886	17.743
65.886	17.743
65.865	17.743
65.865	17.722
65.865	17.722
65.865	17.722
65.844	17.701
65.844	17.701
65.844	17.701
65.824	17.681
65.803	17.681
65.782	17.681
65.782	17.681
65.761	17.66
65.761	17.639
65.72	17.618
65.72	17.618
65.72	17.598
65.72	17.598
65.72	17.598
65.699	17.598
65.678	17.577
65.657	17.577
65.637	17.556
65.616	17.535
65.616	17.535
65.595	17.535
65.574	17.515
65.574	17.515
65.574	17.515
65.574	17.515
65.533	17.494
65.512	17.473
65.512	17.473
65.512	17.473
65.512	17.452
65.512	17.431
65.512	17.431
65.512	17.431
65.491	17.411
65.471	17.411
65.45	17.411
65.45	17.411
65.45	17.39
65.45	17.39
65.408	17.348
65.408	17.348
65.388	17.348
65.388	17.348
65.388	17.328
65.367	17.328
65.367	17.328
65.367	17.328
65.367	17.307
65.346	17.307
65.346	17.307
65.346	17.265
65.325	17.245
65.325	17.245
65.325	17.224
65.304	17.203
65.304	17.203
65.304	17.203
65.304	17.203
65.284	17.182
65.284	17.162
65.284	17.162
65.284	17.162
65.284	17.162
65.263	17.162
65.263	17.162
65.263	17.12
65.263	17.12
65.263	17.099
65.242	17.079
65.221	17.058
65.221	17.058
65.221	17.058
65.221	17.058
65.221	17.058
65.221	17.058
65.201	17.058
65.201	17.058
65.18	17.058
65.18	17.058
65.18	17.016
65.18	17.016
65.18	17.016
65.18	17.016
65.159	17.016
65.159	17.016
65.159	16.995
65.159	16.995
65.138	16.975
65.138	16.975
65.138	16.975
65.138	16.954
65.138	16.933
65.138	16.933
65.138	16.933
65.138	16.933
65.138	16.933
65.118	16.912
65.118	16.912
65.118	16.912
65.118	16.912
65.118	16.912
65.118	16.912
65.118	16.912
65.118	16.912
65.118	16.912
65.118	16.912
65.118	16.912
65.118	16.912
65.118	16.912
65.118	16.912
65.118	16.912
65.118	16.892
65.118	16.892
65.118	16.892
65.118	16.892
65.118	16.892
65.118	16.892
65.118	16.892
65.118	16.892
65.118	16.892
65.118	16.892
65.118	16.892
65.118	16.892
65.118	16.892
65.118	16.892
65.118	16.892
65.118	16.892
65.118	16.892
65.118	16.892
65.118	16.892
65.118	16.892
65.118	16.892
65.118	16.892
65.118	16.892
65.118	16.892
65.159	16.892
65.159	16.892
65.159	16.892
65.159	16.892
65.18	16.892
65.18	16.892
65.201	16.892
65.242	16.892
65.242	16.892
65.242	16.892
65.242	16.892
65.242	16.892
65.242	16.892
65.242	16.892
65.242	16.892
65.263	16.912
65.263	16.912
65.284	16.912
65.284	16.912
65.284	16.912
65.304	16.912
65.304	16.912
65.304	16.933
65.304	16.954
65.304	16.954
65.304	16.954
65.325	16.975
65.325	16.975
65.346	16.975
65.346	16.975
65.346	16.975
65.346	16.975
65.346	16.975
65.346	16.975
65.346	16.975
65.346	16.954
65.346	16.954
65.367	16.954
65.367	16.954
65.367	16.954
65.367	16.933
65.367	16.933
65.367	16.954
65.367	16.933
65.367	16.912
65.388	16.912
65.388	16.912
65.388	16.912
65.388	16.892
65.408	16.892
65.408	16.871
65.408	16.871
65.408	16.85
65.408	16.85
65.408	16.871
65.429	16.85
65.429	16.85
65.429	16.85
65.429	16.829
65.429	16.829
65.429	16.85
65.45	16.829
65.45	16.809
65.471	16.767
65.491	16.767
65.471	16.767
65.512	16.746
65.491	16.746
65.491	16.746
65.491	16.726
65.471	16.726
65.491	16.726
65.512	16.705
65.512	16.684
65.491	16.684
65.491	16.663
65.491	16.642
65.491	16.642
65.491	16.622
65.512	16.622
65.512	16.622
65.512	16.58
65.512	16.58
65.512	16.559
65.512	16.539
65.512	16.539
65.512	16.539
65.512	16.559
65.512	16.539
65.533	16.539
65.533	16.539
65.533	16.539
65.533	16.518
65.554	16.518
65.554	16.518
65.554	16.518
65.554	16.476
65.554	16.476
65.554	16.456
65.554	16.414
65.554	16.414
65.554	16.414
65.554	16.414
65.554	16.393
65.554	16.393
65.554	16.373
65.533	16.352
65.533	16.352
65.533	16.352
65.512	16.31
65.512	16.31
65.512	16.289
65.512	16.289
65.512	16.269
65.512	16.269
65.512	16.227
65.471	16.206
65.471	16.206
65.45	16.186
65.45	16.165
65.45	16.165
65.45	16.144
65.429	16.144
65.429	16.123
65.429	16.103
65.408	16.103
65.408	16.103
65.408	16.103
65.408	16.082
65.388	16.082
65.388	16.04
65.367	16.02
65.367	16.02
65.367	15.999
65.346	15.999
65.346	15.999
65.346	15.999
65.346	15.978
65.346	15.978
65.346	15.978
65.346	15.978
65.325	15.978
65.325	15.978
65.325	15.978
65.325	15.978
65.304	15.978
65.304	15.978
65.304	15.978
65.304	15.978
65.304	15.978
65.304	15.957
65.304	15.957
65.304	15.916
65.304	15.916
65.304	15.916
65.304	15.916
65.304	15.916
65.284	15.916
65.284	15.874
65.263	15.874
65.263	15.874
65.263	15.874
65.263	15.874
65.263	15.874
65.242	15.874
65.221	15.833
65.221	15.812
65.221	15.812
65.201	15.791
65.201	15.791
65.201	15.75
65.18	15.75
65.138	15.75
65.138	15.729
65.138	15.729
65.138	15.729
65.138	15.708
65.118	15.708
65.118	15.708
65.118	15.708
65.097	15.708
65.097	15.708
65.097	15.729
65.097	15.729
65.055	15.729
65.055	15.729
65.055	15.729
65.035	15.729
65.035	15.729
65.035	15.729
65.014	15.729
64.993	15.729
64.993	15.729
64.993	15.729
64.993	15.729
64.972	15.729
64.972	15.729
64.951	15.729
64.951	15.729
64.951	15.729
64.951	15.729
64.931	15.729
64.931	15.729
64.931	15.729
64.931	15.729
64.91	15.729
64.889	15.729
64.889	15.729
64.868	15.729
64.868	15.729
64.848	15.729
64.848	15.729
64.827	15.729
64.827	15.729
64.785	15.708
64.785	15.667
64.765	15.667
64.744	15.667
64.723	15.646
64.702	15.646
64.682	15.646
64.661	15.625
64.64	15.625
64.619	15.625
64.619	15.625
64.598	15.583
64.578	15.563
64.536	15.563
64.536	15.563
64.536	15.542
64.515	15.542
64.515	15.542
64.495	15.542
64.474	15.542
64.474	15.542
64.474	15.521
64.474	15.521
64.453	15.521
64.412	15.521
64.412	15.5
64.412	15.5
64.391	15.5
64.391	15.5
64.349	15.459
64.349	15.459
64.349	15.459
64.329	15.459
64.329	15.459
64.329	15.469
64.329	15.469
64.329	15.5
64.329	15.521
64.329	15.521
64.308	15.521
64.308	15.542
64.308	15.542
64.287	15.563
64.287	15.563
64.287	15.583
64.266	15.604
64.266	15.604
64.266	15.604
64.266	15.625
64.266	15.625
64.266	15.646
64.266	15.687
64.266	15.687
64.266	15.708
64.245	15.729
64.245	15.75
64.245	15.77
64.225	15.791
64.225	15.791
64.225	15.791
64.225	15.791
64.204	15.812
64.204	15.812
64.204	15.812
64.204	15.812
64.204	15.812
64.204	15.812
64.204	15.812
64.204	15.812
64.204	15.833
64.204	15.833
64.204	15.833
64.204	15.833
64.204	15.833
64.204	15.833
64.204	15.833
64.204	15.833
64.204	15.833
64.204	15.833
64.204	15.833
64.204	15.833
64.204	15.833
64.204	15.833
64.204	15.833
64.204	15.833
64.204	15.833
64.204	15.833
64.204	15.833
64.204	15.833
64.204	15.833
64.204	15.833
64.204	15.833
64.204	15.833
64.204	15.833
64.204	15.833
64.204	15.833
64.204	15.833
64.204	15.833
64.204	15.833
64.204	15.833
64.204	15.833
64.204	15.833
64.204	15.833
64.204	15.833
64.204	15.833
64.204	15.833
64.204	15.833
64.204	15.833
64.204	15.833
64.204	15.833
64.204	15.833
64.204	15.833
64.204	15.833
64.204	15.833
64.204	15.812
64.204	15.812
64.204	15.812
64.183	15.812
64.183	15.812
64.183	15.791
64.204	15.791
64.204	15.77
64.225	15.75
64.225	15.75
64.245	15.75
64.245	15.729
64.245	15.729
64.225	15.729
64.245	15.729
64.245	15.729
64.266	15.708
64.266	15.687
64.266	15.667
64.287	15.667
64.287	15.646
64.266	15.646
64.287	15.625
64.287	15.646
64.287	15.625
64.287	15.625
64.308	15.604
64.308	15.604
64.308	15.583
64.329	15.563
64.329	15.563
64.349	15.563
64.349	15.563
64.349	15.542
64.349	15.542
64.349	15.542
64.349	15.511
64.349	15.5
64.349	15.5
64.349	15.48
64.349	15.459
64.349	15.459
64.349	15.438
64.349	15.459
64.37	15.459
64.37	15.438
64.37	15.438
64.37	15.438
64.37	15.397
64.37	15.376
64.391	15.376
64.391	15.355
64.37	15.355
64.37	15.334
64.391	15.334
64.37	15.314
64.349	15.293
64.37	15.293
64.37	15.272
64.37	15.251
64.349	15.251
64.349	15.21
64.329	15.21
64.349	15.21
64.349	15.168
64.349	15.147
64.349	15.127
64.329	15.127
64.349	15.106
64.37	15.106
64.349	15.106
64.349	15.064
64.349	15.044
64.349	15.044
64.349	15.023
64.349	15.023
64.391	15.002
64.37	14.981
64.37	14.961
64.37	14.94
64.37	14.919
64.37	14.919
64.349	14.878
64.37	14.878
64.37	14.815
64.37	14.815
64.37	14.794
64.37	14.794
64.37	14.774
64.349	14.774
64.37	14.732
64.37	14.691
64.349	14.711
64.349	14.691
64.349	14.67
64.349	14.649
64.349	14.628
64.349	14.628
64.349	14.628
64.349	14.608
64.349	14.608
64.349	14.608
64.349	14.587
64.349	14.566
64.329	14.545
64.329	14.504
64.329	14.483
64.329	14.462
64.329	14.462
64.308	14.462
64.308	14.421
64.308	14.4
64.308	14.4
64.287	14.379
64.287	14.338
64.266	14.317
64.266	14.296
64.266	14.296
64.245	14.275
64.245	14.255
64.245	14.234
64.245	14.234
64.245	14.192
64.245	14.192
64.245	14.172
64.245	14.151
64.245	14.151
64.245	14.151
64.225	14.109
64.225	14.088
64.245	14.088
64.245	14.068
64.245	14.047
64.225	14.026
64.204	14.005
64.204	13.985
64.204	13.964
64.183	13.922
64.183	13.902
64.183	13.86
64.183	13.86
64.183	13.819
64.162	13.819
64.162	13.798
64.162	13.777
64.162	13.777
64.162	13.777
64.162	13.756
64.162	13.756
64.162	13.735
64.162	13.694
64.162	13.673
64.162	13.652
64.162	13.611
64.142	13.59
64.162	13.59
64.162	13.569
64.142	13.569
64.121	13.528
64.121	13.507
64.121	13.486
64.121	13.486
64.121	13.466
64.1	13.466
64.1	13.424
64.079	13.403
64.079	13.382
64.079	13.382
64.059	13.382
64.038	13.362
64.038	13.341
64.017	13.341
64.017	13.32
64.017	13.32
63.996	13.299
63.996	13.279
63.976	13.258
63.976	13.258
63.934	13.196
63.934	13.237
63.913	13.196
63.893	13.196
63.893	13.175
63.872	13.154
63.851	13.154
63.851	13.133
63.83	13.113
63.83	13.133
63.789	13.092
63.789	13.092
63.747	13.05
63.747	13.029
63.726	13.029
63.726	13.029
63.726	13.009
63.685	13.009
63.664	13.009
63.664	12.988
63.643	13.009
63.623	13.009
63.602	12.988
63.56	12.988
63.54	12.988
63.519	12.967
63.456	12.946
63.477	12.946
63.436	12.926
63.394	12.884
63.373	12.926
63.353	12.905
63.353	12.905
63.353	12.926
63.332	12.884
63.332	12.884
63.353	12.905
63.311	12.905
63.311	12.926
63.29	12.905
63.249	12.884
63.228	12.884
63.228	12.884
63.207	12.884
63.207	12.884
63.187	12.884
63.187	12.863
63.166	12.863
63.187	12.884
63.124	12.822
63.166	12.863
63.145	12.843
63.124	12.822
63.103	12.801
63.103	12.801
63.083	12.78
63.02	12.739
63.041	12.78
63.041	12.78
63.041	12.78
63	12.76
63	12.718
62.979	12.718
62.958	12.697
62.937	12.697
62.937	12.677
62.896	12.677
62.896	12.656
62.875	12.635
62.875	12.614
62.854	12.614
62.813	12.573
62.792	12.593
62.792	12.573
62.792	12.531
62.771	12.49
62.771	12.49
62.73	12.469
62.709	12.427
62.688	12.427
62.667	12.427
62.647	12.407
62.647	12.386
62.605	12.365
62.584	12.344
62.564	12.324
62.543	12.303
62.522	12.303
62.481	12.303
62.439	12.282
62.397	12.282
62.356	12.261
62.335	12.24
62.314	12.261
62.314	12.261
62.273	12.24
62.273	12.24
62.231	12.22
62.211	12.22
62.169	12.199
62.148	12.178
62.148	12.137
62.107	12.116
62.107	12.116
62.086	12.095
62.086	12.074
62.086	12.074
62.065	12.054
62.065	12.033
62.044	11.971
62.024	11.971
61.941	11.887
61.92	11.887
61.92	11.867
61.899	11.867
61.878	11.846
61.878	11.825
61.858	11.784
61.858	11.784
61.837	11.763
61.775	11.721
61.795	11.721
61.775	11.701
61.775	11.701
61.754	11.68
61.733	11.659
61.733	11.659
61.671	11.638
61.65	11.618
61.629	11.576
61.588	11.555
61.608	11.618
61.567	11.576
61.567	11.576
61.484	11.576
61.484	11.576
61.463	11.597
61.422	11.597
61.38	11.576
61.38	11.597
61.359	11.534
61.359	11.555
61.318	11.534
61.339	11.555
61.276	11.534
61.235	11.514
61.193	11.514
61.193	11.534
61.152	11.514
61.11	11.493
61.089	11.514
61.089	11.514
61.027	11.493
61.048	11.514
61.048	11.514
60.965	11.451
60.965	11.514
60.965	11.534
60.944	11.514
60.902	11.514
60.882	11.534
60.861	11.534
60.84	11.524
60.819	11.534
60.799	11.534
60.778	11.503
60.778	11.503
60.736	11.514
60.757	11.514
60.716	11.514
60.674	11.514
60.674	11.493
60.653	11.493
60.674	11.493
60.633	11.493
60.591	11.441
60.549	11.431
60.529	11.431
60.57	11.493
60.57	11.493
60.549	11.472
60.466	11.41
60.466	11.41
60.425	11.368
60.466	11.389
60.425	11.348
60.425	11.368
60.404	11.306
60.425	11.306
60.404	11.306
60.363	11.265
60.3	11.223
60.321	11.244
60.3	11.244
60.28	11.202
60.259	11.181
60.259	11.161
60.238	11.161
60.217	11.119
60.196	11.119
60.196	11.098
60.113	11.057
60.155	11.057
60.093	11.036
60.113	11.057
60.072	10.995
60.03	10.995
60.01	10.995
59.989	10.995
59.947	10.974
59.906	10.953
59.885	10.953
59.885	10.953
59.843	10.932
59.843	10.932
59.781	10.891
59.76	10.87
59.74	10.87
59.74	10.849
59.719	10.828
59.719	10.828
59.657	10.828
59.636	10.787
59.636	10.787
59.615	10.766
59.594	10.745
59.553	10.725
59.553	10.725
59.532	10.725
59.491	10.704
59.491	10.725
59.47	10.725
59.428	10.704
59.428	10.704
59.407	10.683
59.387	10.704
59.366	10.704
59.345	10.704
59.345	10.704
59.324	10.683
59.304	10.683
59.262	10.683
59.241	10.683
59.241	10.683
59.2	10.683
59.179	10.683
59.158	10.704
59.158	10.704
59.117	10.704
59.117	10.704
59.096	10.704
59.075	10.725
59.034	10.725
59.034	10.725
59.013	10.725
58.992	10.745
58.971	10.766
58.951	10.766
58.951	10.787
58.888	10.787
58.847	10.808
58.826	10.808
58.805	10.828
58.805	10.828
58.764	10.828
58.764	10.828
58.722	10.828
58.681	10.849
58.66	10.849
58.639	10.849
58.598	10.849
58.598	10.849
58.577	10.849
58.556	10.849
58.535	10.849
58.452	10.849
58.452	10.87
58.452	10.87
58.411	10.891
58.39	10.891
58.348	10.891
58.307	10.912
58.286	10.912
58.245	10.912
58.245	10.932
58.203	10.932
58.182	10.932
58.162	10.932
58.12	10.932
58.099	10.932
58.058	10.912
58.016	10.912
57.995	10.912
57.933	10.891
57.892	10.87
57.892	10.87
57.871	10.87
57.809	10.849
57.788	10.849
57.788	10.849
57.746	10.808
57.705	10.808
57.642	10.787
57.622	10.787
57.559	10.787
57.539	10.787
57.518	10.787
57.476	10.787
57.456	10.787
57.393	10.787
57.352	10.787
57.31	10.787
57.29	10.766
57.269	10.787
57.206	10.766
57.186	10.787
57.165	10.787
57.123	10.808
57.082	10.828
57.082	10.828
57.04	10.828
56.999	10.849
56.978	10.828
56.957	10.849
56.916	10.828
56.895	10.849
56.874	10.87
56.874	10.891
56.853	10.932
56.812	10.912
56.77	10.953
56.75	10.995
56.75	10.974
56.729	10.995
56.708	11.015
56.729	11.057
56.729	11.078
56.708	11.119
56.625	11.078
56.584	11.098
56.584	11.161
56.625	11.181
56.584	11.181
56.584	11.223
56.563	11.265
56.563	11.285
56.542	11.306
56.542	11.327
56.48	11.327
56.417	11.306
56.459	11.368
56.459	11.41
56.376	11.389
56.397	11.389
56.397	11.41
56.355	11.431
56.334	11.431
56.314	11.431
56.314	11.431
56.314	11.431
56.272	11.472
56.251	11.514
56.231	11.493
56.231	11.514
56.231	11.555
56.231	11.576
56.21	11.597
56.21	11.597
56.21	11.618
56.147	11.638
56.147	11.638
56.147	11.638
56.085	11.638
56.064	11.659
56.044	11.659
56.044	11.68
56.023	11.701
56.023	11.701
56.002	11.721
56.002	11.742
56.002	11.763
56.002	11.763
56.002	11.763
56.002	11.784
56.023	11.804
55.981	11.804
55.981	11.804
55.961	11.804
55.961	11.846
55.961	11.846
55.961	11.846
55.981	11.846
55.981	11.846
55.961	11.846
55.961	11.846
55.961	11.867
55.94	11.846
55.94	11.846
55.94	11.846
55.94	11.846
55.919	11.825
55.919	11.825
55.94	11.825
55.919	11.825
55.878	11.804
55.878	11.804
55.857	11.784
55.857	11.784
55.898	11.763
55.857	11.784
55.857	11.763
55.836	11.721
55.815	11.68
55.815	11.659
55.794	11.659
55.794	11.659
55.815	11.701
55.794	11.638
55.774	11.597
55.774	11.576
55.732	11.555
55.732	11.534
55.711	11.514
55.711	11.493
55.711	11.472
55.711	11.472
55.67	11.431
55.67	11.389
55.67	11.389
55.608	11.348
55.587	11.327
55.587	11.306
55.545	11.285
55.545	11.265
55.545	11.265
55.545	11.244
55.504	11.223
55.483	11.223
55.462	11.202
55.441	11.181
55.421	11.181
55.421	11.161
55.4	11.14
55.379	11.119
55.338	11.098
55.338	11.057
55.317	11.036
55.275	11.036
55.275	11.015
55.255	10.974
55.213	10.953
55.192	10.953
55.172	10.912
55.109	10.912
55.089	10.912
55.089	10.932
55.005	10.849
55.026	10.891
54.964	10.849
54.902	10.808
54.902	10.828
54.819	10.745
54.798	10.745
54.777	10.683
54.798	10.683
54.777	10.683
54.777	10.683
54.777	10.642
54.736	10.642
54.632	10.621
54.632	10.683
54.59	10.642
54.528	10.621
54.549	10.745
54.528	10.745
54.507	10.808
54.507	10.828
54.424	10.704
54.424	10.849
54.424	10.849
54.383	10.849
54.383	10.912
54.362	10.912
54.341	10.912
54.32	10.912
54.299	10.932
54.279	10.974
54.237	10.953
54.196	10.995
54.154	11.015
54.154	11.015
54.133	11.036
54.113	11.078
54.092	11.098
54.05	11.098
54.03	11.14
54.009	11.161
53.988	11.161
53.988	11.202
53.926	11.202
53.905	11.223
53.863	11.265
53.822	11.285
53.801	11.306
53.76	11.306
53.739	11.327
53.697	11.348
53.697	11.348
53.635	11.389
53.614	11.41
53.593	11.431
53.552	11.431
53.531	11.431
53.51	11.451
53.469	11.472
53.427	11.493
53.386	11.514
53.386	11.514
53.344	11.534
53.324	11.555
53.282	11.576
53.261	11.576
53.241	11.597
53.241	11.597
53.199	11.618
53.178	11.618
53.116	11.618
53.095	11.638
53.054	11.659
53.054	11.659
53.033	11.68
52.971	11.701
52.971	11.721
52.95	11.721
52.908	11.721
52.888	11.763
52.846	11.763
52.825	11.804
52.804	11.804
52.784	11.846
52.742	11.887
52.742	11.887
52.721	11.908
52.721	11.929
52.701	12.033
52.701	12.033
52.659	12.033
52.638	12.033
52.597	12.054
52.597	12.095
52.555	12.095
52.535	12.116
52.493	12.157
52.472	12.178
52.431	12.199
52.41	12.22
52.389	12.24
52.368	12.24
52.348	12.261
52.306	12.282
52.244	12.303
52.202	12.324
52.202	12.344
52.202	12.344
52.161	12.344
52.14	12.344
52.14	12.344
52.119	12.365
52.098	12.386
52.057	12.469
52.057	12.49
52.036	12.51
52.015	12.51
51.974	12.51
51.974	12.552
51.932	12.552
51.912	12.552
51.891	12.552
51.87	12.573
51.849	12.593
51.849	12.614
51.849	12.635
51.787	12.635
51.662	12.656
51.642	12.677
51.621	12.677
51.579	12.718
51.559	12.718
51.538	12.739
51.517	12.76
51.496	12.76
51.455	12.78
51.434	12.801
51.413	12.822
51.392	12.843
51.372	12.843
51.351	12.863
51.351	12.884
51.309	12.905
51.268	12.926
51.247	12.946
51.226	12.967
51.206	12.988
51.185	12.988
51.164	13.009
51.143	13.029
51.102	13.029
51.081	13.05
51.06	13.071
51.019	13.071
50.998	13.092
50.998	13.092
50.977	13.113
50.956	13.133
50.936	13.175
50.894	13.196
50.873	13.279
50.853	13.279
50.832	13.299
50.811	13.299
50.79	13.299
50.79	13.299
50.77	13.32
50.749	13.362
50.749	13.382
50.728	13.403
50.728	13.445
50.728	13.466
50.728	13.486
50.707	13.507
50.707	13.528
50.687	13.569
50.687	13.59
50.666	13.611
50.645	13.652
50.645	13.673
50.624	13.673
50.624	13.673
50.624	13.673
50.624	13.673
50.645	13.673
50.645	13.694
50.645	13.694
50.666	13.694
50.666	13.735
50.666	13.735
50.687	13.735
50.707	13.756
50.707	13.756
50.707	13.756
50.707	13.756
50.728	13.756
50.728	13.777
50.728	13.798
50.749	13.819
50.77	13.839
50.79	13.86
50.79	13.86
50.79	13.881
50.79	13.881
50.79	13.902
50.79	13.902
50.79	13.902
50.79	13.902
50.811	13.902
50.811	13.922
50.811	13.964
50.811	13.964
50.832	13.964
50.832	13.964
50.853	13.985
50.853	14.026
50.853	14.026
50.853	14.026
50.894	14.005
50.873	14.109
50.873	14.088
50.873	14.088
50.853	14.088
50.873	14.088
50.894	14.088
50.915	14.068
50.894	14.13
50.894	14.151
50.873	14.151
50.873	14.172
50.894	14.172
50.894	14.192
50.894	14.192
50.915	14.192
50.915	14.192
50.894	14.213
50.915	14.234
50.894	14.275
50.915	14.275
50.936	14.296
50.915	14.317
50.936	14.338
50.936	14.338
50.936	14.358
50.936	14.358
50.956	14.379
50.956	14.4
50.956	14.4
50.956	14.441
50.998	14.462
50.998	14.483
51.019	14.504
50.998	14.504
50.998	14.525
50.998	14.545
50.998	14.566
51.019	14.566
51.019	14.587
51.04	14.628
51.04	14.649
51.06	14.67
51.06	14.67
51.06	14.691
51.06	14.711
51.06	14.732
51.102	14.753
51.102	14.753
51.102	14.753
51.081	14.794
51.081	14.794
51.102	14.815
51.102	14.878
51.081	14.878
51.102	14.898
51.102	14.898
51.102	14.898
51.102	14.898
51.102	14.919
51.081	14.919
51.081	14.961
51.102	14.981
51.102	15.002
51.102	14.981
51.102	15.002
51.102	15.023
51.102	15.044
51.102	15.064
51.102	15.085
51.102	15.106
51.081	15.127
51.081	15.147
51.081	15.168
51.081	15.189
51.081	15.21
51.06	15.23
51.06	15.23
51.06	15.251
51.06	15.272
51.06	15.293
51.06	15.314
51.081	15.314
51.081	15.355
51.081	15.376
51.081	15.397
51.081	15.417
51.081	15.438
51.081	15.48
51.081	15.5
51.06	15.521
51.06	15.542
51.06	15.563
51.06	15.583
51.06	15.625
51.06	15.646
51.06	15.646
51.04	15.667
51.04	15.708
51.019	15.729
51.019	15.75
50.998	15.791
50.998	15.812
50.977	15.812
50.977	15.853
50.956	15.874
50.936	15.874
50.894	15.895
50.894	15.916
50.873	15.916
50.853	15.936
50.853	15.957
50.832	15.999
50.811	15.999
50.811	16.04
50.79	16.04
50.77	16.061
50.749	16.082
50.728	16.123
50.707	16.144
50.687	16.144
50.666	16.186
50.666	16.227
50.645	16.248
50.624	16.269
50.603	16.289
50.583	16.289
50.562	16.289
50.541	16.289
50.52	16.31
50.5	16.352
50.479	16.414
50.458	16.435
50.437	16.456
50.417	16.476
50.375	16.518
50.375	16.559
50.354	16.58
50.334	16.622
50.313	16.642
50.313	16.663
50.292	16.684
50.25	16.705
50.23	16.726
50.23	16.767
50.209	16.788
50.167	16.809
50.147	16.871
50.126	16.871
50.126	16.892
50.126	16.912
50.126	16.933
50.105	16.954
50.105	16.975
50.084	16.995
50.064	17.037
50.043	17.058
50.022	17.079
50.022	17.079
50.022	17.099
50.001	17.12
49.981	17.141
49.939	17.162
49.918	17.182
49.897	17.203
49.877	17.224
49.877	17.265
49.856	17.286
49.814	17.307
49.773	17.328
49.773	17.348
49.773	17.369
49.752	17.369
49.69	17.411
49.69	17.431
49.669	17.431
49.648	17.473
49.607	17.473
49.607	17.473
49.565	17.494
49.544	17.515
49.524	17.515
49.482	17.535
49.461	17.535
49.441	17.556
49.42	17.577
49.378	17.598
49.358	17.618
49.338	17.639
49.317	17.66
49.275	17.681
49.255	17.701
49.234	17.722
49.192	17.743
49.172	17.764
49.151	17.784
49.13	17.826
49.109	17.826
49.089	17.847
49.068	17.868
49.047	17.888
49.026	17.909
48.985	17.93
48.964	17.951
48.943	17.971
48.922	17.992
48.902	18.034
48.881	18.034
48.86	18.054
48.839	18.075
48.819	18.096
48.798	18.117
48.756	18.158
48.756	18.158
48.736	18.179
48.715	18.241
48.673	18.262
48.652	18.283
48.632	18.304
48.632	18.345
48.59	18.387
48.569	18.407
48.549	18.428
48.549	18.428
48.528	18.449
48.486	18.47
48.466	18.49
48.466	18.511
48.445	18.532
48.424	18.532
48.403	18.553
48.341	18.574
48.341	18.594
48.299	18.615
48.279	18.636
48.279	18.657
48.258	18.677
48.216	18.698
48.216	18.719
48.196	18.719
48.175	18.74
48.175	18.802
48.154	18.802
48.133	18.823
48.092	18.843
48.071	18.843
48.03	18.864
47.967	18.885
47.946	18.906
47.926	18.906
47.905	18.927
47.884	18.927
47.884	18.989
47.843	18.947
47.801	18.968
47.801	18.989
47.76	19.051
47.76	19.051
47.739	19.072
47.718	19.093
47.697	19.113
47.677	19.134
47.635	19.134
47.614	19.134
47.573	19.134
47.552	19.134
47.531	19.155
47.51	19.155
47.469	19.155
47.448	19.155
47.407	19.155
47.386	19.176
47.344	19.196
47.324	19.196
47.303	19.196
47.24	19.176
47.22	19.176
47.199	19.176
47.199	19.176
47.157	19.176
47.116	19.176
47.074	19.176
47.054	19.176
46.991	19.176
46.971	19.196
46.95	19.176
46.929	19.196
46.908	19.196
46.867	19.196
46.846	19.196
46.846	19.196
46.804	19.196
46.784	19.217
46.784	19.196
46.763	19.217
46.721	19.217
46.721	19.238
46.659	19.238
46.597	19.259
46.576	19.28
46.555	19.3
46.514	19.3
[truncated: 11,876 more rows]
