# Supplementary material for: Ant collective cognition allows for efficient navigation through disordered environments
Source: eLife. 2020 May 12;9:e55195. doi: 10.7554/eLife.55195 (PMC7332297; doi:10.7554/eLife.55195)
Supplement: Source data 2. — Format is X,Y coordinates as a function of time. Time interval between samples is 0.04 s, except for videos 1440005 and 1440011, where the time interval is 0.02 s. [file elife-55195-data2.zip › 1220002_300_load_trajectory.txt]

69.444	21.319
69.465	21.319
69.465	21.298
69.465	21.298
69.465	21.254
69.465	21.254
69.465	21.254
69.465	21.319
69.465	21.319
69.465	21.243
69.465	21.254
69.465	21.298
69.465	21.243
69.465	21.243
69.465	21.254
69.465	21.243
69.465	21.254
69.465	21.243
69.465	21.254
69.465	21.319
69.465	21.298
69.465	21.298
69.465	21.298
69.465	21.298
69.465	21.276
69.465	21.298
69.465	21.298
69.465	21.243
69.465	21.243
69.465	21.243
69.465	21.243
69.465	21.254
69.465	21.243
69.465	21.298
69.465	21.298
69.465	21.243
69.465	21.319
69.465	21.319
69.465	21.319
69.465	21.298
69.465	21.319
69.465	21.319
69.465	21.319
69.465	21.319
69.465	21.319
69.487	21.341
69.487	21.341
69.487	21.341
69.465	21.319
69.465	21.319
69.465	21.319
69.465	21.319
69.465	21.319
69.465	21.243
69.465	21.243
69.465	21.319
69.465	21.243
69.487	21.319
69.465	21.319
69.465	21.243
69.465	21.319
69.465	21.319
69.465	21.319
69.465	21.319
69.465	21.319
69.465	21.319
69.465	21.319
69.465	21.319
69.465	21.319
69.465	21.319
69.465	21.298
69.465	21.319
69.465	21.298
69.465	21.319
69.465	21.298
69.465	21.298
69.465	21.319
69.465	21.319
69.465	21.298
69.465	21.298
69.465	21.276
69.465	21.276
69.465	21.254
69.465	21.319
69.465	21.298
69.487	21.341
69.465	21.319
69.465	21.319
69.465	21.243
69.465	21.319
69.465	21.298
69.465	21.298
69.465	21.319
69.465	21.319
69.465	21.298
69.465	21.232
69.465	21.243
69.465	21.298
69.465	21.232
69.465	21.276
69.465	21.232
69.465	21.276
69.465	21.243
69.465	21.243
69.465	21.254
69.465	21.232
69.465	21.243
69.465	21.243
69.465	21.232
69.465	21.298
69.487	21.341
69.465	21.319
69.487	21.341
69.465	21.319
69.465	21.319
69.465	21.243
69.465	21.298
69.487	21.341
69.465	21.298
69.465	21.254
69.465	21.254
69.487	21.341
69.465	21.298
69.465	21.319
69.465	21.243
69.465	21.243
69.487	21.341
69.487	21.363
69.487	21.363
69.487	21.363
69.487	21.385
69.487	21.385
69.487	21.385
69.487	21.385
69.487	21.385
69.487	21.406
69.487	21.406
69.509	21.428
69.509	21.428
69.509	21.428
69.552	21.45
69.552	21.45
69.552	21.428
69.531	21.45
69.552	21.471
69.552	21.471
69.552	21.471
69.531	21.471
69.552	21.493
69.574	21.515
69.574	21.515
69.574	21.537
69.574	21.537
69.574	21.537
69.574	21.537
69.574	21.537
69.574	21.558
69.596	21.558
69.596	21.58
69.596	21.58
69.618	21.58
69.618	21.602
69.596	21.624
69.596	21.602
69.574	21.602
69.574	21.624
69.596	21.624
69.596	21.645
69.574	21.667
69.596	21.667
69.596	21.689
69.596	21.689
69.574	21.689
69.574	21.689
69.596	21.711
69.596	21.732
69.596	21.732
69.618	21.754
69.618	21.775
69.618	21.775
69.618	21.775
69.639	21.775
69.661	21.797
69.661	21.797
69.639	21.797
69.639	21.819
69.639	21.819
69.661	21.819
69.618	21.862
69.639	21.841
69.639	21.862
69.661	21.862
69.661	21.906
69.661	21.906
69.661	21.928
69.683	21.928
69.683	21.949
69.705	21.949
69.705	21.971
69.748	21.993
69.792	21.971
69.792	21.971
69.792	21.993
69.792	21.993
69.813	21.993
69.835	21.993
69.835	22.015
69.835	22.015
69.835	22.015
69.835	22.015
69.857	22.015
69.835	22.036
69.879	22.036
69.9	22.036
69.9	22.058
69.879	22.036
69.9	22.036
69.922	22.036
69.944	22.036
69.966	22.036
69.966	22.036
69.922	22.036
69.922	22.058
69.922	22.058
70.009	22.058
70.031	22.036
70.031	22.058
69.987	22.058
69.944	22.102
69.944	22.08
69.944	22.102
69.966	22.102
69.966	22.102
69.987	22.08
69.966	22.102
69.987	22.102
69.987	22.102
69.966	22.102
69.987	22.123
69.966	22.123
69.987	22.145
69.987	22.145
69.966	22.167
69.966	22.167
69.966	22.188
69.987	22.188
69.987	22.188
69.944	22.21
69.966	22.21
69.966	22.232
69.966	22.232
69.966	22.254
69.944	22.275
69.922	22.275
69.922	22.319
69.922	22.319
69.922	22.319
69.922	22.341
69.922	22.362
69.922	22.362
69.922	22.362
69.922	22.362
69.922	22.384
69.9	22.406
69.922	22.406
69.9	22.406
69.9	22.406
69.9	22.406
69.9	22.428
69.944	22.428
69.944	22.449
69.944	22.449
69.944	22.449
69.944	22.449
69.944	22.471
69.944	22.471
69.966	22.493
69.987	22.515
69.987	22.536
69.987	22.558
70.009	22.558
70.009	22.558
70.009	22.558
70.009	22.558
70.009	22.558
70.009	22.558
70.009	22.558
70.053	22.558
70.053	22.602
70.096	22.645
70.096	22.645
70.118	22.645
70.118	22.623
70.118	22.623
70.118	22.613
70.118	22.623
70.118	22.613
70.118	22.623
70.118	22.623
70.118	22.623
70.118	22.667
70.118	22.667
70.118	22.667
70.118	22.667
70.118	22.667
70.118	22.667
70.118	22.667
70.118	22.667
70.118	22.667
70.118	22.667
70.118	22.623
70.118	22.667
70.118	22.623
70.118	22.634
70.118	22.667
70.118	22.667
70.118	22.634
70.118	22.645
70.118	22.645
70.14	22.71
70.14	22.732
70.161	22.732
70.161	22.732
70.161	22.776
70.14	22.776
70.161	22.776
70.14	22.776
70.161	22.776
70.161	22.797
70.161	22.797
70.161	22.797
70.161	22.797
70.161	22.797
70.161	22.797
70.161	22.776
70.161	22.797
70.161	22.797
70.161	22.797
70.161	22.797
70.161	22.797
70.161	22.776
70.161	22.776
70.161	22.776
70.161	22.797
70.161	22.797
70.161	22.797
70.161	22.797
70.161	22.797
70.161	22.797
70.161	22.819
70.161	22.819
70.161	22.797
70.161	22.819
70.161	22.819
70.161	22.819
70.161	22.819
70.14	22.819
70.161	22.819
70.14	22.819
70.161	22.819
70.161	22.819
70.14	22.819
70.161	22.819
70.161	22.819
70.161	22.819
70.161	22.819
70.161	22.819
70.161	22.819
70.161	22.819
70.183	22.819
70.183	22.819
70.183	22.819
70.161	22.797
70.161	22.841
70.183	22.841
70.183	22.884
70.205	22.884
70.205	22.884
70.183	22.906
70.183	22.906
70.227	22.928
70.227	22.971
70.248	22.971
70.248	22.993
70.248	23.015
70.248	23.015
70.248	23.037
70.27	23.015
70.292	23.08
70.292	23.102
70.292	23.124
70.292	23.145
70.314	23.124
70.314	23.189
70.314	23.189
70.314	23.189
70.335	23.232
70.335	23.232
70.335	23.276
70.335	23.298
70.335	23.298
70.335	23.319
70.335	23.341
70.335	23.363
70.357	23.406
70.335	23.406
70.335	23.45
70.357	23.472
70.335	23.472
70.335	23.472
70.335	23.493
70.335	23.515
70.335	23.493
70.314	23.537
70.335	23.537
70.335	23.537
70.335	23.58
70.314	23.58
70.314	23.58
70.335	23.559
70.335	23.58
70.335	23.602
70.335	23.624
70.335	23.624
70.335	23.624
70.335	23.624
70.335	23.624
70.314	23.624
70.314	23.602
70.314	23.624
70.314	23.602
70.314	23.624
70.335	23.624
70.335	23.624
70.335	23.624
70.335	23.602
70.335	23.624
70.335	23.624
70.335	23.602
70.335	23.602
70.335	23.624
70.335	23.602
70.357	23.624
70.335	23.646
70.335	23.624
70.335	23.624
70.335	23.602
70.335	23.624
70.335	23.58
70.335	23.624
70.335	23.602
70.314	23.602
70.335	23.58
70.335	23.624
70.335	23.602
70.314	23.58
70.335	23.58
70.335	23.624
70.335	23.624
70.314	23.624
70.335	23.646
70.314	23.646
70.357	23.602
70.335	23.602
70.314	23.602
70.314	23.624
70.314	23.624
70.314	23.624
70.314	23.624
70.314	23.624
70.335	23.624
70.314	23.624
70.335	23.624
70.335	23.646
70.314	23.646
70.335	23.646
70.335	23.646
70.335	23.624
70.335	23.624
70.335	23.624
70.357	23.624
70.357	23.624
70.357	23.646
70.357	23.646
70.357	23.667
70.379	23.667
70.379	23.667
70.401	23.667
70.422	23.689
70.422	23.689
70.422	23.711
70.422	23.711
70.488	23.667
70.488	23.689
70.466	23.711
70.488	23.776
70.488	23.776
70.488	23.754
70.488	23.82
70.488	23.841
70.488	23.798
70.509	23.82
70.509	23.841
70.531	23.885
70.531	23.82
70.531	23.841
70.531	23.863
70.553	23.863
70.553	23.863
70.553	23.841
70.596	23.863
70.596	23.863
70.596	23.885
70.596	23.885
70.596	23.885
70.618	23.885
70.618	23.907
70.618	23.885
70.64	23.863
70.64	23.95
70.64	23.972
70.618	23.972
70.64	23.994
70.618	24.015
70.64	23.994
70.64	24.015
70.64	24.037
70.64	24.037
70.596	24.059
70.596	24.059
70.575	24.015
70.553	24.037
70.531	24.015
70.531	24.015
70.488	24.015
70.509	23.994
70.466	23.994
70.466	23.994
70.444	24.037
70.422	24.015
70.422	24.015
70.422	24.037
70.401	24.059
70.401	24.08
70.379	24.08
70.379	24.102
70.357	24.102
70.357	24.08
70.357	24.124
70.357	24.124
70.335	24.124
70.335	24.124
70.335	24.124
70.335	24.102
70.335	24.124
70.314	24.124
70.292	24.124
70.27	24.124
70.27	24.102
70.27	24.102
70.248	24.124
70.227	24.124
70.227	24.124
70.205	24.146
70.183	24.167
70.161	24.189
70.161	24.189
70.161	24.211
70.161	24.233
70.161	24.254
70.227	24.254
70.227	24.298
70.14	24.32
70.118	24.32
70.14	24.32
70.118	24.341
70.14	24.363
70.118	24.363
70.118	24.385
70.118	24.428
70.118	24.428
70.118	24.45
70.118	24.45
70.118	24.472
70.096	24.472
70.096	24.472
70.096	24.472
70.096	24.472
70.096	24.472
70.096	24.472
70.118	24.472
70.118	24.472
70.118	24.494
70.118	24.494
70.096	24.537
70.074	24.537
70.074	24.537
70.096	24.537
70.074	24.581
70.053	24.602
70.053	24.602
70.031	24.646
70.031	24.646
70.009	24.646
70.031	24.646
70.031	24.646
70.009	24.668
70.009	24.668
70.009	24.689
70.009	24.711
70.009	24.711
69.987	24.689
69.987	24.689
69.966	24.733
69.966	24.733
69.966	24.733
69.966	24.733
69.966	24.733
69.944	24.755
69.944	24.776
69.944	24.776
69.922	24.776
69.922	24.798
69.922	24.798
69.922	24.798
69.922	24.798
69.922	24.798
69.922	24.798
69.9	24.798
69.9	24.798
69.9	24.82
69.922	24.82
69.9	24.798
69.922	24.798
69.922	24.798
69.922	24.798
69.922	24.798
69.9	24.798
69.9	24.798
69.9	24.798
69.9	24.798
69.922	24.798
69.922	24.798
69.922	24.798
69.922	24.798
69.922	24.798
69.922	24.82
69.922	24.82
69.9	24.82
69.9	24.82
69.9	24.82
69.9	24.82
69.922	24.82
69.922	24.82
69.9	24.82
69.9	24.82
69.9	24.82
69.9	24.82
69.922	24.82
69.922	24.82
69.922	24.82
69.922	24.82
69.9	24.798
69.922	24.798
69.9	24.798
69.9	24.82
69.9	24.82
69.922	24.82
69.9	24.82
69.9	24.82
69.9	24.82
69.9	24.82
69.9	24.798
69.9	24.82
69.922	24.82
69.9	24.82
69.9	24.82
69.9	24.82
69.922	24.82
69.922	24.82
69.9	24.82
69.9	24.82
69.9	24.82
69.9	24.82
69.9	24.82
69.9	24.82
69.9	24.82
69.9	24.82
69.9	24.82
69.9	24.82
69.9	24.82
69.9	24.82
69.9	24.82
69.9	24.82
69.9	24.82
69.9	24.82
69.922	24.82
69.9	24.82
69.9	24.82
69.9	24.82
69.9	24.82
69.9	24.798
69.9	24.82
69.9	24.82
69.9	24.82
69.9	24.82
69.9	24.82
69.9	24.82
69.9	24.82
69.922	24.82
69.922	24.82
69.9	24.82
69.9	24.82
69.9	24.798
69.9	24.798
69.9	24.798
69.9	24.82
69.9	24.82
69.9	24.82
69.9	24.82
69.9	24.82
69.9	24.82
69.922	24.82
69.922	24.82
69.9	24.82
69.9	24.82
69.9	24.82
69.922	24.82
69.922	24.82
69.9	24.82
69.9	24.82
69.922	24.82
69.9	24.798
69.9	24.82
69.9	24.798
69.922	24.798
69.922	24.798
69.922	24.798
69.9	24.798
69.9	24.798
69.9	24.82
69.9	24.82
69.9	24.798
69.9	24.82
69.9	24.798
69.922	24.798
69.922	24.798
69.9	24.82
69.9	24.82
69.9	24.82
69.9	24.798
69.9	24.82
69.9	24.82
69.9	24.82
69.922	24.82
69.9	24.82
69.922	24.82
69.9	24.82
69.9	24.82
69.9	24.82
69.9	24.82
69.9	24.82
69.922	24.82
69.922	24.82
69.9	24.82
69.9	24.82
69.9	24.82
69.9	24.82
69.9	24.82
69.9	24.82
69.9	24.82
69.9	24.82
69.9	24.82
69.9	24.82
69.9	24.82
69.9	24.82
69.9	24.82
69.9	24.82
69.9	24.82
69.9	24.82
69.9	24.82
69.9	24.82
69.9	24.82
69.9	24.82
69.9	24.82
69.9	24.82
69.9	24.82
69.9	24.82
69.9	24.82
69.9	24.82
69.9	24.82
69.9	24.798
69.9	24.798
69.9	24.798
69.9	24.798
69.9	24.798
69.9	24.798
69.9	24.798
69.9	24.798
69.9	24.798
69.9	24.798
69.9	24.798
69.9	24.798
69.922	24.798
69.9	24.798
69.9	24.798
69.9	24.798
69.9	24.798
69.9	24.798
69.9	24.798
69.9	24.798
69.9	24.798
69.9	24.798
69.9	24.798
69.922	24.798
69.9	24.798
69.922	24.798
69.9	24.798
69.9	24.798
69.922	24.82
69.922	24.82
69.922	24.82
69.922	24.842
69.944	24.842
69.944	24.842
69.944	24.863
69.944	24.885
69.944	24.885
69.944	24.885
69.966	24.907
69.966	24.907
69.966	24.885
69.966	24.907
69.987	24.907
69.987	24.95
69.987	24.95
70.009	24.95
70.009	24.95
70.009	24.972
70.009	24.972
70.009	25.016
70.009	25.016
69.987	25.037
69.987	25.059
69.966	25.081
69.966	25.081
69.966	25.103
69.966	25.124
69.966	25.146
69.944	25.168
69.944	25.19
69.922	25.211
69.9	25.211
69.922	25.255
69.9	25.277
69.9	25.277
69.879	25.277
69.857	25.298
69.857	25.32
69.857	25.342
69.857	25.364
69.857	25.364
69.835	25.385
69.813	25.429
69.813	25.472
69.792	25.494
69.77	25.494
69.748	25.538
69.77	25.538
69.748	25.581
69.726	25.581
69.705	25.559
69.683	25.603
69.661	25.603
69.661	25.603
69.661	25.603
69.661	25.625
69.661	25.646
69.639	25.668
69.596	25.668
69.574	25.668
69.552	25.712
69.531	25.712
69.531	25.712
69.509	25.733
69.487	25.777
69.487	25.777
69.465	25.777
69.465	25.799
69.444	25.799
69.444	25.842
69.444	25.864
69.422	25.864
69.4	25.885
69.4	25.907
69.378	25.907
69.378	25.907
69.313	25.929
69.313	25.972
69.291	25.929
69.291	25.929
69.27	25.951
69.248	25.951
69.226	25.972
69.204	25.994
69.204	25.994
69.161	26.016
69.161	26.038
69.161	26.038
69.139	26.081
69.117	26.081
69.117	26.103
69.074	26.146
69.052	26.125
69.052	26.125
69.03	26.125
68.987	26.125
69.009	26.146
68.987	26.146
68.965	26.146
68.965	26.146
68.965	26.146
68.943	26.168
68.987	26.146
68.965	26.146
68.943	26.168
68.943	26.146
68.965	26.146
68.987	26.146
68.943	26.125
68.878	26.125
68.856	26.125
68.835	26.168
68.835	26.146
68.835	26.146
68.813	26.19
68.791	26.19
68.77	26.168
68.748	26.19
68.704	26.212
68.704	26.233
68.683	26.255
68.661	26.233
68.639	26.233
68.639	26.233
68.617	26.255
68.574	26.277
68.574	26.277
68.552	26.255
68.552	26.255
68.53	26.299
68.509	26.277
68.465	26.299
68.465	26.299
68.465	26.299
68.443	26.32
68.378	26.299
68.4	26.32
68.378	26.299
68.356	26.299
68.335	26.299
68.335	26.32
68.313	26.32
68.313	26.32
68.291	26.342
68.269	26.32
68.226	26.342
68.226	26.364
68.226	26.364
68.204	26.364
68.161	26.386
68.139	26.386
68.117	26.407
68.117	26.451
68.117	26.451
68.117	26.429
68.074	26.451
68.074	26.473
68.074	26.451
68.052	26.473
68.03	26.516
68.008	26.516
68.008	26.516
67.987	26.538
67.987	26.538
67.987	26.516
67.987	26.516
67.987	26.538
67.965	26.538
67.965	26.56
67.965	26.56
67.965	26.56
67.965	26.56
67.965	26.56
67.943	26.56
67.965	26.538
67.965	26.538
67.965	26.538
67.965	26.538
67.943	26.516
67.943	26.516
67.943	26.516
67.943	26.494
67.943	26.494
67.943	26.494
67.943	26.473
67.943	26.473
67.943	26.473
67.943	26.473
67.943	26.473
67.943	26.451
67.943	26.451
67.965	26.429
67.965	26.407
67.987	26.386
67.987	26.364
67.987	26.342
68.008	26.342
68.008	26.32
68.008	26.299
68.008	26.277
68.008	26.277
68.03	26.255
68.03	26.233
68.03	26.212
68.03	26.212
68.052	26.168
68.052	26.168
68.052	26.146
68.074	26.125
68.074	26.103
68.074	26.103
68.074	26.081
68.074	26.038
68.074	26.016
68.074	26.016
68.074	25.994
68.074	25.951
68.095	25.929
68.095	25.885
68.095	25.885
68.095	25.864
68.095	25.842
68.095	25.82
68.095	25.82
68.095	25.799
68.095	25.755
68.095	25.733
68.095	25.69
68.095	25.69
68.095	25.69
68.095	25.668
68.095	25.625
68.095	25.603
68.074	25.581
68.052	25.581
68.03	25.559
68.03	25.538
68.008	25.494
68.008	25.494
67.987	25.451
67.987	25.451
67.987	25.451
67.987	25.407
67.965	25.385
67.965	25.385
67.921	25.385
67.9	25.342
67.878	25.32
67.856	25.32
67.856	25.32
67.834	25.298
67.791	25.277
67.769	25.277
67.747	25.255
67.747	25.233
67.726	25.211
67.704	25.19
67.704	25.146
67.682	25.124
67.682	25.124
67.682	25.081
67.682	25.059
67.66	25.037
67.66	24.994
67.66	24.972
67.66	24.929
67.66	24.929
67.639	24.907
67.639	24.885
67.639	24.863
67.639	24.863
67.617	24.842
67.617	24.842
67.617	24.842
67.595	24.842
67.595	24.82
67.573	24.82
67.552	24.798
67.53	24.776
67.508	24.755
67.508	24.733
67.508	24.711
67.486	24.711
67.465	24.689
67.465	24.689
67.465	24.689
67.465	24.689
67.465	24.689
67.465	24.689
67.465	24.689
67.465	24.689
67.465	24.689
67.465	24.689
67.465	24.689
67.465	24.689
67.465	24.689
67.465	24.689
67.465	24.689
67.465	24.689
67.465	24.689
67.465	24.689
67.465	24.689
67.465	24.689
67.465	24.668
67.443	24.668
67.443	24.668
67.443	24.668
67.443	24.668
67.443	24.668
67.443	24.668
67.443	24.668
67.443	24.668
67.443	24.668
67.443	24.668
67.443	24.668
67.443	24.668
67.443	24.689
67.443	24.689
67.443	24.689
67.443	24.689
67.443	24.689
67.443	24.689
67.443	24.689
67.443	24.689
67.443	24.689
67.443	24.689
67.443	24.689
67.443	24.689
67.443	24.689
67.443	24.689
67.443	24.689
67.443	24.689
67.443	24.689
67.443	24.689
67.443	24.689
67.443	24.689
67.443	24.689
67.443	24.689
67.443	24.668
67.443	24.689
67.443	24.689
67.443	24.689
67.443	24.689
67.443	24.689
67.443	24.689
67.443	24.689
67.465	24.689
67.443	24.689
67.443	24.689
67.443	24.689
67.443	24.668
67.443	24.689
67.443	24.689
67.443	24.689
67.443	24.668
67.443	24.668
67.443	24.689
67.443	24.689
67.443	24.668
67.443	24.668
67.443	24.668
67.443	24.668
67.443	24.668
67.443	24.668
67.443	24.668
67.443	24.668
67.443	24.668
67.443	24.668
67.443	24.668
67.443	24.668
67.443	24.668
67.443	24.668
67.443	24.668
67.443	24.646
67.443	24.646
67.443	24.668
67.465	24.668
67.465	24.668
67.465	24.668
67.465	24.668
67.465	24.646
67.465	24.668
67.443	24.668
67.443	24.668
67.443	24.668
67.443	24.668
67.443	24.668
67.443	24.668
67.443	24.668
67.443	24.668
67.443	24.668
67.465	24.668
67.465	24.668
67.443	24.668
67.443	24.668
67.443	24.668
67.443	24.668
67.443	24.646
67.443	24.646
67.443	24.646
67.443	24.646
67.443	24.646
67.443	24.646
67.465	24.646
67.465	24.646
67.443	24.646
67.443	24.646
67.465	24.668
67.465	24.646
67.443	24.646
67.443	24.646
67.443	24.646
67.443	24.646
67.443	24.646
67.443	24.668
67.443	24.646
67.443	24.646
67.443	24.646
67.443	24.646
67.443	24.646
67.443	24.646
67.443	24.646
67.443	24.646
67.443	24.646
67.443	24.646
67.443	24.646
67.443	24.646
67.465	24.646
67.465	24.646
67.465	24.646
67.465	24.646
67.465	24.646
67.443	24.646
67.443	24.646
67.443	24.646
67.443	24.646
67.443	24.646
67.443	24.646
67.443	24.646
67.443	24.646
67.443	24.646
67.443	24.646
67.443	24.646
67.443	24.646
67.443	24.646
67.443	24.646
67.443	24.646
67.443	24.646
67.443	24.646
67.443	24.646
67.443	24.646
67.443	24.646
67.443	24.646
67.443	24.646
67.443	24.646
67.443	24.646
67.443	24.646
67.443	24.646
67.443	24.646
67.443	24.646
67.443	24.646
67.443	24.646
67.443	24.646
67.443	24.646
67.443	24.646
67.443	24.646
67.465	24.646
67.443	24.646
67.465	24.646
67.443	24.646
67.443	24.646
67.443	24.646
67.443	24.646
67.443	24.646
67.443	24.646
67.443	24.646
67.443	24.646
67.443	24.646
67.465	24.646
67.465	24.646
67.465	24.646
67.465	24.646
67.443	24.646
67.443	24.646
67.443	24.646
67.443	24.646
67.443	24.646
67.443	24.646
67.443	24.646
67.443	24.646
67.443	24.646
67.443	24.646
67.443	24.646
67.443	24.646
67.443	24.646
67.465	24.646
67.465	24.646
67.443	24.646
67.443	24.646
67.443	24.646
67.443	24.646
67.443	24.646
67.443	24.646
67.465	24.646
67.465	24.646
67.465	24.646
67.465	24.646
67.443	24.646
67.443	24.646
67.465	24.646
67.465	24.646
67.465	24.646
67.465	24.646
67.465	24.646
67.465	24.646
67.465	24.646
67.465	24.646
67.465	24.646
67.465	24.646
67.465	24.668
67.465	24.646
67.465	24.668
67.443	24.668
67.443	24.646
67.443	24.646
67.443	24.646
67.443	24.646
67.443	24.646
67.465	24.646
67.465	24.646
67.465	24.646
67.465	24.646
67.465	24.646
67.465	24.646
67.443	24.646
67.443	24.646
67.443	24.646
67.443	24.646
67.443	24.646
67.443	24.668
67.443	24.668
67.443	24.646
67.443	24.646
67.443	24.668
67.443	24.668
67.443	24.668
67.443	24.668
67.443	24.646
67.443	24.646
67.443	24.646
67.443	24.646
67.443	24.646
67.443	24.646
67.443	24.646
67.465	24.646
67.465	24.646
67.465	24.646
67.465	24.646
67.465	24.646
67.465	24.646
67.465	24.646
67.465	24.646
67.465	24.646
67.443	24.624
67.443	24.624
67.443	24.646
67.443	24.646
67.443	24.668
67.443	24.668
67.443	24.668
67.443	24.668
67.443	24.646
67.443	24.668
67.443	24.668
67.443	24.646
67.443	24.646
67.443	24.646
67.443	24.646
67.443	24.646
67.443	24.668
67.443	24.668
67.443	24.668
67.443	24.646
67.443	24.646
67.443	24.689
67.465	24.668
67.486	24.668
67.486	24.668
67.486	24.668
67.465	24.668
67.465	24.668
67.421	24.646
67.443	24.646
67.421	24.668
67.421	24.668
67.421	24.668
67.465	24.668
67.465	24.689
67.465	24.668
67.465	24.689
67.465	24.689
67.465	24.689
67.465	24.689
67.486	24.689
67.486	24.689
67.508	24.711
67.508	24.711
67.508	24.711
67.508	24.733
67.508	24.733
67.53	24.733
67.53	24.733
67.552	24.755
67.552	24.776
67.573	24.776
67.552	24.776
67.573	24.776
67.595	24.776
67.595	24.798
67.595	24.798
67.595	24.798
67.595	24.798
67.595	24.798
67.595	24.82
67.595	24.82
67.595	24.82
67.617	24.82
67.617	24.82
67.617	24.82
67.617	24.82
67.639	24.842
67.617	24.82
67.639	24.842
67.617	24.82
67.639	24.842
67.639	24.842
67.639	24.842
67.639	24.842
67.639	24.842
67.639	24.842
67.639	24.842
67.639	24.842
67.639	24.842
67.639	24.842
67.617	24.842
67.617	24.863
67.595	24.863
67.573	24.863
67.573	24.842
67.552	24.842
67.552	24.842
67.552	24.842
67.53	24.842
67.53	24.82
67.53	24.842
67.53	24.842
67.552	24.842
67.53	24.842
67.53	24.842
67.53	24.82
67.552	24.82
67.573	24.798
67.573	24.798
67.573	24.798
67.573	24.798
67.573	24.798
67.573	24.798
67.573	24.798
67.573	24.82
67.573	24.798
67.573	24.82
67.573	24.798
67.595	24.82
67.617	24.798
67.595	24.798
67.595	24.798
67.595	24.798
67.617	24.798
67.595	24.798
67.617	24.798
67.617	24.798
67.617	24.798
67.595	24.798
67.595	24.798
67.595	24.798
67.617	24.798
67.66	24.798
67.617	24.798
67.617	24.82
67.639	24.798
67.617	24.798
67.595	24.798
67.617	24.798
67.595	24.798
67.595	24.798
67.595	24.798
67.595	24.798
67.595	24.798
67.595	24.798
67.639	24.798
67.639	24.798
67.617	24.798
67.617	24.798
67.617	24.798
67.595	24.798
67.595	24.798
67.595	24.798
67.573	24.776
67.573	24.776
67.573	24.776
67.573	24.776
67.573	24.776
67.573	24.776
67.573	24.776
67.573	24.776
67.552	24.798
67.552	24.798
67.552	24.798
67.573	24.798
67.552	24.798
67.552	24.82
67.552	24.82
67.573	24.842
67.573	24.82
67.595	24.842
67.595	24.842
67.573	24.842
67.595	24.863
67.573	24.863
67.552	24.863
67.53	24.885
67.552	24.885
67.552	24.885
67.53	24.907
67.53	24.929
67.508	24.95
67.486	24.907
67.508	24.95
67.508	24.972
67.486	24.972
67.486	24.972
67.465	24.994
67.465	24.994
67.443	25.016
67.465	25.016
67.465	25.037
67.465	25.037
67.465	25.037
67.465	25.059
67.465	25.081
67.465	25.081
67.465	25.081
67.465	25.103
67.465	25.103
67.465	25.124
67.486	25.124
67.486	25.124
67.486	25.168
67.486	25.168
67.508	25.19
67.53	25.211
67.53	25.211
67.508	25.211
67.53	25.233
67.552	25.255
67.552	25.277
67.573	25.277
67.595	25.277
67.617	25.298
67.617	25.342
67.617	25.32
67.617	25.342
67.639	25.342
67.639	25.364
67.639	25.407
67.639	25.407
67.66	25.407
67.682	25.429
67.66	25.429
67.682	25.451
67.682	25.451
67.704	25.451
67.704	25.472
67.704	25.494
67.726	25.494
67.747	25.538
67.769	25.559
67.747	25.581
67.769	25.581
67.769	25.625
67.769	25.625
67.769	25.625
67.769	25.625
67.769	25.646
67.769	25.668
67.747	25.69
67.813	25.712
67.813	25.733
67.813	25.733
67.813	25.755
67.813	25.777
67.813	25.82
67.813	25.82
67.834	25.82
67.813	25.82
67.769	25.842
67.791	25.885
67.791	25.885
67.813	25.929
67.813	25.929
67.813	25.929
67.834	25.951
67.813	25.972
67.813	25.994
67.834	26.016
67.834	26.038
67.813	26.059
67.813	26.059
67.834	26.081
67.813	26.103
67.791	26.125
67.791	26.146
67.769	26.168
67.813	26.19
67.791	26.212
67.791	26.212
67.769	26.212
67.769	26.233
67.834	26.277
67.813	26.277
67.813	26.299
67.813	26.299
67.813	26.342
67.813	26.342
67.813	26.364
67.769	26.364
67.769	26.386
67.769	26.407
67.747	26.407
67.769	26.429
67.769	26.451
67.769	26.451
67.769	26.473
67.726	26.473
67.704	26.494
67.704	26.516
67.704	26.516
67.682	26.538
67.682	26.56
67.682	26.56
67.682	26.581
67.682	26.603
67.639	26.603
67.639	26.603
67.639	26.603
67.639	26.647
67.639	26.647
67.639	26.668
67.639	26.668
67.617	26.69
67.617	26.712
67.617	26.734
67.617	26.734
67.617	26.734
67.617	26.734
67.617	26.755
67.617	26.777
67.573	26.799
67.573	26.799
67.573	26.799
67.552	26.799
67.552	26.799
67.552	26.842
67.53	26.842
67.552	26.842
67.53	26.886
67.53	26.886
67.53	26.929
67.508	26.908
67.508	26.908
67.486	26.908
67.53	26.929
67.508	26.929
67.486	26.886
67.486	26.908
67.486	26.929
67.465	26.929
67.465	26.951
67.443	26.973
67.465	27.016
67.465	26.995
67.443	26.995
67.421	27.016
67.421	27.038
67.399	27.06
67.378	27.082
67.378	27.06
67.356	27.082
67.356	27.103
67.356	27.125
67.334	27.125
67.334	27.147
67.334	27.169
67.291	27.169
67.269	27.256
67.247	27.234
67.269	27.256
67.226	27.234
67.226	27.256
67.226	27.277
67.204	27.256
67.182	27.256
67.182	27.256
67.182	27.277
67.16	27.299
67.16	27.321
67.117	27.343
67.095	27.364
67.073	27.386
67.117	27.364
67.095	27.364
67.095	27.375
67.095	27.386
67.073	27.484
67.073	27.495
67.052	27.495
67.03	27.495
67.008	27.473
67.008	27.495
66.986	27.517
66.986	27.517
66.986	27.517
66.965	27.517
66.943	27.517
66.921	27.56
66.899	27.56
66.921	27.582
66.899	27.582
66.878	27.604
66.878	27.669
66.856	27.647
66.834	27.647
66.791	27.625
66.747	27.625
66.747	27.647
66.747	27.69
66.725	27.669
66.725	27.669
66.704	27.669
66.682	27.669
66.704	27.669
66.704	27.712
66.638	27.69
66.638	27.69
66.638	27.69
66.617	27.669
66.595	27.69
66.595	27.712
66.573	27.69
66.573	27.69
66.53	27.734
66.53	27.756
66.53	27.734
66.53	27.734
66.508	27.734
66.508	27.712
66.464	27.734
66.443	27.734
66.443	27.756
66.399	27.756
66.356	27.756
66.334	27.756
66.312	27.777
66.247	27.777
66.247	27.777
66.225	27.777
66.225	27.756
66.182	27.756
66.203	27.756
66.138	27.756
66.116	27.777
66.095	27.777
66.051	27.756
66.008	27.712
65.986	27.712
65.964	27.734
65.964	27.734
65.942	27.734
65.921	27.734
65.877	27.734
65.855	27.734
65.855	27.712
65.834	27.712
65.79	27.734
65.768	27.734
65.747	27.712
65.725	27.712
65.725	27.734
65.66	27.734
65.681	27.712
65.638	27.69
65.616	27.712
65.616	27.712
65.573	27.69
65.551	27.69
65.529	27.69
65.507	27.669
65.507	27.669
65.464	27.669
65.464	27.669
65.442	27.669
65.442	27.669
65.421	27.669
65.399	27.669
65.399	27.669
65.355	27.669
65.355	27.647
65.334	27.647
65.29	27.669
65.268	27.647
65.247	27.647
65.225	27.625
65.203	27.625
65.203	27.625
65.181	27.625
65.181	27.604
65.16	27.625
65.116	27.604
65.094	27.582
65.094	27.582
65.051	27.582
65.051	27.582
65.029	27.56
65.007	27.538
65.007	27.582
64.986	27.538
64.986	27.538
64.986	27.538
64.942	27.538
64.899	27.517
64.855	27.538
64.833	27.517
64.833	27.517
64.812	27.495
64.79	27.495
64.768	27.495
64.725	27.495
64.703	27.495
64.681	27.495
64.681	27.473
64.638	27.43
64.616	27.43
64.572	27.43
64.551	27.43
64.485	27.408
64.464	27.386
64.442	27.364
64.42	27.364
64.377	27.364
64.377	27.321
64.333	27.343
64.29	27.321
64.268	27.299
64.268	27.277
64.246	27.256
64.224	27.234
64.181	27.212
64.159	27.19
64.137	27.169
64.116	27.147
64.094	27.147
64.05	27.125
64.029	27.082
64.007	27.06
63.985	27.06
63.942	27.038
63.942	26.995
63.898	26.995
63.876	26.951
63.833	26.929
63.833	26.908
63.811	26.908
63.789	26.908
63.789	26.886
63.746	26.842
63.746	26.842
63.702	26.799
63.681	26.799
63.659	26.799
63.637	26.777
63.594	26.777
63.572	26.755
63.55	26.734
63.55	26.712
63.529	26.712
63.529	26.69
63.507	26.668
63.463	26.668
63.442	26.668
63.42	26.625
63.376	26.603
63.376	26.603
63.333	26.581
63.311	26.516
63.289	26.516
63.289	26.494
63.268	26.494
63.246	26.451
63.224	26.451
63.202	26.429
63.202	26.386
63.181	26.386
63.159	26.386
63.137	26.342
63.115	26.32
63.094	26.299
63.072	26.277
63.05	26.277
63.028	26.255
63.007	26.255
63.007	26.233
62.985	26.233
62.963	26.233
62.941	26.233
62.92	26.212
62.898	26.212
62.876	26.212
62.854	26.212
62.833	26.19
62.833	26.19
62.767	26.168
62.767	26.146
62.746	26.146
62.746	26.125
62.702	26.103
62.68	26.103
62.68	26.081
62.659	26.059
62.637	26.059
62.637	26.059
62.615	26.016
62.593	25.994
62.572	25.994
62.572	25.994
62.528	25.951
62.528	25.929
62.506	25.907
62.485	25.907
62.485	25.885
62.441	25.885
62.419	25.885
62.419	25.864
62.398	25.842
62.354	25.82
62.354	25.82
62.376	25.799
62.311	25.777
62.311	25.777
62.311	25.755
62.311	25.712
62.311	25.712
62.289	25.712
62.289	25.712
62.224	25.69
62.224	25.668
62.224	25.646
62.18	25.646
62.18	25.625
62.158	25.603
62.137	25.581
62.137	25.559
62.115	25.559
62.093	25.516
62.093	25.516
62.071	25.494
62.028	25.494
62.028	25.494
62.05	25.472
62.006	25.451
[truncated: 23,706 more rows]
