# Supplementary material for: Ant collective cognition allows for efficient navigation through disordered environments
Source: eLife. 2020 May 12;9:e55195. doi: 10.7554/eLife.55195 (PMC7332297; doi:10.7554/eLife.55195)
Supplement: Source data 2. — Format is X,Y coordinates as a function of time. Time interval between samples is 0.04 s, except for videos 1440005 and 1440011, where the time interval is 0.02 s. [file elife-55195-data2.zip › 1220004_300_load_trajectory.txt]

69.07	23.121
69.092	23.121
69.092	23.099
69.092	23.056
69.07	23.034
69.07	23.012
69.07	23.012
69.07	23.012
69.092	22.968
69.092	22.968
69.07	22.946
69.07	22.946
69.048	22.946
69.048	22.924
69.026	22.924
69.004	22.924
68.982	22.902
68.939	22.902
68.961	22.902
68.939	22.836
68.917	22.836
68.895	22.836
68.873	22.836
68.851	22.836
68.851	22.836
68.829	22.836
68.807	22.836
68.807	22.792
68.763	22.814
68.741	22.814
68.719	22.814
68.632	22.814
68.61	22.814
68.61	22.814
68.566	22.814
68.544	22.814
68.522	22.814
68.5	22.814
68.5	22.814
68.456	22.814
68.412	22.814
68.412	22.814
68.39	22.814
68.346	22.814
68.346	22.814
68.303	22.792
68.281	22.77
68.237	22.77
68.215	22.749
68.193	22.727
68.171	22.727
68.149	22.727
68.149	22.727
68.127	22.727
68.105	22.727
68.061	22.727
68.018	22.727
68.018	22.705
67.974	22.705
67.93	22.705
67.886	22.705
67.842	22.683
67.842	22.661
67.82	22.661
67.776	22.661
67.754	22.639
67.711	22.639
67.689	22.661
67.645	22.639
67.623	22.639
67.579	22.639
67.557	22.617
67.535	22.617
67.491	22.617
67.447	22.617
67.425	22.617
67.404	22.595
67.382	22.595
67.338	22.617
67.294	22.617
67.25	22.617
67.25	22.595
67.206	22.617
67.206	22.595
67.118	22.595
67.075	22.573
67.053	22.573
67.009	22.573
66.965	22.573
66.965	22.573
66.921	22.595
66.877	22.617
66.855	22.617
66.79	22.639
66.79	22.617
66.724	22.617
66.702	22.617
66.68	22.617
66.636	22.595
66.592	22.595
66.592	22.595
66.548	22.595
66.504	22.595
66.483	22.595
66.461	22.595
66.395	22.573
66.351	22.573
66.329	22.551
66.307	22.551
66.263	22.551
66.241	22.529
66.219	22.507
66.198	22.507
66.154	22.485
66.088	22.463
66.088	22.463
66.066	22.463
66.044	22.442
66.044	22.442
66	22.442
65.978	22.42
65.891	22.398
65.869	22.376
65.869	22.376
65.825	22.332
65.803	22.31
65.759	22.288
65.737	22.288
65.715	22.266
65.671	22.244
65.649	22.222
65.627	22.222
65.562	22.222
65.54	22.222
65.54	22.233
65.496	22.156
65.43	22.135
65.408	22.135
65.386	22.113
65.342	22.113
65.32	22.113
65.277	22.091
65.233	22.069
65.233	22.069
65.189	22.047
65.145	22.025
65.123	22.003
65.079	22.003
65.013	22.003
64.97	22.003
64.948	21.959
64.904	21.937
64.882	21.959
64.816	21.959
64.816	21.937
64.772	21.937
64.728	21.937
64.684	21.937
64.663	21.915
64.597	21.915
64.575	21.893
64.531	21.893
64.487	21.849
64.421	21.828
64.399	21.828
64.356	21.828
64.312	21.828
64.29	21.828
64.246	21.828
64.202	21.828
64.136	21.828
64.092	21.828
64.049	21.828
64.005	21.828
63.961	21.806
63.939	21.806
63.895	21.806
63.851	21.784
63.785	21.762
63.72	21.74
63.676	21.74
63.654	21.718
63.61	21.674
63.544	21.652
63.522	21.608
63.478	21.608
63.435	21.586
63.413	21.586
63.435	21.564
63.413	21.564
63.413	21.542
63.435	21.542
63.435	21.542
63.435	21.542
63.435	21.521
63.413	21.477
63.391	21.433
63.391	21.433
63.391	21.411
63.391	21.389
63.391	21.389
63.391	21.345
63.391	21.323
63.391	21.301
63.369	21.279
63.369	21.257
63.369	21.235
63.369	21.214
63.347	21.192
63.369	21.148
63.347	21.06
63.347	21.06
63.347	21.06
63.325	21.016
63.325	21.016
63.325	20.972
63.303	20.928
63.281	20.928
63.281	20.907
63.259	20.885
63.259	20.819
63.259	20.797
63.237	20.731
63.215	20.731
63.215	20.709
63.193	20.687
63.149	20.687
63.106	20.643
63.106	20.621
63.084	20.6
63.062	20.578
63.062	20.578
63.018	20.556
63.018	20.512
62.996	20.468
62.974	20.446
62.952	20.424
62.908	20.38
62.886	20.358
62.886	20.358
62.864	20.325
62.864	20.325
62.842	20.293
62.842	20.293
62.821	20.271
62.821	20.271
62.821	20.26
62.777	20.271
62.777	20.271
62.777	20.271
62.777	20.227
62.733	20.205
62.733	20.205
62.755	20.205
62.733	20.205
62.733	20.205
62.711	20.205
62.711	20.183
62.733	20.183
62.711	20.183
62.755	20.183
62.755	20.161
62.755	20.15
62.733	20.106
62.733	20.106
62.711	20.062
62.711	20.062
62.711	20.051
62.733	20.051
62.733	20.051
62.733	20.029
62.755	20.029
62.777	20.029
62.777	19.986
62.821	19.986
62.821	19.964
62.821	19.92
62.842	19.92
62.842	19.92
62.842	19.898
62.842	19.832
62.842	19.832
62.842	19.788
62.842	19.722
62.842	19.722
62.842	19.7
62.864	19.722
62.864	19.7
62.864	19.7
62.864	19.657
62.864	19.635
62.886	19.635
62.886	19.635
62.886	19.635
62.886	19.613
62.908	19.569
62.908	19.569
62.93	19.547
62.93	19.525
62.952	19.525
62.93	19.481
62.952	19.459
62.952	19.459
62.952	19.437
62.952	19.437
62.996	19.393
62.996	19.372
62.996	19.328
62.996	19.328
62.974	19.284
62.996	19.262
62.996	19.24
62.996	19.218
62.996	19.196
62.996	19.174
62.974	19.174
62.974	19.152
62.974	19.13
62.996	19.13
62.996	19.108
62.996	19.086
62.996	19.086
62.974	19.086
62.974	19.065
62.974	19.043
62.974	19.021
62.974	18.999
62.974	18.999
62.974	18.977
62.974	18.977
62.974	18.955
62.974	18.933
62.974	18.911
62.952	18.889
62.952	18.867
62.952	18.867
62.952	18.845
62.952	18.823
62.974	18.801
62.974	18.801
62.974	18.758
62.952	18.736
62.93	18.714
62.93	18.714
62.93	18.692
62.93	18.67
62.93	18.648
62.908	18.604
62.886	18.582
62.886	18.538
62.864	18.538
62.886	18.538
62.886	18.516
62.886	18.516
62.864	18.472
62.864	18.472
62.842	18.429
62.842	18.407
62.842	18.385
62.842	18.385
62.864	18.385
62.864	18.363
62.864	18.363
62.864	18.341
62.842	18.275
62.864	18.209
62.864	18.209
62.864	18.187
62.842	18.187
62.842	18.165
62.842	18.165
62.842	18.144
62.821	18.1
62.821	18.056
62.821	18.056
62.821	18.034
62.821	18.034
62.821	18.012
62.821	18.012
62.777	17.968
62.799	17.968
62.755	17.924
62.733	17.902
62.733	17.902
62.733	17.88
62.711	17.859
62.689	17.837
62.667	17.815
62.667	17.815
62.645	17.771
62.645	17.749
62.645	17.727
62.623	17.705
62.601	17.683
62.601	17.683
62.623	17.683
62.623	17.639
62.601	17.617
62.601	17.595
62.623	17.573
62.623	17.53
62.645	17.508
62.645	17.508
62.645	17.508
62.667	17.486
62.645	17.464
62.667	17.464
62.689	17.398
62.689	17.376
62.667	17.354
62.689	17.354
62.733	17.332
62.711	17.332
62.711	17.31
62.733	17.266
62.755	17.223
62.777	17.179
62.799	17.157
62.799	17.157
62.799	17.113
62.777	17.091
62.755	17.025
62.755	17.025
62.755	17.003
62.755	16.938
62.755	16.894
62.755	16.894
62.755	16.85
62.777	16.828
62.733	16.806
62.711	16.806
62.711	16.784
62.689	16.74
62.667	16.718
62.645	16.696
62.623	16.674
62.601	16.631
62.601	16.631
62.623	16.609
62.579	16.609
62.579	16.565
62.579	16.543
62.579	16.543
62.579	16.499
62.557	16.433
62.535	16.455
62.514	16.433
62.47	16.433
62.47	16.389
62.47	16.389
62.426	16.389
62.404	16.389
62.382	16.302
62.382	16.324
62.382	16.28
62.338	16.258
62.294	16.236
62.272	16.236
62.272	16.236
62.272	16.192
62.25	16.17
62.228	16.148
62.228	16.104
62.228	16.082
62.185	16.06
62.228	16.038
62.228	15.995
62.185	15.973
62.163	15.973
62.163	15.929
62.141	15.929
62.097	15.907
62.075	15.885
62.053	15.841
62.031	15.863
62.009	15.841
61.987	15.841
61.965	15.797
61.965	15.797
61.9	15.775
61.9	15.775
61.9	15.731
61.856	15.71
61.856	15.688
61.812	15.688
61.79	15.644
61.79	15.666
61.768	15.622
61.68	15.622
61.68	15.6
61.702	15.6
61.702	15.6
61.702	15.556
61.658	15.512
61.571	15.446
61.593	15.446
61.549	15.446
61.549	15.403
61.549	15.381
61.549	15.381
61.527	15.359
61.505	15.337
61.505	15.315
61.483	15.293
61.461	15.293
61.461	15.271
61.439	15.249
61.395	15.227
61.351	15.161
61.307	15.161
61.264	15.139
61.242	15.117
61.22	15.117
61.22	15.074
61.176	15.052
61.154	15.008
61.11	14.964
61.066	14.964
61.088	14.964
61.044	14.942
61.066	14.92
61.066	14.876
61.11	14.81
61.022	14.81
61.022	14.789
61.022	14.767
60.979	14.745
61	14.723
60.957	14.723
60.935	14.701
60.891	14.701
60.869	14.679
60.847	14.679
60.847	14.657
60.803	14.657
60.759	14.657
60.737	14.635
60.715	14.635
60.672	14.591
60.65	14.591
60.628	14.591
60.628	14.569
60.606	14.547
60.562	14.525
60.562	14.525
60.54	14.503
60.496	14.482
60.496	14.438
60.452	14.394
60.43	14.394
60.408	14.372
60.386	14.35
60.386	14.328
60.365	14.306
60.365	14.284
60.343	14.262
60.343	14.218
60.343	14.175
60.343	14.153
60.343	14.131
60.365	14.109
60.343	14.087
60.365	14.065
60.365	14.021
60.365	13.977
60.365	13.955
60.365	13.933
60.365	13.911
60.365	13.868
60.365	13.846
60.365	13.824
60.343	13.802
60.321	13.758
60.299	13.714
60.299	13.714
60.277	13.67
60.255	13.648
60.233	13.626
60.211	13.582
60.189	13.582
60.189	13.561
60.167	13.517
60.167	13.473
60.167	13.473
60.145	13.451
60.123	13.429
60.123	13.385
60.101	13.385
60.101	13.385
60.101	13.341
60.101	13.341
60.079	13.341
60.058	13.341
60.058	13.319
60.036	13.319
60.036	13.297
60.036	13.297
60.036	13.297
60.036	13.297
60.014	13.297
59.97	13.297
59.948	13.297
59.926	13.297
59.904	13.275
59.904	13.275
59.882	13.275
59.86	13.254
59.816	13.254
59.772	13.21
59.729	13.21
59.707	13.166
59.685	13.166
59.641	13.166
59.597	13.166
59.575	13.166
59.553	13.144
59.531	13.144
59.509	13.122
59.487	13.122
59.465	13.122
59.422	13.122
59.422	13.1
59.4	13.078
59.378	13.1
59.356	13.1
59.334	13.122
59.29	13.122
59.268	13.122
59.202	13.122
59.202	13.122
59.18	13.1
59.158	13.1
59.158	13.1
59.137	13.1
59.137	13.1
59.115	13.1
59.115	13.1
59.093	13.056
59.071	13.034
59.071	12.99
59.049	12.968
59.027	12.968
59.005	12.968
59.005	12.947
59.005	12.925
58.961	12.925
58.961	12.903
58.961	12.881
58.939	12.815
58.895	12.815
58.851	12.793
58.83	12.793
58.808	12.793
58.808	12.771
58.764	12.749
58.764	12.727
58.72	12.705
58.72	12.683
58.698	12.661
58.676	12.64
58.632	12.618
58.61	12.618
58.588	12.618
58.544	12.596
58.544	12.596
58.501	12.574
58.479	12.53
58.435	12.508
58.435	12.486
58.391	12.486
58.347	12.464
58.303	12.442
58.281	12.42
58.237	12.42
58.216	12.398
58.172	12.398
58.128	12.376
58.106	12.354
58.062	12.333
58.04	12.333
57.996	12.333
57.952	12.311
57.887	12.311
57.843	12.289
57.843	12.289
57.777	12.267
57.733	12.267
57.711	12.267
57.689	12.267
57.645	12.267
57.645	12.267
57.602	12.267
57.58	12.289
57.514	12.267
57.492	12.267
57.47	12.267
57.404	12.289
57.36	12.267
57.338	12.267
57.316	12.267
57.273	12.267
57.273	12.267
57.229	12.223
57.185	12.179
57.163	12.201
57.163	12.179
57.097	12.179
57.097	12.179
57.075	12.179
57.075	12.201
57.053	12.201
57.053	12.201
57.031	12.201
57.009	12.201
56.988	12.223
56.944	12.223
56.944	12.245
56.922	12.245
56.878	12.245
56.856	12.267
56.812	12.267
56.768	12.267
56.746	12.267
56.724	12.267
56.681	12.289
56.659	12.289
56.593	12.311
56.571	12.311
56.549	12.333
56.505	12.354
56.483	12.354
56.461	12.376
56.374	12.376
56.352	12.354
56.352	12.354
56.308	12.398
56.264	12.398
56.22	12.42
56.176	12.42
56.132	12.442
56.11	12.442
56.067	12.464
56.045	12.486
56.023	12.508
55.979	12.53
55.957	12.552
55.935	12.618
55.913	12.618
55.913	12.64
55.891	12.661
55.869	12.683
55.847	12.705
55.803	12.727
55.782	12.749
55.782	12.771
55.76	12.793
55.716	12.837
55.694	12.859
55.65	12.859
55.606	12.859
55.584	12.859
55.54	12.837
55.496	12.815
55.475	12.815
55.431	12.815
55.409	12.815
55.387	12.837
55.365	12.837
55.365	12.837
55.343	12.837
55.343	12.859
55.321	12.859
55.321	12.881
55.321	12.903
55.321	12.881
55.321	12.881
55.321	12.925
55.321	12.947
55.321	12.968
55.321	12.99
55.321	13.012
55.321	13.012
55.321	13.034
55.321	13.034
55.321	13.034
55.321	13.034
55.321	13.034
55.343	13.034
55.343	13.034
55.321	13.034
55.321	13.034
55.343	13.034
55.343	13.056
55.365	13.056
55.365	13.056
55.387	13.078
55.387	13.1
55.409	13.1
55.409	13.1
55.475	13.122
55.475	13.122
55.496	13.122
55.496	13.122
55.518	13.122
55.518	13.144
55.54	13.144
55.562	13.166
55.584	13.166
55.606	13.188
55.606	13.188
55.628	13.21
55.65	13.21
55.672	13.232
55.672	13.232
55.694	13.232
55.716	13.254
55.716	13.275
55.738	13.275
55.76	13.275
55.782	13.297
55.803	13.319
55.825	13.319
55.825	13.341
55.847	13.363
55.869	13.363
55.869	13.385
55.891	13.407
55.891	13.407
55.913	13.429
55.913	13.429
55.913	13.451
55.957	13.473
55.957	13.473
55.957	13.451
55.979	13.451
55.957	13.495
56.001	13.473
56.001	13.495
56.001	13.517
56.023	13.495
56.023	13.539
56.023	13.561
56.023	13.561
56.067	13.582
56.067	13.648
56.067	13.648
56.067	13.648
56.067	13.67
56.067	13.67
56.089	13.67
56.11	13.648
56.11	13.648
56.089	13.648
56.089	13.67
56.089	13.67
56.11	13.67
56.089	13.67
56.089	13.67
56.089	13.67
56.067	13.692
56.089	13.692
56.067	13.692
56.089	13.67
56.11	13.67
56.089	13.692
56.089	13.67
56.089	13.67
56.089	13.67
56.089	13.67
56.067	13.67
56.089	13.67
56.089	13.67
56.067	13.692
56.089	13.692
56.089	13.67
56.089	13.692
56.067	13.692
56.089	13.67
56.089	13.67
56.089	13.67
56.089	13.648
56.067	13.648
56.089	13.67
56.089	13.67
56.089	13.67
56.11	13.67
56.11	13.67
56.11	13.67
56.089	13.67
56.089	13.67
56.089	13.67
56.11	13.67
56.11	13.67
56.067	13.67
56.089	13.67
56.067	13.626
56.023	13.561
56.001	13.561
56.001	13.539
55.979	13.539
55.979	13.495
55.957	13.473
55.935	13.473
55.957	13.473
55.935	13.451
55.913	13.451
55.913	13.407
55.891	13.385
55.869	13.363
55.847	13.341
55.803	13.341
55.803	13.319
55.782	13.297
55.738	13.297
55.738	13.254
55.694	13.232
55.672	13.21
55.628	13.188
55.606	13.166
55.584	13.166
55.54	13.144
55.518	13.144
55.496	13.122
55.475	13.078
55.453	13.078
55.409	13.078
55.409	13.078
55.387	13.056
55.365	13.056
55.343	13.012
55.321	12.99
55.321	12.99
55.321	12.947
55.299	12.947
55.299	12.925
55.299	12.903
55.321	12.903
55.321	12.881
55.321	12.859
55.321	12.837
55.321	12.815
55.299	12.727
55.299	12.727
55.299	12.727
55.299	12.683
55.299	12.661
55.299	12.64
55.299	12.618
55.277	12.574
55.277	12.552
55.277	12.53
55.277	12.508
55.255	12.508
55.255	12.464
55.255	12.442
55.255	12.42
55.233	12.376
55.211	12.376
55.211	12.354
55.189	12.311
55.211	12.289
55.189	12.289
55.168	12.267
55.168	12.245
55.146	12.201
55.102	12.179
55.124	12.179
55.124	12.135
55.102	12.113
55.08	12.091
55.08	12.069
55.08	12.069
55.058	12.026
55.014	12.004
54.992	11.982
54.948	11.96
54.948	11.916
54.926	11.894
54.904	11.872
54.861	11.85
54.882	11.85
54.882	11.85
54.882	11.85
54.882	11.85
54.904	11.85
54.904	11.85
54.904	11.85
54.904	11.85
54.882	11.872
54.882	11.872
54.882	11.85
54.904	11.85
54.904	11.85
54.882	11.85
54.882	11.85
54.904	11.828
54.926	11.784
54.992	11.762
54.97	11.762
54.948	11.719
54.948	11.697
54.948	11.74
54.948	11.74
54.97	11.74
54.992	11.719
54.992	11.697
55.014	11.697
55.014	11.675
54.992	11.697
54.992	11.697
54.992	11.697
55.014	11.697
55.014	11.675
55.014	11.675
55.014	11.697
54.992	11.719
54.926	11.74
54.904	11.806
54.882	11.806
54.904	11.806
54.904	11.828
54.904	11.828
54.882	11.828
54.861	11.828
54.882	11.828
54.861	11.828
54.861	11.85
54.861	11.85
54.861	11.85
54.839	11.85
54.861	11.85
54.861	11.85
54.861	11.85
54.882	11.828
54.904	11.784
54.926	11.784
54.926	11.784
54.948	11.784
54.992	11.762
54.97	11.762
54.992	11.762
54.992	11.719
54.992	11.719
54.97	11.697
55.014	11.697
55.014	11.697
55.014	11.697
55.036	11.675
55.014	11.697
55.014	11.675
55.014	11.675
55.014	11.697
55.014	11.675
55.014	11.675
55.014	11.675
55.014	11.697
55.014	11.697
55.014	11.675
55.014	11.675
55.014	11.675
54.992	11.675
55.036	11.653
55.014	11.653
55.036	11.631
55.036	11.631
55.058	11.609
55.058	11.587
55.058	11.565
55.058	11.565
55.08	11.543
55.08	11.521
55.102	11.521
55.102	11.499
55.102	11.477
55.124	11.455
55.146	11.455
55.146	11.412
55.168	11.412
55.189	11.368
55.189	11.346
55.211	11.346
55.233	11.302
55.233	11.302
55.277	11.258
55.277	11.258
55.277	11.214
55.277	11.192
55.277	11.17
55.277	11.148
55.255	11.126
55.255	11.105
55.255	11.083
55.255	11.083
55.255	11.061
55.255	11.039
55.255	11.017
55.255	11.017
55.255	11.017
55.255	10.995
55.255	10.973
55.255	10.951
55.255	10.951
55.255	10.929
55.255	10.907
55.255	10.907
55.255	10.885
55.255	10.863
55.255	10.819
55.255	10.798
55.255	10.798
55.255	10.754
55.255	10.732
55.255	10.71
55.277	10.688
55.277	10.666
55.277	10.644
55.277	10.622
55.277	10.578
55.277	10.556
55.277	10.534
55.255	10.512
55.255	10.491
55.277	10.469
55.277	10.447
55.277	10.425
55.277	10.381
55.255	10.359
55.255	10.337
55.233	10.315
55.211	10.293
55.211	10.293
55.211	10.293
55.189	10.271
55.189	10.249
55.168	10.227
55.168	10.205
55.189	10.184
55.189	10.184
55.189	10.184
55.189	10.184
55.189	10.162
55.189	10.162
55.189	10.162
55.168	10.14
55.168	10.162
55.168	10.162
55.168	10.14
55.168	10.14
55.168	10.14
55.189	10.14
55.189	10.14
55.189	10.14
55.189	10.118
55.233	10.118
55.233	10.118
55.233	10.118
55.255	10.118
55.233	10.118
55.233	10.118
55.233	10.118
55.233	10.118
55.233	10.118
55.233	10.096
55.233	10.096
55.255	10.096
55.233	10.096
55.211	10.074
55.211	10.074
55.233	10.074
55.233	10.052
55.211	10.052
55.211	10.03
55.211	10.052
55.211	10.03
55.233	10.03
55.233	10.03
55.233	10.03
55.211	10.052
55.211	10.052
55.189	10.074
55.189	10.074
55.168	10.074
55.146	10.096
55.146	10.096
55.168	10.096
55.168	10.096
55.168	10.096
55.189	10.074
55.211	10.074
55.168	10.096
55.211	10.074
55.233	10.052
55.255	10.03
55.233	10.008
55.277	10.008
55.255	9.9862
55.277	9.9862
55.299	9.9643
55.299	9.9423
55.387	9.9204
55.387	9.9423
55.409	9.9423
55.409	9.9204
55.409	9.9204
55.409	9.9204
55.409	9.9204
55.387	9.8985
55.409	9.9204
55.431	9.9204
55.431	9.9204
55.409	9.8985
55.409	9.8985
55.409	9.8985
55.409	9.8985
55.431	9.8985
55.431	9.8985
55.409	9.8766
55.409	9.8766
55.453	9.8766
55.475	9.8985
55.475	9.8985
55.453	9.8985
55.475	9.8985
55.475	9.8985
55.453	9.8766
55.453	9.8985
55.431	9.8985
55.431	9.9204
55.409	9.9204
55.409	9.9204
55.343	9.9643
55.299	9.9862
55.299	10.008
55.277	10.03
55.277	10.03
55.277	10.052
55.233	10.052
55.211	10.074
55.233	10.074
55.233	10.096
55.211	10.096
55.189	10.118
55.189	10.118
55.168	10.14
55.168	10.14
55.211	10.14
55.168	10.14
55.168	10.14
55.189	10.14
55.189	10.162
55.189	10.14
55.168	10.162
55.189	10.162
55.168	10.184
55.211	10.184
55.211	10.184
55.189	10.205
55.189	10.205
55.211	10.227
55.189	10.249
55.189	10.271
55.168	10.271
55.189	10.293
55.189	10.337
55.211	10.337
55.189	10.315
55.189	10.359
55.189	10.359
55.168	10.337
55.168	10.337
55.211	10.381
55.189	10.403
55.168	10.425
55.211	10.447
55.211	10.469
55.211	10.469
55.211	10.469
55.211	10.491
55.189	10.512
55.189	10.534
55.189	10.556
55.211	10.578
55.211	10.578
55.211	10.6
55.211	10.622
55.211	10.666
55.233	10.666
55.233	10.688
55.233	10.688
55.233	10.732
55.255	10.754
55.233	10.776
55.255	10.776
55.277	10.819
55.255	10.841
55.277	10.885
55.277	10.907
55.277	10.929
55.277	10.951
55.299	10.973
55.299	11.039
55.299	11.083
55.299	11.105
55.277	11.126
55.277	11.17
55.277	11.192
55.277	11.236
55.255	11.258
55.233	11.302
55.233	11.324
55.211	11.324
55.189	11.368
55.189	11.412
55.168	11.433
55.146	11.499
55.146	11.543
55.124	11.587
55.102	11.631
55.08	11.631
55.08	11.697
55.08	11.719
55.058	11.762
55.058	11.784
55.036	11.806
55.036	11.872
55.036	11.916
55.036	11.938
55.014	11.938
55.014	11.96
55.014	11.982
55.036	12.004
55.036	12.004
55.036	12.026
55.058	12.026
55.058	12.047
55.08	12.026
55.08	12.047
55.102	12.069
55.102	12.091
55.102	12.091
55.146	12.135
55.146	12.135
55.168	12.179
55.189	12.201
55.189	12.179
55.189	12.201
55.211	12.201
55.211	12.223
55.233	12.245
55.233	12.245
55.211	12.245
55.211	12.245
55.233	12.245
55.233	12.267
55.255	12.289
55.233	12.289
55.233	12.311
55.233	12.333
55.233	12.333
55.255	12.354
55.277	12.376
55.299	12.376
55.321	12.42
55.321	12.442
55.343	12.442
55.343	12.464
55.321	12.486
55.321	12.486
55.343	12.508
55.321	12.53
55.343	12.552
55.343	12.596
55.343	12.618
55.343	12.618
55.343	12.618
55.343	12.661
55.387	12.661
55.365	12.683
55.365	12.705
55.365	12.749
55.365	12.749
55.343	12.771
55.343	12.793
55.365	12.815
55.343	12.837
55.343	12.837
55.365	12.859
55.343	12.859
55.365	12.881
55.365	12.903
55.365	12.881
55.365	12.881
55.365	12.903
55.365	12.903
55.365	12.925
55.365	12.947
55.365	12.968
55.343	12.99
55.343	13.012
55.343	13.012
55.343	13.012
55.343	13.012
55.343	13.012
55.343	13.034
55.343	13.034
55.343	13.034
55.365	13.034
55.365	13.034
55.343	13.034
55.365	13.034
55.365	13.034
55.365	13.034
55.365	13.034
55.365	13.034
55.365	13.034
55.365	13.034
55.365	13.034
55.365	13.034
55.365	13.034
55.365	13.034
55.365	13.034
55.365	13.034
55.387	13.034
55.387	13.034
55.387	13.034
55.409	13.056
55.431	13.078
55.475	13.078
55.475	13.078
55.496	13.078
55.496	13.1
55.518	13.1
55.54	13.1
55.584	13.122
55.584	13.144
55.584	13.166
55.606	13.166
55.606	13.166
55.628	13.188
55.65	13.188
55.672	13.188
55.694	13.21
55.694	13.254
55.716	13.254
55.738	13.254
55.76	13.254
55.782	13.275
55.825	13.297
55.825	13.319
55.847	13.319
55.869	13.341
55.891	13.363
55.913	13.363
55.913	13.385
55.957	13.385
55.979	13.407
56.001	13.407
56.023	13.407
56.023	13.407
56.067	13.407
56.089	13.451
56.11	13.517
56.11	13.561
56.11	13.582
56.132	13.561
56.11	13.582
56.11	13.582
56.132	13.582
56.132	13.582
56.11	13.626
56.132	13.626
56.154	13.626
56.132	13.626
56.154	13.626
56.154	13.626
56.154	13.604
56.154	13.626
56.154	13.604
56.154	13.604
56.176	13.582
56.154	13.604
56.176	13.582
56.176	13.582
56.176	13.539
56.176	13.539
56.176	13.517
56.176	13.539
56.154	13.517
56.154	13.517
56.154	13.539
56.132	13.517
56.132	13.517
56.154	13.495
56.132	13.495
56.11	13.495
56.089	13.495
56.045	13.495
56.067	13.473
56.089	13.473
56.067	13.473
56.045	13.473
56.001	13.451
56.023	13.473
56.001	13.473
56.023	13.451
56.001	13.451
56.023	13.385
55.869	13.297
55.869	13.319
55.935	13.319
55.869	13.275
55.869	13.232
55.803	13.188
55.803	13.166
55.782	13.166
55.76	13.166
55.76	13.122
55.738	13.056
55.716	13.056
55.716	13.034
55.694	13.012
55.606	13.012
55.584	12.99
55.518	12.947
55.453	12.947
55.431	12.947
55.409	12.947
55.409	12.925
55.409	12.903
55.387	12.881
55.365	12.881
55.365	12.859
55.365	12.837
55.365	12.815
55.343	12.771
55.343	12.771
55.321	12.749
55.343	12.727
55.321	12.727
55.343	12.661
55.321	12.618
55.321	12.596
55.343	12.596
55.343	12.618
55.321	12.596
55.321	12.596
55.299	12.596
55.321	12.552
55.299	12.574
55.299	12.53
55.277	12.508
55.277	12.508
55.255	12.464
55.255	12.464
55.255	12.442
55.255	12.42
55.255	12.376
55.233	12.354
55.255	12.333
55.321	12.289
55.233	12.245
55.189	12.223
55.168	12.223
55.168	12.179
55.168	12.157
55.146	12.135
55.102	12.091
55.058	12.069
55.036	12.047
55.036	12.047
55.058	12.004
55.014	11.982
55.014	11.96
55.014	11.938
54.992	11.916
54.992	11.894
54.97	11.85
54.97	11.828
54.97	11.828
54.992	11.85
54.992	11.828
54.992	11.828
54.992	11.828
54.992	11.828
55.014	11.806
55.036	11.784
55.036	11.784
55.036	11.762
55.058	11.74
55.08	11.74
55.08	11.697
55.102	11.675
55.102	11.653
55.102	11.653
55.102	11.631
55.124	11.609
55.146	11.587
55.124	11.565
55.146	11.565
55.168	11.521
55.211	11.477
55.211	11.455
55.189	11.433
55.189	11.433
55.211	11.39
55.211	11.39
55.211	11.368
55.189	11.324
55.211	11.324
55.211	11.302
55.233	11.28
55.277	11.258
55.255	11.236
55.255	11.214
55.255	11.192
55.255	11.17
55.299	11.17
55.277	11.148
55.299	11.105
55.299	11.105
55.321	11.083
55.299	11.083
55.299	11.039
55.299	11.039
55.299	11.017
55.299	11.017
55.277	10.995
55.277	10.995
55.255	10.929
55.255	10.929
55.255	10.907
55.255	10.863
55.299	10.863
55.277	10.841
55.277	10.819
55.277	10.819
55.277	10.798
55.277	10.776
55.299	10.776
55.277	10.732
55.277	10.732
55.255	10.71
55.277	10.688
55.255	10.666
55.255	10.644
55.255	10.622
55.255	10.578
55.233	10.556
55.233	10.534
55.233	10.512
55.233	10.469
55.233	10.447
55.233	10.425
55.211	10.403
55.211	10.403
55.211	10.381
55.211	10.381
55.211	10.381
55.211	10.359
55.211	10.337
55.211	10.315
55.189	10.271
55.189	10.271
55.189	10.249
55.189	10.249
55.189	10.227
55.189	10.227
55.189	10.205
55.189	10.184
55.168	10.162
55.168	10.162
55.168	10.14
55.168	10.14
55.189	10.14
55.189	10.14
55.189	10.118
55.211	10.14
55.211	10.14
55.211	10.14
55.211	10.14
55.211	10.14
55.211	10.14
55.211	10.14
55.211	10.14
55.211	10.14
55.211	10.14
55.211	10.14
55.211	10.14
55.211	10.162
55.211	10.14
55.211	10.14
55.211	10.14
55.211	10.14
55.211	10.14
55.189	10.14
55.211	10.118
55.211	10.14
55.211	10.14
55.211	10.14
55.211	10.14
55.211	10.14
55.211	10.162
55.211	10.205
55.189	10.227
55.189	10.249
55.211	10.249
55.211	10.293
55.211	10.271
55.189	10.293
55.189	10.315
55.211	10.337
55.211	10.359
55.211	10.381
55.189	10.425
55.233	10.447
55.233	10.469
55.233	10.491
55.233	10.491
55.255	10.491
55.255	10.534
55.255	10.556
55.255	10.6
55.255	10.644
55.277	10.688
55.277	10.688
55.255	10.732
55.277	10.776
55.299	10.798
55.299	10.841
55.299	10.841
55.299	10.929
55.299	10.951
55.255	10.951
55.255	10.973
55.299	10.995
55.299	11.017
55.277	11.061
55.277	11.083
55.277	11.126
55.299	11.17
55.277	11.192
55.233	11.236
55.233	11.258
55.211	11.28
55.189	11.302
55.189	11.324
55.189	11.346
55.168	11.39
55.189	11.412
55.168	11.455
55.168	11.477
55.146	11.499
55.124	11.521
55.124	11.565
55.102	11.565
55.08	11.609
55.08	11.631
55.058	11.675
55.058	11.675
55.036	11.675
55.036	11.719
55.036	11.74
55.014	11.74
55.014	11.784
54.992	11.784
54.992	11.806
54.97	11.828
54.948	11.85
54.948	11.872
54.926	11.872
54.926	11.894
54.926	11.894
54.926	11.894
54.948	11.894
54.948	11.916
54.97	11.916
54.97	11.938
54.992	11.938
54.992	11.938
54.992	11.96
55.014	11.96
55.036	11.982
55.058	12.004
55.058	12.026
55.08	12.047
55.102	12.091
55.102	12.091
55.102	12.113
55.146	12.135
55.146	12.157
55.168	12.179
55.168	12.223
55.189	12.223
55.189	12.223
55.211	12.245
55.211	12.267
55.211	12.311
55.277	12.333
55.277	12.354
55.299	12.376
55.299	12.398
55.321	12.442
55.321	12.464
55.321	12.508
55.365	12.53
55.365	12.552
55.343	12.574
55.365	12.596
55.387	12.661
55.387	12.705
55.387	12.705
55.387	12.749
55.365	12.771
55.365	12.749
55.365	12.727
55.387	12.793
55.387	12.793
55.387	12.793
55.387	12.837
55.387	12.859
55.387	12.815
55.387	12.859
55.387	12.903
55.387	12.925
55.365	12.903
55.365	12.947
55.387	12.925
55.387	12.925
55.387	12.925
55.387	12.925
55.409	12.925
55.387	12.947
55.431	12.925
55.431	12.947
55.431	12.947
55.409	12.947
55.431	12.947
55.453	12.947
55.475	12.947
55.518	12.947
55.54	12.947
55.562	12.925
55.584	12.925
55.628	12.925
55.65	12.925
55.65	12.947
55.694	12.947
55.738	12.947
55.738	12.968
55.76	12.99
55.803	12.99
55.825	13.012
55.825	13.034
55.847	13.056
55.869	13.078
55.891	13.078
55.913	13.1
55.935	13.144
55.935	13.166
55.957	13.188
55.979	13.21
55.979	13.232
56.023	13.254
56.023	13.254
56.045	13.275
56.067	13.297
56.089	13.319
56.089	13.341
56.11	13.363
56.11	13.385
56.132	13.407
56.132	13.429
56.132	13.451
56.154	13.495
56.154	13.517
56.154	13.539
56.154	13.539
56.154	13.539
56.176	13.561
56.176	13.604
56.176	13.604
56.176	13.604
56.176	13.604
56.176	13.626
56.154	13.648
56.154	13.648
56.154	13.648
56.154	13.648
56.154	13.648
56.154	13.67
56.154	13.648
56.154	13.648
56.154	13.648
56.154	13.648
56.154	13.648
56.154	13.648
56.154	13.648
56.154	13.648
56.154	13.648
56.154	13.648
56.154	13.648
56.154	13.648
56.154	13.648
56.154	13.648
56.154	13.648
56.154	13.648
56.154	13.67
56.154	13.648
56.176	13.648
56.154	13.648
56.154	13.648
56.154	13.67
56.176	13.648
56.154	13.648
56.154	13.648
56.154	13.648
56.154	13.648
56.154	13.67
56.154	13.648
56.154	13.67
56.154	13.67
56.176	13.67
56.176	13.648
56.176	13.67
56.176	13.67
56.176	13.67
56.176	13.67
56.176	13.67
56.176	13.67
56.154	13.67
56.154	13.67
56.154	13.67
56.154	13.67
56.154	13.67
56.154	13.67
56.154	13.67
56.154	13.67
56.154	13.67
56.154	13.648
56.154	13.648
56.176	13.67
56.154	13.67
56.154	13.648
56.154	13.648
56.132	13.626
56.089	13.604
56.089	13.561
56.089	13.582
56.067	13.539
56.045	13.539
56.023	13.517
56.001	13.495
56.001	13.495
56.001	13.495
55.979	13.451
55.957	13.451
55.957	13.429
55.957	13.429
55.935	13.407
55.935	13.385
55.891	13.341
55.847	13.319
55.847	13.319
55.825	13.297
55.803	13.275
55.803	13.275
55.782	13.254
55.76	13.21
55.738	13.188
55.672	13.144
55.672	13.122
55.672	13.122
55.694	13.1
55.628	13.078
55.606	13.056
55.584	13.056
55.606	13.056
55.562	12.99
55.562	12.968
55.584	12.968
55.562	12.947
55.54	12.925
55.518	12.881
55.54	12.881
55.54	12.881
55.475	12.881
55.431	12.881
55.453	12.859
55.453	12.881
55.453	12.859
55.453	12.859
55.409	12.859
55.409	12.837
55.409	12.815
55.409	12.815
55.409	12.793
55.409	12.771
55.409	12.771
55.387	12.727
55.387	12.727
[truncated: 20,621 more rows]
