# Supplementary material for: Ant collective cognition allows for efficient navigation through disordered environments
Source: eLife. 2020 May 12;9:e55195. doi: 10.7554/eLife.55195 (PMC7332297; doi:10.7554/eLife.55195)
Supplement: Source data 2. — Format is X,Y coordinates as a function of time. Time interval between samples is 0.04 s, except for videos 1440005 and 1440011, where the time interval is 0.02 s. [file elife-55195-data2.zip › 1240001_200_load_trajectory.txt]

69.377	23.43
69.397	23.449
69.358	23.469
69.339	23.507
69.319	23.527
69.3	23.565
69.262	23.565
69.242	23.604
69.204	23.604
69.184	23.604
69.165	23.623
69.088	23.643
69.088	23.643
69.068	23.662
69.049	23.681
69.03	23.7
69.01	23.72
69.01	23.739
68.991	23.778
68.972	23.778
68.953	23.836
68.933	23.874
68.914	23.894
68.875	23.913
68.875	23.913
68.837	23.932
68.759	23.971
68.74	23.971
68.74	23.99
68.701	23.99
68.663	24.009
68.605	24.029
68.586	24.048
68.547	24.048
68.528	24.067
68.45	24.067
68.45	24.067
68.412	24.067
68.412	24.067
68.392	24.087
68.354	24.087
68.335	24.087
68.296	24.087
68.277	24.125
68.238	24.145
68.199	24.203
68.161	24.203
68.045	24.203
68.045	24.203
68.026	24.203
68.006	24.203
67.987	24.203
67.948	24.203
67.948	24.203
67.929	24.203
67.832	24.203
67.755	24.183
67.697	24.145
67.697	24.145
67.601	24.125
67.601	24.125
67.562	24.125
67.543	24.087
67.485	24.106
67.427	24.087
67.408	24.067
67.35	24.067
67.311	24.048
67.272	24.029
67.234	24.009
67.195	24.009
67.118	23.971
67.118	23.971
67.099	23.952
67.021	23.932
67.002	23.913
66.983	23.894
66.944	23.894
66.925	23.894
66.886	23.894
66.867	23.894
66.809	23.894
66.77	23.894
66.693	23.894
66.693	23.894
66.674	23.913
66.654	23.932
66.654	23.942
66.635	23.952
66.635	24.009
66.616	24.048
66.577	24.067
66.558	24.087
66.558	24.106
66.519	24.106
66.5	24.106
66.5	24.106
66.5	24.106
66.481	24.106
66.481	24.106
66.461	24.106
66.461	24.125
66.442	24.125
66.384	24.106
66.345	24.087
66.326	24.067
66.288	24.029
66.249	24.009
66.249	24.009
66.249	23.99
66.23	23.99
66.191	23.971
66.172	23.952
66.152	23.952
66.133	23.932
66.075	23.894
66.075	23.894
66.056	23.874
66.036	23.874
65.959	23.816
65.959	23.816
65.94	23.816
65.882	23.758
65.843	23.72
65.824	23.739
65.785	23.739
65.747	23.7
65.728	23.681
65.689	23.662
65.65	23.643
65.592	23.623
65.534	23.565
65.534	23.565
65.476	23.546
65.496	23.575
65.438	23.565
65.419	23.565
65.38	23.565
65.361	23.565
65.341	23.546
65.264	23.507
65.225	23.488
65.187	23.469
65.09	23.411
65.09	23.411
65.032	23.391
65.013	23.391
64.955	23.391
64.916	23.372
64.878	23.353
64.801	23.314
64.762	23.314
64.723	23.276
64.685	23.276
64.646	23.237
64.53	23.198
64.53	23.198
64.492	23.198
64.472	23.179
64.434	23.16
64.395	23.16
64.376	23.14
64.337	23.14
64.298	23.121
64.26	23.102
64.221	23.083
64.125	23.063
64.086	23.044
64.086	23.044
64.047	23.044
64.028	23.025
63.912	22.967
63.854	22.986
63.835	22.986
63.796	22.967
63.777	22.967
63.738	22.967
63.7	22.947
63.661	22.947
63.584	22.928
63.584	22.928
63.545	22.928
63.507	22.909
63.468	22.909
63.41	22.909
63.372	22.889
63.333	22.909
63.275	22.889
63.236	22.889
63.217	22.889
63.178	22.87
63.063	22.87
63.063	22.87
63.043	22.87
63.005	22.889
62.985	22.909
62.947	22.909
62.908	22.909
62.889	22.928
62.85	22.928
62.831	22.967
62.792	22.967
62.773	22.967
62.696	23.025
62.696	23.025
62.676	23.073
62.638	23.121
62.599	23.121
62.56	23.14
62.522	23.198
62.483	23.198
62.464	23.198
62.425	23.198
62.387	23.218
62.367	23.237
62.309	23.276
62.309	23.276
62.271	23.295
62.213	23.314
62.194	23.314
62.174	23.334
62.155	23.353
62.136	23.372
62.116	23.372
62.078	23.391
62.058	23.391
62.02	23.411
61.962	23.43
61.962	23.43
61.923	23.449
61.885	23.469
61.865	23.469
61.846	23.488
61.807	23.488
61.769	23.488
61.73	23.527
61.691	23.527
61.653	23.527
61.614	23.527
61.576	23.565
61.576	23.565
61.537	23.585
61.498	23.604
61.46	23.604
61.44	23.604
61.421	23.604
61.363	23.623
61.325	23.623
61.267	23.643
61.247	23.643
61.228	23.662
61.093	23.681
61.093	23.681
61.054	23.72
61.016	23.72
60.958	23.72
60.9	23.739
60.842	23.739
60.803	23.739
60.745	23.758
60.707	23.778
60.649	23.797
60.61	23.797
60.571	23.797
60.571	23.797
60.494	23.797
60.456	23.797
60.417	23.797
60.398	23.797
60.34	23.797
60.301	23.797
60.262	23.797
60.185	23.797
60.127	23.797
60.089	23.797
60.031	23.797
60.031	23.797
59.973	23.797
59.934	23.797
59.896	23.797
59.838	23.797
59.78	23.797
59.722	23.797
59.683	23.797
59.645	23.797
59.625	23.797
59.567	23.797
59.49	23.797
59.49	23.797
59.432	23.797
59.413	23.797
59.355	23.797
59.297	23.797
59.258	23.797
59.22	23.797
59.162	23.797
59.123	23.797
59.104	23.778
59.065	23.778
58.911	23.778
58.911	23.778
58.891	23.778
58.833	23.778
58.795	23.778
58.756	23.778
58.718	23.778
58.679	23.778
58.621	23.778
58.544	23.778
58.524	23.797
58.467	23.778
58.409	23.778
58.409	23.778
58.351	23.739
58.293	23.739
58.216	23.72
58.196	23.7
58.177	23.7
58.119	23.7
58.08	23.662
58.022	23.662
57.964	23.662
57.926	23.643
57.868	23.643
57.868	23.643
57.829	23.623
57.791	23.623
57.752	23.623
57.713	23.604
57.675	23.604
57.636	23.604
57.598	23.604
57.54	23.585
57.501	23.585
57.482	23.585
57.385	23.546
57.385	23.546
57.327	23.546
57.289	23.527
57.25	23.527
57.231	23.527
57.173	23.507
57.134	23.507
57.095	23.488
57.057	23.488
57.018	23.469
56.941	23.449
56.902	23.449
56.902	23.449
56.864	23.43
56.825	23.43
56.767	23.411
56.709	23.411
56.651	23.391
56.613	23.391
56.574	23.372
56.555	23.372
56.516	23.353
56.478	23.353
56.362	23.314
56.362	23.314
56.304	23.314
56.284	23.314
56.226	23.295
56.188	23.276
56.13	23.256
56.072	23.256
56.014	23.256
55.975	23.237
55.917	23.218
55.879	23.198
55.782	23.179
55.782	23.179
55.744	23.121
55.686	23.121
55.647	23.121
55.609	23.102
55.551	23.102
55.493	23.102
55.435	23.102
55.396	23.083
55.357	23.083
55.338	23.063
55.242	23.063
55.242	23.063
55.203	23.063
55.164	23.083
55.106	23.083
55.068	23.083
55.048	23.083
55.01	23.083
54.971	23.083
54.913	23.102
54.855	23.121
54.836	23.102
54.74	23.16
54.74	23.16
54.701	23.16
54.643	23.179
54.624	23.218
54.546	23.237
54.508	23.237
54.488	23.256
54.45	23.295
54.392	23.334
54.353	23.353
54.315	23.353
54.218	23.391
54.218	23.391
54.179	23.411
54.122	23.43
54.102	23.449
54.044	23.449
53.986	23.488
53.948	23.488
53.89	23.507
53.871	23.507
53.793	23.527
53.755	23.546
53.658	23.546
53.658	23.546
53.639	23.546
53.6	23.546
53.581	23.585
53.504	23.585
53.446	23.585
53.426	23.585
53.368	23.585
53.33	23.585
53.33	23.604
53.253	23.604
53.156	23.585
53.156	23.585
53.137	23.585
53.117	23.585
53.098	23.585
53.079	23.623
53.021	23.643
52.963	23.662
52.924	23.662
52.866	23.662
52.847	23.662
52.789	23.662
52.693	23.643
52.693	23.643
52.635	23.643
52.577	23.604
52.557	23.623
52.519	23.604
52.48	23.604
52.461	23.604
52.422	23.604
52.384	23.604
52.345	23.604
52.306	23.604
52.229	23.546
52.229	23.546
52.171	23.546
52.133	23.507
52.094	23.488
52.055	23.488
51.997	23.488
51.959	23.469
51.862	23.449
51.824	23.449
51.785	23.43
51.727	23.411
51.688	23.411
51.688	23.411
51.65	23.411
51.611	23.391
51.573	23.391
51.534	23.372
51.495	23.353
51.457	23.334
51.437	23.314
51.418	23.295
51.379	23.295
51.341	23.276
51.244	23.237
51.244	23.237
51.206	23.237
51.167	23.218
51.148	23.198
51.128	23.179
51.109	23.16
51.07	23.121
51.012	23.102
50.973	23.102
50.935	23.063
50.896	23.044
50.78	22.986
50.78	22.986
50.742	22.986
50.703	22.967
50.664	22.967
50.626	22.947
50.587	22.947
50.549	22.947
50.51	22.928
50.433	22.909
50.413	22.909
50.394	22.889
50.298	22.87
50.298	22.87
50.278	22.831
50.24	22.812
50.201	22.812
50.124	22.774
50.085	22.774
50.066	22.754
50.027	22.735
49.989	22.716
49.95	22.716
49.931	22.677
49.834	22.638
49.834	22.638
49.795	22.619
49.718	22.6
49.699	22.6
49.641	22.6
49.602	22.6
49.564	22.58
49.487	22.561
49.448	22.561
49.429	22.542
49.39	22.522
49.332	22.503
49.332	22.503
49.274	22.484
49.235	22.445
49.178	22.445
49.12	22.426
49.1	22.426
49.062	22.426
49.023	22.387
48.965	22.387
48.907	22.368
48.888	22.349
48.791	22.349
48.791	22.349
48.733	22.349
48.695	22.349
48.656	22.349
48.598	22.349
48.579	22.329
48.54	22.329
48.463	22.329
48.424	22.329
48.386	22.31
48.366	22.291
48.27	22.291
48.27	22.291
48.212	22.271
48.154	22.271
48.096	22.252
48.077	22.233
48.019	22.233
47.961	22.214
47.903	22.214
47.864	22.194
47.806	22.156
47.787	22.156
47.691	22.136
47.691	22.136
47.613	22.136
47.575	22.117
47.536	22.098
47.478	22.098
47.42	22.078
47.382	22.078
47.343	22.059
47.304	22.04
47.266	22.04
47.208	22.02
47.073	21.962
47.073	21.962
47.034	21.943
47.015	21.943
46.976	21.924
46.937	21.866
46.899	21.847
46.88	21.847
46.802	21.808
46.764	21.808
46.725	21.769
46.686	21.75
46.628	21.731
46.628	21.731
46.609	21.692
46.551	21.673
46.532	21.673
46.513	21.653
46.435	21.634
46.416	21.615
46.397	21.615
46.358	21.576
46.339	21.576
46.281	21.557
46.204	21.518
46.204	21.518
46.165	21.518
46.126	21.499
46.088	21.46
46.011	21.46
45.991	21.46
45.972	21.422
45.914	21.383
45.875	21.345
45.817	21.325
45.798	21.325
45.721	21.287
45.721	21.287
45.663	21.267
45.644	21.267
45.605	21.229
45.547	21.229
45.508	21.209
45.47	21.209
45.451	21.171
45.412	21.171
45.373	21.151
45.354	21.093
45.277	21.055
45.277	21.055
45.219	21.016
45.18	20.997
45.142	20.978
45.122	20.939
45.084	20.92
45.084	20.9
45.064	20.881
45.045	20.862
45.026	20.823
45.006	20.804
44.968	20.727
44.968	20.727
44.929	20.707
44.91	20.669
44.871	20.63
44.833	20.591
44.775	20.572
44.736	20.514
44.697	20.495
44.659	20.476
44.601	20.418
44.601	20.418
44.504	20.379
44.504	20.379
44.466	20.321
44.427	20.302
44.388	20.282
44.33	20.282
44.253	20.244
44.215	20.205
44.157	20.186
44.118	20.167
44.06	20.147
44.021	20.128
43.906	20.109
43.906	20.109
43.828	20.109
43.77	20.089
43.713	20.07
43.635	20.051
43.597	20.051
43.558	20.031
43.5	20.031
43.461	20.031
43.404	20.031
43.346	20.012
43.249	20.012
43.249	20.012
43.172	20.012
43.114	19.993
43.075	19.993
43.037	19.973
42.998	19.954
42.94	19.935
42.844	19.896
42.805	19.896
42.766	19.896
42.708	19.858
42.631	19.838
42.631	19.838
42.592	19.838
42.535	19.838
42.477	19.838
42.419	19.8
42.38	19.8
42.322	19.78
42.283	19.761
42.226	19.761
42.187	19.761
42.11	19.742
42.013	19.703
42.013	19.703
41.936	19.703
41.878	19.684
41.801	19.684
41.762	19.684
41.704	19.684
41.666	19.684
41.627	19.684
41.588	19.664
41.55	19.645
41.492	19.645
41.395	19.626
41.395	19.626
41.318	19.607
41.279	19.568
41.221	19.568
41.183	19.568
41.144	19.549
41.106	19.529
41.067	19.51
41.009	19.471
41.009	19.452
40.97	19.452
40.912	19.375
40.912	19.375
40.874	19.317
40.854	19.298
40.816	19.24
40.777	19.22
40.739	19.201
40.739	19.163
40.7	19.143
40.7	19.105
40.681	19.085
40.661	19.047
40.623	19.008
40.623	19.008
40.623	18.969
40.584	18.95
40.584	18.912
40.565	18.873
40.565	18.834
40.565	18.776
40.565	18.738
40.565	18.699
40.545	18.699
40.545	18.68
40.545	18.66
40.545	18.66
40.545	18.622
40.545	18.603
40.545	18.545
40.545	18.525
40.545	18.506
40.545	18.467
40.545	18.448
40.545	18.39
40.545	18.371
40.545	18.351
40.545	18.274
40.545	18.274
40.545	18.255
40.526	18.197
40.507	18.158
40.507	18.139
40.488	18.1
40.488	18.081
40.468	18.023
40.449	18.004
40.449	17.965
40.449	17.965
40.43	17.907
40.43	17.907
40.41	17.849
40.391	17.811
40.372	17.791
40.372	17.791
40.372	17.791
40.372	17.791
40.372	17.791
40.372	17.791
40.372	17.791
40.372	17.791
40.372	17.791
40.372	17.791
40.372	17.791
40.352	17.791
40.352	17.791
40.352	17.791
40.352	17.791
40.352	17.791
40.352	17.791
40.372	17.791
40.372	17.791
40.372	17.791
40.391	17.791
40.391	17.791
40.391	17.791
40.41	17.791
40.41	17.791
40.43	17.791
40.43	17.811
40.43	17.83
40.43	17.83
40.449	17.849
40.468	17.869
40.488	17.888
40.488	17.927
40.488	17.927
40.488	17.946
40.507	17.946
40.526	17.965
40.526	17.985
40.526	17.985
40.526	17.985
40.526	18.004
40.507	18.004
40.488	18.004
40.488	18.023
40.468	18.081
40.468	18.081
40.449	18.081
40.43	18.081
40.43	18.081
40.43	18.081
40.43	18.081
40.43	18.081
40.449	18.081
40.449	18.1
40.449	18.1
40.449	18.139
40.449	18.158
40.449	18.158
40.449	18.178
40.449	18.197
40.449	18.216
40.449	18.216
40.449	18.236
40.449	18.255
40.449	18.294
40.449	18.313
40.449	18.332
40.449	18.351
40.449	18.39
40.449	18.39
40.449	18.409
40.468	18.429
40.468	18.429
40.468	18.448
40.468	18.467
40.468	18.467
40.468	18.506
40.468	18.525
40.468	18.545
40.468	18.564
40.507	18.641
40.507	18.641
40.507	18.68
40.526	18.718
40.545	18.757
40.545	18.815
40.545	18.854
40.565	18.892
40.565	18.912
40.565	18.931
40.565	18.969
40.565	18.989
40.565	19.047
40.565	19.047
40.545	19.066
40.545	19.105
40.545	19.143
40.526	19.143
40.526	19.182
40.507	19.22
40.488	19.259
40.468	19.259
40.468	19.278
40.468	19.336
40.468	19.413
40.468	19.413
40.468	19.433
40.449	19.452
40.449	19.491
40.43	19.51
40.41	19.549
40.41	19.568
40.41	19.626
40.391	19.645
40.391	19.664
40.391	19.684
40.352	19.722
40.352	19.722
40.333	19.761
40.314	19.78
40.275	19.78
40.275	19.8
40.256	19.819
40.237	19.838
40.217	19.838
40.217	19.877
40.179	19.896
40.159	19.915
40.14	19.973
40.14	19.973
40.121	19.993
40.101	20.012
40.063	20.031
40.024	20.07
40.005	20.089
39.966	20.089
39.947	20.089
39.889	20.128
39.87	20.147
39.85	20.167
39.773	20.186
39.773	20.186
39.754	20.205
39.734	20.224
39.677	20.244
39.657	20.263
39.599	20.263
39.561	20.263
39.522	20.282
39.483	20.302
39.445	20.302
39.406	20.302
39.329	20.321
39.329	20.321
39.29	20.321
39.232	20.321
39.174	20.321
39.136	20.321
39.078	20.34
39.001	20.34
38.962	20.34
38.943	20.36
38.885	20.34
38.846	20.34
38.73	20.36
38.73	20.36
38.692	20.36
38.653	20.36
38.595	20.36
38.556	20.398
38.499	20.398
38.46	20.398
38.421	20.398
38.363	20.398
38.325	20.398
38.325	20.398
38.247	20.398
38.247	20.398
38.228	20.398
38.228	20.379
38.209	20.379
38.19	20.379
38.17	20.379
38.17	20.34
38.151	20.321
38.112	20.302
38.074	20.302
38.035	20.302
38.016	20.282
38.016	20.282
37.996	20.244
37.939	20.224
37.9	20.224
37.861	20.205
37.842	20.205
37.803	20.186
37.784	20.186
37.765	20.167
37.745	20.147
37.726	20.147
37.649	20.128
37.649	20.128
37.61	20.089
37.572	20.089
37.494	20.07
37.436	20.07
37.398	20.051
37.359	20.051
37.321	20.031
37.282	20.012
37.224	19.993
37.166	19.993
37.089	19.973
37.089	19.973
37.07	19.954
37.031	19.954
36.992	19.935
36.992	19.935
36.973	19.935
36.915	19.935
36.876	19.935
36.857	19.935
36.838	19.935
36.818	19.935
36.78	19.935
36.78	19.935
36.78	19.935
36.741	19.935
36.741	19.935
36.741	19.935
36.741	19.935
36.741	19.935
36.741	19.935
36.741	19.935
36.741	19.935
36.741	19.935
36.741	19.935
36.741	19.935
36.741	19.935
36.741	19.935
36.741	19.935
36.741	19.935
36.741	19.935
36.741	19.935
36.741	19.935
36.741	19.935
36.741	19.935
36.741	19.935
36.741	19.935
36.741	19.935
36.741	19.935
36.741	19.935
36.741	19.935
36.741	19.935
36.741	19.935
36.741	19.935
36.741	19.935
36.741	19.935
36.741	19.935
36.741	19.935
36.741	19.935
36.741	19.935
36.741	19.935
36.741	19.935
36.741	19.935
36.741	19.935
36.761	19.935
36.799	19.915
36.799	19.896
36.818	19.896
36.818	19.877
36.838	19.838
36.876	19.78
36.876	19.78
36.896	19.761
36.915	19.742
36.915	19.722
36.934	19.703
36.934	19.664
36.954	19.645
36.973	19.626
36.973	19.607
36.973	19.549
37.012	19.529
37.012	19.491
37.012	19.491
37.031	19.452
37.05	19.413
37.05	19.394
37.07	19.375
37.07	19.355
37.089	19.317
37.127	19.278
37.127	19.259
37.147	19.22
37.147	19.182
37.147	19.085
37.147	19.085
37.166	19.047
37.166	18.969
37.166	18.95
37.166	18.931
37.166	18.892
37.166	18.854
37.166	18.776
37.166	18.718
37.166	18.699
37.166	18.641
37.166	18.564
37.166	18.564
37.166	18.525
37.166	18.506
37.166	18.467
37.166	18.429
37.166	18.39
37.147	18.332
37.147	18.294
37.147	18.255
37.147	18.236
37.127	18.197
37.127	18.1
37.127	18.1
37.108	18.062
37.108	18.004
37.089	17.965
37.089	17.927
37.07	17.869
37.031	17.83
37.031	17.772
37.031	17.714
37.031	17.695
37.031	17.656
37.031	17.579
37.031	17.579
37.031	17.521
37.031	17.482
37.05	17.444
37.031	17.405
37.05	17.367
37.05	17.328
37.05	17.251
37.05	17.193
37.031	17.154
37.031	17.135
37.031	17.058
37.031	17.058
37.031	17
37.031	16.961
37.012	16.922
36.992	16.845
36.992	16.787
36.992	16.749
36.973	16.749
36.954	16.729
36.934	16.691
36.915	16.633
36.876	16.594
36.876	16.594
36.838	16.556
36.818	16.536
36.78	16.459
36.741	16.459
36.722	16.42
36.703	16.401
36.664	16.362
36.645	16.324
36.625	16.305
36.587	16.247
36.567	16.189
36.567	16.189
36.529	16.15
36.509	16.131
36.452	16.092
36.413	16.053
36.394	16.034
36.336	16.015
36.316	16.015
36.258	15.996
36.22	15.976
36.181	15.957
36.065	15.899
36.065	15.899
36.046	15.899
36.007	15.88
35.949	15.86
35.892	15.841
35.853	15.841
35.795	15.822
35.776	15.802
35.718	15.764
35.698	15.706
35.64	15.687
35.544	15.629
35.544	15.629
35.505	15.609
35.467	15.59
35.428	15.571
35.351	15.551
35.312	15.532
35.254	15.513
35.196	15.493
35.158	15.474
35.061	15.416
35.023	15.416
34.945	15.378
34.945	15.378
34.887	15.358
34.868	15.358
34.849	15.339
34.771	15.3
34.733	15.281
34.714	15.281
34.656	15.262
34.598	15.223
34.54	15.223
34.501	15.204
34.405	15.184
34.405	15.184
34.347	15.146
34.308	15.107
34.269	15.107
34.25	15.088
34.211	15.049
34.154	15.03
34.115	15.011
34.076	14.991
34.038	14.953
33.98	14.914
33.902	14.895
33.902	14.895
33.864	14.856
33.806	14.818
33.787	14.798
33.748	14.76
33.709	14.74
33.632	14.682
33.594	14.644
33.574	14.644
33.536	14.624
33.497	14.567
33.4	14.528
33.4	14.528
33.342	14.509
33.304	14.47
33.265	14.451
33.188	14.451
33.169	14.451
33.13	14.431
33.091	14.412
33.053	14.393
32.995	14.354
32.956	14.373
32.86	14.315
32.86	14.315
32.802	14.258
32.782	14.258
32.763	14.238
32.725	14.219
32.686	14.18
32.628	14.142
32.589	14.122
32.531	14.103
32.512	14.103
32.473	14.064
32.358	14.045
32.358	14.045
32.319	14.026
32.28	14.007
32.222	13.968
32.184	13.968
32.087	13.949
32.049	13.949
32.029	13.929
31.991	13.929
31.952	13.929
31.894	13.91
31.798	13.91
31.798	13.91
31.74	13.91
31.682	13.929
31.624	13.929
31.585	13.949
31.547	13.949
31.508	13.949
31.45	13.949
31.392	13.929
31.315	13.929
31.296	13.91
31.218	13.891
31.218	13.891
31.18	13.891
31.122	13.871
31.083	13.871
31.044	13.891
30.967	13.891
30.929	13.91
30.89	13.929
30.851	13.929
30.813	13.949
30.755	13.968
30.658	13.968
30.658	13.968
30.639	13.968
30.581	13.968
30.542	13.987
30.484	13.987
30.465	13.987
30.388	13.987
30.33	14.007
30.272	14.007
30.214	14.026
30.195	14.045
30.118	14.045
30.118	14.045
30.06	14.045
30.021	14.045
29.982	14.045
29.924	14.045
29.905	14.064
29.847	14.064
29.789	14.045
29.731	14.026
29.693	14.026
29.673	14.026
29.596	14.026
29.596	14.026
29.538	14.026
29.519	14.045
29.48	14.045
29.442	14.045
29.403	14.045
29.384	14.045
29.345	14.064
29.306	14.064
29.287	14.064
29.268	14.064
29.191	14.064
29.191	14.064
29.171	14.064
29.113	14.064
29.055	14.064
29.017	14.103
28.997	14.103
28.978	14.103
28.978	14.122
28.959	14.122
28.959	14.122
28.959	14.142
28.94	14.2
28.94	14.2
28.92	14.258
28.92	14.296
28.901	14.315
28.882	14.354
28.862	14.373
28.862	14.393
28.862	14.431
28.843	14.47
28.824	14.509
28.824	14.528
28.804	14.567
28.804	14.567
28.804	14.586
28.804	14.605
28.785	14.644
28.766	14.663
28.746	14.702
28.746	14.74
28.727	14.76
28.708	14.798
28.689	14.818
28.689	14.856
28.65	14.914
28.65	14.914
28.631	14.953
28.592	14.972
28.573	15.03
28.534	15.049
28.515	15.088
28.495	15.107
28.457	15.127
28.457	15.127
28.457	15.127
28.437	15.146
28.437	15.146
28.437	15.146
28.437	15.146
28.437	15.146
28.437	15.146
28.437	15.146
28.437	15.146
28.437	15.146
28.437	15.146
28.437	15.146
28.437	15.146
28.437	15.146
28.437	15.146
28.437	15.146
28.437	15.146
28.437	15.146
28.437	15.146
28.437	15.146
28.437	15.146
28.437	15.146
28.437	15.146
28.437	15.146
28.437	15.146
28.437	15.146
28.437	15.146
28.437	15.146
28.437	15.146
28.437	15.146
28.437	15.146
28.437	15.146
28.437	15.146
28.437	15.146
28.437	15.146
28.437	15.146
28.437	15.146
28.437	15.146
28.437	15.146
28.437	15.146
28.437	15.146
28.437	15.146
28.437	15.146
28.437	15.146
28.437	15.146
28.437	15.146
28.437	15.146
28.437	15.146
28.437	15.146
28.437	15.146
28.437	15.146
28.437	15.146
28.437	15.146
28.418	15.146
28.418	15.146
28.418	15.146
28.418	15.146
28.418	15.146
28.418	15.146
28.418	15.146
28.38	15.146
28.38	15.165
28.38	15.165
28.38	15.165
28.38	15.165
28.38	15.165
28.38	15.165
28.38	15.165
28.38	15.165
28.38	15.165
28.38	15.165
28.38	15.165
28.38	15.165
28.38	15.165
28.38	15.165
28.38	15.165
28.38	15.165
28.38	15.165
28.38	15.165
28.38	15.165
28.38	15.165
28.38	15.165
28.38	15.165
28.38	15.165
28.38	15.165
28.38	15.165
28.38	15.165
28.38	15.165
28.38	15.165
28.38	15.165
28.38	15.165
28.38	15.165
28.38	15.165
28.38	15.165
28.38	15.165
28.38	15.165
28.38	15.165
28.38	15.165
28.38	15.165
28.38	15.165
28.38	15.165
28.38	15.165
28.38	15.165
28.38	15.165
28.38	15.165
28.38	15.165
28.38	15.165
28.38	15.165
28.38	15.165
28.38	15.165
28.38	15.165
28.38	15.165
28.38	15.165
28.38	15.165
28.38	15.165
28.38	15.165
28.38	15.165
28.38	15.165
28.38	15.165
28.38	15.165
28.38	15.165
28.38	15.165
28.38	15.165
28.38	15.165
28.38	15.165
28.38	15.165
28.38	15.165
28.38	15.165
28.38	15.165
28.38	15.165
28.38	15.165
28.38	15.165
28.38	15.165
28.38	15.165
28.38	15.165
28.38	15.165
28.38	15.165
28.38	15.165
28.38	15.165
28.38	15.165
28.38	15.165
28.38	15.165
28.38	15.165
28.38	15.165
28.38	15.165
28.38	15.165
28.38	15.165
28.38	15.165
28.38	15.165
28.38	15.165
28.38	15.165
28.38	15.165
28.38	15.165
28.38	15.165
28.38	15.165
28.38	15.165
28.38	15.165
28.38	15.165
28.38	15.165
28.38	15.165
28.38	15.165
28.38	15.165
28.38	15.165
28.38	15.165
28.38	15.165
28.38	15.165
28.38	15.165
28.38	15.165
28.38	15.165
28.38	15.165
28.38	15.165
28.38	15.165
28.38	15.165
28.38	15.165
28.38	15.165
28.38	15.165
28.38	15.165
28.38	15.165
28.38	15.165
28.38	15.165
28.38	15.165
28.38	15.165
28.38	15.165
28.38	15.165
28.38	15.165
28.38	15.165
28.38	15.165
28.38	15.165
28.38	15.165
28.38	15.165
28.38	15.165
28.38	15.165
28.38	15.165
28.38	15.165
28.38	15.165
28.38	15.165
28.38	15.165
28.38	15.165
28.38	15.165
28.38	15.165
28.38	15.165
28.38	15.165
28.38	15.165
28.38	15.165
28.38	15.165
28.399	15.165
28.399	15.165
28.399	15.165
28.399	15.165
28.399	15.165
28.399	15.165
28.399	15.165
28.399	15.165
28.399	15.165
28.399	15.165
28.399	15.165
28.399	15.165
28.399	15.165
28.399	15.165
28.399	15.165
28.399	15.165
28.399	15.165
28.36	15.165
28.341	15.165
28.322	15.165
28.322	15.165
28.322	15.165
28.322	15.165
28.322	15.165
28.322	15.165
28.322	15.165
28.322	15.165
28.322	15.165
28.322	15.165
28.322	15.165
28.322	15.165
28.322	15.165
28.322	15.165
28.322	15.165
28.322	15.165
28.322	15.165
28.322	15.165
28.322	15.165
28.322	15.165
28.322	15.165
28.322	15.165
28.322	15.165
28.322	15.165
28.322	15.165
28.322	15.165
28.322	15.165
28.322	15.165
28.322	15.165
28.322	15.165
28.322	15.165
28.322	15.165
28.322	15.165
28.322	15.165
28.322	15.165
28.322	15.165
28.322	15.165
28.322	15.165
28.322	15.165
28.322	15.165
28.322	15.165
28.322	15.165
28.283	15.165
28.283	15.165
28.283	15.165
28.283	15.165
28.283	15.165
28.283	15.165
28.283	15.165
28.283	15.184
28.283	15.184
28.283	15.184
28.283	15.184
28.283	15.184
28.283	15.184
28.283	15.184
28.283	15.184
28.283	15.184
28.283	15.184
28.283	15.184
28.283	15.184
28.283	15.184
28.283	15.184
28.283	15.184
28.283	15.184
28.283	15.184
28.283	15.204
28.283	15.204
28.283	15.204
28.283	15.204
28.264	15.204
28.264	15.204
28.264	15.204
28.264	15.204
28.264	15.204
28.264	15.204
28.264	15.204
28.264	15.204
28.244	15.204
28.244	15.204
28.244	15.204
28.244	15.204
28.244	15.223
28.225	15.223
28.225	15.223
28.225	15.223
28.186	15.223
28.186	15.223
28.206	15.223
28.206	15.223
28.206	15.223
28.206	15.223
28.206	15.223
28.206	15.223
28.206	15.223
28.206	15.223
28.206	15.204
28.225	15.184
28.225	15.204
28.225	15.204
28.225	15.204
28.225	15.204
28.225	15.204
28.225	15.204
28.225	15.204
28.225	15.204
28.225	15.204
28.225	15.204
28.225	15.204
28.225	15.204
28.225	15.204
28.225	15.204
28.225	15.204
28.225	15.204
28.225	15.204
28.225	15.204
28.225	15.204
28.225	15.204
28.225	15.204
28.225	15.204
28.225	15.204
28.225	15.204
28.225	15.204
28.225	15.204
28.225	15.204
28.225	15.204
28.225	15.204
28.225	15.204
28.225	15.204
28.225	15.204
28.225	15.204
28.225	15.204
28.225	15.204
28.244	15.204
28.264	15.204
28.283	15.204
28.283	15.204
28.302	15.204
28.36	15.204
28.36	15.204
28.36	15.184
28.38	15.184
28.38	15.165
28.38	15.146
28.38	15.146
28.399	15.146
28.399	15.107
28.418	15.107
28.437	15.088
28.437	15.088
28.457	15.069
28.457	15.069
28.495	15.03
28.553	15.011
28.592	14.991
28.611	14.991
28.65	14.953
28.669	14.933
28.708	14.914
28.746	14.914
28.746	14.914
28.785	14.876
28.824	14.856
28.824	14.856
28.843	14.818
28.862	14.798
28.901	14.779
28.92	14.76
28.94	14.721
28.978	14.702
28.997	14.682
29.017	14.663
29.055	14.644
29.113	14.605
29.133	14.547
29.133	14.547
29.133	14.528
29.152	14.509
29.171	14.47
29.171	14.412
29.191	14.373
29.191	14.335
29.191	14.277
29.191	14.258
29.191	14.219
29.171	14.161
29.152	14.103
29.152	14.103
29.152	14.084
29.152	14.064
29.152	14.045
29.152	14.007
29.152	13.968
29.152	13.949
29.152	13.929
29.152	13.891
29.152	13.891
29.152	13.852
29.133	13.794
29.133	13.794
29.133	13.736
29.133	13.717
29.133	13.717
29.133	13.659
29.133	13.659
29.133	13.62
29.133	13.582
29.133	13.524
29.133	13.504
29.133	13.485
29.113	13.389
29.113	13.389
29.113	13.369
29.113	13.35
29.094	13.331
29.094	13.311
29.094	13.292
29.094	13.273
29.094	13.253
29.094	13.215
29.094	13.195
29.094	13.157
29.075	13.138
29.075	13.138
29.075	13.099
29.075	13.08
29.075	13.041
29.075	13.022
29.036	13.002
29.036	12.964
29.036	12.944
29.017	12.925
29.017	12.906
28.997	12.886
28.978	12.848
28.978	12.848
28.978	12.809
28.959	12.79
28.94	12.79
28.92	12.751
28.882	12.732
28.862	12.693
28.843	12.674
28.824	12.616
28.804	12.616
28.785	12.597
28.746	12.539
28.746	12.539
28.727	12.52
28.727	12.5
28.689	12.462
28.669	12.462
28.65	12.442
28.573	12.423
28.534	12.423
28.534	12.423
28.495	12.384
28.457	12.346
28.36	12.326
28.36	12.326
28.341	12.307
28.302	12.288
28.264	12.269
28.225	12.249
28.186	12.23
28.167	12.211
28.109	12.172
28.051	12.172
28.013	12.153
27.993	12.133
27.916	12.133
27.916	12.133
27.858	12.114
27.82	12.114
27.781	12.037
27.742	12.037
27.704	11.998
27.684	11.979
27.665	11.96
27.588	11.94
27.568	11.94
27.549	11.94
27.433	11.94
27.433	11.94
27.414	11.94
27.356	11.94
27.298	11.921
27.259	11.902
27.221	11.882
27.182	11.882
27.144	11.824
27.086	11.824
27.028	11.786
26.989	11.766
26.912	11.766
26.912	11.766
26.873	11.766
26.835	11.766
26.777	11.766
26.699	11.766
26.661	11.747
26.603	11.728
26.564	11.728
26.506	11.708
26.468	11.708
26.41	11.708
26.294	11.708
26.294	11.708
26.255	11.708
26.217	11.689
26.178	11.708
26.159	11.708
26.082	11.708
26.043	11.708
25.966	11.747
25.888	11.766
25.869	11.766
25.83	11.766
25.734	11.824
25.734	11.824
25.715	11.844
25.676	11.844
25.618	11.902
25.599	11.902
25.56	11.921
25.521	11.94
25.483	11.94
25.444	11.94
25.406	11.96
25.328	11.979
25.29	12.037
25.29	12.037
25.232	12.056
25.213	12.075
25.193	12.095
25.155	12.114
25.116	12.153
25.058	12.153
25.019	12.172
24.961	12.191
24.904	12.211
24.865	12.249
24.749	12.249
24.749	12.249
24.71	12.269
24.652	12.307
24.595	12.307
24.575	12.346
24.517	12.365
24.479	12.384
24.421	12.404
24.363	12.423
24.305	12.442
24.286	12.462
24.17	12.481
24.17	12.481
24.131	12.5
24.092	12.52
24.035	12.539
23.996	12.539
23.957	12.558
23.919	12.577
23.861	12.597
23.822	12.597
23.784	12.635
23.784	12.655
23.648	12.655
23.648	12.655
23.571	12.655
23.513	12.635
23.455	12.616
23.417	12.616
23.378	12.616
23.359	12.577
23.32	12.558
23.281	12.558
23.262	12.558
23.243	12.52
23.185	12.52
23.185	12.52
23.166	12.52
23.146	12.52
23.146	12.52
23.127	12.52
23.127	12.52
23.127	12.52
23.127	12.52
23.127	12.52
23.108	12.52
23.108	12.52
23.108	12.577
23.108	12.577
23.108	12.616
23.108	12.635
23.069	12.655
23.069	12.674
23.069	12.713
23.05	12.732
23.03	12.732
23.03	12.771
22.992	12.771
22.992	12.829
22.972	12.848
22.972	12.848
22.953	12.867
22.953	12.867
22.915	12.906
22.915	12.983
22.895	13.002
22.895	13.002
22.857	13.06
22.857	13.08
22.837	13.099
22.799	13.138
22.76	13.195
22.76	13.195
22.76	13.234
22.741	13.253
22.721	13.292
22.721	13.311
22.683	13.35
22.663	13.369
22.644	13.427
[truncated: 715 more rows]
