# Supplementary material for: Ant collective cognition allows for efficient navigation through disordered environments
Source: eLife. 2020 May 12;9:e55195. doi: 10.7554/eLife.55195 (PMC7332297; doi:10.7554/eLife.55195)
Supplement: Source data 2. — Format is X,Y coordinates as a function of time. Time interval between samples is 0.04 s, except for videos 1440005 and 1440011, where the time interval is 0.02 s. [file elife-55195-data2.zip › 1240002_200_load_trajectory.txt]

69.012	23.435
68.993	23.454
68.993	23.454
68.974	23.435
68.974	23.435
68.936	23.435
68.936	23.435
68.917	23.435
68.898	23.454
68.86	23.435
68.822	23.435
68.822	23.435
68.803	23.435
68.784	23.435
68.784	23.435
68.765	23.435
68.745	23.435
68.688	23.435
68.65	23.435
68.631	23.435
68.631	23.435
68.631	23.435
68.574	23.454
68.574	23.454
68.574	23.454
68.536	23.454
68.478	23.435
68.478	23.435
68.44	23.435
68.44	23.435
68.421	23.435
68.364	23.435
68.345	23.416
68.345	23.368
68.326	23.416
68.326	23.416
68.269	23.416
68.25	23.396
68.231	23.396
68.173	23.396
68.173	23.377
68.154	23.377
68.135	23.377
68.097	23.377
68.059	23.358
68.059	23.377
68.002	23.358
68.002	23.358
67.983	23.377
67.944	23.377
67.925	23.396
67.944	23.396
67.964	23.396
67.944	23.396
67.906	23.377
67.887	23.396
67.887	23.396
67.887	23.396
67.849	23.377
67.849	23.377
67.849	23.377
67.83	23.377
67.811	23.377
67.811	23.377
67.811	23.396
67.792	23.416
67.792	23.435
67.792	23.435
67.792	23.435
67.773	23.454
67.773	23.473
67.773	23.473
67.773	23.492
67.773	23.492
67.773	23.511
67.754	23.53
67.754	23.53
67.735	23.549
67.735	23.587
67.716	23.606
67.716	23.625
67.716	23.625
67.716	23.625
67.716	23.625
67.697	23.644
67.697	23.644
67.697	23.663
67.678	23.682
67.678	23.682
67.678	23.702
67.658	23.73
67.658	23.74
67.658	23.74
67.639	23.759
67.62	23.816
67.62	23.816
67.601	23.816
67.582	23.835
67.582	23.835
67.601	23.835
67.582	23.835
67.582	23.835
67.582	23.854
67.563	23.854
67.563	23.873
67.544	23.892
67.525	23.911
67.525	23.911
67.506	23.93
67.487	23.93
67.487	23.93
67.468	23.988
67.449	23.988
67.43	24.007
67.411	24.007
67.411	24.026
67.411	24.026
67.391	24.026
67.391	24.045
67.391	24.045
67.372	24.045
67.372	24.064
67.353	24.083
67.353	24.064
67.334	24.083
67.334	24.083
67.334	24.083
67.315	24.083
67.315	24.083
67.315	24.102
67.315	24.102
67.315	24.102
67.315	24.102
67.315	24.102
67.315	24.102
67.296	24.102
67.315	24.102
67.296	24.102
67.315	24.102
67.315	24.102
67.315	24.102
67.296	24.102
67.315	24.102
67.315	24.102
67.315	24.102
67.315	24.102
67.315	24.102
67.315	24.102
67.315	24.102
67.315	24.102
67.315	24.102
67.315	24.102
67.315	24.102
67.296	24.102
67.296	24.102
67.296	24.102
67.296	24.102
67.296	24.102
67.296	24.102
67.296	24.102
67.296	24.102
67.296	24.102
67.296	24.102
67.296	24.121
67.277	24.121
67.277	24.121
67.239	24.14
67.239	24.14
67.239	24.14
67.239	24.14
67.239	24.14
67.239	24.14
67.22	24.14
67.22	24.14
67.22	24.14
67.22	24.14
67.201	24.159
67.201	24.159
67.22	24.159
67.22	24.159
67.201	24.159
67.201	24.159
67.201	24.159
67.201	24.159
67.201	24.159
67.201	24.159
67.182	24.159
67.182	24.159
67.182	24.159
67.182	24.159
67.182	24.159
67.182	24.159
67.163	24.159
67.163	24.159
67.163	24.178
67.163	24.178
67.163	24.178
67.163	24.178
67.163	24.197
67.144	24.197
67.144	24.178
67.163	24.197
67.163	24.197
67.163	24.197
67.163	24.197
67.163	24.197
67.144	24.178
67.144	24.178
67.163	24.197
67.163	24.197
67.163	24.178
67.163	24.178
67.163	24.178
67.163	24.197
67.144	24.197
67.144	24.197
67.125	24.197
67.125	24.216
67.125	24.216
67.125	24.216
67.125	24.216
67.125	24.216
67.125	24.216
67.125	24.216
67.125	24.216
67.125	24.216
67.125	24.216
67.125	24.216
67.125	24.178
67.125	24.178
67.125	24.197
67.125	24.197
67.125	24.197
67.125	24.178
67.125	24.197
67.125	24.197
67.105	24.197
67.105	24.197
67.105	24.216
67.105	24.216
67.105	24.216
67.125	24.216
67.125	24.216
67.105	24.216
67.105	24.216
67.105	24.216
67.105	24.216
67.067	24.255
67.067	24.255
67.086	24.255
67.048	24.293
67.048	24.293
67.048	24.293
67.029	24.293
66.991	24.331
66.972	24.331
66.953	24.331
66.953	24.312
66.934	24.312
66.934	24.312
66.915	24.312
66.896	24.331
66.877	24.369
66.877	24.369
66.819	24.369
66.819	24.369
66.819	24.369
66.8	24.369
66.781	24.369
66.762	24.388
66.743	24.388
66.705	24.388
66.705	24.426
66.686	24.407
66.629	24.407
66.629	24.407
66.629	24.407
66.61	24.407
66.571	24.407
66.552	24.388
66.533	24.388
66.495	24.388
66.495	24.388
66.457	24.369
66.457	24.369
66.419	24.369
66.381	24.369
66.381	24.369
66.362	24.35
66.343	24.35
66.324	24.35
66.324	24.35
66.324	24.35
66.305	24.35
66.305	24.35
66.266	24.35
66.228	24.35
66.209	24.331
66.171	24.331
66.171	24.331
66.171	24.293
66.152	24.293
66.114	24.274
66.095	24.255
66.076	24.274
66.057	24.274
66.038	24.236
66.018	24.274
65.98	24.274
65.999	24.255
65.98	24.255
65.98	24.255
65.961	24.236
65.942	24.236
65.923	24.236
65.923	24.236
65.885	24.245
65.885	24.236
65.885	24.236
65.847	24.216
65.847	24.216
65.847	24.216
65.809	24.216
65.809	24.216
65.79	24.197
65.771	24.178
65.732	24.178
65.732	24.178
65.694	24.14
65.675	24.14
65.675	24.121
65.656	24.121
65.656	24.121
65.637	24.083
65.599	24.064
65.599	24.064
65.58	24.064
65.561	24.064
65.561	24.045
65.542	24.026
65.523	23.988
65.523	23.988
65.504	23.988
65.485	23.969
65.465	23.949
65.446	23.949
65.389	23.911
65.389	23.911
65.37	23.911
65.37	23.911
65.351	23.911
65.332	23.911
65.332	23.892
65.313	23.892
65.294	23.873
65.256	23.854
65.237	23.835
65.237	23.835
65.237	23.816
65.237	23.816
65.218	23.816
65.198	23.797
65.179	23.778
65.141	23.778
65.122	23.778
65.103	23.759
65.084	23.759
65.065	23.74
65.046	23.74
65.046	23.74
65.008	23.721
65.008	23.721
64.97	23.702
64.932	23.702
64.912	23.702
64.893	23.702
64.874	23.682
64.874	23.682
64.874	23.682
64.817	23.663
64.798	23.663
64.798	23.644
64.741	23.644
64.741	23.644
64.722	23.644
64.722	23.654
64.722	23.644
64.722	23.644
64.703	23.644
64.684	23.644
64.645	23.644
64.626	23.606
64.607	23.606
64.588	23.606
64.569	23.587
64.569	23.587
64.531	23.587
64.512	23.587
64.493	23.587
64.474	23.568
64.474	23.568
64.474	23.549
64.436	23.568
64.417	23.568
64.398	23.568
64.398	23.568
64.359	23.549
64.359	23.549
64.34	23.549
64.283	23.53
64.264	23.53
64.245	23.511
64.245	23.511
64.226	23.492
64.169	23.473
64.15	23.473
64.112	23.473
64.112	23.454
64.073	23.435
64.073	23.435
64.035	23.435
63.997	23.416
63.997	23.396
63.959	23.396
63.94	23.377
63.902	23.377
63.902	23.358
63.845	23.358
63.825	23.358
63.806	23.339
63.749	23.32
63.749	23.32
63.73	23.301
63.711	23.301
63.692	23.282
63.654	23.282
63.616	23.282
63.578	23.263
63.539	23.244
63.52	23.244
63.482	23.225
63.444	23.244
63.368	23.206
63.368	23.206
63.33	23.206
63.292	23.206
63.253	23.206
63.196	23.187
63.177	23.149
63.139	23.149
63.082	23.149
63.063	23.129
63.025	23.129
63.005	23.11
62.929	23.091
62.929	23.091
62.872	23.091
62.853	23.053
62.796	23.053
62.758	23.034
62.719	23.034
62.7	23.015
62.643	22.996
62.605	22.996
62.567	22.977
62.529	22.958
62.472	22.939
62.472	22.939
62.433	22.939
62.395	22.939
62.376	22.92
62.319	22.92
62.3	22.901
62.281	22.901
62.243	22.901
62.205	22.882
62.185	22.882
62.166	22.882
62.128	22.863
62.128	22.863
62.109	22.863
62.052	22.843
62.033	22.843
62.014	22.824
61.995	22.824
61.995	22.824
61.995	22.843
61.995	22.843
61.976	22.843
61.976	22.843
61.976	22.843
61.976	22.843
61.957	22.843
61.957	22.843
61.957	22.843
61.957	22.863
61.957	22.863
61.938	22.863
61.919	22.882
61.919	22.882
61.919	22.882
61.899	22.882
61.899	22.92
61.899	22.92
61.899	22.939
61.899	22.939
61.88	22.958
61.88	22.958
61.88	22.977
61.88	22.996
61.88	23.015
61.88	23.015
61.88	23.015
61.88	23.034
61.88	23.072
61.88	23.072
61.88	23.072
61.88	23.072
61.88	23.072
61.88	23.072
61.861	23.072
61.861	23.072
61.88	23.091
61.861	23.091
61.861	23.11
61.861	23.091
61.861	23.11
61.861	23.11
61.861	23.11
61.861	23.11
61.861	23.11
61.861	23.11
61.861	23.129
61.861	23.129
61.861	23.129
61.861	23.129
61.861	23.129
61.861	23.129
61.861	23.129
61.861	23.129
61.861	23.129
61.861	23.129
61.861	23.149
61.861	23.149
61.842	23.149
61.842	23.168
61.842	23.168
61.842	23.168
61.842	23.168
61.842	23.187
61.842	23.206
61.842	23.206
61.842	23.206
61.842	23.206
61.842	23.206
61.842	23.206
61.842	23.225
61.842	23.225
61.842	23.225
61.823	23.244
61.823	23.263
61.823	23.263
61.823	23.301
61.823	23.301
61.823	23.32
61.823	23.339
61.804	23.358
61.804	23.358
61.785	23.377
61.804	23.377
61.804	23.377
61.785	23.377
61.785	23.396
61.785	23.396
61.785	23.396
61.785	23.396
61.785	23.396
61.785	23.416
61.785	23.416
61.785	23.416
61.785	23.416
61.804	23.435
61.785	23.435
61.785	23.435
61.785	23.454
61.785	23.473
61.766	23.511
61.766	23.511
61.766	23.511
61.766	23.549
61.766	23.549
61.747	23.587
61.747	23.587
61.747	23.587
61.747	23.587
61.747	23.606
61.728	23.606
61.728	23.625
61.728	23.625
61.728	23.625
61.728	23.644
61.728	23.663
61.728	23.663
61.728	23.644
61.709	23.644
61.728	23.644
61.709	23.644
61.709	23.644
61.709	23.644
61.709	23.644
61.709	23.625
61.709	23.625
61.709	23.625
61.709	23.625
61.69	23.625
61.69	23.625
61.69	23.625
61.69	23.625
61.69	23.625
61.69	23.625
61.69	23.625
61.671	23.625
61.671	23.625
61.671	23.625
61.671	23.625
61.671	23.625
61.671	23.625
61.652	23.625
61.652	23.606
61.652	23.606
61.652	23.625
61.632	23.625
61.632	23.625
61.632	23.625
61.632	23.625
61.632	23.625
61.632	23.625
61.632	23.625
61.613	23.625
61.613	23.625
61.594	23.644
61.594	23.644
61.575	23.644
61.575	23.644
61.556	23.644
61.556	23.663
61.556	23.663
61.556	23.663
61.556	23.663
61.537	23.663
61.537	23.663
61.518	23.663
61.518	23.682
61.518	23.682
61.518	23.682
61.499	23.682
61.499	23.682
61.48	23.702
61.48	23.702
61.48	23.702
61.461	23.702
61.461	23.702
61.461	23.702
61.442	23.702
61.461	23.702
61.442	23.702
61.442	23.721
61.423	23.721
61.423	23.74
61.404	23.759
61.385	23.778
61.385	23.778
61.385	23.778
61.385	23.778
61.365	23.797
61.385	23.797
61.365	23.797
61.365	23.797
61.365	23.797
61.365	23.797
61.365	23.797
61.346	23.835
61.327	23.835
61.327	23.835
61.327	23.854
61.327	23.854
61.327	23.854
61.308	23.854
61.308	23.854
61.308	23.873
61.308	23.873
61.289	23.873
61.289	23.873
61.289	23.873
61.27	23.873
61.27	23.873
61.27	23.892
61.251	23.911
61.251	23.911
61.251	23.911
61.251	23.911
61.251	23.911
61.232	23.911
61.232	23.93
61.213	23.93
61.213	23.93
61.194	23.969
61.194	23.969
61.194	23.969
61.175	23.969
61.194	23.969
61.175	23.969
61.175	23.969
61.156	23.988
61.137	23.988
61.137	23.988
61.137	24.007
61.099	24.045
61.06	24.045
61.06	24.045
61.041	24.064
61.041	24.064
61.022	24.064
61.003	24.083
60.984	24.083
60.965	24.083
60.946	24.102
60.927	24.102
60.908	24.102
60.908	24.102
60.87	24.102
60.87	24.102
60.87	24.083
60.851	24.102
60.851	24.102
60.851	24.102
60.851	24.102
60.851	24.102
60.851	24.102
60.832	24.102
60.832	24.102
60.812	24.121
60.812	24.121
60.812	24.121
60.812	24.121
60.812	24.121
60.793	24.121
60.793	24.121
60.793	24.121
60.793	24.121
60.793	24.14
60.793	24.14
60.793	24.14
60.774	24.14
60.755	24.14
60.755	24.14
60.736	24.14
60.736	24.159
60.736	24.159
60.736	24.159
60.717	24.159
60.698	24.159
60.66	24.159
60.66	24.159
60.66	24.159
60.641	24.178
60.622	24.159
60.622	24.159
60.603	24.178
60.584	24.178
60.546	24.178
60.546	24.178
60.507	24.197
60.488	24.197
60.45	24.197
60.431	24.216
60.431	24.197
60.431	24.216
60.393	24.216
60.393	24.216
60.355	24.236
60.336	24.236
60.298	24.236
60.259	24.236
60.221	24.255
60.221	24.255
60.164	24.274
60.164	24.255
60.145	24.255
60.126	24.255
60.05	24.274
60.05	24.274
60.031	24.255
59.973	24.255
59.954	24.255
59.916	24.274
59.897	24.274
59.878	24.274
59.859	24.293
59.84	24.293
59.821	24.293
59.783	24.293
59.687	24.312
59.687	24.312
59.687	24.312
59.611	24.293
59.611	24.312
59.611	24.293
59.592	24.312
59.592	24.293
59.573	24.293
59.535	24.293
59.516	24.274
59.516	24.274
59.459	24.274
59.459	24.274
59.439	24.274
59.401	24.274
59.382	24.255
59.344	24.274
59.344	24.274
59.325	24.274
59.306	24.274
59.268	24.255
59.249	24.255
59.211	24.255
59.153	24.236
59.153	24.236
59.134	24.236
59.096	24.236
59.077	24.216
59.039	24.197
59.02	24.197
59.001	24.197
58.982	24.178
58.944	24.178
58.906	24.159
58.867	24.14
58.829	24.102
58.829	24.102
58.772	24.083
58.753	24.064
58.753	24.045
58.715	24.045
58.696	24.026
58.677	24.007
58.619	24.007
58.619	23.969
58.6	23.969
58.581	23.949
58.505	23.93
58.505	23.93
58.467	23.949
58.429	23.949
58.41	23.911
58.391	23.892
58.372	23.873
58.314	23.854
58.295	23.816
58.257	23.835
58.238	23.816
58.181	23.816
58.143	23.816
58.143	23.816
58.105	23.797
58.086	23.797
58.047	23.797
58.028	23.778
57.971	23.797
57.933	23.797
57.895	23.778
57.857	23.759
57.838	23.74
57.819	23.721
57.799	23.702
57.799	23.702
57.78	23.682
57.723	23.663
57.685	23.625
57.647	23.625
57.609	23.606
57.59	23.587
57.571	23.568
57.552	23.568
57.533	23.53
57.475	23.511
57.418	23.473
57.418	23.473
57.38	23.416
57.342	23.416
57.323	23.396
57.285	23.377
57.266	23.377
57.246	23.377
57.208	23.358
57.189	23.358
57.17	23.358
57.132	23.339
57.075	23.263
57.075	23.263
57.056	23.263
57.037	23.244
56.979	23.225
56.96	23.206
56.922	23.187
56.884	23.149
56.865	23.149
56.808	23.129
56.77	23.11
56.751	23.072
56.693	23.034
56.693	23.034
56.674	23.015
56.655	22.977
56.617	22.939
56.579	22.92
56.56	22.901
56.541	22.882
56.503	22.843
56.465	22.805
56.446	22.786
56.426	22.786
56.35	22.691
56.35	22.691
56.312	22.672
56.312	22.653
56.274	22.653
56.255	22.634
56.217	22.596
56.198	22.596
56.198	22.557
56.179	22.557
56.179	22.557
56.159	22.557
56.14	22.538
56.14	22.538
56.121	22.538
56.121	22.538
56.121	22.538
56.121	22.538
56.121	22.538
56.121	22.538
56.121	22.538
56.102	22.557
56.102	22.557
56.102	22.557
56.064	22.596
56.064	22.596
56.045	22.615
56.026	22.634
56.026	22.634
55.988	22.672
55.988	22.691
55.969	22.691
55.95	22.729
55.931	22.767
55.912	22.767
55.912	22.786
55.873	22.824
55.873	22.824
55.835	22.843
55.816	22.882
55.797	22.901
55.778	22.92
55.759	22.939
55.74	22.939
55.721	22.958
55.683	22.996
55.683	23.015
55.645	23.015
55.606	23.072
55.606	23.072
55.587	23.091
55.549	23.11
55.53	23.129
55.511	23.149
55.492	23.168
55.473	23.187
55.454	23.206
55.435	23.225
55.416	23.244
55.416	23.244
55.359	23.282
55.359	23.282
55.34	23.301
55.32	23.32
55.301	23.339
55.301	23.358
55.282	23.358
55.282	23.358
55.263	23.377
55.244	23.377
55.206	23.396
55.187	23.396
55.111	23.396
55.111	23.396
55.092	23.416
55.092	23.435
55.073	23.435
55.073	23.454
55.053	23.454
55.053	23.454
55.073	23.454
55.073	23.454
55.073	23.454
55.073	23.454
55.073	23.473
55.073	23.473
55.073	23.473
55.073	23.473
55.073	23.473
55.073	23.473
55.073	23.473
55.073	23.473
55.073	23.473
55.073	23.473
55.073	23.473
55.073	23.473
55.073	23.473
55.073	23.473
55.092	23.492
55.073	23.492
55.073	23.492
55.073	23.492
55.073	23.492
55.073	23.492
55.073	23.492
55.073	23.492
55.073	23.492
55.053	23.511
55.073	23.492
55.073	23.492
55.073	23.492
55.073	23.473
55.073	23.454
55.073	23.454
55.073	23.473
55.073	23.473
55.073	23.492
55.073	23.492
55.073	23.492
55.073	23.492
55.073	23.492
55.073	23.492
55.073	23.492
55.073	23.511
55.073	23.511
55.053	23.549
55.053	23.549
55.053	23.549
55.053	23.549
55.053	23.549
55.053	23.549
55.053	23.549
55.053	23.568
55.053	23.568
55.053	23.568
55.053	23.568
55.053	23.568
55.053	23.587
55.053	23.606
55.073	23.606
55.073	23.625
55.092	23.625
55.13	23.663
55.168	23.663
55.187	23.721
55.187	23.721
55.206	23.721
55.225	23.74
55.244	23.778
55.263	23.816
55.282	23.835
55.282	23.873
55.32	23.892
55.34	23.911
55.34	23.949
55.359	23.988
55.397	24.026
55.397	24.026
55.416	24.064
55.454	24.083
55.454	24.102
55.473	24.102
55.473	24.159
55.511	24.178
55.549	24.216
55.606	24.255
55.606	24.293
55.606	24.293
55.606	24.369
55.606	24.369
55.606	24.426
55.606	24.445
55.626	24.502
55.626	24.541
55.626	24.579
55.645	24.617
55.645	24.655
55.645	24.693
55.683	24.731
55.664	24.769
55.664	24.846
55.664	24.846
55.664	24.884
55.664	24.903
55.664	24.941
55.645	24.979
55.645	25.017
55.645	25.036
55.664	25.056
55.664	25.094
55.664	25.113
55.645	25.151
55.587	25.208
55.587	25.208
55.587	25.265
55.587	25.284
55.587	25.322
55.587	25.361
55.568	25.38
55.53	25.399
55.492	25.418
55.492	25.456
55.473	25.475
55.435	25.513
55.397	25.57
55.397	25.57
55.359	25.609
55.34	25.609
55.32	25.628
55.301	25.647
55.263	25.666
55.206	25.685
55.187	25.704
55.168	25.704
55.149	25.723
55.111	25.742
55.053	25.742
55.053	25.742
55.034	25.742
55.015	25.761
54.996	25.78
54.958	25.799
54.92	25.818
54.92	25.818
54.901	25.818
54.882	25.856
54.863	25.875
54.825	25.895
54.786	25.914
54.786	25.914
54.767	25.933
54.71	25.952
54.691	25.952
54.672	25.971
54.653	26.009
54.615	26.028
54.558	26.047
54.558	26.047
54.539	26.066
54.52	26.066
54.462	26.085
54.462	26.085
54.443	26.085
54.443	26.085
54.443	26.085
54.405	26.066
54.405	26.066
54.386	26.066
54.386	26.047
54.367	26.047
54.367	26.047
54.367	26.047
54.367	26.047
54.367	26.047
54.367	26.028
54.367	26.047
54.367	26.047
54.367	26.028
54.367	26.028
54.367	26.028
54.367	26.028
54.367	26.028
54.367	26.028
54.367	26.028
54.367	26.028
54.367	26.028
54.367	26.028
54.386	26.028
54.386	26.028
54.367	26.028
54.367	26.047
54.386	26.047
54.367	26.047
54.367	26.047
54.367	26.047
54.386	26.047
54.386	26.047
54.386	26.047
54.386	26.047
54.405	26.047
54.424	26.047
54.405	26.047
54.405	26.028
54.405	26.028
54.386	26.028
54.367	26.028
54.367	26.009
54.348	25.99
54.329	25.99
54.329	25.99
54.329	26.009
54.329	26.009
54.329	26.009
54.329	26.009
54.329	26.028
54.329	26.028
54.31	26.028
54.31	26.028
54.291	26.028
54.31	26.047
54.31	26.047
54.31	26.047
54.291	26.066
54.291	26.066
54.291	26.066
54.291	26.066
54.291	26.066
54.291	26.066
54.291	26.066
54.291	26.066
54.291	26.066
54.291	26.066
54.31	26.085
54.31	26.085
54.31	26.085
54.329	26.085
54.329	26.085
54.329	26.085
54.329	26.085
54.329	26.104
54.329	26.104
54.329	26.104
54.329	26.085
54.348	26.085
54.348	26.085
54.348	26.085
54.348	26.085
54.348	26.085
54.329	26.104
54.329	26.104
54.329	26.104
54.31	26.104
54.31	26.104
54.291	26.104
54.291	26.104
54.31	26.104
54.291	26.123
54.291	26.123
54.291	26.123
54.291	26.123
54.291	26.123
54.291	26.104
54.291	26.123
54.291	26.123
54.291	26.123
54.272	26.123
54.272	26.123
54.291	26.123
54.291	26.123
54.291	26.123
54.291	26.123
54.291	26.123
54.291	26.123
54.291	26.142
54.291	26.142
54.291	26.123
54.291	26.123
54.31	26.142
54.31	26.142
54.31	26.142
54.329	26.162
54.329	26.162
54.367	26.162
54.367	26.162
54.386	26.162
54.405	26.162
54.405	26.162
54.424	26.162
54.424	26.162
54.443	26.162
54.462	26.162
54.5	26.162
54.539	26.162
54.539	26.162
54.558	26.162
54.596	26.162
54.615	26.162
54.634	26.142
54.653	26.142
54.672	26.142
54.691	26.142
54.71	26.142
54.729	26.123
54.748	26.104
54.825	26.085
54.825	26.085
54.844	26.066
54.863	26.047
54.882	26.028
54.901	26.009
54.92	25.971
54.958	25.952
54.958	25.952
54.977	25.933
54.996	25.914
54.996	25.875
55.053	25.818
55.053	25.818
55.053	25.799
55.073	25.761
55.092	25.742
55.092	25.704
55.092	25.685
55.073	25.647
55.073	25.628
55.092	25.609
55.092	25.589
55.092	25.551
55.111	25.494
55.111	25.494
55.111	25.456
55.13	25.437
55.13	25.418
55.149	25.418
55.149	25.399
55.149	25.38
55.168	25.361
55.168	25.342
55.168	25.322
55.187	25.303
55.206	25.265
55.206	25.265
55.206	25.246
55.206	25.227
55.225	25.208
55.225	25.151
55.244	25.132
55.244	25.094
55.244	25.075
55.244	25.056
55.263	25.017
55.282	25.017
55.282	24.96
55.282	24.96
55.301	24.922
55.301	24.884
55.32	24.846
55.301	24.827
55.301	24.789
55.34	24.75
55.34	24.712
55.34	24.674
55.34	24.636
55.397	24.617
55.378	24.522
55.378	24.522
55.378	24.502
55.416	24.483
55.416	24.464
55.397	24.426
55.397	24.312
55.378	24.274
55.397	24.255
55.378	24.216
55.378	24.178
55.378	24.14
55.378	24.083
55.378	24.083
55.378	24.064
55.359	24.026
55.359	23.988
55.359	23.949
55.34	23.93
55.34	23.892
55.34	23.873
55.34	23.835
55.32	23.797
55.32	23.74
55.301	23.682
55.301	23.682
55.301	23.625
55.301	23.587
55.301	23.549
55.301	23.511
55.301	23.473
55.301	23.454
55.301	23.435
55.301	23.416
55.301	23.396
55.282	23.377
55.244	23.32
55.244	23.32
55.244	23.301
55.244	23.282
55.244	23.263
55.244	23.263
55.244	23.263
55.244	23.263
55.263	23.263
55.263	23.263
55.263	23.263
55.282	23.244
55.301	23.225
55.301	23.225
55.32	23.225
55.34	23.206
55.34	23.206
55.359	23.187
55.378	23.168
55.397	23.168
55.435	23.168
55.435	23.149
55.454	23.149
55.473	23.129
55.511	23.091
55.511	23.091
55.53	23.091
55.549	23.091
55.549	23.072
55.587	23.053
55.587	23.034
55.606	23.015
55.606	23.015
55.626	22.996
55.645	22.977
55.664	22.958
55.702	22.939
55.702	22.939
55.702	22.92
55.721	22.901
55.759	22.901
55.759	22.882
55.778	22.882
55.778	22.863
55.797	22.843
55.797	22.824
55.816	22.805
55.854	22.786
55.893	22.805
55.893	22.805
55.893	22.71
55.931	22.672
55.95	22.653
55.95	22.653
55.969	22.634
56.026	22.596
56.064	22.576
56.083	22.538
56.083	22.519
56.102	22.5
56.14	22.481
56.14	22.481
56.159	22.443
56.179	22.405
56.198	22.386
56.236	22.367
56.236	22.309
56.255	22.29
56.274	22.271
56.293	22.233
56.312	22.214
56.331	22.195
56.369	22.138
56.369	22.138
56.388	22.119
56.388	22.081
56.388	22.043
56.388	22.004
56.388	21.985
56.388	21.947
56.388	21.928
56.388	21.928
56.388	21.89
56.388	21.871
56.407	21.814
56.407	21.814
56.407	21.795
56.407	21.756
56.407	21.756
56.407	21.718
56.407	21.699
56.388	21.68
56.407	21.661
56.407	21.623
56.407	21.604
56.388	21.566
56.388	21.509
56.388	21.509
56.388	21.489
56.388	21.451
56.369	21.432
56.369	21.413
56.35	21.375
56.35	21.356
56.35	21.318
56.331	21.28
56.331	21.242
56.312	21.184
56.293	21.108
56.293	21.108
56.255	21.051
56.255	21.013
56.217	20.975
56.198	20.936
56.179	20.917
56.14	20.86
56.102	20.841
56.083	20.822
56.026	20.765
56.007	20.727
55.95	20.67
55.95	20.67
55.95	20.67
55.912	20.593
55.873	20.574
55.873	20.555
55.835	20.517
55.816	20.498
55.778	20.441
55.759	20.403
55.74	20.364
55.721	20.307
55.664	20.231
55.664	20.231
55.626	20.193
55.606	20.155
55.568	20.116
55.549	20.078
55.492	20.059
55.473	20.021
55.435	20.002
55.397	19.964
55.359	19.945
55.34	19.926
55.244	19.869
55.244	19.869
55.206	19.85
55.168	19.811
55.13	19.792
55.073	19.773
55.015	19.735
54.958	19.735
54.92	19.716
54.882	19.697
54.844	19.697
54.806	19.697
54.71	19.678
54.71	19.678
54.672	19.678
54.615	19.659
54.558	19.64
54.481	19.602
54.405	19.602
54.367	19.602
54.31	19.602
54.253	19.583
54.195	19.563
54.138	19.563
54.062	19.544
54.062	19.544
53.986	19.544
53.947	19.525
53.909	19.525
53.852	19.525
53.795	19.525
53.757	19.544
53.68	19.544
53.642	19.563
53.604	19.583
53.566	19.583
53.509	19.621
53.509	19.621
53.452	19.621
53.394	19.659
53.337	19.678
53.28	19.659
53.223	19.678
53.185	19.678
53.166	19.716
53.127	19.735
53.089	19.735
53.051	19.735
52.956	19.773
52.956	19.773
52.899	19.792
52.841	19.792
52.803	19.792
52.746	19.792
52.689	19.792
52.651	19.792
52.593	19.83
52.555	19.83
52.479	19.83
52.441	19.85
52.327	19.869
52.327	19.869
52.288	19.869
52.231	19.888
52.193	19.888
52.136	19.888
52.079	19.888
52.04	19.888
52.002	19.869
51.907	19.869
51.869	19.888
51.831	19.907
51.678	19.888
51.678	19.888
51.64	19.888
51.564	19.888
51.507	19.869
51.468	19.85
51.449	19.83
51.411	19.83
51.392	19.83
51.316	19.83
51.259	19.83
51.183	19.83
51.087	19.811
51.087	19.811
51.049	19.811
50.992	19.811
50.935	19.811
50.878	19.811
50.839	19.83
50.782	19.83
50.744	19.83
50.649	19.83
50.592	19.83
50.553	19.85
50.439	19.85
50.439	19.85
50.382	19.85
50.325	19.85
50.286	19.83
50.229	19.83
50.172	19.83
50.115	19.83
50.058	19.83
50.019	19.83
49.962	19.83
49.905	19.83
49.81	19.811
49.81	19.811
49.733	19.811
49.695	19.811
49.638	19.792
49.581	19.811
49.505	19.811
49.447	19.811
49.409	19.792
49.371	19.792
49.314	19.811
49.257	19.792
49.123	19.792
49.123	19.792
49.066	19.773
49.028	19.773
48.971	19.792
48.894	19.773
48.837	19.773
48.761	19.735
48.761	19.716
48.685	19.716
48.666	19.697
48.589	19.659
48.513	19.659
48.513	19.659
48.475	19.621
48.418	19.583
48.36	19.563
48.284	19.487
48.265	19.487
48.189	19.468
48.132	19.449
48.093	19.411
48.055	19.411
47.998	19.411
47.865	19.354
47.865	19.354
47.865	19.354
47.826	19.316
47.769	19.296
47.693	19.258
47.655	19.239
47.598	19.22
47.54	19.182
47.502	19.163
47.445	19.163
47.35	19.144
47.235	19.144
47.235	19.144
47.216	19.125
47.159	19.125
47.102	19.125
47.045	19.049
46.987	19.049
46.911	19.03
46.873	19.011
46.835	19.011
46.778	18.973
46.74	18.973
46.625	18.935
46.625	18.935
46.549	18.897
46.511	18.878
46.492	18.859
46.453	18.859
46.415	18.859
46.377	18.84
46.358	18.84
46.282	18.84
46.225	18.84
46.225	18.84
46.186	18.84
46.186	18.84
46.148	18.859
46.129	18.859
46.091	18.859
46.072	18.878
46.015	18.878
45.996	18.897
45.958	18.897
45.9	18.897
45.843	18.897
45.805	18.897
45.691	18.897
45.691	18.897
45.633	18.916
45.557	18.897
45.519	18.878
45.462	18.897
45.405	18.878
45.347	18.897
45.309	18.897
45.271	18.897
45.214	18.897
45.157	18.897
45.042	18.916
45.042	18.916
44.966	18.916
44.928	18.916
44.89	18.935
44.833	18.954
44.794	18.954
44.737	18.954
44.699	18.954
44.623	18.973
44.585	18.973
44.547	18.992
44.451	19.03
44.451	19.03
44.413	19.03
44.356	19.03
44.299	19.03
44.26	19.03
44.203	19.03
44.146	19.049
44.108	19.049
44.032	19.068
43.993	19.068
43.936	19.087
43.841	19.087
43.841	19.087
43.784	19.087
43.727	19.106
43.669	19.106
43.631	19.106
43.574	19.125
43.517	19.125
43.479	19.125
43.402	19.144
43.364	19.163
43.307	19.182
43.193	19.182
43.193	19.182
43.135	19.182
43.097	19.201
43.059	19.22
43.04	19.22
43.002	19.239
42.964	19.258
42.926	19.296
42.868	19.316
42.811	19.316
42.773	19.335
42.697	19.373
42.697	19.373
42.62	19.392
42.582	19.392
42.506	19.392
42.449	19.392
42.392	19.392
42.354	19.411
42.315	19.411
42.277	19.411
42.22	19.43
42.182	19.43
42.087	19.449
42.087	19.449
42.029	19.468
41.991	19.468
41.934	19.468
41.858	19.468
41.82	19.468
41.781	19.468
41.724	19.487
41.667	19.468
41.629	19.468
41.572	19.468
41.457	19.468
41.457	19.468
41.419	19.468
41.362	19.468
41.324	19.468
41.286	19.487
41.228	19.487
41.19	19.487
41.114	19.487
41.076	19.506
41.038	19.487
40.981	19.487
40.942	19.487
40.942	19.487
40.923	19.487
40.904	19.468
40.885	19.468
40.866	19.468
40.828	19.449
40.79	19.449
40.752	19.43
40.733	19.43
40.733	19.43
40.714	19.411
40.714	19.392
40.714	19.392
40.733	19.373
40.733	19.354
40.733	19.335
40.733	19.277
40.733	19.258
40.733	19.22
40.752	19.182
40.733	19.163
40.714	19.144
40.714	19.106
40.675	19.049
40.675	19.049
40.675	19.03
40.656	18.973
40.656	18.954
40.656	18.916
40.637	18.897
40.637	18.859
40.618	18.801
40.618	18.782
40.618	18.744
40.618	18.687
40.618	18.611
40.618	18.611
40.618	18.592
40.58	18.554
40.58	18.534
40.542	18.496
40.542	18.477
40.542	18.439
40.504	18.401
40.466	18.344
40.408	18.306
40.389	18.268
40.294	18.191
40.294	18.191
40.256	18.134
40.218	18.115
40.18	18.058
40.161	18.02
40.122	17.943
40.084	17.905
40.046	17.886
40.008	17.848
39.951	17.791
39.913	17.772
39.855	17.695
39.855	17.695
39.836	17.676
39.817	17.657
39.76	17.6
39.741	17.562
39.703	17.562
39.665	17.543
39.627	17.524
39.588	17.505
39.55	17.467
39.493	17.448
39.398	17.409
39.398	17.409
39.379	17.371
39.341	17.371
39.302	17.352
39.245	17.314
39.188	17.295
39.131	17.257
39.093	17.219
39.074	17.181
39.054	17.142
38.997	17.123
38.883	17.066
38.883	17.066
38.826	17.047
38.788	17.047
38.749	17.047
38.692	17.028
38.654	17.009
38.597	17.009
38.559	17.009
38.501	17.009
38.463	16.99
38.406	16.99
38.273	16.914
38.273	16.914
38.234	16.914
38.177	16.894
38.12	16.894
38.044	16.875
37.987	16.875
37.91	16.856
37.872	16.837
37.815	16.818
37.777	16.818
37.701	16.799
37.605	16.818
37.605	16.818
37.548	16.818
37.472	16.799
37.414	16.799
37.376	16.78
37.262	16.78
37.224	16.799
37.167	16.78
37.109	16.761
37.052	16.78
36.995	16.761
36.881	16.723
36.881	16.723
36.804	16.704
36.766	16.704
36.728	16.704
36.671	16.685
36.595	16.666
36.518	16.666
36.48	16.647
36.423	16.628
36.347	16.608
36.289	16.589
36.175	16.551
36.175	16.551
36.118	16.551
36.08	16.532
36.022	16.551
35.984	16.551
35.946	16.551
35.889	16.57
35.851	16.589
35.813	16.589
35.736	16.608
35.717	16.628
35.603	16.647
35.603	16.647
35.546	16.666
35.508	16.685
35.469	16.685
35.431	16.704
35.393	16.723
35.336	16.742
35.298	16.742
35.241	16.761
35.202	16.761
35.164	16.78
35.088	16.78
35.088	16.78
35.012	16.78
34.974	16.78
34.935	16.78
34.897	16.78
34.859	16.78
34.821	16.78
34.764	16.761
34.745	16.761
[truncated: 1,398 more rows]
