# Supplementary material for: Ant collective cognition allows for efficient navigation through disordered environments
Source: eLife. 2020 May 12;9:e55195. doi: 10.7554/eLife.55195 (PMC7332297; doi:10.7554/eLife.55195)
Supplement: Source data 2. — Format is X,Y coordinates as a function of time. Time interval between samples is 0.04 s, except for videos 1440005 and 1440011, where the time interval is 0.02 s. [file elife-55195-data2.zip › 1240003_200_load_trajectory.txt]

69.628	23.396
69.685	23.396
69.647	23.377
69.647	23.377
69.628	23.377
69.628	23.377
69.589	23.358
69.589	23.358
69.608	23.339
69.589	23.339
69.551	23.358
69.551	23.358
69.532	23.377
69.513	23.358
69.436	23.396
69.436	23.396
69.417	23.396
69.398	23.396
69.379	23.396
69.379	23.415
69.36	23.415
69.36	23.415
69.302	23.415
69.302	23.415
69.321	23.415
69.34	23.415
69.283	23.415
69.283	23.415
69.245	23.444
69.225	23.434
69.225	23.434
69.187	23.473
69.091	23.473
69.053	23.473
69.053	23.473
69.034	23.473
69.034	23.511
68.938	23.511
68.919	23.53
68.919	23.53
68.919	23.53
68.862	23.549
68.843	23.53
68.823	23.511
68.823	23.511
68.804	23.511
68.785	23.511
68.785	23.53
68.785	23.53
68.785	23.549
68.728	23.568
68.728	23.568
68.708	23.607
68.708	23.626
68.689	23.626
68.67	23.645
68.67	23.664
68.651	23.664
68.613	23.683
68.613	23.683
68.613	23.702
68.575	23.702
68.498	23.722
68.498	23.722
68.46	23.722
68.46	23.722
68.421	23.722
68.421	23.722
68.421	23.741
68.383	23.741
68.383	23.741
68.383	23.76
68.383	23.779
68.326	23.817
68.306	23.798
68.306	23.798
68.306	23.779
68.306	23.779
68.287	23.76
68.268	23.76
68.249	23.741
68.172	23.722
68.153	23.702
68.115	23.683
68.115	23.664
68.077	23.645
68.077	23.588
68.077	23.588
68.058	23.568
68.038	23.549
68	23.511
67.981	23.473
67.943	23.473
67.923	23.454
67.904	23.434
67.904	23.396
67.885	23.396
67.866	23.396
67.828	23.377
67.828	23.377
67.809	23.358
67.77	23.339
67.751	23.339
67.732	23.319
67.713	23.319
67.713	23.3
67.675	23.281
67.655	23.281
67.655	23.281
67.617	23.243
67.579	23.224
67.579	23.224
67.541	23.185
67.502	23.166
67.502	23.147
67.502	23.128
67.483	23.109
67.464	23.071
67.464	23.051
67.445	23.032
67.426	23.013
67.407	22.994
67.349	22.994
67.349	22.994
67.349	22.917
67.33	22.937
67.292	22.898
67.253	22.898
67.196	22.898
67.196	22.879
67.158	22.86
67.138	22.841
67.119	22.822
67.1	22.822
67.043	22.764
67.043	22.764
67.004	22.745
66.966	22.726
66.947	22.707
66.909	22.688
66.87	22.688
66.851	22.688
66.832	22.668
66.813	22.668
66.794	22.668
66.775	22.668
66.717	22.668
66.717	22.668
66.679	22.668
66.641	22.668
66.641	22.668
66.602	22.649
66.583	22.649
66.564	22.63
66.545	22.63
66.487	22.621
66.468	22.611
66.449	22.611
66.392	22.592
66.392	22.592
66.373	22.592
66.315	22.573
66.296	22.554
66.239	22.534
66.219	22.515
66.2	22.515
66.181	22.496
66.143	22.496
66.105	22.477
66.066	22.458
66.009	22.42
66.009	22.42
65.99	22.4
65.99	22.4
65.951	22.362
65.951	22.362
65.913	22.324
65.894	22.324
65.875	22.305
65.836	22.266
65.798	22.266
65.779	22.266
65.741	22.228
65.741	22.228
65.722	22.209
65.683	22.209
65.664	22.209
65.664	22.152
65.626	22.132
65.607	22.113
65.568	22.094
65.549	22.094
65.53	22.075
65.492	22.075
65.434	22.056
65.434	22.056
65.415	22.056
65.396	22.056
65.377	22.056
65.358	22.056
65.339	21.998
65.319	22.037
65.262	21.998
65.243	21.998
65.224	21.979
65.185	21.979
65.166	21.941
65.166	21.941
65.128	21.941
65.128	21.922
65.09	21.903
65.071	21.864
65.032	21.864
64.994	21.845
64.975	21.845
64.956	21.826
64.937	21.807
64.86	21.807
64.822	21.769
64.822	21.769
64.802	21.749
64.783	21.73
64.745	21.711
64.707	21.692
64.688	21.692
64.649	21.692
64.63	21.692
64.611	21.692
64.573	21.673
64.554	21.673
64.496	21.654
64.496	21.654
64.477	21.654
64.439	21.615
64.381	21.615
64.362	21.596
64.324	21.596
64.305	21.577
64.266	21.558
64.228	21.539
64.209	21.52
64.19	21.52
64.113	21.539
64.113	21.539
64.075	21.52
64.056	21.539
64.017	21.52
63.979	21.52
63.922	21.52
63.903	21.52
63.864	21.52
63.826	21.52
63.807	21.52
63.769	21.5
63.692	21.462
63.692	21.462
63.673	21.443
63.635	21.424
63.596	21.424
63.558	21.424
63.539	21.424
63.52	21.424
63.5	21.405
63.462	21.405
63.443	21.405
63.405	21.405
63.366	21.424
63.366	21.424
63.328	21.424
63.29	21.424
63.271	21.424
63.232	21.424
63.194	21.424
63.137	21.424
63.118	21.424
63.079	21.424
63.06	21.405
63.022	21.405
62.926	21.424
62.926	21.424
62.888	21.424
62.849	21.443
62.811	21.443
62.792	21.462
62.754	21.462
62.715	21.481
62.658	21.5
62.639	21.52
62.601	21.52
62.581	21.52
62.524	21.558
62.524	21.558
62.486	21.577
62.447	21.577
62.428	21.577
62.371	21.596
62.371	21.596
62.332	21.596
62.313	21.615
62.294	21.615
62.275	21.615
62.256	21.635
62.218	21.654
62.218	21.654
62.179	21.654
62.16	21.673
62.122	21.692
62.084	21.711
62.064	21.73
62.045	21.73
62.007	21.749
61.969	21.749
61.93	21.749
61.892	21.769
61.816	21.769
61.816	21.769
61.777	21.788
61.739	21.807
61.701	21.826
61.662	21.845
61.643	21.845
61.605	21.864
61.567	21.883
61.547	21.883
61.509	21.922
61.49	21.922
61.413	21.941
61.413	21.941
61.375	21.941
61.318	21.96
61.299	21.96
61.26	21.96
61.241	21.979
61.222	21.979
61.184	21.998
61.165	22.017
61.165	22.037
61.126	22.056
61.107	22.094
61.107	22.094
61.088	22.094
61.05	22.094
61.05	22.113
60.992	22.113
60.954	22.132
60.954	22.152
60.935	22.152
60.935	22.171
60.896	22.19
60.839	22.19
60.762	22.228
60.762	22.228
60.743	22.228
60.724	22.228
60.705	22.228
60.667	22.228
60.609	22.228
60.59	22.247
60.571	22.247
60.533	22.247
60.494	22.266
60.475	22.266
60.418	22.266
60.418	22.266
60.36	22.324
60.341	22.343
60.303	22.362
60.284	22.362
60.245	22.381
60.169	22.381
60.15	22.343
60.111	22.343
60.092	22.362
60.054	22.362
59.977	22.362
59.977	22.362
59.958	22.362
59.92	22.362
59.882	22.362
59.882	22.343
59.805	22.343
59.767	22.343
59.709	22.343
59.671	22.324
59.633	22.305
59.594	22.305
59.556	22.305
59.556	22.305
59.499	22.266
59.46	22.247
59.422	22.247
59.403	22.228
59.346	22.228
59.307	22.209
59.269	22.209
59.231	22.19
59.192	22.19
59.116	22.19
59.058	22.19
59.058	22.19
59.001	22.19
59.001	22.19
58.963	22.19
58.867	22.19
58.848	22.152
58.771	22.152
58.733	22.132
58.695	22.132
58.656	22.113
58.618	22.113
58.522	22.094
58.522	22.094
58.503	22.094
58.426	22.094
58.407	22.094
58.388	22.075
58.369	22.075
58.312	22.075
58.292	22.094
58.235	22.094
58.235	22.094
58.178	22.094
58.063	22.094
58.063	22.094
58.043	22.094
58.043	22.113
57.986	22.113
57.948	22.113
57.909	22.094
57.871	22.094
57.833	22.094
57.814	22.075
57.756	22.075
57.699	22.094
57.641	22.113
57.641	22.113
57.603	22.113
57.527	22.132
57.488	22.152
57.488	22.113
57.469	22.113
57.431	22.132
57.392	22.132
57.373	22.132
57.335	22.132
57.239	22.132
57.182	22.094
57.182	22.094
57.124	22.094
57.124	22.075
57.086	22.056
57.067	22.056
57.01	22.056
57.01	22.056
56.971	22.037
56.933	22.017
56.895	21.998
56.876	21.979
56.799	21.922
56.799	21.922
56.78	21.922
56.761	21.903
56.722	21.883
56.665	21.864
56.627	21.845
56.607	21.826
56.569	21.826
56.531	21.826
56.512	21.826
56.473	21.845
56.397	21.807
56.397	21.807
56.359	21.807
56.301	21.807
56.244	21.807
56.225	21.826
56.186	21.807
56.167	21.807
56.148	21.826
56.09	21.826
56.052	21.826
55.995	21.807
55.899	21.807
55.899	21.807
55.88	21.807
55.842	21.826
55.803	21.807
55.765	21.807
55.727	21.807
55.688	21.788
55.65	21.788
55.612	21.788
55.573	21.788
55.516	21.769
55.439	21.749
55.439	21.749
55.42	21.711
55.363	21.711
55.305	21.73
55.267	21.749
55.229	21.73
55.171	21.73
55.133	21.73
55.114	21.73
55.057	21.692
55.018	21.692
54.922	21.692
54.922	21.692
54.922	21.749
54.865	21.749
54.808	21.769
54.788	21.788
54.769	21.788
54.731	21.807
54.693	21.807
54.635	21.826
54.616	21.845
54.597	21.883
54.559	21.903
54.559	21.903
54.52	21.903
54.501	21.922
54.463	21.96
54.425	21.96
54.386	21.979
54.348	21.998
54.31	21.998
54.31	22.017
54.31	22.017
54.291	22.037
54.214	22.075
54.214	22.075
54.195	22.113
54.118	22.113
54.099	22.132
54.08	22.152
54.042	22.171
54.023	22.19
53.965	22.228
53.965	22.247
53.927	22.266
53.908	22.286
53.831	22.324
53.831	22.324
53.793	22.343
53.774	22.381
53.735	22.381
53.716	22.439
53.678	22.439
53.64	22.439
53.601	22.458
53.563	22.477
53.544	22.477
53.506	22.477
53.391	22.477
53.391	22.477
53.372	22.496
53.333	22.496
53.333	22.496
53.257	22.477
53.238	22.477
53.18	22.458
53.161	22.458
53.103	22.458
53.084	22.458
53.065	22.439
53.008	22.439
53.008	22.439
52.95	22.439
52.912	22.439
52.893	22.439
52.816	22.439
52.778	22.439
52.74	22.439
52.701	22.439
52.663	22.439
52.644	22.42
52.567	22.4
52.51	22.4
52.51	22.4
52.452	22.381
52.414	22.381
52.376	22.381
52.357	22.381
52.318	22.381
52.299	22.381
52.28	22.362
52.242	22.362
52.204	22.362
52.165	22.362
52.05	22.324
52.05	22.324
52.031	22.305
51.974	22.286
51.936	22.305
51.916	22.286
51.84	22.286
51.763	22.286
51.744	22.247
51.706	22.247
51.687	22.247
51.629	22.228
51.572	22.209
51.572	22.209
51.533	22.209
51.495	22.209
51.476	22.209
51.437	22.228
51.399	22.19
51.342	22.171
51.303	22.19
51.246	22.19
51.208	22.19
51.188	22.209
51.093	22.209
51.093	22.209
51.093	22.247
51.073	22.247
50.959	22.247
50.939	22.247
50.901	22.247
50.882	22.247
50.805	22.266
50.786	22.266
50.748	22.266
50.729	22.247
50.633	22.247
50.633	22.247
50.537	22.247
50.518	22.247
50.48	22.247
50.403	22.247
50.384	22.247
50.346	22.228
50.327	22.228
50.288	22.228
50.25	22.228
50.193	22.209
50.097	22.209
50.097	22.209
50.04	22.19
50.001	22.19
49.963	22.171
49.944	22.171
49.925	22.171
49.906	22.152
49.829	22.152
49.81	22.171
49.771	22.171
49.714	22.19
49.676	22.19
49.676	22.19
49.637	22.209
49.58	22.209
49.542	22.228
49.503	22.247
49.484	22.247
49.446	22.286
49.408	22.286
49.389	22.286
49.35	22.286
49.331	22.305
49.235	22.324
49.235	22.324
49.216	22.324
49.178	22.362
49.12	22.362
49.082	22.381
49.044	22.4
49.025	22.4
48.967	22.4
48.929	22.42
48.91	22.439
48.891	22.477
48.833	22.515
48.833	22.515
48.795	22.534
48.795	22.534
48.776	22.554
48.757	22.554
48.718	22.573
48.68	22.573
48.68	22.611
48.603	22.611
48.603	22.611
48.565	22.611
48.489	22.63
48.489	22.63
48.431	22.63
48.374	22.649
48.374	22.649
48.316	22.668
48.316	22.668
48.24	22.707
48.24	22.726
48.201	22.726
48.163	22.745
48.144	22.745
48.087	22.764
48.087	22.764
48.029	22.783
47.991	22.803
47.952	22.822
47.914	22.822
47.895	22.841
47.876	22.86
47.818	22.86
47.818	22.86
47.78	22.86
47.742	22.879
47.684	22.937
47.684	22.937
47.589	22.937
47.57	22.937
47.512	22.937
47.493	22.917
47.455	22.937
47.416	22.937
47.359	22.937
47.34	22.956
47.321	22.937
47.301	22.937
47.167	22.917
47.167	22.917
47.148	22.898
47.091	22.879
47.033	22.879
46.995	22.86
46.976	22.86
46.919	22.841
46.861	22.86
46.804	22.841
46.765	22.803
46.708	22.803
46.631	22.764
46.631	22.764
46.631	22.745
46.593	22.745
46.536	22.707
46.536	22.668
46.497	22.649
46.44	22.63
46.421	22.611
46.363	22.573
46.344	22.554
46.287	22.534
46.21	22.477
46.21	22.477
46.153	22.477
46.114	22.4
46.095	22.4
46.019	22.362
45.98	22.362
45.904	22.343
45.885	22.305
45.846	22.305
45.789	22.286
45.77	22.266
45.693	22.247
45.693	22.247
45.674	22.209
45.597	22.209
45.54	22.19
45.482	22.171
45.463	22.132
45.444	22.113
45.387	22.075
45.368	22.056
45.31	22.037
45.272	22.017
45.195	21.941
45.195	21.941
45.157	21.941
45.08	21.922
45.061	21.903
45.042	21.864
44.985	21.864
44.946	21.788
44.889	21.769
44.851	21.73
44.812	21.692
44.774	21.635
44.755	21.596
44.755	21.596
44.697	21.558
44.697	21.539
44.678	21.539
44.64	21.539
44.621	21.558
44.621	21.558
44.563	21.558
44.544	21.539
44.525	21.539
44.468	21.539
44.429	21.52
44.429	21.52
44.391	21.52
44.372	21.52
44.353	21.539
44.315	21.539
44.276	21.539
44.219	21.539
44.2	21.539
44.161	21.539
44.123	21.539
44.085	21.539
44.046	21.539
44.046	21.539
43.989	21.539
43.97	21.539
43.932	21.539
43.893	21.539
43.874	21.558
43.836	21.539
43.778	21.52
43.778	21.539
43.683	21.539
43.644	21.539
43.587	21.539
43.587	21.539
43.587	21.539
43.568	21.539
43.529	21.539
43.491	21.539
43.453	21.52
43.395	21.52
43.376	21.52
43.357	21.52
43.319	21.52
43.281	21.5
43.185	21.462
43.185	21.462
43.108	21.443
43.108	21.424
43.089	21.386
43.089	21.366
43.07	21.328
43.051	21.328
42.955	21.29
42.898	21.252
42.898	21.213
42.898	21.194
42.821	21.137
42.821	21.137
42.764	21.118
42.725	21.06
42.687	21.041
42.668	21.022
42.649	21.003
42.61	20.984
42.591	20.926
42.572	20.907
42.553	20.888
42.496	20.849
42.457	20.773
42.457	20.773
42.419	20.735
42.419	20.715
42.381	20.677
42.361	20.658
42.323	20.601
42.323	20.581
42.285	20.543
42.285	20.505
42.247	20.467
42.247	20.428
42.189	20.371
42.189	20.371
42.17	20.313
42.132	20.294
42.132	20.256
42.093	20.218
42.055	20.179
42.055	20.16
42.017	20.064
41.998	20.064
41.959	20.026
41.959	20.007
41.902	19.95
41.902	19.95
41.864	19.911
41.864	19.892
41.825	19.854
41.787	19.854
41.787	19.816
41.71	19.777
41.71	19.758
41.672	19.739
41.634	19.72
41.576	19.682
41.519	19.624
41.519	19.624
41.5	19.605
41.423	19.567
41.366	19.528
41.347	19.509
41.328	19.49
41.27	19.471
41.27	19.413
41.232	19.375
41.174	19.318
41.117	19.299
41.021	19.241
41.021	19.241
41.002	19.222
40.983	19.203
40.906	19.165
40.887	19.165
40.83	19.108
40.791	19.089
40.772	19.05
40.715	19.05
40.677	19.012
40.638	18.993
40.562	18.935
40.562	18.935
40.504	18.897
40.466	18.878
40.408	18.84
40.389	18.82
40.351	18.782
40.294	18.763
40.274	18.744
40.236	18.706
40.179	18.706
40.121	18.667
40.045	18.648
40.045	18.648
40.006	18.61
39.968	18.572
39.93	18.552
39.911	18.533
39.834	18.533
39.777	18.514
39.738	18.495
39.719	18.495
39.719	18.457
39.662	18.457
39.566	18.418
39.566	18.418
39.528	18.399
39.509	18.399
39.47	18.38
39.413	18.361
39.374	18.342
39.336	18.323
39.26	18.303
39.24	18.303
39.202	18.323
39.183	18.284
39.068	18.265
39.068	18.265
39.011	18.246
38.953	18.246
38.934	18.227
38.915	18.208
38.877	18.189
38.858	18.189
38.819	18.169
38.781	18.169
38.743	18.15
38.685	18.15
38.628	18.131
38.628	18.131
38.609	18.093
38.57	18.093
38.532	18.074
38.494	18.035
38.455	18.055
38.455	18.035
38.379	18.016
38.341	17.997
38.302	17.978
38.245	17.978
38.187	17.94
38.187	17.94
38.168	17.94
38.13	17.921
38.092	17.901
38.072	17.882
38.034	17.863
37.977	17.844
37.958	17.806
37.9	17.786
37.881	17.767
37.824	17.748
37.747	17.729
37.747	17.729
37.747	17.729
37.651	17.691
37.613	17.672
37.613	17.672
37.594	17.652
37.498	17.614
37.46	17.595
37.421	17.576
37.402	17.557
37.364	17.538
37.268	17.518
37.268	17.518
37.23	17.48
37.192	17.48
37.115	17.499
37.096	17.461
37.039	17.48
37	17.48
36.962	17.423
36.943	17.404
36.866	17.384
36.866	17.365
36.732	17.384
36.732	17.384
36.713	17.365
36.675	17.365
36.656	17.346
36.598	17.327
36.541	17.308
36.502	17.289
36.483	17.25
36.445	17.25
36.407	17.231
36.388	17.193
36.292	17.174
36.292	17.174
36.273	17.135
36.234	17.116
36.196	17.097
36.158	17.078
36.119	17.078
36.081	17.04
36.043	17.021
36.005	16.982
35.966	16.925
35.909	16.925
35.832	16.867
35.832	16.867
35.794	16.848
35.775	16.81
35.717	16.791
35.679	16.772
35.641	16.733
35.622	16.714
35.583	16.676
35.545	16.657
35.488	16.638
35.468	16.599
35.392	16.542
35.392	16.542
35.354	16.504
35.315	16.484
35.277	16.465
35.22	16.427
35.2	16.408
35.143	16.37
35.105	16.331
35.066	16.312
35.028	16.274
34.99	16.236
34.932	16.159
34.932	16.159
34.875	16.14
34.856	16.102
34.798	16.082
34.76	16.063
34.741	16.025
34.722	16.006
34.664	15.987
34.626	15.968
34.588	15.948
34.569	15.929
34.454	15.872
34.454	15.872
34.434	15.872
34.377	15.853
34.339	15.833
34.281	15.814
34.243	15.814
34.205	15.795
34.166	15.795
34.109	15.795
34.071	15.776
34.032	15.776
33.898	15.757
33.898	15.757
33.86	15.757
33.803	15.738
33.783	15.738
33.707	15.738
33.669	15.738
33.649	15.738
33.592	15.738
33.515	15.738
33.477	15.738
33.458	15.719
33.362	15.719
33.362	15.719
33.305	15.738
33.267	15.719
33.209	15.738
33.19	15.738
33.152	15.719
33.094	15.719
33.037	15.719
32.922	15.699
32.903	15.699
32.864	15.699
32.75	15.642
32.75	15.642
32.711	15.642
32.654	15.623
32.616	15.604
32.577	15.604
32.52	15.585
32.481	15.565
32.443	15.565
32.386	15.546
32.347	15.508
32.309	15.508
32.233	15.47
32.233	15.47
32.175	15.451
32.137	15.451
32.079	15.451
32.041	15.431
32.003	15.431
31.984	15.412
31.926	15.431
31.888	15.412
31.85	15.393
31.811	15.393
31.754	15.393
31.754	15.393
31.716	15.412
31.696	15.412
31.658	15.412
31.639	15.412
31.62	15.431
31.62	15.451
31.62	15.47
31.62	15.508
31.62	15.508
31.62	15.527
31.601	15.623
31.601	15.623
31.601	15.623
31.582	15.642
31.582	15.661
31.582	15.719
31.582	15.719
31.562	15.757
31.562	15.795
31.543	15.814
31.543	15.833
31.524	15.872
31.486	15.929
31.486	15.929
31.486	15.968
31.486	16.006
31.428	16.025
31.409	16.082
31.409	16.121
31.371	16.159
31.371	16.197
31.352	16.236
31.313	16.274
31.294	16.331
31.237	16.408
31.237	16.408
31.199	16.446
31.141	16.465
31.141	16.523
31.122	16.542
31.122	16.58
31.065	16.599
31.045	16.638
30.988	16.695
30.892	16.733
30.892	16.733
30.835	16.791
30.835	16.791
30.797	16.829
30.758	16.848
30.72	16.867
30.643	16.887
30.605	16.925
30.567	16.963
30.509	16.982
30.471	17.001
30.433	17.04
30.394	17.059
30.356	17.135
30.356	17.135
30.299	17.135
30.299	17.174
30.299	17.212
30.26	17.25
30.222	17.27
30.184	17.308
30.184	17.327
30.184	17.365
30.146	17.404
30.126	17.442
30.088	17.499
30.088	17.499
30.05	17.518
30.031	17.538
29.992	17.557
29.992	17.595
29.973	17.633
29.954	17.652
29.897	17.672
29.877	17.691
29.858	17.729
29.839	17.748
29.782	17.825
29.782	17.825
29.763	17.863
29.724	17.901
29.686	17.94
29.667	17.978
29.629	17.997
29.609	18.016
29.59	18.035
29.571	18.074
29.533	18.093
29.514	18.131
29.456	18.169
29.456	18.169
29.418	18.169
29.38	18.208
29.36	18.227
29.341	18.265
29.303	18.284
29.284	18.303
29.265	18.323
29.226	18.361
29.207	18.399
29.169	18.418
29.112	18.457
29.112	18.457
29.073	18.476
29.035	18.495
28.997	18.514
28.978	18.514
28.939	18.533
28.901	18.552
28.863	18.552
28.824	18.572
28.786	18.572
28.748	18.591
28.671	18.667
28.671	18.667
28.633	18.686
28.595	18.706
28.537	18.725
28.518	18.744
28.48	18.744
28.461	18.763
28.422	18.782
28.365	18.782
28.307	18.801
28.269	18.82
28.192	18.801
28.192	18.801
28.154	18.801
28.116	18.801
28.078	18.782
28.039	18.763
28.001	18.763
27.944	18.763
27.905	18.744
27.867	18.744
27.829	18.744
27.81	18.725
27.714	18.706
27.714	18.706
27.637	18.686
27.58	18.667
27.541	18.648
27.503	18.629
27.446	18.629
27.388	18.61
27.35	18.61
27.293	18.572
27.254	18.552
27.197	18.552
27.12	18.552
27.12	18.552
27.063	18.552
27.024	18.533
26.986	18.533
26.948	18.533
26.871	18.552
26.814	18.552
26.756	18.552
26.699	18.552
26.642	18.552
26.603	18.552
26.488	18.552
26.488	18.552
26.45	18.552
26.431	18.552
26.393	18.552
26.354	18.552
26.297	18.552
26.239	18.552
26.22	18.552
26.201	18.552
26.163	18.552
26.163	18.533
26.125	18.514
26.125	18.514
26.125	18.514
26.105	18.495
26.105	18.495
26.067	18.476
26.067	18.457
26.067	18.418
26.067	18.399
26.067	18.342
26.048	18.303
26.048	18.284
26.048	18.208
26.048	18.208
26.029	18.169
26.01	18.15
26.01	18.112
26.01	18.074
25.971	18.016
25.971	17.997
25.952	17.959
25.914	17.921
25.914	17.882
25.914	17.844
25.857	17.748
25.857	17.748
25.837	17.71
25.818	17.691
25.818	17.652
25.78	17.633
25.742	17.576
25.722	17.557
25.703	17.499
25.665	17.48
25.608	17.461
25.588	17.442
25.512	17.384
25.512	17.384
25.474	17.346
25.416	17.327
25.397	17.289
25.359	17.25
25.34	17.231
25.263	17.193
25.205	17.174
25.167	17.135
25.129	17.116
25.071	17.078
24.976	17.021
24.976	17.021
24.937	17.001
24.918	16.982
24.842	16.963
24.803	16.944
24.746	16.906
24.727	16.887
24.689	16.867
24.631	16.848
24.593	16.81
24.554	16.791
24.44	16.733
24.44	16.733
24.382	16.714
24.363	16.676
24.306	16.657
24.267	16.657
24.21	16.619
24.152	16.599
24.076	16.58
24.038	16.58
23.98	16.561
23.903	16.542
23.808	16.504
23.808	16.504
23.731	16.484
23.674	16.484
23.616	16.465
23.559	16.446
23.501	16.427
23.444	16.427
23.387	16.408
23.329	16.389
23.272	16.37
23.214	16.35
23.099	16.312
23.099	16.312
23.061	16.274
23.004	16.236
22.946	16.216
22.889	16.178
22.831	16.14
22.793	16.121
22.755	16.102
22.697	16.082
22.64	16.063
22.601	16.044
22.525	15.987
22.525	15.987
22.448	15.987
22.41	15.987
22.372	15.948
22.314	15.929
22.257	15.891
22.199	15.891
22.123	15.853
22.065	15.814
22.008	15.795
21.989	15.776
21.874	15.738
21.874	15.738
21.816	15.699
21.759	15.699
21.702	15.68
21.663	15.661
21.606	15.642
21.529	15.623
21.51	15.604
21.491	15.565
21.433	15.546
21.338	15.508
21.242	15.489
21.242	15.489
21.185	15.431
21.146	15.412
21.089	15.393
21.051	15.374
20.993	15.355
20.936	15.336
20.897	15.316
20.84	15.316
20.782	15.316
20.744	15.297
20.61	15.278
20.61	15.278
20.572	15.259
20.495	15.259
20.457	15.24
20.419	15.221
20.342	15.202
20.285	15.182
20.246	15.182
20.208	15.163
20.151	15.144
20.093	15.125
19.997	15.087
19.997	15.087
19.959	15.068
19.902	15.068
19.863	15.048
19.825	15.029
19.768	15.01
19.749	15.01
19.672	15.01
19.634	15.01
19.576	15.01
19.538	14.991
19.423	14.972
19.423	14.972
19.366	14.972
19.327	14.972
19.289	14.972
19.251	14.991
19.212	14.991
19.193	14.991
19.155	15.01
19.117	15.01
19.078	15.029
19.04	15.029
18.944	15.01
18.944	15.01
18.925	15.01
18.849	15.01
18.81	14.991
18.753	14.991
18.715	14.972
18.695	14.953
18.638	14.953
18.581	14.934
18.542	14.934
18.504	14.914
18.408	14.876
18.408	14.876
18.37	14.857
18.312	14.838
18.293	14.819
18.255	14.8
18.236	14.761
18.178	14.761
18.14	14.742
18.121	14.723
18.102	14.723
18.083	14.723
18.064	14.742
18.064	14.742
18.064	14.761
18.064	14.78
18.044	14.819
18.044	14.838
18.025	14.857
17.987	14.876
17.987	14.895
17.968	14.914
17.949	14.934
17.91	14.953
17.853	15.01
17.853	15.01
17.834	15.029
17.815	15.048
17.776	15.087
17.738	15.106
17.7	15.144
17.7	15.163
17.623	15.202
17.604	15.221
17.566	15.24
17.547	15.24
17.489	15.297
17.489	15.297
17.432	15.336
17.374	15.374
17.355	15.374
17.317	15.431
17.279	15.47
17.24	15.508
17.221	15.565
17.144	15.585
17.125	15.623
17.049	15.661
16.972	15.719
16.972	15.719
16.934	15.757
16.896	15.795
16.876	15.833
16.838	15.853
16.762	15.91
16.723	15.948
16.704	15.968
16.628	15.987
16.57	16.025
16.551	16.025
16.417	16.063
16.417	16.063
16.379	16.102
16.359	16.102
16.283	16.14
16.168	16.216
16.149	16.216
16.072	16.255
16.034	16.274
15.957	16.293
15.9	16.312
15.862	16.331
15.766	16.37
15.766	16.37
15.728	16.389
15.651	16.408
15.594	16.446
15.536	16.465
15.517	16.484
15.421	16.523
15.383	16.523
15.306	16.561
15.249	16.561
15.211	16.599
15.096	16.599
15.096	16.599
15.057	16.619
14.981	16.657
14.943	16.676
14.904	16.695
14.847	16.714
14.828	16.753
14.732	16.772
14.655	16.81
14.617	16.848
14.579	16.867
14.502	16.944
14.502	16.944
14.445	16.982
14.349	17.021
14.272	17.021
14.234	17.04
14.177	17.078
14.119	17.116
14.081	17.116
14.023	17.155
13.966	17.174
13.87	17.193
13.794	17.25
13.794	17.25
13.755	17.289
13.679	17.289
13.641	17.308
13.602	17.289
13.526	17.289
13.487	17.327
13.411	17.346
13.353	17.346
13.277	17.365
13.277	17.365
13.143	17.365
13.143	17.365
13.085	17.365
13.009	17.365
12.99	17.365
12.932	17.365
12.913	17.365
12.875	17.384
12.817	17.384
12.779	17.365
12.741	17.327
12.721	17.327
12.683	17.289
12.683	17.289
12.683	17.25
12.626	17.25
12.607	17.231
12.587	17.231
12.549	17.193
12.53	17.174
12.492	17.155
12.473	17.116
12.434	17.078
12.415	17.059
12.339	17.001
12.339	17.001
12.319	17.001
12.281	16.963
12.224	16.925
12.185	16.906
12.166	16.887
12.09	16.848
12.07	16.829
12.032	16.791
11.975	16.772
11.917	16.714
11.822	16.676
11.822	16.676
11.802	16.657
11.764	16.638
11.688	16.619
11.668	16.58
11.63	16.542
11.592	16.523
11.553	16.504
11.496	16.465
11.458	16.427
11.4	16.408
11.324	16.35
11.324	16.35
11.285	16.312
11.228	16.274
11.209	16.255
11.171	16.216
11.132	16.197
11.094	16.178
11.056	16.159
11.017	16.121
10.979	16.102
10.922	16.063
10.864	16.025
10.864	16.025
10.826	15.987
10.788	15.987
10.73	15.948
10.692	15.948
10.634	15.929
10.577	15.91
10.539	15.891
10.5	15.853
10.462	15.833
10.424	15.833
10.328	15.757
10.328	15.757
10.271	15.719
10.232	15.719
10.194	15.699
10.156	15.68
10.098	15.68
10.041	15.68
10.003	15.661
9.9643	15.623
9.9068	15.604
9.8685	15.565
9.7728	15.508
9.7728	15.508
9.7536	15.489
9.7153	15.451
9.7153	15.431
9.6962	15.412
9.6962	15.355
9.677	15.316
9.6579	15.278
9.6196	15.259
9.6005	15.221
9.5813	15.182
9.5813	15.087
9.5813	15.087
9.5813	15.048
9.5813	15.01
9.5813	14.972
9.5813	14.914
9.5622	14.876
9.5622	14.838
9.5813	14.819
9.5622	14.761
9.5622	14.723
9.543	14.665
9.5047	14.589
9.5047	14.589
9.5047	14.551
9.5047	14.512
9.4664	14.474
9.4473	14.417
9.409	14.397
9.3707	14.359
9.3515	14.321
9.3324	14.283
9.3132	14.263
9.2749	14.225
9.2367	14.129
9.2367	14.129
9.1792	14.11
9.1601	14.053
9.1026	14.053
9.0643	14.014
9.026	13.995
8.9877	13.976
8.9494	13.938
8.9112	13.9
8.892	13.861
8.8346	13.823
8.758	13.785
8.758	13.785
8.7197	13.727
8.6622	13.727
8.6239	13.708
8.5856	13.708
8.5282	13.708
8.4899	13.727
8.4325	13.746
8.375	13.746
8.3367	13.766
8.2984	13.766
8.1836	13.766
8.1836	13.766
8.1261	13.746
8.0878	13.746
8.0304	13.746
8.0112	13.746
7.9729	13.766
7.9155	13.766
7.8963	13.766
7.8772	13.766
7.8006	13.785
7.724	13.785
7.6091	13.785
7.6091	13.785
7.59	13.785
7.5517	13.785
7.5134	13.804
7.4368	13.804
7.4177	13.804
7.3985	13.804
7.3411	13.804
7.2453	13.804
7.207	13.823
7.1687	13.823
7.1113	13.861
7.1113	13.861
7.073	13.88
7.0156	13.9
6.9964	13.919
6.9581	13.938
6.8815	13.976
6.8624	13.995
6.8049	14.014
6.7858	14.034
6.7475	14.072
6.6901	14.11
6.6135	14.187
6.6135	14.187
6.5943	14.225
6.556	14.263
6.4986	14.321
6.4986	14.378
6.4412	14.436
6.3837	14.474
6.3646	14.512
6.3263	14.551
6.2688	14.608
6.2114	14.627
6.1348	14.723
6.1348	14.723
6.0965	14.78
6.0391	14.819
6.0199	14.876
6.0008	14.895
5.9433	14.953
5.905	14.972
5.8859	15.01
5.8284	15.048
5.7901	15.087
5.7327	15.144
5.6944	15.221
5.6944	15.221
5.6178	15.24
5.6178	15.278
5.5221	15.278
5.4838	15.316
5.4455	15.355
5.388	15.374
5.3498	15.393
5.3115	15.431
5.2732	15.47
5.1966	15.489
5.1008	15.565
5.1008	15.565
5.0434	15.565
4.9668	15.604
4.9285	15.642
4.9285	15.661
4.8519	15.699
4.8136	15.738
4.7562	15.776
4.737	15.795
4.6987	15.853
4.6605	15.872
4.603	15.948
4.603	15.948
4.5456	15.987
4.5456	15.987
4.4881	16.063
4.4881	16.102
4.469	16.14
4.4115	16.178
4.3541	16.236
4.3349	16.255
4.2967	16.312
4.2967	16.35
4.1626	16.427
4.1626	16.427
4.1435	16.446
4.086	16.465
4.0669	16.523
4.0094	16.561
3.9711	16.599
3.952	16.638
3.9137	16.695
3.8754	16.733
3.8371	16.772
3.818	16.81
3.7031	16.906
3.7031	16.906
3.6456	16.944
3.6265	16.963
3.5691	17.001
3.5308	17.021
3.5116	17.059
3.4733	17.097
3.3776	17.174
3.3393	17.174
3.2627	17.222
3.2244	17.231
3.1478	17.308
3.1478	17.308
3.0904	17.346
3.0138	17.365
2.9563	17.404
2.9372	17.423
2.8989	17.423
2.8223	17.461
2.7649	17.499
2.7074	17.499
2.6308	17.518
2.5542	17.538
2.4777	17.576
2.4777	17.576
2.3819	17.595
2.3436	17.595
2.267	17.614
2.2096	17.633
2.1522	17.652
2.0947	17.652
2.0564	17.652
1.999	17.672
1.9607	17.672
1.8841	17.624
1.7501	17.691
1.7501	17.691
1.6543	17.71
1.5969	17.691
1.5586	17.691
1.5011	17.691
1.4246	17.672
1.3288	17.672
1.3288	17.672
1.2714	17.672
1.1948	17.691
1.1182	17.652
0.98417	17.633
0.98417	17.633
0.94588	17.614
0.90758	17.614
0.85014	17.614
0.77355	17.614
0.73526	17.614
0.67781	17.633
0.63952	17.633
0.54378	17.595
0.50549	17.576
0.46719	17.576
