# Supplementary material for: Ant collective cognition allows for efficient navigation through disordered environments
Source: eLife. 2020 May 12;9:e55195. doi: 10.7554/eLife.55195 (PMC7332297; doi:10.7554/eLife.55195)
Supplement: Source data 2. — Format is X,Y coordinates as a function of time. Time interval between samples is 0.04 s, except for videos 1440005 and 1440011, where the time interval is 0.02 s. [file elife-55195-data2.zip › 1240005_200_load_trajectory.txt]

69.238	22.956
69.276	22.9
69.257	22.9
69.257	22.937
69.276	22.994
69.276	23.05
69.276	23.05
69.276	23.069
69.276	23.069
69.276	23.088
69.295	23.125
69.295	23.163
69.276	23.238
69.276	23.238
69.276	23.257
69.276	23.294
69.276	23.313
69.276	23.332
69.276	23.351
69.276	23.389
69.276	23.407
69.276	23.445
69.276	23.464
69.276	23.501
69.276	23.558
69.276	23.558
69.276	23.577
69.276	23.577
69.276	23.595
69.276	23.633
69.276	23.671
69.257	23.708
69.257	23.727
69.257	23.746
69.257	23.783
69.257	23.821
69.238	23.859
69.238	23.859
69.238	23.878
69.238	23.896
69.219	23.896
69.219	23.915
69.238	23.953
69.219	23.972
69.238	23.972
69.219	24.009
69.219	24.028
69.201	24.047
69.201	24.066
69.201	24.066
69.182	24.103
69.182	24.122
69.182	24.141
69.163	24.178
69.144	24.235
69.144	24.254
69.125	24.291
69.144	24.31
69.144	24.348
69.125	24.366
69.106	24.423
69.106	24.423
69.088	24.442
69.088	24.479
69.088	24.498
69.069	24.517
69.05	24.573
69.031	24.592
69.012	24.63
69.012	24.63
68.975	24.667
68.956	24.686
68.9	24.761
68.9	24.761
68.9	24.799
68.843	24.818
68.806	24.837
68.787	24.837
68.787	24.827
68.768	24.855
68.73	24.874
68.712	24.912
68.674	24.912
68.636	24.931
68.617	25.006
68.617	25.006
68.58	25.025
68.542	25.062
68.486	25.081
68.467	25.081
68.429	25.1
68.335	25.119
68.335	25.1
68.279	25.119
68.26	25.119
68.223	25.138
68.128	25.138
68.128	25.138
68.091	25.138
68.016	25.175
67.978	25.175
67.959	25.175
67.94	25.175
67.884	25.175
67.846	25.175
67.79	25.194
67.734	25.194
67.696	25.156
67.64	25.194
67.64	25.194
67.621	25.194
67.583	25.213
67.527	25.25
67.47	25.232
67.451	25.25
67.395	25.269
67.357	25.288
67.357	25.307
67.339	25.326
67.32	25.307
67.207	25.213
67.207	25.213
67.151	25.194
67.151	25.194
67.132	25.194
67.094	25.175
67.075	25.175
67.075	25.175
67.075	25.175
67.057	25.175
67.019	25.175
67	25.175
66.981	25.175
66.981	25.175
66.981	25.138
66.944	25.138
66.944	25.119
66.906	25.1
66.887	25.1
66.85	25.062
66.793	25.062
66.756	25.062
66.718	25.062
66.699	25.025
66.624	24.987
66.624	24.987
66.568	24.95
66.53	24.931
66.511	24.912
66.455	24.912
66.436	24.912
66.417	24.893
66.38	24.874
66.323	24.874
66.285	24.855
66.267	24.855
66.173	24.818
66.173	24.818
66.135	24.818
66.079	24.799
66.06	24.799
66.041	24.78
66.022	24.78
65.966	24.761
65.909	24.761
65.891	24.761
65.834	24.743
65.796	24.743
65.702	24.686
65.702	24.686
65.665	24.649
65.627	24.649
65.552	24.611
65.533	24.592
65.477	24.573
65.439	24.517
65.402	24.498
65.383	24.479
65.345	24.461
65.27	24.461
65.157	24.423
65.157	24.423
65.157	24.423
65.119	24.385
65.082	24.366
65.007	24.366
64.988	24.348
64.931	24.348
64.894	24.348
64.875	24.348
64.856	24.348
64.819	24.366
64.706	24.366
64.706	24.366
64.724	24.366
64.724	24.366
64.724	24.366
64.724	24.348
64.724	24.348
64.724	24.348
64.724	24.329
64.724	24.329
64.724	24.329
64.743	24.31
64.706	24.216
64.706	24.216
64.724	24.216
64.724	24.178
64.724	24.16
64.724	24.122
64.724	24.084
64.706	24.066
64.687	24.047
64.706	24.009
64.687	23.972
64.706	23.915
64.706	23.896
64.706	23.896
64.706	23.859
64.687	23.821
64.687	23.802
64.687	23.746
64.687	23.727
64.687	23.689
64.668	23.652
64.668	23.614
64.668	23.595
64.668	23.558
64.687	23.501
64.687	23.501
64.687	23.464
64.687	23.445
64.687	23.407
64.649	23.351
64.649	23.313
64.63	23.294
64.63	23.257
64.63	23.219
64.612	23.163
64.612	23.144
64.574	23.031
64.574	23.031
64.536	22.994
64.536	22.975
64.518	22.937
64.499	22.9
64.48	22.862
64.461	22.824
64.424	22.805
64.405	22.749
64.367	22.73
64.348	22.693
64.311	22.636
64.311	22.636
64.292	22.58
64.292	22.542
64.254	22.505
64.254	22.486
64.254	22.448
64.217	22.411
64.198	22.392
64.16	22.354
64.123	22.317
64.085	22.279
64.085	22.241
64.085	22.241
64.066	22.204
64.029	22.166
63.991	22.128
63.972	22.091
63.935	22.053
63.935	22.034
63.878	21.997
63.859	21.94
63.841	21.922
63.822	21.865
63.728	21.809
63.728	21.809
63.709	21.771
63.671	21.733
63.634	21.715
63.577	21.658
63.558	21.621
63.521	21.583
63.483	21.545
63.483	21.527
63.446	21.527
63.427	21.508
63.37	21.433
63.37	21.433
63.295	21.395
63.258	21.395
63.22	21.357
63.126	21.357
63.107	21.339
63.032	21.32
62.994	21.263
62.957	21.226
62.938	21.226
62.919	21.188
62.825	21.132
62.825	21.132
62.806	21.094
62.769	21.056
62.731	21.038
62.693	20.981
62.675	20.981
62.637	20.962
62.58	20.925
62.562	20.925
62.505	20.887
62.449	20.868
62.392	20.868
62.392	20.868
62.336	20.85
62.28	20.831
62.242	20.812
62.167	20.812
62.129	20.793
62.11	20.774
62.073	20.737
62.035	20.699
62.016	20.661
61.997	20.624
61.903	20.567
61.903	20.567
61.903	20.53
61.847	20.53
61.809	20.511
61.772	20.492
61.715	20.473
61.715	20.436
61.659	20.436
61.584	20.436
61.546	20.436
61.508	20.455
61.452	20.455
61.452	20.455
61.396	20.455
61.377	20.436
61.32	20.455
61.32	20.473
61.283	20.473
61.226	20.473
61.208	20.473
61.151	20.473
61.095	20.473
61.038	20.511
60.963	20.549
60.963	20.549
60.888	20.549
60.869	20.549
60.831	20.53
60.794	20.53
60.756	20.549
60.719	20.586
60.681	20.586
60.643	20.624
60.587	20.624
60.549	20.624
60.436	20.68
60.436	20.68
60.361	20.661
60.361	20.68
60.324	20.699
60.286	20.68
60.23	20.699
60.154	20.699
60.117	20.718
60.079	20.718
60.079	20.718
60.004	20.68
59.929	20.661
59.929	20.661
59.891	20.643
59.797	20.624
59.759	20.605
59.703	20.567
59.684	20.549
59.665	20.53
59.609	20.511
59.553	20.473
59.515	20.455
59.44	20.436
59.402	20.379
59.402	20.379
59.327	20.361
59.27	20.342
59.233	20.323
59.195	20.323
59.158	20.267
59.101	20.267
59.045	20.248
59.026	20.229
58.951	20.191
58.951	20.191
58.857	20.116
58.857	20.116
58.819	20.154
58.744	20.154
58.706	20.154
58.631	20.116
58.593	20.116
58.593	20.116
58.556	20.097
58.499	20.097
58.424	20.078
58.386	20.078
58.311	20.078
58.311	20.078
58.274	20.078
58.217	20.041
58.142	20.041
58.123	20.06
58.067	20.06
58.029	20.06
57.954	20.041
57.879	20.06
57.879	20.041
57.822	20.06
57.747	20.078
57.747	20.078
57.691	20.078
57.653	20.041
57.578	20.022
57.503	19.984
57.465	19.984
57.427	20.003
57.333	19.984
57.277	20.003
57.258	19.947
57.22	19.928
57.108	19.89
57.108	19.89
57.07	19.909
57.032	19.89
56.995	19.872
56.976	19.834
56.901	19.796
56.844	19.796
56.807	19.796
56.75	19.759
56.694	19.74
56.619	19.74
56.562	19.702
56.562	19.702
56.506	19.684
56.449	19.665
56.431	19.646
56.374	19.646
56.299	19.627
56.242	19.627
56.186	19.608
56.13	19.589
56.092	19.571
56.054	19.552
55.923	19.533
55.923	19.533
55.923	19.514
55.885	19.495
55.829	19.495
55.772	19.477
55.753	19.477
55.716	19.477
55.659	19.458
55.659	19.439
55.641	19.42
55.584	19.42
55.528	19.383
55.528	19.383
55.509	19.383
55.509	19.383
55.509	19.364
55.471	19.307
55.471	19.289
55.471	19.27
55.471	19.213
55.453	19.195
55.434	19.176
55.415	19.157
55.377	19.082
55.377	19.082
55.359	19.082
55.359	19.025
55.321	18.988
55.283	18.931
55.246	18.912
55.208	18.875
55.189	18.856
55.17	18.818
55.133	18.8
55.114	18.762
55.039	18.724
55.039	18.724
55.001	18.687
54.982	18.63
54.945	18.63
54.907	18.574
54.851	18.536
54.813	18.517
54.776	18.499
54.738	18.48
54.719	18.461
54.663	18.386
54.606	18.348
54.606	18.348
54.569	18.311
54.531	18.292
54.493	18.273
54.456	18.217
54.399	18.198
54.362	18.16
54.343	18.141
54.305	18.123
54.268	18.085
54.211	18.047
54.136	17.991
54.136	17.991
54.098	17.991
54.061	17.972
54.023	17.972
53.986	17.953
53.948	17.953
53.91	17.934
53.892	17.934
53.873	17.934
53.816	17.953
53.798	17.953
53.798	17.972
53.798	17.972
53.798	17.991
53.779	18.01
53.76	18.047
53.722	18.085
53.704	18.104
53.685	18.123
53.647	18.123
53.647	18.16
53.628	18.16
53.609	18.179
53.628	18.179
53.628	18.179
53.609	18.198
53.609	18.198
53.628	18.198
53.628	18.198
53.628	18.198
53.609	18.198
53.628	18.198
53.628	18.198
53.628	18.198
53.628	18.198
53.609	18.198
53.609	18.198
53.609	18.198
53.609	18.198
53.609	18.198
53.628	18.198
53.647	18.198
53.647	18.198
53.628	18.198
53.609	18.198
53.609	18.217
53.609	18.198
53.628	18.198
53.628	18.198
53.628	18.198
53.628	18.198
53.628	18.198
53.628	18.217
53.628	18.217
53.628	18.217
53.628	18.217
53.628	18.217
53.628	18.217
53.628	18.217
53.628	18.217
53.628	18.217
53.628	18.217
53.628	18.198
53.628	18.198
53.628	18.198
53.628	18.217
53.628	18.217
53.628	18.217
53.628	18.217
53.628	18.217
53.628	18.217
53.628	18.217
53.628	18.217
53.628	18.217
53.628	18.217
53.628	18.217
53.647	18.217
53.628	18.217
53.628	18.217
53.647	18.217
53.647	18.217
53.647	18.217
53.647	18.217
53.647	18.217
53.647	18.217
53.647	18.217
53.647	18.217
53.647	18.217
53.647	18.217
53.647	18.217
53.647	18.235
53.647	18.217
53.647	18.217
53.647	18.235
53.647	18.235
53.647	18.235
53.647	18.235
53.647	18.235
53.647	18.235
53.666	18.235
53.666	18.235
53.647	18.235
53.666	18.235
53.666	18.217
53.666	18.235
53.685	18.217
53.685	18.235
53.666	18.217
53.666	18.217
53.666	18.217
53.666	18.217
53.666	18.217
53.666	18.198
53.666	18.217
53.647	18.235
53.647	18.217
53.647	18.217
53.685	18.217
53.685	18.198
53.685	18.217
53.685	18.217
53.685	18.217
53.685	18.235
53.685	18.235
53.685	18.235
53.666	18.235
53.666	18.235
53.666	18.235
53.666	18.235
53.685	18.235
53.685	18.235
53.704	18.198
53.704	18.198
53.704	18.179
53.704	18.179
53.704	18.198
53.704	18.198
53.704	18.179
53.704	18.179
53.722	18.179
53.741	18.141
53.76	18.141
53.779	18.123
53.798	18.123
53.798	18.123
53.798	18.104
53.816	18.104
53.854	18.085
53.854	18.085
53.873	18.047
53.873	18.028
53.873	18.01
53.892	18.01
53.91	17.972
53.91	17.972
53.948	17.934
53.948	17.934
53.967	17.916
53.967	17.897
53.986	17.878
54.004	17.84
54.004	17.784
54.023	17.746
54.023	17.709
54.023	17.709
54.023	17.652
54.042	17.615
54.08	17.577
54.08	17.577
54.08	17.558
54.098	17.54
54.098	17.502
54.117	17.502
54.117	17.464
54.136	17.408
54.136	17.389
54.136	17.389
54.155	17.351
54.155	17.351
54.192	17.276
54.192	17.276
54.174	17.257
54.211	17.239
54.174	17.182
54.192	17.163
54.192	17.145
54.211	17.107
54.192	17.107
54.174	17.069
54.192	17.069
54.192	17.051
54.23	16.956
54.23	16.956
54.23	16.919
54.268	16.825
54.268	16.825
54.268	16.806
54.268	16.787
54.287	16.731
54.305	16.731
54.305	16.656
54.287	16.656
54.287	16.693
54.287	16.58
54.287	16.58
54.287	16.562
54.268	16.543
54.23	16.505
54.23	16.486
54.211	16.468
54.211	16.43
54.174	16.392
54.174	16.392
54.155	16.355
54.155	16.336
54.136	16.336
54.136	16.336
54.136	16.317
54.155	16.317
54.155	16.317
54.155	16.317
54.155	16.317
54.155	16.317
54.155	16.317
54.136	16.317
54.174	16.317
54.155	16.317
54.155	16.317
54.155	16.317
54.155	16.317
54.174	16.298
54.174	16.298
54.174	16.298
54.155	16.317
54.155	16.298
54.174	16.298
54.174	16.298
54.136	16.298
54.136	16.298
54.117	16.317
54.117	16.317
54.136	16.317
54.136	16.317
54.136	16.317
54.136	16.317
54.136	16.317
54.136	16.317
54.136	16.317
54.136	16.317
54.136	16.317
54.136	16.317
54.136	16.317
54.136	16.317
54.136	16.317
54.136	16.317
54.136	16.317
54.155	16.317
54.155	16.317
54.155	16.317
54.155	16.336
54.155	16.411
54.136	16.43
54.155	16.449
54.174	16.486
54.174	16.486
54.211	16.505
54.211	16.543
54.211	16.562
54.211	16.58
54.211	16.599
54.192	16.618
54.211	16.656
54.211	16.674
54.211	16.693
54.211	16.712
54.23	16.787
54.23	16.787
54.268	16.825
54.249	16.825
54.192	16.881
54.192	16.919
54.192	16.938
54.192	16.975
54.192	17.032
54.211	17.069
54.192	17.126
54.192	17.145
54.192	17.201
54.192	17.201
54.192	17.257
54.174	17.295
54.155	17.333
54.136	17.351
54.136	17.389
54.136	17.408
54.117	17.445
54.098	17.483
54.098	17.54
54.061	17.577
54.023	17.671
54.023	17.671
54.023	17.728
53.986	17.746
53.967	17.784
53.948	17.822
53.948	17.859
53.929	17.897
53.91	17.916
53.892	17.953
53.873	17.972
53.854	18.01
53.798	18.066
53.798	18.066
53.779	18.085
53.76	18.123
53.741	18.141
53.722	18.16
53.704	18.179
53.685	18.198
53.685	18.217
53.685	18.217
53.685	18.217
53.685	18.217
53.685	18.217
53.685	18.217
53.685	18.217
53.704	18.217
53.704	18.217
53.685	18.217
53.685	18.235
53.666	18.235
53.666	18.235
53.666	18.235
53.666	18.235
53.685	18.235
53.685	18.235
53.685	18.235
53.685	18.235
53.685	18.235
53.685	18.235
53.666	18.235
53.685	18.235
53.685	18.235
53.685	18.235
53.685	18.235
53.685	18.254
53.685	18.235
53.685	18.254
53.685	18.254
53.685	18.254
53.666	18.273
53.666	18.273
53.666	18.273
53.666	18.273
53.666	18.292
53.666	18.273
53.666	18.292
53.666	18.292
53.666	18.292
53.685	18.292
53.685	18.292
53.685	18.292
53.685	18.292
53.685	18.292
53.685	18.311
53.685	18.311
53.685	18.311
53.685	18.292
53.685	18.311
53.685	18.311
53.666	18.311
53.685	18.311
53.685	18.311
53.666	18.311
53.666	18.311
53.666	18.311
53.666	18.311
53.666	18.329
53.666	18.311
53.666	18.311
53.685	18.329
53.666	18.329
53.666	18.329
53.685	18.329
53.685	18.329
53.685	18.329
53.666	18.329
53.666	18.348
53.685	18.367
53.666	18.367
53.685	18.367
53.685	18.367
53.685	18.367
53.666	18.348
53.666	18.367
53.685	18.367
53.685	18.367
53.666	18.367
53.685	18.367
53.685	18.367
53.685	18.367
53.685	18.367
53.685	18.367
53.685	18.367
53.685	18.367
53.685	18.367
53.685	18.367
53.685	18.348
53.685	18.348
53.704	18.348
53.704	18.348
53.685	18.348
53.685	18.367
53.685	18.367
53.685	18.367
53.685	18.367
53.685	18.367
53.666	18.386
53.666	18.386
53.685	18.386
53.685	18.386
53.685	18.367
53.685	18.367
53.685	18.367
53.666	18.367
53.666	18.386
53.685	18.386
53.685	18.386
53.685	18.386
53.685	18.386
53.685	18.405
53.685	18.405
53.685	18.405
53.685	18.405
53.685	18.386
53.685	18.386
53.685	18.386
53.685	18.386
53.722	18.405
53.722	18.386
53.76	18.386
53.779	18.367
53.816	18.367
53.892	18.329
53.892	18.329
53.91	18.311
53.948	18.292
53.967	18.273
53.986	18.235
54.023	18.217
54.061	18.198
54.08	18.198
54.155	18.179
54.174	18.16
54.192	18.141
54.249	18.104
54.249	18.104
54.268	18.104
54.305	18.085
54.324	18.085
54.381	18.066
54.418	18.047
54.437	18.047
54.456	18.028
54.475	18.01
54.512	18.01
54.512	17.972
54.531	17.934
54.531	17.934
54.531	17.897
54.55	17.859
54.569	17.84
54.587	17.822
54.587	17.784
54.587	17.728
54.606	17.671
54.606	17.615
54.587	17.577
54.587	17.521
54.587	17.445
54.587	17.445
54.587	17.389
54.569	17.333
54.531	17.295
54.512	17.239
54.475	17.201
54.456	17.163
54.456	17.126
54.418	17.088
54.399	17.051
54.381	17.032
54.343	16.975
54.343	16.975
54.305	16.938
54.287	16.9
54.287	16.844
54.287	16.825
54.268	16.806
54.268	16.768
54.249	16.75
54.249	16.731
54.23	16.712
54.23	16.674
54.192	16.618
54.192	16.618
54.192	16.599
54.174	16.58
54.155	16.543
54.155	16.486
54.155	16.468
54.155	16.411
54.098	16.411
54.136	16.392
54.136	16.392
54.136	16.392
54.136	16.392
54.136	16.392
54.136	16.392
54.155	16.392
54.174	16.392
54.117	16.355
54.155	16.355
54.155	16.355
54.155	16.355
54.155	16.373
54.155	16.373
54.174	16.355
54.174	16.373
54.174	16.373
54.174	16.392
54.174	16.392
54.174	16.392
54.174	16.373
54.155	16.373
54.174	16.373
54.174	16.411
54.155	16.392
54.136	16.392
54.174	16.392
54.174	16.411
54.174	16.411
54.174	16.411
54.192	16.411
54.174	16.449
54.174	16.449
54.174	16.468
54.174	16.449
54.174	16.43
54.174	16.43
54.174	16.43
54.174	16.43
54.174	16.43
54.174	16.43
54.174	16.392
54.192	16.392
54.211	16.411
54.192	16.43
54.211	16.43
54.211	16.449
54.211	16.468
54.211	16.486
54.23	16.543
54.211	16.562
54.249	16.599
54.249	16.599
54.249	16.637
54.249	16.656
54.268	16.693
54.287	16.731
54.211	16.75
54.23	16.787
54.249	16.825
54.23	16.862
54.268	16.881
54.268	16.919
54.268	17.013
54.268	17.013
54.268	17.051
54.268	17.088
54.268	17.107
54.249	17.126
54.268	17.182
54.268	17.22
54.249	17.276
54.23	17.314
54.23	17.333
54.211	17.389
54.174	17.483
54.174	17.483
54.155	17.521
54.136	17.558
54.117	17.577
54.098	17.615
54.08	17.652
54.042	17.709
54.023	17.765
54.004	17.784
53.986	17.803
53.967	17.84
53.948	17.916
53.948	17.916
53.929	17.953
53.929	17.991
53.91	18.01
53.892	18.047
53.892	18.066
53.892	18.085
53.873	18.123
53.835	18.16
53.76	18.217
53.76	18.217
53.76	18.235
53.76	18.235
53.741	18.235
53.76	18.235
53.76	18.235
53.76	18.273
53.76	18.292
53.741	18.292
53.704	18.329
53.704	18.348
53.704	18.367
53.704	18.367
53.704	18.348
53.704	18.348
53.704	18.348
53.704	18.348
53.741	18.348
53.741	18.311
53.741	18.348
53.76	18.348
53.76	18.329
53.76	18.329
53.741	18.329
53.76	18.329
53.722	18.311
53.722	18.311
53.722	18.329
53.704	18.329
53.741	18.329
53.741	18.348
53.741	18.348
53.704	18.348
53.704	18.386
53.704	18.386
53.685	18.386
53.685	18.367
53.685	18.367
53.685	18.367
53.685	18.367
53.685	18.367
53.685	18.367
53.685	18.367
53.685	18.386
53.704	18.386
53.704	18.386
53.685	18.386
53.685	18.386
53.685	18.386
53.685	18.386
53.685	18.386
53.685	18.367
53.685	18.386
53.685	18.367
53.685	18.367
53.685	18.367
53.685	18.367
53.704	18.367
53.704	18.367
53.704	18.367
53.666	18.367
53.685	18.367
53.685	18.367
53.685	18.348
53.704	18.348
53.685	18.367
53.685	18.367
53.685	18.367
53.685	18.367
53.685	18.367
53.685	18.367
53.685	18.367
53.685	18.367
53.685	18.386
53.685	18.386
53.685	18.386
53.666	18.386
53.666	18.367
53.666	18.367
53.666	18.386
53.666	18.386
53.666	18.386
53.666	18.386
53.666	18.386
53.666	18.367
53.666	18.367
53.666	18.367
53.666	18.367
53.722	18.348
53.722	18.367
53.722	18.367
53.741	18.367
53.722	18.367
53.722	18.367
53.722	18.348
53.722	18.348
53.722	18.348
53.685	18.348
53.685	18.348
53.722	18.329
53.722	18.329
53.722	18.329
53.722	18.329
53.704	18.329
53.704	18.311
53.704	18.311
53.704	18.311
53.685	18.311
53.685	18.292
53.704	18.273
53.704	18.273
53.704	18.273
53.722	18.292
53.722	18.311
53.722	18.311
53.722	18.311
53.741	18.311
53.76	18.311
53.76	18.311
53.76	18.292
53.741	18.273
53.704	18.292
53.704	18.292
53.704	18.273
53.704	18.273
53.704	18.273
53.704	18.254
53.704	18.254
53.722	18.254
53.722	18.273
53.722	18.254
53.722	18.254
53.722	18.235
53.722	18.217
53.722	18.217
53.722	18.198
53.722	18.179
53.779	18.141
53.798	18.123
53.798	18.085
53.854	18.085
53.835	18.085
53.835	18.066
53.854	18.047
53.892	18.028
53.892	18.01
53.892	18.01
53.929	17.991
53.929	17.972
53.948	17.916
53.948	17.897
53.967	17.859
53.986	17.84
53.986	17.84
54.004	17.822
54.004	17.803
54.004	17.784
54.042	17.746
54.042	17.746
54.023	17.709
54.023	17.69
54.042	17.634
54.061	17.615
54.08	17.596
54.098	17.577
54.098	17.54
54.136	17.521
54.155	17.483
54.174	17.445
54.192	17.389
54.192	17.389
54.23	17.351
54.249	17.333
54.249	17.276
54.268	17.22
54.305	17.163
54.305	17.145
54.305	17.088
54.305	17.032
54.305	16.975
54.287	16.919
54.287	16.825
54.287	16.825
54.287	16.768
54.268	16.731
54.268	16.693
54.23	16.674
54.211	16.637
54.192	16.618
54.174	16.58
54.174	16.543
54.192	16.524
54.155	16.505
54.155	16.449
54.155	16.449
54.174	16.449
54.174	16.449
54.192	16.449
54.211	16.449
54.211	16.43
54.211	16.43
54.211	16.43
54.174	16.43
54.211	16.43
54.211	16.411
54.155	16.411
54.155	16.411
54.192	16.449
54.192	16.449
54.155	16.468
54.211	16.468
54.211	16.486
54.174	16.486
54.192	16.486
54.174	16.486
54.192	16.468
54.192	16.505
54.192	16.505
54.192	16.505
54.211	16.524
54.211	16.524
54.211	16.524
54.192	16.524
54.174	16.505
54.174	16.505
54.174	16.486
54.174	16.468
54.174	16.449
54.192	16.468
54.192	16.468
54.192	16.468
54.192	16.486
54.211	16.486
54.192	16.449
54.192	16.449
54.192	16.449
54.249	16.449
54.211	16.43
54.211	16.449
54.174	16.449
54.211	16.449
54.192	16.449
54.192	16.449
54.192	16.449
54.211	16.449
54.211	16.449
54.211	16.43
54.211	16.43
54.211	16.43
54.192	16.449
54.155	16.449
54.192	16.449
54.174	16.486
54.211	16.505
54.211	16.505
54.211	16.505
54.23	16.524
54.287	16.524
54.268	16.543
54.268	16.562
54.287	16.618
54.287	16.618
54.305	16.618
54.305	16.674
54.343	16.674
54.324	16.731
54.324	16.731
54.324	16.75
54.324	16.768
54.343	16.844
54.399	16.919
54.399	16.938
54.399	16.956
54.399	16.994
54.399	17.013
54.399	17.051
54.399	17.088
54.399	17.163
54.399	17.163
54.399	17.182
54.399	17.22
54.399	17.239
54.399	17.257
54.381	17.295
54.381	17.351
54.362	17.408
54.343	17.445
54.324	17.464
54.324	17.502
54.268	17.577
54.268	17.577
54.268	17.634
54.249	17.709
54.23	17.765
54.211	17.803
54.211	17.84
54.192	17.878
54.174	17.934
54.155	17.972
54.117	18.01
54.061	18.047
54.023	18.104
54.023	18.104
54.004	18.123
54.004	18.16
53.967	18.198
53.929	18.254
53.91	18.254
53.892	18.273
53.835	18.273
53.798	18.311
53.76	18.329
53.741	18.329
53.704	18.348
53.704	18.348
53.704	18.348
53.704	18.367
53.685	18.348
53.685	18.348
53.685	18.348
53.685	18.348
53.685	18.348
53.704	18.348
53.704	18.367
53.704	18.367
53.685	18.367
53.685	18.367
53.685	18.367
53.685	18.367
53.685	18.367
53.685	18.367
53.685	18.367
53.685	18.367
53.685	18.367
53.685	18.367
53.704	18.367
53.704	18.367
53.685	18.367
53.685	18.367
53.685	18.367
53.685	18.367
53.685	18.348
53.685	18.348
53.685	18.348
53.685	18.329
53.685	18.329
53.685	18.329
53.685	18.311
53.685	18.311
53.685	18.311
53.685	18.311
53.685	18.292
53.685	18.292
53.685	18.292
53.685	18.292
53.685	18.292
53.685	18.292
53.685	18.273
53.685	18.273
53.685	18.273
53.685	18.273
53.685	18.254
53.685	18.254
53.685	18.254
53.685	18.235
53.685	18.235
53.685	18.254
53.685	18.235
53.685	18.235
53.685	18.235
53.685	18.235
53.685	18.235
53.685	18.217
53.685	18.217
53.685	18.217
53.685	18.198
53.685	18.198
53.666	18.198
53.666	18.217
53.666	18.198
53.666	18.198
53.666	18.198
53.666	18.198
53.666	18.198
53.666	18.179
53.685	18.179
53.685	18.179
53.685	18.179
53.685	18.179
53.685	18.16
53.685	18.179
53.685	18.179
53.685	18.16
53.685	18.16
53.685	18.16
53.685	18.16
53.685	18.16
53.666	18.16
53.666	18.16
53.666	18.16
53.666	18.16
53.666	18.16
53.666	18.16
53.666	18.16
53.666	18.16
53.666	18.16
53.666	18.141
53.666	18.141
53.666	18.141
53.666	18.141
53.666	18.141
53.666	18.141
53.666	18.141
53.685	18.141
53.685	18.141
53.685	18.141
53.704	18.123
53.722	18.123
53.741	18.123
53.76	18.123
53.798	18.104
53.854	18.085
53.854	18.085
53.873	18.085
53.91	18.066
53.929	18.047
53.929	18.066
53.967	18.047
54.004	18.047
54.023	18.047
54.061	18.028
54.098	18.01
54.117	17.972
54.155	17.916
54.155	17.916
54.192	17.897
54.23	17.859
54.249	17.84
54.268	17.803
54.305	17.803
54.324	17.765
54.362	17.765
54.399	17.746
54.437	17.728
54.475	17.709
54.531	17.671
54.531	17.671
54.55	17.671
54.587	17.634
54.644	17.634
54.7	17.615
54.738	17.596
54.776	17.558
54.813	17.54
54.851	17.521
54.87	17.521
54.907	17.502
55.001	17.483
55.001	17.483
55.039	17.464
55.095	17.464
55.114	17.464
55.152	17.464
55.17	17.445
55.227	17.445
55.265	17.464
55.302	17.408
55.34	17.37
55.359	17.37
55.471	17.333
55.471	17.333
55.471	17.314
55.49	17.295
55.528	17.295
55.565	17.295
55.603	17.295
55.641	17.276
55.678	17.295
55.697	17.276
55.716	17.276
55.735	17.257
55.81	17.257
55.81	17.257
55.885	17.276
55.885	17.276
55.923	17.314
55.942	17.314
55.979	17.314
55.998	17.333
56.054	17.333
56.054	17.37
56.073	17.408
56.111	17.427
56.205	17.502
56.205	17.502
56.205	17.54
56.261	17.558
56.28	17.634
56.299	17.652
56.318	17.69
56.318	17.746
56.318	17.784
56.318	17.803
56.337	17.859
56.337	17.897
56.355	17.991
56.355	17.991
56.374	18.028
56.374	18.085
56.355	18.123
56.355	18.179
56.355	18.217
56.355	18.235
56.374	18.273
56.393	18.329
56.355	18.367
56.355	18.386
56.337	18.499
56.337	18.499
56.318	18.517
56.318	18.555
56.299	18.574
56.28	18.649
56.242	18.649
56.28	18.724
56.205	18.649
56.148	18.687
56.167	18.687
56.13	18.743
56.073	18.781
56.073	18.781
55.998	18.818
55.979	18.837
55.96	18.894
55.923	18.931
55.923	18.95
55.791	18.988
55.753	19.006
55.753	19.025
55.753	19.063
55.697	19.063
55.622	19.119
55.622	19.119
55.584	19.157
55.547	19.176
55.528	19.195
55.528	19.213
55.547	19.232
55.547	19.307
55.547	19.345
55.547	19.364
55.547	19.401
55.547	19.439
55.547	19.477
55.547	19.477
55.547	19.495
55.547	19.533
55.565	19.552
55.565	19.589
55.584	19.608
55.584	19.627
55.584	19.665
55.584	19.702
55.584	19.74
55.603	19.759
55.584	19.834
55.584	19.834
55.584	19.853
55.584	19.89
55.584	19.909
55.584	19.947
55.565	19.966
55.584	20.022
55.603	20.078
55.603	20.154
55.584	20.154
55.584	20.191
55.565	20.285
55.565	20.285
55.547	20.304
55.547	20.323
55.509	20.361
55.509	20.398
55.471	20.455
55.453	20.492
55.434	20.53
55.415	20.567
55.396	20.605
55.377	20.643
55.321	20.68
55.321	20.68
55.302	20.699
55.283	20.718
55.265	20.774
55.227	20.793
55.189	20.831
55.152	20.887
55.152	20.925
55.133	20.944
55.133	21
55.095	21.038
55.039	21.132
55.039	21.132
55.02	21.15
54.982	21.188
54.945	21.207
54.945	21.245
54.926	21.282
54.888	21.32
54.832	21.357
54.813	21.376
54.794	21.414
54.757	21.451
54.7	21.508
54.7	21.508
54.663	21.545
54.644	21.564
54.625	21.602
54.569	21.602
54.55	21.658
54.493	21.677
54.437	21.715
54.437	21.733
54.381	21.752
54.343	21.771
54.268	21.828
54.268	21.828
54.211	21.865
54.155	21.884
54.117	21.903
54.117	21.922
54.061	21.94
54.004	21.978
53.967	21.978
53.91	22.016
53.854	22.034
53.835	22.034
53.722	22.091
53.722	22.091
53.685	22.11
53.628	22.128
53.591	22.166
53.572	22.204
53.553	22.222
53.497	22.26
53.459	22.298
53.421	22.335
53.384	22.354
53.327	22.411
53.252	22.411
53.252	22.411
53.233	22.411
53.177	22.411
53.158	22.411
53.102	22.448
53.045	22.467
53.026	22.467
52.97	22.505
52.932	22.523
52.914	22.542
52.876	22.58
52.801	22.617
52.801	22.617
52.744	22.636
52.707	22.655
52.669	22.655
52.65	22.674
52.594	22.693
52.537	22.693
52.5	22.693
52.462	22.693
52.387	22.693
52.331	22.693
52.218	22.711
52.218	22.711
52.218	22.73
52.161	22.73
52.105	22.768
52.067	22.787
52.067	22.749
52.011	22.749
51.936	22.768
51.879	22.768
51.823	22.768
51.823	22.805
51.71	22.843
51.71	22.843
51.635	22.824
51.578	22.824
51.541	22.843
51.522	22.843
51.484	22.862
51.465	22.881
51.409	22.9
51.39	22.918
51.353	22.956
51.315	22.975
51.259	22.956
51.259	22.956
51.183	22.975
51.165	22.975
51.146	22.994
51.052	22.994
51.033	22.994
50.976	23.012
50.939	23.031
50.901	23.05
50.864	23.05
50.826	23.069
50.751	23.069
50.751	23.069
50.676	23.069
50.657	23.069
50.6	23.069
50.544	23.05
50.544	23.031
50.469	23.031
50.393	23.012
50.375	22.994
50.337	22.975
50.243	22.975
50.149	22.956
50.149	22.956
50.149	22.956
50.13	22.956
50.074	22.956
50.055	22.956
50.018	22.937
49.923	22.918
49.867	22.9
49.811	22.9
49.773	22.9
49.679	22.9
49.641	22.862
49.641	22.862
49.604	22.862
49.547	22.862
49.51	22.824
49.491	22.824
49.453	22.787
49.416	22.749
49.378	22.693
49.359	22.693
49.303	22.655
49.246	22.636
49.134	22.617
49.134	22.617
49.134	22.58
49.096	22.561
49.04	22.505
49.002	22.486
48.946	22.486
48.908	22.429
48.851	22.392
48.795	22.392
48.757	22.354
48.701	22.298
48.607	22.26
48.607	22.26
48.532	22.241
48.475	22.222
48.438	22.185
48.419	22.166
48.362	22.128
48.344	22.128
48.306	22.091
48.25	22.053
48.212	22.016
48.193	21.978
48.099	21.922
48.099	21.922
48.099	21.922
48.043	21.903
47.986	21.846
47.949	21.828
47.93	21.79
47.873	21.771
47.892	21.771
47.892	21.752
47.892	21.733
47.911	21.715
47.911	21.696
47.911	21.696
47.892	21.677
47.911	21.639
47.911	21.621
47.892	21.602
47.873	21.583
47.873	21.527
47.892	21.489
47.892	21.451
47.873	21.414
47.873	21.395
47.836	21.339
47.836	21.339
47.817	21.301
47.817	21.263
47.798	21.226
47.798	21.188
47.779	21.15
47.761	21.113
47.742	21.075
47.685	21.038
47.648	21
47.629	20.981
47.61	20.906
47.61	20.906
47.591	20.868
47.554	20.831
47.516	20.812
47.497	20.737
47.46	20.718
47.422	20.68
47.403	20.661
47.385	20.624
47.347	20.586
47.309	20.549
47.234	20.473
47.234	20.473
47.215	20.455
47.196	20.436
47.159	20.398
47.14	20.361
47.102	20.323
47.084	20.285
47.065	20.229
47.046	20.173
47.027	20.154
46.99	20.097
46.952	20.003
46.952	20.003
46.896	19.984
46.858	19.947
46.801	19.909
46.764	19.872
46.745	19.853
46.707	19.796
46.67	19.759
46.613	19.721
46.576	19.702
46.538	19.665
46.444	19.608
46.444	19.608
46.388	19.571
46.35	19.533
46.313	19.514
46.256	19.495
46.181	19.477
46.124	19.458
46.049	19.439
46.012	19.439
45.955	19.439
45.918	19.439
45.805	19.439
45.805	19.439
45.767	19.458
45.748	19.458
45.711	19.458
45.635	19.458
45.56	19.477
45.523	19.477
45.485	19.458
45.391	19.458
45.335	19.458
45.278	19.439
45.165	19.439
45.165	19.439
45.109	19.42
45.052	19.42
45.015	19.401
44.94	19.401
44.864	19.401
44.808	19.401
[truncated: 2,249 more rows]
