# Supplementary material for: Ant collective cognition allows for efficient navigation through disordered environments
Source: eLife. 2020 May 12;9:e55195. doi: 10.7554/eLife.55195 (PMC7332297; doi:10.7554/eLife.55195)
Supplement: Source data 2. — Format is X,Y coordinates as a function of time. Time interval between samples is 0.04 s, except for videos 1440005 and 1440011, where the time interval is 0.02 s. [file elife-55195-data2.zip › 1240008_200_load_trajectory.txt]

69.928	23.936
69.909	23.936
69.909	23.936
69.889	23.936
69.889	23.936
69.851	23.917
69.832	23.898
69.793	23.898
69.793	23.898
69.793	23.859
69.755	23.859
69.736	23.84
69.697	23.821
69.659	23.782
69.659	23.782
69.621	23.763
69.621	23.763
69.601	23.763
69.563	23.763
69.525	23.725
69.525	23.725
69.506	23.686
69.486	23.686
69.486	23.667
69.448	23.667
69.448	23.667
69.429	23.667
69.41	23.648
69.39	23.648
69.371	23.629
69.352	23.61
69.256	23.61
69.256	23.61
69.237	23.61
69.198	23.59
69.179	23.61
69.16	23.61
69.122	23.61
69.083	23.61
69.083	23.61
69.064	23.61
69.026	23.629
69.007	23.629
68.968	23.629
68.968	23.629
68.911	23.629
68.911	23.629
68.872	23.648
68.853	23.648
68.834	23.648
68.815	23.648
68.776	23.629
68.757	23.629
68.738	23.648
68.699	23.61
68.68	23.629
68.68	23.629
68.661	23.629
68.661	23.629
68.642	23.629
68.623	23.629
68.623	23.61
68.623	23.61
68.604	23.61
68.604	23.59
68.584	23.59
68.584	23.571
68.584	23.571
68.584	23.571
68.584	23.571
68.584	23.552
68.584	23.552
68.565	23.552
68.584	23.533
68.584	23.533
68.584	23.514
68.604	23.495
68.604	23.495
68.642	23.475
68.642	23.456
68.642	23.456
68.661	23.456
68.661	23.456
68.699	23.456
68.699	23.456
68.719	23.456
68.738	23.456
68.738	23.456
68.738	23.456
68.757	23.456
68.776	23.437
68.795	23.456
68.795	23.456
68.815	23.456
68.815	23.475
68.834	23.475
68.853	23.456
68.853	23.475
68.872	23.456
68.891	23.475
68.891	23.495
68.891	23.475
68.891	23.475
68.911	23.475
68.911	23.475
68.911	23.495
68.93	23.495
68.93	23.495
68.949	23.495
68.987	23.495
69.007	23.495
69.026	23.514
69.026	23.514
69.045	23.514
69.064	23.533
69.083	23.533
69.083	23.533
69.083	23.533
69.083	23.533
69.083	23.533
69.083	23.552
69.102	23.533
69.122	23.552
69.122	23.552
69.141	23.552
69.141	23.552
69.16	23.552
69.179	23.571
69.179	23.571
69.198	23.59
69.198	23.59
69.198	23.59
69.218	23.59
69.218	23.59
69.218	23.61
69.237	23.61
69.237	23.61
69.256	23.61
69.256	23.61
69.294	23.629
69.294	23.629
69.314	23.648
69.333	23.648
69.333	23.667
69.352	23.667
69.352	23.667
69.371	23.667
69.371	23.686
69.39	23.725
69.39	23.744
69.41	23.744
69.429	23.744
69.429	23.744
69.429	23.782
69.429	23.782
69.448	23.782
69.448	23.782
69.467	23.802
69.467	23.821
69.467	23.84
69.467	23.84
69.486	23.84
69.486	23.84
69.486	23.84
69.486	23.84
69.486	23.84
69.486	23.84
69.486	23.84
69.525	23.84
69.525	23.859
69.525	23.878
69.544	23.878
69.544	23.878
69.544	23.878
69.544	23.878
69.544	23.898
69.544	23.898
69.544	23.898
69.544	23.898
69.544	23.917
69.544	23.955
69.563	23.955
69.563	23.955
69.563	23.955
69.563	23.955
69.563	23.955
69.563	23.955
69.563	23.974
69.563	23.974
69.563	23.974
69.563	23.974
69.563	23.974
69.582	23.974
69.582	23.974
69.582	23.974
69.582	23.974
69.582	23.993
69.582	23.993
69.582	23.993
69.582	24.032
69.582	24.032
69.601	24.032
69.601	24.051
69.601	24.051
69.601	24.051
69.601	24.051
69.601	24.051
69.601	24.051
69.601	24.07
69.601	24.07
69.601	24.07
69.601	24.07
69.601	24.07
69.601	24.089
69.601	24.089
69.601	24.109
69.601	24.128
69.601	24.128
69.601	24.128
69.601	24.128
69.563	24.147
69.563	24.166
69.563	24.166
69.563	24.166
69.563	24.166
69.563	24.166
69.563	24.166
69.563	24.166
69.563	24.166
69.525	24.205
69.525	24.224
69.506	24.262
69.506	24.224
69.486	24.224
69.448	24.224
69.448	24.243
69.448	24.243
69.429	24.262
69.429	24.262
69.429	24.262
69.41	24.281
69.41	24.281
69.39	24.281
69.371	24.281
69.371	24.301
69.352	24.32
69.294	24.32
69.294	24.32
69.294	24.32
69.294	24.32
69.294	24.32
69.275	24.32
69.275	24.32
69.256	24.32
69.256	24.32
69.256	24.32
69.237	24.32
69.218	24.32
69.198	24.32
69.179	24.32
69.179	24.32
69.141	24.32
69.141	24.32
69.141	24.32
69.102	24.358
69.083	24.358
69.083	24.358
69.083	24.377
69.045	24.435
69.045	24.416
69.045	24.416
68.968	24.425
68.968	24.425
68.968	24.377
68.968	24.377
68.949	24.377
68.949	24.397
68.93	24.377
68.911	24.377
68.891	24.358
68.891	24.358
68.891	24.358
68.891	24.358
68.891	24.32
68.891	24.32
68.891	24.281
68.891	24.262
68.891	24.262
68.891	24.262
68.891	24.243
68.891	24.243
68.872	24.205
68.872	24.205
68.872	24.185
68.872	24.166
68.853	24.147
68.853	24.147
68.853	24.128
68.853	24.109
68.853	24.089
68.853	24.07
68.834	24.051
68.834	24.051
68.834	24.032
68.834	24.032
68.834	23.993
68.834	23.974
68.795	23.955
68.795	23.955
68.795	23.936
68.795	23.917
68.795	23.898
68.776	23.84
68.776	23.821
68.757	23.782
68.738	23.744
68.719	23.725
68.699	23.706
68.699	23.686
68.68	23.648
68.68	23.648
68.661	23.648
68.642	23.629
68.623	23.61
68.623	23.61
68.623	23.571
68.623	23.571
68.565	23.552
68.546	23.514
68.546	23.495
68.546	23.495
68.546	23.495
68.546	23.495
68.546	23.495
68.546	23.495
68.546	23.495
68.546	23.475
68.546	23.475
68.546	23.475
68.546	23.475
68.604	23.456
68.604	23.456
68.604	23.456
68.623	23.437
68.623	23.437
68.642	23.437
68.642	23.418
68.661	23.418
68.661	23.418
68.661	23.399
68.699	23.399
68.699	23.399
68.699	23.36
68.738	23.36
68.738	23.36
68.757	23.341
68.757	23.341
68.776	23.341
68.776	23.341
68.795	23.341
68.834	23.322
68.834	23.322
68.853	23.322
68.872	23.303
68.872	23.303
68.891	23.283
68.891	23.283
68.911	23.283
68.911	23.283
68.93	23.264
68.93	23.264
68.949	23.264
68.987	23.245
68.968	23.245
68.968	23.245
68.968	23.245
69.007	23.226
69.007	23.226
68.987	23.226
69.007	23.226
69.007	23.226
69.026	23.207
69.026	23.207
69.045	23.207
69.045	23.226
69.026	23.207
69.045	23.207
69.045	23.187
69.045	23.187
69.064	23.168
69.102	23.187
69.083	23.168
69.083	23.168
69.083	23.187
69.083	23.187
69.083	23.187
69.064	23.187
69.045	23.207
69.045	23.226
69.064	23.207
69.045	23.226
69.026	23.226
69.007	23.226
68.987	23.226
68.987	23.226
68.987	23.245
68.987	23.245
68.987	23.264
68.987	23.245
68.987	23.264
68.968	23.283
68.949	23.303
68.93	23.322
68.911	23.341
68.911	23.379
68.891	23.399
68.891	23.399
68.891	23.399
68.872	23.399
68.834	23.418
68.795	23.418
68.795	23.399
68.795	23.399
68.757	23.418
68.738	23.399
68.719	23.399
68.68	23.399
68.661	23.418
68.661	23.418
68.68	23.418
68.642	23.418
68.661	23.418
68.661	23.418
68.623	23.418
68.623	23.418
68.604	23.437
68.604	23.437
68.604	23.437
68.604	23.418
68.584	23.418
68.584	23.418
68.584	23.437
68.584	23.437
68.565	23.437
68.565	23.456
68.565	23.456
68.527	23.466
68.527	23.466
68.527	23.466
68.527	23.466
68.527	23.475
68.527	23.466
68.527	23.466
68.527	23.466
68.546	23.456
68.546	23.437
68.546	23.456
68.546	23.456
68.527	23.475
68.527	23.466
68.527	23.466
68.527	23.466
68.527	23.466
68.527	23.475
68.527	23.475
68.527	23.475
68.527	23.475
68.527	23.475
68.527	23.475
68.527	23.475
68.527	23.475
68.527	23.475
68.527	23.475
68.527	23.475
68.527	23.466
68.527	23.475
68.527	23.475
68.527	23.475
68.527	23.495
68.527	23.475
68.527	23.475
68.527	23.475
68.527	23.475
68.527	23.475
68.527	23.475
68.527	23.466
68.527	23.466
68.527	23.466
68.527	23.466
68.527	23.466
68.527	23.466
68.527	23.466
68.527	23.466
68.527	23.466
68.527	23.466
68.527	23.466
68.527	23.466
68.527	23.466
68.527	23.466
68.527	23.475
68.527	23.475
68.527	23.466
68.527	23.466
68.527	23.475
68.527	23.475
68.527	23.475
68.527	23.475
68.527	23.466
68.527	23.475
68.527	23.475
68.527	23.475
68.527	23.475
68.527	23.475
68.527	23.475
68.527	23.495
68.527	23.495
68.527	23.495
68.527	23.475
68.527	23.475
68.527	23.475
68.527	23.495
68.546	23.475
68.584	23.475
68.584	23.475
68.584	23.475
68.584	23.475
68.584	23.475
68.584	23.475
68.584	23.475
68.565	23.475
68.565	23.475
68.565	23.475
68.546	23.475
68.546	23.475
68.546	23.475
68.527	23.475
68.527	23.475
68.527	23.475
68.527	23.475
68.527	23.475
68.565	23.475
68.565	23.475
68.565	23.456
68.565	23.475
68.565	23.475
68.565	23.475
68.584	23.475
68.584	23.495
68.584	23.495
68.584	23.533
68.584	23.552
68.584	23.552
68.584	23.552
68.604	23.571
68.604	23.571
68.604	23.59
68.604	23.571
68.604	23.571
68.604	23.59
68.584	23.59
68.584	23.59
68.584	23.59
68.604	23.59
68.604	23.59
68.623	23.59
68.68	23.61
68.699	23.61
68.699	23.61
68.719	23.629
68.719	23.61
68.738	23.629
68.738	23.61
68.738	23.61
68.776	23.571
68.776	23.571
68.795	23.571
68.776	23.552
68.757	23.552
68.757	23.552
68.738	23.552
68.738	23.552
68.738	23.552
68.738	23.552
68.776	23.571
68.776	23.571
68.795	23.59
68.795	23.629
68.815	23.648
68.795	23.648
68.795	23.667
68.815	23.686
68.815	23.686
68.815	23.725
68.815	23.725
68.834	23.744
68.834	23.744
68.834	23.744
68.853	23.744
68.872	23.763
68.872	23.763
68.872	23.782
68.891	23.802
68.911	23.802
68.93	23.821
68.949	23.859
68.949	23.859
68.949	23.859
68.949	23.878
68.949	23.878
68.949	23.898
68.949	23.917
68.987	23.917
68.987	23.936
68.987	23.955
68.987	23.974
68.987	23.993
68.987	23.993
68.987	23.993
68.987	24.013
68.987	24.07
68.987	24.07
68.987	24.07
69.007	24.128
69.007	24.176
69.007	24.205
69.007	24.205
68.987	24.291
68.968	24.281
68.968	24.32
68.949	24.32
68.949	24.358
68.949	24.416
68.949	24.416
68.911	24.454
68.93	24.492
68.911	24.531
68.911	24.512
68.911	24.531
68.911	24.531
68.93	24.531
68.93	24.55
68.949	24.55
68.949	24.55
68.93	24.608
68.93	24.608
68.911	24.608
68.891	24.608
68.891	24.608
68.911	24.627
68.911	24.665
68.891	24.704
68.872	24.742
68.853	24.742
68.834	24.8
68.834	24.8
68.815	24.857
68.815	24.857
68.815	24.857
68.776	24.896
68.776	24.896
68.757	24.915
68.757	24.915
68.776	24.953
68.757	24.972
68.738	24.991
68.719	25.011
68.719	25.03
68.719	25.049
68.719	25.049
68.699	25.068
68.68	25.107
68.68	25.126
68.68	25.145
68.642	25.164
68.623	25.222
68.623	25.222
68.623	25.241
68.604	25.279
68.604	25.279
68.604	25.299
68.604	25.299
68.604	25.318
68.584	25.356
68.584	25.394
68.584	25.394
68.565	25.414
68.546	25.433
68.527	25.433
68.508	25.433
68.488	25.471
68.469	25.49
68.431	25.586
68.431	25.586
68.392	25.644
68.354	25.663
68.354	25.682
68.354	25.682
68.316	25.682
68.296	25.721
68.258	25.721
68.239	25.74
68.2	25.74
68.162	25.74
68.143	25.721
68.143	25.721
68.124	25.721
68.085	25.74
68.066	25.74
68.047	25.759
68.028	25.759
67.989	25.778
67.932	25.798
67.913	25.798
67.913	25.798
67.913	25.798
67.855	25.798
67.855	25.798
67.855	25.798
67.836	25.798
67.817	25.798
67.778	25.798
67.759	25.798
67.721	25.798
67.701	25.817
67.682	25.817
67.682	25.817
67.682	25.817
67.625	25.874
67.625	25.874
67.606	25.874
67.586	25.874
67.586	25.874
67.51	25.893
67.49	25.913
67.471	25.913
67.433	25.903
67.433	25.903
67.414	25.932
67.375	25.932
67.298	25.932
67.298	25.932
67.298	25.932
67.26	25.932
67.222	25.951
67.203	25.951
67.203	25.951
67.183	25.951
67.126	25.97
67.107	25.97
67.068	25.97
67.03	25.97
67.011	25.97
67.011	25.97
66.972	25.97
66.953	25.97
66.934	25.97
66.895	25.97
66.895	25.97
66.857	25.97
66.857	25.97
66.838	25.951
66.819	25.951
66.78	25.951
66.704	26.009
66.704	26.009
66.704	25.989
66.704	25.989
66.665	25.97
66.646	25.951
66.627	25.922
66.608	25.932
66.569	25.932
66.569	25.932
66.531	25.932
66.492	25.913
66.396	25.932
66.396	25.932
66.396	25.913
66.377	25.913
66.358	25.913
66.339	25.913
66.32	25.893
66.3	25.874
66.262	25.855
66.262	25.798
66.205	25.817
66.185	25.798
66.109	25.759
66.109	25.759
66.128	25.721
66.07	25.74
66.051	25.721
66.032	25.663
65.993	25.682
65.974	25.663
65.974	25.644
65.955	25.625
65.917	25.606
65.897	25.586
65.84	25.529
65.84	25.529
65.84	25.529
65.802	25.529
65.763	25.51
65.763	25.49
65.744	25.481
65.725	25.452
65.706	25.452
65.686	25.414
65.61	25.433
65.59	25.433
65.533	25.394
65.533	25.394
65.494	25.394
65.475	25.375
65.437	25.375
65.437	25.337
65.398	25.337
65.379	25.318
65.341	25.318
65.283	25.299
65.264	25.279
65.264	25.279
65.187	25.241
65.187	25.241
65.187	25.241
65.168	25.222
65.13	25.222
65.111	25.203
65.072	25.183
65.053	25.164
65.015	25.145
64.976	25.107
64.957	25.107
64.938	25.087
64.899	25.049
64.899	25.049
64.861	25.011
64.842	25.011
64.804	24.972
64.804	24.934
64.804	24.915
64.784	24.896
64.765	24.876
64.746	24.857
64.746	24.819
64.708	24.8
64.688	24.742
64.688	24.742
64.688	24.704
64.669	24.665
64.669	24.646
64.669	24.608
64.631	24.55
64.631	24.531
64.631	24.531
64.612	24.492
64.592	24.454
64.554	24.416
64.516	24.339
64.516	24.339
64.516	24.32
64.477	24.281
64.458	24.262
64.439	24.224
64.42	24.205
64.401	24.185
64.381	24.166
64.362	24.147
64.305	24.109
64.285	24.07
64.285	24.013
64.285	24.013
64.285	23.993
64.247	23.936
64.247	23.917
64.228	23.878
64.209	23.859
64.189	23.84
64.17	23.802
64.17	23.763
64.151	23.763
64.151	23.725
64.093	23.706
64.093	23.706
64.074	23.667
64.036	23.629
64.036	23.61
64.036	23.59
64.017	23.571
63.997	23.552
63.978	23.533
63.94	23.495
63.921	23.456
63.921	23.437
63.882	23.36
63.882	23.36
63.863	23.341
63.863	23.322
63.825	23.283
63.806	23.264
63.786	23.207
63.767	23.13
63.748	23.13
63.748	23.091
63.748	23.072
63.729	23.053
63.69	22.976
63.69	22.976
63.652	22.938
63.633	22.9
63.594	22.9
63.575	22.88
63.556	22.861
63.518	22.842
63.46	22.823
63.422	22.804
63.403	22.765
63.383	22.746
63.326	22.708
63.326	22.708
63.307	22.669
63.287	22.65
63.249	22.631
63.211	22.631
63.172	22.612
63.134	22.592
63.115	22.573
63.076	22.554
63.038	22.535
63	22.516
62.942	22.458
62.942	22.458
62.884	22.439
62.846	22.401
62.808	22.381
62.769	22.381
62.712	22.362
62.692	22.343
62.635	22.324
62.577	22.324
62.539	22.324
62.501	22.324
62.385	22.285
62.385	22.285
62.347	22.266
62.328	22.247
62.289	22.247
62.27	22.228
62.213	22.228
62.155	22.209
62.117	22.209
62.098	22.189
62.04	22.189
62.002	22.17
61.906	22.17
61.906	22.17
61.848	22.17
61.81	22.151
61.752	22.151
61.714	22.151
61.675	22.151
61.618	22.151
61.56	22.132
61.503	22.151
61.445	22.151
61.426	22.17
61.368	22.17
61.368	22.17
61.311	22.17
61.253	22.132
61.215	22.151
61.157	22.151
61.138	22.132
61.119	22.113
61.061	22.132
61.004	22.151
60.946	22.151
60.908	22.151
60.831	22.151
60.831	22.151
60.792	22.151
60.735	22.151
60.716	22.151
60.677	22.151
60.62	22.151
60.581	22.151
60.543	22.151
60.505	22.17
60.485	22.17
60.428	22.17
60.351	22.17
60.351	22.17
60.293	22.17
60.255	22.189
60.236	22.189
60.198	22.209
60.159	22.209
60.121	22.209
60.063	22.209
60.044	22.209
60.006	22.209
59.967	22.209
59.89	22.209
59.89	22.209
59.852	22.189
59.795	22.189
59.775	22.189
59.756	22.189
59.756	22.209
59.737	22.209
59.718	22.228
59.718	22.247
59.679	22.266
59.641	22.285
59.641	22.305
59.641	22.305
59.622	22.343
59.622	22.362
59.564	22.362
59.526	22.381
59.526	22.42
59.487	22.42
59.468	22.439
59.449	22.439
59.391	22.477
59.372	22.477
59.315	22.516
59.315	22.516
59.296	22.516
59.276	22.554
59.257	22.554
59.2	22.573
59.123	22.592
59.104	22.612
59.065	22.612
59.046	22.612
59.008	22.612
58.988	22.612
58.95	22.612
58.95	22.612
58.912	22.631
58.873	22.65
58.854	22.65
58.835	22.65
58.797	22.688
58.777	22.708
58.758	22.708
58.72	22.727
58.701	22.727
58.662	22.746
58.566	22.765
58.566	22.765
58.528	22.765
58.509	22.765
58.47	22.804
58.432	22.804
58.394	22.804
58.355	22.804
58.317	22.804
58.278	22.823
58.221	22.823
58.182	22.823
58.106	22.823
58.106	22.823
58.048	22.842
58.01	22.842
57.971	22.842
57.914	22.861
57.895	22.861
57.856	22.88
57.799	22.88
57.76	22.88
57.722	22.88
57.664	22.88
57.549	22.88
57.549	22.88
57.511	22.88
57.472	22.88
57.434	22.9
57.396	22.9
57.357	22.9
57.3	22.9
57.261	22.9
57.242	22.919
57.204	22.938
57.184	22.938
57.069	22.938
57.069	22.938
56.993	22.938
56.973	22.938
56.916	22.957
56.897	22.957
56.858	22.957
56.82	22.957
56.781	22.957
56.743	22.957
56.705	22.957
56.685	22.957
56.628	22.957
56.628	22.957
56.551	22.957
56.513	22.957
56.474	22.957
56.436	22.957
56.398	22.957
56.34	22.957
56.321	22.957
56.282	22.938
56.225	22.938
56.167	22.957
56.11	22.938
56.11	22.938
56.09	22.938
56.071	22.938
56.052	22.938
56.033	22.938
55.995	22.938
55.956	22.938
55.899	22.938
55.86	22.938
55.841	22.957
55.783	22.976
55.726	22.976
55.726	22.976
55.707	22.957
55.668	22.957
55.63	22.957
55.592	22.957
55.534	22.957
55.438	22.938
55.419	22.938
55.4	22.938
55.38	22.938
55.342	22.919
55.227	22.9
55.227	22.9
55.188	22.9
55.169	22.9
55.15	22.9
55.112	22.88
55.093	22.88
55.054	22.88
55.016	22.88
54.997	22.861
54.92	22.842
54.901	22.842
54.862	22.842
54.862	22.842
54.805	22.842
54.766	22.823
54.709	22.823
54.651	22.823
54.613	22.823
54.613	22.823
54.594	22.823
54.555	22.823
54.498	22.823
54.44	22.823
54.402	22.823
54.402	22.823
54.363	22.823
54.344	22.823
54.286	22.823
54.248	22.823
54.191	22.823
54.152	22.823
54.114	22.823
54.075	22.823
54.056	22.823
54.018	22.823
53.941	22.823
53.941	22.823
53.903	22.823
53.864	22.823
53.826	22.823
53.787	22.823
53.768	22.823
53.73	22.823
53.711	22.823
53.672	22.823
53.596	22.823
53.538	22.823
53.442	22.804
53.442	22.804
53.404	22.804
53.365	22.784
53.346	22.765
53.289	22.746
53.231	22.727
53.212	22.708
53.173	22.669
53.135	22.65
53.077	22.631
53.058	22.592
52.981	22.554
52.981	22.554
52.943	22.535
52.905	22.516
52.847	22.497
52.828	22.497
52.79	22.458
52.751	22.439
52.732	22.439
52.655	22.401
52.559	22.381
52.521	22.362
52.463	22.324
52.463	22.324
52.425	22.324
52.386	22.324
52.329	22.305
52.252	22.305
52.233	22.305
52.175	22.305
52.137	22.305
52.099	22.305
52.06	22.305
52.003	22.305
51.907	22.285
51.907	22.285
51.849	22.285
51.83	22.285
51.772	22.285
51.715	22.266
51.657	22.247
51.619	22.228
51.58	22.209
51.542	22.189
51.484	22.17
51.427	22.151
51.331	22.094
51.331	22.094
51.312	22.074
51.254	22.055
51.216	22.055
51.139	22.036
51.081	22.017
51.043	21.998
50.985	21.998
50.966	21.998
50.909	21.998
50.87	21.998
50.736	21.998
50.736	21.998
50.678	21.978
50.659	21.959
50.621	21.959
50.582	21.94
50.506	21.94
50.448	21.921
50.391	21.921
50.371	21.921
50.333	21.921
50.295	21.902
50.218	21.882
50.218	21.882
50.159	21.882
50.14	21.882
50.121	21.882
50.102	21.863
50.083	21.863
50.044	21.863
50.006	21.863
49.968	21.882
49.948	21.902
49.91	21.902
49.852	21.921
49.852	21.921
49.833	21.94
49.776	21.959
49.737	21.959
49.699	21.978
49.661	21.978
49.622	21.978
49.584	21.998
49.545	21.998
49.507	21.998
49.43	22.017
49.334	21.998
49.334	21.998
49.277	22.036
49.238	22.036
49.219	22.017
49.162	22.036
49.123	22.017
49.046	22.017
49.008	21.998
48.97	21.998
48.912	21.978
48.854	21.998
48.797	21.998
48.797	21.998
48.778	21.998
48.739	21.998
48.701	21.978
48.643	21.978
48.605	21.978
48.567	21.978
48.528	21.94
48.49	21.94
48.451	21.94
48.413	21.921
48.355	21.902
48.355	21.902
48.298	21.902
48.26	21.882
48.221	21.882
48.202	21.902
48.164	21.902
48.087	21.882
48.029	21.902
47.991	21.902
47.972	21.882
47.952	21.882
47.837	21.882
47.837	21.882
47.818	21.882
47.761	21.863
47.722	21.825
47.684	21.825
47.665	21.844
47.626	21.844
47.588	21.844
47.53	21.844
47.511	21.825
47.473	21.806
47.415	21.806
47.415	21.806
47.377	21.786
47.3	21.806
47.262	21.825
47.185	21.825
47.166	21.825
47.146	21.825
47.108	21.825
47.089	21.825
47.031	21.825
46.993	21.825
46.897	21.806
46.897	21.806
46.82	21.786
46.801	21.786
46.763	21.748
46.686	21.748
46.647	21.748
46.59	21.729
46.532	21.729
46.494	21.748
46.455	21.748
46.398	21.729
46.283	21.729
46.283	21.729
46.244	21.729
46.187	21.729
46.129	21.729
46.072	21.729
46.014	21.729
45.995	21.729
45.976	21.71
45.937	21.71
45.899	21.69
45.841	21.69
45.745	21.671
45.745	21.671
45.707	21.671
45.688	21.652
45.63	21.652
45.592	21.633
45.553	21.633
45.477	21.614
45.458	21.595
45.419	21.595
45.381	21.575
45.342	21.575
45.285	21.575
45.285	21.575
45.266	21.575
45.189	21.556
45.15	21.556
45.131	21.537
45.093	21.518
45.054	21.518
45.016	21.518
44.997	21.537
44.959	21.537
44.882	21.518
44.863	21.518
44.863	21.518
44.843	21.499
44.824	21.479
44.786	21.46
44.767	21.441
44.767	21.422
44.747	21.403
44.69	21.364
44.69	21.345
44.69	21.345
44.671	21.307
44.613	21.23
44.613	21.23
44.613	21.192
44.594	21.172
44.594	21.153
44.556	21.115
44.556	21.096
44.536	21.076
44.517	21.038
44.517	20.961
44.479	20.923
44.46	20.884
44.44	20.808
44.44	20.808
44.44	20.769
44.383	20.731
44.364	20.693
44.344	20.654
44.344	20.616
44.287	20.577
44.287	20.558
44.248	20.539
44.268	20.462
44.21	20.462
44.191	20.424
44.191	20.424
44.172	20.405
44.133	20.366
44.133	20.347
44.076	20.309
44.037	20.251
43.999	20.232
43.98	20.194
43.961	20.174
43.903	20.136
43.884	20.136
43.788	20.078
43.788	20.078
43.749	20.059
43.692	20.04
43.653	20.002
43.634	19.982
43.596	19.963
43.558	19.925
43.519	19.886
43.462	19.867
43.442	19.848
43.423	19.81
43.327	19.752
43.327	19.752
43.308	19.733
43.27	19.714
43.231	19.695
43.193	19.695
43.155	19.656
43.097	19.637
43.078	19.618
43.02	19.599
42.982	19.56
42.963	19.503
42.847	19.464
42.847	19.464
42.809	19.464
42.771	19.426
42.732	19.407
42.675	19.387
42.636	19.368
42.598	19.33
42.56	19.311
42.521	19.272
42.483	19.253
42.444	19.215
42.368	19.175
42.368	19.175
42.329	19.137
42.291	19.137
42.272	19.099
42.214	19.079
42.157	19.06
42.118	19.041
42.08	19.003
42.041	18.983
42.022	18.964
41.965	18.945
41.849	18.888
41.849	18.888
41.811	18.868
41.773	18.849
41.734	18.83
41.677	18.811
41.658	18.772
41.619	18.772
41.6	18.753
41.562	18.734
41.542	18.715
41.504	18.676
41.466	18.638
41.466	18.638
41.427	18.638
41.389	18.6
41.35	18.58
41.312	18.58
41.274	18.561
41.235	18.542
41.178	18.523
41.139	18.504
41.101	18.485
41.082	18.446
40.986	18.408
40.986	18.408
40.947	18.389
40.909	18.369
40.871	18.35
40.832	18.312
40.794	18.273
40.717	18.254
40.698	18.235
40.679	18.216
40.621	18.197
40.602	18.177
40.525	18.139
40.525	18.139
40.487	18.12
40.448	18.081
40.372	18.043
40.353	18.043
40.314	18.024
40.257	18.024
40.199	18.005
40.161	17.986
40.122	17.966
40.084	17.966
40.007	17.909
40.007	17.909
39.949	17.87
39.93	17.87
39.892	17.87
39.834	17.832
39.796	17.832
39.777	17.813
39.738	17.813
39.7	17.813
39.662	17.813
39.604	17.813
39.546	17.813
39.546	17.813
39.508	17.813
39.47	17.832
39.451	17.832
39.431	17.832
39.393	17.832
39.355	17.813
39.297	17.813
39.259	17.813
39.239	17.794
39.201	17.774
39.124	17.755
39.124	17.755
39.105	17.755
39.067	17.755
39.047	17.755
39.009	17.736
38.952	17.736
38.913	17.736
38.875	17.717
38.836	17.717
38.798	17.717
38.76	17.717
38.664	17.717
38.664	17.717
38.644	17.717
38.606	17.717
38.587	17.717
38.548	17.698
38.491	17.698
38.433	17.678
38.376	17.659
38.337	17.659
38.299	17.64
38.241	17.64
38.145	17.621
38.145	17.621
38.107	17.602
38.03	17.582
37.992	17.582
37.915	17.563
37.858	17.563
37.819	17.544
37.781	17.544
37.723	17.525
37.666	17.525
37.627	17.506
37.531	17.467
37.531	17.467
37.474	17.467
37.435	17.448
37.378	17.429
37.301	17.41
37.243	17.41
37.205	17.391
37.147	17.371
37.09	17.352
37.032	17.352
36.994	17.352
36.879	17.333
36.879	17.333
36.84	17.314
36.783	17.295
36.744	17.295
36.687	17.275
36.649	17.275
36.591	17.256
36.514	17.237
36.476	17.237
36.418	17.237
36.38	17.237
36.303	17.237
36.303	17.237
36.265	17.237
36.207	17.237
36.169	17.237
36.13	17.237
36.092	17.237
36.073	17.237
36.073	17.237
36.054	17.237
36.054	17.218
36.034	17.199
36.015	17.103
36.015	17.103
35.996	17.084
35.996	17.045
35.977	17.026
35.958	17.007
35.938	16.968
35.919	16.949
35.919	16.911
35.9	16.872
35.881	16.853
35.842	16.815
35.747	16.738
35.747	16.738
35.727	16.7
35.689	16.661
35.67	16.642
35.631	16.585
35.593	16.546
35.555	16.527
35.516	16.489
35.478	16.45
35.439	16.431
35.42	16.412
35.363	16.297
35.363	16.297
35.324	16.258
35.267	16.22
35.248	16.182
35.209	16.143
35.19	16.124
35.152	16.105
35.132	16.047
35.094	16.009
35.056	15.97
34.998	15.951
34.921	15.913
34.921	15.913
34.864	15.894
34.825	15.874
34.787	15.836
34.768	15.817
34.729	15.778
34.672	15.759
34.633	15.74
34.595	15.702
34.557	15.702
34.537	15.702
34.461	15.663
34.461	15.663
34.422	15.663
34.403	15.663
34.384	15.663
34.346	15.683
34.307	15.683
34.269	15.683
34.211	15.702
34.192	15.702
34.173	15.721
34.134	15.721
34.077	15.759
34.077	15.759
34.038	15.759
34	15.798
33.962	15.798
33.923	15.817
33.885	15.817
33.866	15.836
33.847	15.836
33.808	15.855
33.77	15.855
33.751	15.874
33.731	15.913
33.731	15.913
33.712	15.932
33.693	15.97
33.693	15.97
33.674	16.009
33.674	16.028
33.655	16.066
33.635	16.086
33.635	16.124
33.616	16.124
33.597	16.162
33.578	16.22
33.578	16.22
33.559	16.258
33.539	16.277
33.482	16.316
33.463	16.373
33.424	16.393
33.405	16.431
33.367	16.469
33.328	16.508
33.309	16.527
33.271	16.565
33.232	16.585
33.232	16.585
33.213	16.623
33.194	16.623
33.175	16.68
33.156	16.68
33.136	16.7
33.098	16.738
33.06	16.776
33.06	16.815
33.021	16.834
32.983	16.853
32.906	16.911
32.906	16.911
32.906	16.93
32.868	16.968
32.849	16.988
32.81	16.988
32.791	17.026
32.772	17.026
32.753	17.045
32.714	17.084
32.657	17.103
32.637	17.122
32.561	17.141
32.561	17.141
32.522	17.141
32.484	17.199
32.446	17.218
32.388	17.218
32.35	17.256
32.311	17.295
32.254	17.295
32.215	17.333
32.158	17.352
32.081	17.352
31.985	17.391
31.985	17.391
31.927	17.391
31.889	17.391
31.812	17.391
31.755	17.429
31.735	17.467
31.678	17.487
31.659	17.487
31.601	17.506
31.544	17.525
31.467	17.563
31.39	17.563
31.39	17.563
31.371	17.602
31.313	17.602
31.275	17.602
31.256	17.602
31.217	17.602
31.16	17.602
31.121	17.582
31.102	17.582
31.102	17.563
31.102	17.563
31.064	17.525
31.064	17.525
31.045	17.506
31.045	17.487
31.006	17.467
30.987	17.467
30.987	17.467
30.968	17.448
30.968	17.429
30.949	17.391
30.929	17.371
30.91	17.352
30.853	17.333
30.853	17.333
30.853	17.295
30.814	17.275
30.795	17.256
30.776	17.237
30.737	17.218
30.718	17.199
30.68	17.179
30.68	17.141
30.642	17.141
30.622	17.103
30.565	17.026
30.565	17.026
30.526	17.007
30.488	16.988
30.45	16.988
30.392	16.968
30.354	16.949
30.296	16.93
30.238	16.93
30.2	16.911
30.162	16.892
30.143	16.872
30.047	16.796
30.047	16.796
29.989	16.757
29.951	16.757
29.912	16.719
29.874	16.719
29.797	16.68
29.778	16.642
29.739	16.623
29.682	16.585
29.644	16.565
29.605	16.527
29.528	16.489
29.528	16.489
29.49	16.469
29.452	16.45
29.394	16.412
29.375	16.412
29.336	16.373
29.317	16.354
29.26	16.335
29.221	16.316
29.164	16.316
29.125	16.297
29.068	16.277
29.068	16.277
28.991	16.239
28.953	16.239
28.933	16.239
28.876	16.239
28.837	16.239
28.799	16.22
28.761	16.22
28.703	16.201
28.665	16.201
28.607	16.201
28.55	16.182
28.55	16.182
28.492	16.182
28.454	16.182
28.415	16.162
28.358	16.162
28.319	16.143
28.262	16.124
28.223	16.124
28.166	16.124
28.089	16.105
28.051	16.086
27.935	16.047
27.935	16.047
27.878	16.028
27.84	16.028
27.801	16.009
27.744	15.99
27.686	15.951
27.628	15.951
27.59	15.932
27.552	15.913
27.513	15.894
27.456	15.874
27.341	15.836
27.341	15.836
27.302	15.798
27.264	15.778
27.206	15.778
27.168	15.759
27.129	15.74
27.091	15.721
27.072	15.721
27.014	15.721
26.976	15.702
26.938	15.702
26.842	15.663
26.842	15.663
26.803	15.644
26.765	15.644
26.726	15.625
26.707	15.587
26.65	15.567
26.592	15.548
26.534	15.529
26.515	15.529
26.496	15.529
26.458	15.51
26.4	15.471
26.4	15.471
26.381	15.452
26.323	15.452
26.304	15.433
26.285	15.433
26.266	15.433
26.266	15.414
26.247	15.414
26.247	15.414
26.227	15.414
26.227	15.395
26.208	15.375
26.208	15.375
26.189	15.356
26.189	15.356
26.17	15.356
26.151	15.356
26.151	15.356
26.112	15.337
26.112	15.337
26.112	15.318
26.093	15.318
26.074	15.299
26.074	15.299
26.074	15.299
26.074	15.299
26.074	15.299
26.074	15.318
26.074	15.356
26.093	15.395
26.093	15.395
26.112	15.414
26.112	15.433
26.112	15.433
26.112	15.471
26.112	15.491
26.112	15.491
26.112	15.51
26.112	15.548
26.112	15.567
26.112	15.606
26.131	15.644
26.112	15.702
26.131	15.702
26.131	15.721
26.131	15.759
26.131	15.778
26.112	15.874
26.112	15.874
26.131	15.894
26.17	15.894
26.17	15.913
26.17	15.932
26.17	15.97
26.17	16.009
26.151	16.066
26.131	16.086
26.112	16.105
26.151	16.143
26.112	16.182
26.112	16.182
26.112	16.201
26.112	16.239
26.093	16.258
26.093	16.297
26.074	16.335
26.074	16.373
26.035	16.373
26.035	16.412
26.035	16.45
26.016	16.489
25.997	16.527
25.997	16.527
25.978	16.546
25.959	16.585
25.94	16.604
25.94	16.642
25.92	16.661
25.901	16.68
25.882	16.719
25.863	16.719
25.844	16.757
25.844	16.757
25.786	16.815
25.786	16.815
25.748	16.834
25.748	16.853
25.728	16.872
25.69	16.911
25.671	16.911
25.652	16.93
25.613	16.968
25.594	16.968
25.575	16.988
25.556	17.007
25.479	17.084
[truncated: 773 more rows]
