# Supplementary material for: Ant collective cognition allows for efficient navigation through disordered environments
Source: eLife. 2020 May 12;9:e55195. doi: 10.7554/eLife.55195 (PMC7332297; doi:10.7554/eLife.55195)
Supplement: Source data 2. — Format is X,Y coordinates as a function of time. Time interval between samples is 0.04 s, except for videos 1440005 and 1440011, where the time interval is 0.02 s. [file elife-55195-data2.zip › 1260001_200_load_trajectory.txt]

66.104	21.64
66.032	21.676
65.978	21.64
65.96	21.676
65.906	21.676
65.87	21.676
65.87	21.676
65.798	21.694
65.744	21.712
65.69	21.712
65.672	21.73
65.672	21.739
65.672	21.748
65.69	21.766
65.672	21.766
65.636	21.766
65.618	21.784
65.582	21.802
65.582	21.802
65.528	21.802
65.528	21.82
65.492	21.838
65.456	21.856
65.438	21.856
65.42	21.892
65.402	21.91
65.348	21.91
65.33	21.946
65.258	21.982
65.222	21.982
65.222	21.982
65.186	22
65.168	22
65.132	22
65.096	22.036
65.06	22.054
65.024	22.054
65.006	22.09
64.97	22.09
64.934	22.09
64.899	22.09
64.827	22.072
64.827	22.072
64.809	22.072
64.809	22.072
64.809	22.072
64.782	22.072
64.737	22.072
64.719	22.054
64.683	22.054
64.647	22.072
64.629	22.072
64.593	22.072
64.557	22.072
64.557	22.072
64.521	22.072
64.503	22.072
64.449	22.072
64.413	22.09
64.377	22.09
64.287	22.108
64.287	22.144
64.287	22.162
64.251	22.198
64.197	22.216
64.125	22.252
64.125	22.252
64.071	22.27
64.053	22.27
64.035	22.27
64.017	22.27
63.963	22.288
63.927	22.306
63.891	22.324
63.873	22.342
63.837	22.359
63.765	22.395
63.747	22.449
63.747	22.449
63.657	22.413
63.657	22.449
63.621	22.467
63.567	22.449
63.549	22.467
63.459	22.467
63.495	22.521
63.477	22.557
63.423	22.557
63.423	22.593
63.333	22.611
63.333	22.611
63.297	22.611
63.279	22.611
63.261	22.647
63.207	22.647
63.207	22.647
63.153	22.647
63.063	22.647
63.135	22.665
63.099	22.683
63.081	22.719
63.027	22.773
63.027	22.773
63.045	22.809
62.973	22.827
62.937	22.827
62.883	22.809
62.883	22.863
62.847	22.863
62.829	22.881
62.793	22.881
62.775	22.881
62.739	22.881
62.721	22.899
62.721	22.899
62.667	22.917
62.631	22.917
62.631	22.899
62.613	22.899
62.577	22.899
62.577	22.917
62.577	22.899
62.505	22.899
62.487	22.899
62.487	22.899
62.433	22.899
62.433	22.899
62.361	22.845
62.361	22.845
62.343	22.827
62.325	22.827
62.307	22.827
62.307	22.827
62.253	22.827
62.217	22.791
62.181	22.791
62.163	22.773
62.127	22.755
62.127	22.755
62.091	22.737
62.073	22.737
62.073	22.737
62.037	22.719
62.037	22.719
62.037	22.737
62.037	22.737
62.037	22.683
62.019	22.701
62.001	22.683
61.983	22.629
61.983	22.629
61.965	22.593
61.929	22.575
61.947	22.575
61.947	22.521
61.911	22.485
61.893	22.485
61.893	22.449
61.893	22.431
61.857	22.413
61.821	22.377
61.785	22.342
61.785	22.342
61.767	22.324
61.767	22.324
61.731	22.288
61.713	22.288
61.713	22.288
61.695	22.252
61.677	22.27
61.677	22.27
61.677	22.27
61.659	22.252
61.659	22.234
61.659	22.234
61.659	22.252
61.641	22.18
61.641	22.216
61.623	22.18
61.623	22.162
61.623	22.162
61.605	22.198
61.605	22.162
61.587	22.126
61.551	22.108
61.533	22.09
61.533	22.09
61.533	22.09
61.461	22.072
61.497	22.072
61.443	22.054
61.443	22.072
61.461	22.036
61.461	22.054
61.443	22.036
61.443	22.018
61.425	22.018
61.353	21.964
61.353	21.964
61.353	21.946
61.299	21.946
61.299	21.928
61.263	21.928
61.245	21.928
61.227	21.91
61.209	21.892
61.173	21.874
61.155	21.856
61.119	21.838
61.083	21.802
61.083	21.802
61.065	21.802
61.029	21.802
61.011	21.784
60.975	21.766
60.939	21.766
60.921	21.748
60.903	21.748
60.867	21.748
60.85	21.748
60.814	21.748
60.778	21.712
60.778	21.712
60.742	21.694
60.724	21.694
60.706	21.676
60.67	21.676
60.67	21.676
60.634	21.658
60.598	21.658
60.598	21.64
60.58	21.64
60.562	21.622
60.472	21.604
60.472	21.604
60.436	21.586
60.436	21.568
60.4	21.55
60.364	21.55
60.328	21.55
60.31	21.55
60.256	21.514
60.22	21.496
60.166	21.478
60.166	21.478
60.076	21.46
60.076	21.46
60.058	21.46
60.04	21.46
60.022	21.442
59.986	21.442
59.95	21.442
59.896	21.442
59.86	21.442
59.842	21.442
59.842	21.442
59.806	21.424
59.734	21.424
59.734	21.424
59.698	21.424
59.662	21.406
59.608	21.352
59.572	21.352
59.554	21.352
59.518	21.352
59.464	21.352
59.428	21.316
59.374	21.298
59.356	21.298
59.284	21.298
59.284	21.298
59.248	21.298
59.212	21.298
59.158	21.298
59.122	21.28
59.104	21.28
59.086	21.262
59.05	21.262
58.996	21.262
58.942	21.262
58.906	21.262
58.834	21.262
58.834	21.262
58.798	21.244
58.762	21.226
58.708	21.226
58.654	21.19
58.618	21.172
58.582	21.172
58.546	21.136
58.51	21.136
58.474	21.118
58.42	21.118
58.348	21.118
58.348	21.118
58.312	21.118
58.258	21.118
58.222	21.118
58.186	21.118
58.168	21.1
58.132	21.1
58.078	21.1
58.024	21.1
57.988	21.1
57.934	21.1
57.88	21.1
57.88	21.1
57.826	21.1
57.808	21.1
57.772	21.1
57.736	21.1
57.7	21.1
57.682	21.1
57.628	21.1
57.592	21.1
57.556	21.1
57.538	21.1
57.448	21.082
57.448	21.082
57.412	21.082
57.394	21.064
57.34	21.064
57.322	21.064
57.304	21.064
57.268	21.064
57.232	21.046
57.196	21.046
57.178	21.046
57.142	21.046
57.07	21.028
57.07	21.028
57.034	21.028
56.998	21.028
56.962	21.028
56.908	21.028
56.908	21.028
56.872	21.028
56.836	21.028
56.818	21.046
56.783	21.064
56.729	21.064
56.675	21.064
56.675	21.064
56.639	21.064
56.603	21.064
56.567	21.064
56.513	21.064
56.495	21.064
56.477	21.064
56.441	21.064
56.405	21.064
56.369	21.082
56.315	21.1
56.225	21.082
56.225	21.082
56.189	21.082
56.171	21.082
56.135	21.064
56.099	21.046
56.063	21.046
56.045	21.046
55.991	21.064
55.973	21.046
55.937	21.046
55.901	21.028
55.829	21.064
55.829	21.064
55.775	21.064
55.739	21.064
55.685	21.046
55.649	21.046
55.613	21.046
55.577	21.046
55.541	21.046
55.487	21.046
55.451	21.064
55.433	21.064
55.361	21.082
55.361	21.082
55.307	21.082
55.271	21.082
55.253	21.082
55.235	21.082
55.235	21.082
55.163	21.1
55.109	21.118
55.073	21.136
55.055	21.136
55.019	21.154
55.001	21.172
55.001	21.172
54.965	21.208
54.911	21.226
54.875	21.244
54.857	21.28
54.821	21.298
54.785	21.334
54.767	21.352
54.731	21.37
54.695	21.406
54.659	21.406
54.623	21.442
54.623	21.442
54.587	21.478
54.551	21.496
54.515	21.514
54.479	21.514
54.461	21.514
54.425	21.55
54.389	21.568
54.371	21.55
54.317	21.55
54.281	21.55
54.245	21.568
54.245	21.568
54.227	21.586
54.191	21.604
54.173	21.604
54.155	21.604
54.119	21.622
54.083	21.604
54.047	21.604
54.029	21.604
54.011	21.622
54.011	21.622
53.939	21.64
53.939	21.64
53.921	21.622
53.903	21.622
53.867	21.622
53.849	21.604
53.813	21.586
53.777	21.55
53.741	21.55
53.723	21.532
53.687	21.514
53.651	21.496
53.597	21.46
53.597	21.46
53.579	21.46
53.525	21.46
53.489	21.424
53.453	21.424
53.435	21.406
53.435	21.406
53.417	21.388
53.363	21.37
53.309	21.37
53.273	21.352
53.201	21.352
53.201	21.352
53.147	21.352
53.129	21.334
53.093	21.334
53.075	21.352
53.039	21.352
52.985	21.37
52.967	21.388
52.913	21.388
52.895	21.406
52.859	21.424
52.787	21.46
52.787	21.46
52.751	21.46
52.716	21.46
52.68	21.46
52.644	21.46
52.608	21.478
52.59	21.496
52.536	21.514
52.518	21.514
52.5	21.55
52.482	21.55
52.392	21.586
52.392	21.586
52.392	21.586
52.338	21.604
52.284	21.604
52.266	21.604
52.266	21.604
52.212	21.604
52.176	21.586
52.122	21.568
52.068	21.568
52.032	21.568
51.96	21.568
51.96	21.568
51.924	21.55
51.87	21.55
51.816	21.532
51.798	21.532
51.762	21.496
51.708	21.496
51.654	21.46
51.618	21.46
51.564	21.478
51.528	21.478
51.456	21.46
51.456	21.46
51.438	21.46
51.384	21.46
51.348	21.442
51.312	21.424
51.258	21.406
51.222	21.388
51.204	21.388
51.168	21.352
51.114	21.334
51.096	21.334
51.006	21.298
51.006	21.298
50.952	21.28
50.934	21.262
50.88	21.244
50.844	21.208
50.826	21.172
50.772	21.172
50.736	21.136
50.682	21.118
50.628	21.118
50.592	21.1
50.502	21.064
50.502	21.064
50.484	21.046
50.412	21.064
50.376	21.064
50.34	21.118
50.304	21.118
50.268	21.118
50.232	21.1
50.16	21.118
50.124	21.118
50.07	21.118
50.016	21.118
50.016	21.118
49.998	21.1
49.908	21.172
49.89	21.172
49.854	21.19
49.8	21.172
49.782	21.172
49.746	21.208
49.71	21.208
49.656	21.208
49.62	21.19
49.548	21.19
49.548	21.19
49.512	21.19
49.494	21.172
49.44	21.19
49.404	21.19
49.368	21.19
49.35	21.19
49.296	21.19
49.242	21.19
49.188	21.19
49.153	21.172
49.063	21.172
49.063	21.172
48.991	21.154
48.955	21.154
48.919	21.118
48.865	21.118
48.829	21.118
48.775	21.118
48.721	21.1
48.685	21.082
48.631	21.046
48.613	21.064
48.505	21.028
48.505	21.028
48.451	21.028
48.433	21.028
48.361	21.028
48.325	20.992
48.307	20.992
48.253	20.992
48.217	20.992
48.181	20.974
48.127	20.92
48.091	20.92
48.001	20.902
48.001	20.902
47.965	20.902
47.947	20.884
47.911	20.866
47.857	20.83
47.785	20.812
47.749	20.812
47.731	20.812
47.695	20.794
47.677	20.794
47.659	20.776
47.605	20.794
47.605	20.794
47.551	20.812
47.516	20.812
47.48	20.812
47.444	20.794
47.444	20.794
47.39	20.794
47.318	20.794
47.3	20.812
47.264	20.812
47.192	20.812
47.102	20.812
47.102	20.812
47.066	20.812
47.012	20.83
46.994	20.83
46.94	20.83
46.904	20.848
46.85	20.866
46.832	20.884
46.76	20.884
46.706	20.902
46.67	20.92
46.598	20.92
46.598	20.92
46.562	20.92
46.526	20.92
46.49	20.92
46.436	20.938
46.418	20.938
46.382	20.92
46.346	20.92
46.292	20.902
46.274	20.884
46.238	20.866
46.148	20.83
46.148	20.83
46.112	20.812
46.076	20.794
46.058	20.758
46.022	20.758
45.986	20.722
45.968	20.668
45.932	20.65
45.896	20.632
45.86	20.596
45.806	20.578
45.752	20.542
45.752	20.542
45.752	20.506
45.734	20.434
45.68	20.416
45.644	20.38
45.626	20.308
45.608	20.272
45.59	20.272
45.518	20.218
45.5	20.2
45.464	20.182
45.428	20.128
45.428	20.128
45.428	20.038
45.392	20.02
45.302	19.966
45.266	19.93
45.248	19.894
45.212	19.894
45.158	19.858
45.14	19.822
45.086	19.804
45.032	19.804
44.96	19.732
44.96	19.732
44.906	19.696
44.888	19.678
44.852	19.678
44.798	19.678
44.762	19.642
44.726	19.606
44.69	19.57
44.654	19.534
44.618	19.516
44.582	19.516
44.528	19.462
44.528	19.462
44.474	19.444
44.438	19.408
44.402	19.372
44.348	19.354
44.312	19.3
44.276	19.3
44.222	19.246
44.204	19.246
44.168	19.264
44.15	19.174
44.06	19.156
44.06	19.156
44.024	19.156
43.988	19.12
43.952	19.12
43.916	19.102
43.898	19.084
43.88	19.084
43.862	19.084
43.826	19.084
43.79	19.084
43.754	19.084
43.664	19.084
43.664	19.084
43.646	19.084
43.61	19.102
43.574	19.102
43.556	19.12
43.502	19.12
43.467	19.12
43.431	19.12
43.377	19.12
43.341	19.12
43.305	19.12
43.251	19.084
43.251	19.084
43.233	19.048
43.197	19.03
43.161	19.03
43.143	18.994
43.107	18.994
43.071	18.994
43.035	18.976
42.999	18.958
42.963	18.94
42.927	18.94
42.855	18.868
42.855	18.868
42.819	18.868
42.801	18.868
42.765	18.868
42.729	18.85
42.693	18.832
42.657	18.832
42.621	18.814
42.585	18.742
42.549	18.742
42.531	18.706
42.477	18.652
42.477	18.652
42.459	18.652
42.423	18.616
42.405	18.616
42.369	18.562
42.351	18.544
42.315	18.526
42.297	18.508
42.279	18.472
42.261	18.436
42.225	18.418
42.189	18.382
42.189	18.382
42.171	18.328
42.153	18.292
42.135	18.275
42.099	18.31
42.081	18.239
42.063	18.239
42.027	18.239
42.027	18.221
42.027	18.203
41.991	18.149
41.955	18.131
41.955	18.131
41.901	18.113
41.865	18.095
41.829	18.095
41.811	18.059
41.811	18.059
41.793	18.059
41.775	18.041
41.757	18.023
41.721	18.023
41.685	18.023
41.613	18.041
41.613	18.041
41.577	18.041
41.541	18.041
41.505	18.041
41.469	18.041
41.451	18.059
41.415	18.059
41.397	18.113
41.343	18.113
41.307	18.113
41.271	18.113
41.181	18.167
41.181	18.167
41.145	18.203
41.109	18.203
41.091	18.239
41.073	18.257
41.019	18.275
40.965	18.292
40.929	18.31
40.893	18.31
40.839	18.328
40.803	18.364
40.731	18.4
40.731	18.4
40.677	18.418
40.641	18.436
40.587	18.454
40.551	18.472
40.515	18.49
40.443	18.49
40.407	18.526
40.353	18.544
40.335	18.562
40.281	18.58
40.209	18.634
40.209	18.634
40.173	18.652
40.119	18.67
40.083	18.706
40.029	18.742
39.993	18.76
39.957	18.778
39.921	18.796
39.867	18.814
39.813	18.832
39.777	18.85
39.687	18.868
39.687	18.868
39.669	18.868
39.615	18.868
39.561	18.868
39.507	18.886
39.471	18.868
39.417	18.868
39.4	18.868
39.364	18.868
39.328	18.868
39.274	18.868
39.184	18.868
39.184	18.868
39.13	18.868
39.094	18.886
39.058	18.868
38.986	18.868
38.986	18.868
38.932	18.85
38.878	18.85
38.806	18.85
38.77	18.85
38.734	18.85
38.662	18.85
38.662	18.85
38.59	18.886
38.554	18.886
38.518	18.868
38.464	18.868
38.428	18.868
38.374	18.886
38.338	18.94
38.302	18.94
38.284	18.94
38.212	18.976
38.122	18.994
38.122	18.994
38.086	18.994
38.068	18.994
38.032	19.03
37.996	19.03
37.942	19.048
37.888	19.048
37.852	19.066
37.816	19.066
37.762	19.084
37.726	19.102
37.636	19.156
37.636	19.156
37.582	19.192
37.546	19.192
37.492	19.228
37.456	19.246
37.456	19.3
37.42	19.3
37.384	19.3
37.348	19.318
37.312	19.336
37.258	19.39
37.222	19.444
37.222	19.444
37.186	19.48
37.132	19.516
37.096	19.534
37.06	19.552
37.024	19.57
36.97	19.624
36.952	19.642
36.916	19.66
36.88	19.696
36.862	19.732
36.808	19.768
36.808	19.768
36.79	19.804
36.754	19.822
36.718	19.84
36.7	19.876
36.646	19.894
36.646	19.912
36.61	19.93
36.574	19.984
36.574	20.02
36.556	20.038
36.538	20.11
36.538	20.11
36.52	20.128
36.502	20.164
36.484	20.182
36.466	20.2
36.448	20.236
36.412	20.272
36.394	20.308
36.376	20.344
36.376	20.344
36.358	20.38
36.322	20.452
36.322	20.452
36.304	20.488
36.304	20.506
36.268	20.542
36.286	20.56
36.25	20.578
36.232	20.614
36.232	20.668
36.196	20.704
36.16	20.704
36.16	20.74
36.07	20.812
36.07	20.812
36.106	20.848
36.106	20.848
36.034	20.938
36.016	20.974
35.998	21.028
35.98	21.01
35.944	21.064
35.944	21.082
35.872	21.1
35.836	21.118
35.836	21.226
35.836	21.226
35.8	21.262
35.782	21.262
35.638	21.298
35.638	21.298
35.638	21.352
35.638	21.37
35.512	21.37
35.53	21.37
35.548	21.334
35.404	21.442
35.35	21.46
35.35	21.46
35.315	21.46
35.243	21.478
35.225	21.46
35.171	21.496
35.153	21.532
35.117	21.55
35.063	21.568
35.009	21.568
34.955	21.604
34.919	21.622
34.919	21.694
34.919	21.694
34.883	21.694
34.793	21.748
34.721	21.748
34.703	21.748
34.685	21.748
34.685	21.676
34.559	21.748
34.523	21.82
34.451	21.838
34.433	21.838
34.343	21.856
34.343	21.856
34.235	21.856
34.235	21.856
34.199	21.874
34.145	21.892
34.127	21.892
34.073	21.928
33.983	21.928
33.983	21.964
33.947	21.946
33.821	21.946
33.767	21.964
33.767	21.964
33.839	22
33.713	21.892
33.641	21.982
33.551	22
33.533	22.018
33.443	22.036
33.407	22.036
33.353	22.036
33.299	22.018
33.209	22.054
33.119	22.054
33.119	22.054
33.065	22.054
32.993	22.054
32.939	22.072
32.939	21.982
32.867	22.054
32.813	22.054
32.705	22.036
32.687	22.036
32.651	22.018
32.561	22.018
32.435	22.018
32.435	22.018
32.417	22
32.309	22
32.291	21.982
32.219	21.982
32.165	21.982
32.093	21.982
32.093	21.964
31.967	22
31.913	21.982
31.859	21.982
31.769	21.982
31.769	21.982
31.715	21.946
31.661	21.946
31.607	21.946
31.589	21.928
31.499	21.91
31.463	21.91
31.391	21.928
31.337	21.91
31.337	21.874
31.23	21.874
31.104	21.856
31.104	21.856
31.032	21.874
30.978	21.856
30.96	21.856
30.87	21.856
30.834	21.856
30.762	21.856
30.708	21.874
30.672	21.838
30.636	21.838
30.51	21.838
30.51	21.82
30.51	21.82
30.474	21.838
30.402	21.82
30.24	21.82
30.24	21.802
30.168	21.802
30.096	21.802
30.06	21.802
30.006	21.82
29.916	21.802
29.88	21.784
29.772	21.73
29.772	21.73
29.7	21.712
29.7	21.712
29.592	21.676
29.574	21.658
29.52	21.64
29.448	21.622
29.43	21.604
29.376	21.586
29.268	21.586
29.196	21.568
29.106	21.55
29.106	21.55
29.052	21.55
28.98	21.532
28.962	21.55
28.908	21.55
28.854	21.532
28.818	21.514
28.8	21.496
28.782	21.496
28.728	21.46
28.71	21.46
28.62	21.442
28.62	21.442
28.638	21.424
28.602	21.406
28.602	21.388
28.602	21.388
28.602	21.388
28.584	21.334
28.566	21.298
28.566	21.28
28.548	21.244
28.548	21.19
28.53	21.118
28.53	21.118
28.512	21.082
28.494	21.046
28.476	20.992
28.458	20.938
28.44	20.902
28.404	20.812
28.368	20.812
28.35	20.776
28.332	20.74
28.314	20.722
28.26	20.668
28.26	20.668
28.242	20.632
28.26	20.632
28.188	20.578
28.188	20.524
28.17	20.524
28.134	20.488
28.116	20.416
28.08	20.362
28.062	20.344
28.152	20.344
28.026	20.254
28.026	20.254
28.08	20.236
27.954	20.2
27.918	20.164
27.972	20.146
27.864	20.11
27.918	20.092
27.81	20.074
27.882	20.056
27.864	20.038
27.828	20.02
27.774	19.948
27.774	19.948
27.756	19.948
27.702	19.912
27.666	19.894
27.63	19.876
27.432	19.858
27.504	19.912
27.36	19.822
27.36	19.876
27.342	19.804
27.27	19.786
27.217	19.786
27.217	19.786
27.037	19.786
27.127	19.768
26.965	19.786
26.965	19.75
26.947	19.75
26.911	19.732
26.875	19.714
26.695	19.678
26.731	19.66
26.641	19.642
26.641	19.57
26.641	19.57
26.587	19.642
26.515	19.606
26.479	19.606
26.389	19.552
26.389	19.516
26.317	19.516
26.227	19.516
26.245	19.498
26.227	19.498
26.119	19.498
25.993	19.462
25.993	19.462
25.921	19.444
25.939	19.426
25.885	19.426
25.831	19.426
25.795	19.426
25.687	19.426
25.615	19.426
25.597	19.426
25.615	19.534
25.507	19.462
25.435	19.534
25.435	19.534
25.363	19.534
25.327	19.516
25.201	19.534
25.147	19.57
25.147	19.57
25.003	19.588
25.057	19.588
24.967	19.588
24.931	19.588
24.787	19.624
24.643	19.642
24.643	19.642
24.769	19.732
24.625	19.678
24.571	19.678
24.535	19.678
24.481	19.696
24.391	19.678
24.337	19.714
24.283	19.714
24.211	19.714
24.085	19.714
24.031	19.732
24.031	19.732
24.013	19.732
23.905	19.75
23.851	19.75
23.779	19.786
23.833	19.804
23.635	19.822
23.671	19.804
23.563	19.786
23.527	19.804
23.527	19.822
23.473	19.822
23.473	19.822
23.383	19.822
23.329	19.84
23.311	19.822
23.275	19.822
23.203	19.858
23.114	19.84
23.096	19.84
22.97	19.822
22.97	19.786
22.898	19.786
22.826	19.768
22.826	19.768
22.7	19.768
22.7	19.768
22.574	19.75
22.592	19.75
22.52	19.732
22.448	19.768
22.376	19.768
22.358	19.768
22.34	19.768
22.286	19.786
22.178	19.858
22.178	19.858
22.16	19.894
22.106	19.894
22.07	19.912
22.16	19.93
22.016	19.984
21.962	19.966
22.016	20.002
21.962	20.002
21.962	20.002
21.944	20.002
21.818	20.056
21.818	20.056
21.782	20.056
21.746	20.056
21.674	20.056
21.656	20.056
21.584	20.02
21.53	20.038
21.476	20.038
21.44	20.038
21.44	20.038
21.386	20.038
21.35	20.092
21.35	20.092
21.278	20.038
21.296	20.056
21.224	20.02
21.134	20.02
21.152	20.02
21.08	20.02
21.08	20.002
21.008	19.984
20.918	19.966
20.918	19.966
20.954	19.984
20.954	19.984
20.864	19.966
20.828	19.894
20.846	19.84
20.738	19.84
20.702	19.822
20.666	19.822
20.666	19.804
20.648	19.732
20.504	19.732
20.504	19.714
20.468	19.642
20.468	19.642
20.486	19.642
20.486	19.552
20.45	19.57
20.414	19.534
20.306	19.516
20.36	19.48
20.324	19.444
20.324	19.408
20.342	19.408
20.162	19.318
20.198	19.264
20.198	19.264
20.108	19.264
20.108	19.21
20.108	19.192
20.018	19.156
20.018	19.138
19.946	19.138
20.018	19.138
19.892	19.102
19.856	19.084
19.802	19.048
19.766	18.958
19.766	18.958
19.73	18.922
19.676	18.94
19.64	18.922
19.586	18.922
19.496	18.832
19.478	18.832
19.478	18.796
19.424	18.796
19.37	18.76
19.316	18.742
19.226	18.688
19.226	18.688
19.172	18.67
19.136	18.634
19.118	18.634
19.065	18.598
19.011	18.562
18.975	18.562
18.939	18.544
18.957	18.544
18.831	18.49
18.777	18.49
18.669	18.454
18.669	18.454
18.615	18.436
18.687	18.418
18.435	18.382
18.399	18.346
18.399	18.346
18.327	18.292
18.291	18.292
18.273	18.275
18.201	18.239
18.183	18.221
18.075	18.203
18.075	18.203
18.057	18.185
18.003	18.149
18.021	18.185
17.949	18.185
17.931	18.167
17.805	18.149
17.805	18.149
17.787	18.149
17.715	18.185
17.661	18.185
17.571	18.185
17.571	18.185
17.535	18.185
17.535	18.203
17.445	18.221
17.409	18.257
17.391	18.275
17.391	18.292
17.319	18.257
17.319	18.239
17.319	18.239
17.301	18.221
17.229	18.185
17.229	18.185
17.211	18.167
17.193	18.149
17.175	18.113
17.175	18.113
17.121	18.095
17.121	18.095
17.103	18.077
17.103	18.059
17.049	18.041
16.995	17.986
16.941	17.95
16.941	17.95
16.905	17.932
16.833	17.932
16.797	17.896
16.779	17.86
16.743	17.806
16.707	17.77
16.671	17.752
16.653	17.716
16.617	17.68
16.563	17.644
16.509	17.554
16.509	17.554
16.455	17.518
16.437	17.5
16.401	17.5
16.365	17.482
16.329	17.5
16.311	17.482
16.257	17.464
16.239	17.482
16.203	17.446
16.167	17.428
16.131	17.428
16.131	17.428
16.095	17.5
16.077	17.464
16.041	17.464
16.005	17.5
15.987	17.482
15.933	17.5
15.933	17.518
15.933	17.518
15.897	17.536
15.825	17.554
15.753	17.608
15.753	17.608
15.753	17.608
15.735	17.608
15.645	17.608
15.645	17.644
15.573	17.662
15.555	17.644
15.555	17.644
15.465	17.68
15.375	17.716
15.411	17.698
15.321	17.698
15.321	17.698
15.177	17.716
15.267	17.734
15.249	17.752
15.123	17.77
15.123	17.77
14.98	17.77
14.98	17.788
14.962	17.824
14.908	17.842
14.854	17.86
14.764	17.896
14.764	17.896
14.728	17.968
14.692	17.986
14.638	18.023
14.602	18.041
14.566	18.059
14.512	18.131
14.44	18.131
14.332	18.149
14.35	18.167
14.278	18.221
14.152	18.257
14.152	18.257
14.188	18.257
14.116	18.292
14.098	18.328
14.062	18.364
13.99	18.4
13.918	18.418
13.972	18.436
13.882	18.454
13.828	18.472
13.792	18.49
13.666	18.544
13.666	18.544
13.558	18.544
13.612	18.58
13.558	18.58
13.468	18.616
13.432	18.634
13.306	18.688
13.288	18.67
13.27	18.67
13.234	18.706
13.198	18.742
13.09	18.814
13.09	18.814
13.072	18.814
13.018	18.832
13	18.904
12.964	18.922
12.91	18.976
12.874	18.976
12.802	19.012
12.73	19.084
12.676	19.084
12.568	19.12
12.532	19.138
12.532	19.138
12.514	19.174
12.424	19.192
12.442	19.228
12.352	19.246
12.334	19.246
12.19	19.264
12.244	19.282
12.19	19.3
12.136	19.318
12.1	19.336
11.992	19.372
11.992	19.372
11.938	19.408
11.902	19.426
11.902	19.444
11.866	19.48
11.812	19.534
11.776	19.57
11.74	19.588
11.686	19.606
11.65	19.642
11.578	19.696
11.542	19.75
11.542	19.75
11.524	19.786
11.488	19.804
11.452	19.786
11.362	19.786
11.326	19.768
11.29	19.75
11.218	19.768
11.182	19.768
11.128	19.804
11.092	19.804
10.967	19.786
10.967	19.786
10.931	19.786
10.895	19.786
10.877	19.768
10.823	19.768
10.787	19.768
10.751	19.768
10.697	19.768
10.625	19.75
10.571	19.75
10.535	19.768
10.481	19.75
10.481	19.75
10.445	19.75
10.409	19.768
10.319	19.75
10.283	19.732
10.247	19.732
10.211	19.714
10.211	19.678
10.193	19.624
10.139	19.606
10.085	19.57
10.013	19.534
10.013	19.534
9.9587	19.498
9.9408	19.498
9.9228	19.48
9.7968	19.444
9.7968	19.426
9.7428	19.408
9.7428	19.354
9.6348	19.318
9.5988	19.318
9.5808	19.282
9.4909	19.246
9.4909	19.246
9.4189	19.228
9.3829	19.192
9.3649	19.156
9.3109	19.138
9.2569	19.102
9.2029	19.066
9.1489	19.048
9.041	19.012
9.041	19.012
8.951	18.976
8.861	18.904
8.861	18.904
8.825	18.904
8.735	18.886
8.7171	18.886
8.6091	18.85
8.6091	18.85
8.5551	18.832
8.4831	18.832
8.4291	18.814
8.3751	18.76
8.2852	18.706
8.2132	18.688
8.2132	18.688
8.1412	18.688
8.1412	18.67
8.0332	18.634
7.9792	18.634
7.9252	18.616
7.8713	18.58
7.7993	18.562
7.7813	18.544
7.7273	18.544
7.5653	18.49
7.4574	18.454
7.4574	18.454
7.4754	18.472
7.3494	18.436
7.2954	18.418
7.2234	18.4
7.1694	18.382
7.1154	18.364
7.0795	18.364
7.0255	18.382
7.0075	18.364
6.9175	18.346
6.8275	18.346
6.8275	18.346
6.7735	18.31
6.7195	18.31
6.6656	18.346
6.6296	18.364
6.6296	18.364
6.5576	18.328
6.4676	18.31
6.4136	18.31
6.4316	18.31
6.3416	18.31
6.2697	18.257
6.2697	18.257
6.2517	18.257
6.2517	18.239
6.1977	18.239
6.2337	18.239
6.2157	18.221
6.1797	18.185
6.1617	18.149
6.1977	18.149
6.1257	18.113
6.1257	18.077
6.1617	18.077
6.1617	18.077
6.1077	18.041
6.0897	18.023
6.0177	17.968
5.9997	17.932
5.9997	17.914
5.9817	17.878
5.9817	17.878
5.9277	17.842
5.9457	17.806
5.9097	17.752
5.9277	17.698
5.9277	17.698
5.8198	17.662
5.8738	17.644
5.8378	17.608
5.8018	17.554
5.7838	17.518
5.7478	17.5
5.7298	17.464
5.6938	17.428
5.6398	17.41
5.6218	17.392
5.5498	17.338
5.5498	17.338
5.4958	17.32
5.4599	17.284
5.3879	17.266
5.3339	17.248
5.3159	17.23
5.2619	17.194
5.2079	17.14
5.1539	17.122
5.1179	17.104
5.064	17.068
4.992	16.996
4.992	16.996
4.956	16.978
4.902	16.96
4.83	16.924
4.776	16.924
4.74	16.87
4.686	16.834
4.6681	16.816
4.6321	16.816
4.5781	16.78
4.5421	16.762
4.4341	16.726
4.4341	16.726
4.3981	16.69
4.3441	16.69
4.3081	16.69
4.2362	16.654
4.2002	16.636
4.1642	16.6
4.1102	16.6
4.0742	16.582
4.0022	16.582
3.9842	16.564
3.9122	16.564
3.9122	16.564
3.8762	16.546
3.8403	16.528
3.7863	16.528
3.7503	16.492
3.7143	16.474
3.6603	16.474
3.6063	16.456
3.5703	16.42
3.5343	16.402
3.4803	16.33
3.3904	16.33
3.3904	16.33
3.3364	16.33
3.3004	16.294
3.2644	16.276
3.2284	16.24
3.1924	16.249
3.1384	16.222
3.1204	16.204
3.0664	16.186
3.0125	16.168
2.9585	16.132
2.8685	16.132
2.8685	16.132
2.8505	16.15
2.7965	16.15
2.7245	16.222
2.7065	16.204
2.6346	16.222
2.5806	16.204
2.5626	16.204
2.5266	16.204
2.5086	16.195
2.4366	16.222
2.3826	16.258
2.3826	16.258
2.3286	16.276
2.2746	16.276
2.1847	16.294
2.1847	16.312
2.1487	16.312
2.0947	16.33
2.0587	16.366
2.0227	16.384
1.9867	16.402
1.9687	16.42
1.8607	16.474
1.8607	16.474
1.8607	16.474
1.7528	16.528
1.7168	16.546
1.6448	16.564
1.6628	16.582
1.6628	16.6
1.6088	16.618
1.5908	16.636
1.5728	16.654
1.5188	16.672
1.4828	16.708
1.4828	16.708
1.4828	16.726
1.4288	16.744
1.4828	16.762
1.5008	16.798
1.4648	16.816
1.4109	16.816
1.4109	16.816
1.3749	16.798
1.3749	16.816
1.3749	16.852
1.3929	16.888
1.3929	16.888
1.4288	16.906
1.4109	16.924
1.3749	16.942
1.3749	16.96
1.3929	16.996
1.3929	17.014
1.3929	17.05
1.4109	17.086
1.4288	17.14
1.4288	17.212
1.4109	17.302
1.4109	17.302
1.4288	17.338
1.4288	17.392
1.4288	17.446
1.4468	17.5
1.4468	17.536
1.4468	17.572
1.4468	17.626
1.4468	17.662
1.4288	17.68
1.4288	17.734
1.4109	17.824
1.4109	17.824
1.4288	17.86
1.4288	17.896
1.4288	17.932
1.4109	17.968
1.4109	18.023
1.4109	18.059
1.4109	18.113
1.3929	18.149
1.3929	18.185
1.3569	18.221
1.3389	18.328
1.3389	18.328
1.3389	18.382
1.3209	18.4
1.3029	18.436
1.2849	18.49
1.2309	18.562
1.2489	18.598
1.2309	18.652
1.2129	18.688
1.2129	18.742
1.1769	18.832
1.1409	18.85
1.1409	18.85
1.1229	18.904
1.1049	18.94
1.0689	18.976
1.0509	19.012
1.0329	19.048
1.015	19.084
