# Supplementary material for: Ant collective cognition allows for efficient navigation through disordered environments
Source: eLife. 2020 May 12;9:e55195. doi: 10.7554/eLife.55195 (PMC7332297; doi:10.7554/eLife.55195)
Supplement: Source data 2. — Format is X,Y coordinates as a function of time. Time interval between samples is 0.04 s, except for videos 1440005 and 1440011, where the time interval is 0.02 s. [file elife-55195-data2.zip › 1280014_300_load_trajectory.txt]

69.102	19.489
69.122	19.469
69.122	19.469
69.122	19.45
69.102	19.43
69.102	19.43
69.102	19.41
69.062	19.41
69.042	19.39
69.023	19.371
68.983	19.311
68.983	19.291
68.983	19.291
68.963	19.291
68.944	19.291
68.924	19.272
68.864	19.291
68.864	19.291
68.864	19.282
68.864	19.282
68.845	19.252
68.825	19.232
68.825	19.232
68.805	19.232
68.746	19.193
68.726	19.193
68.706	19.193
68.667	19.193
68.647	19.173
68.647	19.173
68.627	19.173
68.627	19.173
68.627	19.153
68.588	19.193
68.588	19.193
68.588	19.193
68.548	19.193
68.548	19.193
68.528	19.212
68.528	19.232
68.429	19.272
68.429	19.272
68.37	19.311
68.37	19.311
68.37	19.361
68.35	19.351
68.311	19.311
68.271	19.311
68.251	19.311
68.232	19.311
68.192	19.311
68.133	19.311
68.113	19.291
68.113	19.291
68.073	19.291
68.054	19.291
68.034	19.272
67.994	19.272
67.955	19.252
67.955	19.232
67.915	19.232
67.895	19.212
67.876	19.212
67.856	19.193
67.797	19.153
67.797	19.153
67.777	19.133
67.737	19.133
67.698	19.113
67.698	19.113
67.658	19.113
67.619	19.094
67.599	19.074
67.599	19.074
67.559	19.054
67.54	19.034
67.5	18.995
67.5	18.995
67.48	18.995
67.46	18.995
67.441	18.975
67.401	18.955
67.362	18.955
67.342	18.935
67.342	18.916
67.322	18.916
67.302	18.916
67.263	18.896
67.203	18.896
67.203	18.896
67.184	18.876
67.144	18.846
67.144	18.837
67.124	18.856
67.104	18.856
67.065	18.837
67.065	18.837
67.045	18.837
67.025	18.837
67.006	18.837
66.946	18.837
66.946	18.837
66.926	18.837
66.926	18.837
66.926	18.837
66.926	18.817
66.907	18.817
66.887	18.797
66.847	18.797
66.847	18.797
66.828	18.797
66.808	18.797
66.808	18.797
66.808	18.797
66.808	18.797
66.808	18.797
66.788	18.797
66.768	18.817
66.768	18.837
66.748	18.837
66.729	18.856
66.709	18.856
66.689	18.896
66.669	18.896
66.63	18.876
66.63	18.876
66.59	18.896
66.551	18.896
66.531	18.916
66.491	18.935
66.452	18.935
66.452	18.955
66.452	18.955
66.452	18.955
66.432	18.916
66.432	18.916
66.412	18.975
66.412	18.975
66.373	18.975
66.373	18.995
66.353	18.995
66.274	18.995
66.254	18.975
66.234	18.995
66.234	18.995
66.215	19.015
66.215	19.015
66.175	19.015
66.096	19.015
66.096	19.015
66.076	19.015
66.056	19.015
66.017	19.015
65.997	19.015
65.957	19.015
65.938	19.015
65.898	19.015
65.878	19.015
65.839	19.015
65.819	19.015
65.76	19.015
65.76	19.015
65.74	19.034
65.74	19.034
65.72	19.015
65.641	18.995
65.582	18.995
65.562	18.955
65.562	18.995
65.542	18.995
65.503	19.015
65.483	19.015
65.423	19.015
65.423	19.015
65.404	19.015
65.364	19.015
65.325	18.995
65.305	18.995
65.285	18.995
65.245	18.995
65.226	18.995
65.186	19.015
65.147	19.015
65.107	19.015
65.067	19.015
65.067	19.015
65.028	18.995
65.008	18.995
64.969	18.995
64.949	18.975
64.909	18.955
64.87	18.955
64.83	18.955
64.791	18.955
64.771	18.955
64.751	18.955
64.731	18.916
64.731	18.916
64.692	18.876
64.672	18.876
64.672	18.856
64.632	18.837
64.613	18.817
64.593	18.797
64.573	18.777
64.553	18.777
64.553	18.777
64.534	18.718
64.514	18.698
64.514	18.698
64.474	18.678
64.474	18.659
64.454	18.639
64.435	18.639
64.415	18.639
64.415	18.619
64.395	18.579
64.395	18.579
64.375	18.579
64.356	18.54
64.356	18.52
64.356	18.52
64.356	18.53
64.356	18.52
64.336	18.461
64.336	18.461
64.316	18.421
64.316	18.421
64.296	18.421
64.296	18.401
64.276	18.401
64.276	18.362
64.276	18.342
64.276	18.342
64.257	18.303
64.257	18.263
64.257	18.263
64.257	18.243
64.237	18.243
64.237	18.243
64.237	18.243
64.237	18.204
64.217	18.204
64.217	18.204
64.197	18.164
64.197	18.164
64.197	18.164
64.197	18.144
64.197	18.125
64.197	18.125
64.197	18.105
64.197	18.085
64.197	18.065
64.178	18.006
64.178	18.006
64.178	18.006
64.158	18.006
64.158	18.006
64.158	18.006
64.158	18.006
64.158	17.986
64.158	17.966
64.158	17.947
64.158	17.947
64.158	17.947
64.138	17.927
64.138	17.927
64.138	17.907
64.138	17.907
64.138	17.907
64.118	17.907
64.118	17.887
64.098	17.868
64.098	17.848
64.079	17.848
64.079	17.828
64.079	17.808
64.079	17.788
64.059	17.769
64.059	17.729
64.039	17.67
64.039	17.67
64.039	17.65
64.019	17.63
64	17.61
63.98	17.591
63.94	17.591
63.92	17.571
63.901	17.571
63.881	17.551
63.861	17.551
63.861	17.551
63.802	17.551
63.802	17.551
63.742	17.551
63.742	17.551
63.742	17.492
63.723	17.492
63.723	17.492
63.723	17.492
63.723	17.492
63.703	17.472
63.683	17.452
63.644	17.413
63.644	17.393
63.644	17.393
63.624	17.373
63.604	17.373
63.604	17.353
63.584	17.353
63.584	17.334
63.564	17.314
63.564	17.294
63.525	17.274
63.485	17.254
63.446	17.235
63.406	17.195
63.406	17.195
63.387	17.195
63.367	17.175
63.347	17.156
63.347	17.136
63.327	17.136
63.288	17.116
63.248	17.116
63.228	17.116
63.189	17.096
63.149	17.096
63.09	17.096
63.09	17.096
63.05	17.096
63.05	17.076
63.031	17.057
62.991	17.057
62.951	17.057
62.932	17.057
62.892	17.057
62.872	17.057
62.813	17.057
62.793	17.037
62.714	17.037
62.714	17.037
62.694	17.037
62.655	17.037
62.635	17.017
62.615	17.017
62.595	17.017
62.556	17.017
62.536	16.997
62.516	16.958
62.497	16.958
62.477	16.938
62.417	16.898
62.417	16.898
62.398	16.898
62.378	16.879
62.358	16.879
62.319	16.859
62.299	16.859
62.279	16.859
62.239	16.859
62.22	16.859
62.2	16.859
62.2	16.859
62.121	16.839
62.121	16.839
62.101	16.839
62.081	16.839
62.061	16.839
62.022	16.839
62.002	16.839
61.982	16.839
61.963	16.839
61.943	16.839
61.903	16.839
61.883	16.859
61.824	16.839
61.824	16.839
61.785	16.819
61.765	16.819
61.745	16.819
61.725	16.819
61.706	16.819
61.666	16.819
61.626	16.819
61.587	16.819
61.567	16.819
61.547	16.819
61.488	16.8
61.488	16.8
61.448	16.8
61.429	16.8
61.409	16.8
61.389	16.8
61.369	16.8
61.35	16.8
61.31	16.819
61.29	16.819
61.251	16.839
61.251	16.859
61.211	16.859
61.211	16.859
61.172	16.879
61.152	16.879
61.112	16.898
61.112	16.898
61.073	16.898
61.053	16.898
61.033	16.918
61.013	16.918
60.974	16.918
60.954	16.918
60.895	16.958
60.895	16.958
60.895	16.958
60.875	16.958
60.855	16.958
60.816	16.978
60.796	16.997
60.796	16.997
60.756	16.997
60.736	17.017
60.697	17.017
60.697	17.017
60.638	17.017
60.638	17.017
60.618	17.017
60.598	17.037
60.578	17.057
60.558	17.057
60.539	17.076
60.519	17.076
60.479	17.096
60.46	17.096
60.44	17.116
60.42	17.116
60.361	17.116
60.361	17.116
60.341	17.136
60.321	17.136
60.301	17.175
60.262	17.175
60.262	17.175
60.222	17.175
60.203	17.175
60.183	17.175
60.143	17.175
60.123	17.175
60.064	17.175
60.064	17.175
60.044	17.175
60.025	17.175
60.005	17.175
59.985	17.175
59.965	17.175
59.926	17.175
59.886	17.175
59.886	17.175
59.866	17.175
59.827	17.175
59.787	17.175
59.787	17.175
59.748	17.175
59.728	17.175
59.669	17.175
59.649	17.175
59.649	17.175
59.609	17.175
59.57	17.175
59.55	17.175
59.53	17.175
59.491	17.175
59.411	17.175
59.411	17.175
59.372	17.175
59.352	17.175
59.332	17.175
59.293	17.175
59.293	17.175
59.273	17.175
59.253	17.175
59.233	17.175
59.214	17.175
59.194	17.175
59.174	17.136
59.174	17.136
59.154	17.116
59.135	17.096
59.135	17.096
59.115	17.076
59.095	17.057
59.095	17.057
59.095	17.037
59.095	17.017
59.095	17.017
59.095	16.997
59.075	16.978
59.075	16.978
59.075	16.958
59.055	16.938
59.036	16.918
59.036	16.898
59.036	16.879
59.016	16.859
58.996	16.859
58.996	16.839
58.996	16.819
58.976	16.8
58.976	16.76
58.976	16.76
58.957	16.74
58.957	16.74
58.937	16.701
58.937	16.681
58.937	16.661
58.917	16.641
58.917	16.641
58.917	16.622
58.897	16.622
58.877	16.582
58.858	16.543
58.858	16.543
58.838	16.543
58.818	16.523
58.818	16.483
58.779	16.424
58.779	16.424
58.759	16.424
58.759	16.404
58.739	16.404
58.739	16.404
58.719	16.384
58.66	16.365
58.66	16.365
58.64	16.345
58.64	16.325
58.64	16.325
58.601	16.285
58.581	16.246
58.561	16.246
58.561	16.246
58.522	16.206
58.522	16.206
58.502	16.206
58.482	16.187
58.482	16.187
58.482	16.167
58.462	16.127
58.442	16.107
58.403	16.068
58.363	16.028
58.344	15.969
58.324	15.969
58.284	15.969
58.284	15.949
58.284	15.949
58.264	15.929
58.264	15.929
58.245	15.91
58.225	15.89
58.205	15.87
58.185	15.85
58.166	15.831
58.146	15.811
58.106	15.771
58.086	15.732
58.027	15.712
58.007	15.692
57.968	15.692
57.968	15.692
57.948	15.672
57.928	15.672
57.908	15.672
57.829	15.653
57.81	15.653
57.79	15.613
57.77	15.613
57.75	15.573
57.73	15.573
57.711	15.573
57.651	15.514
57.651	15.514
57.612	15.514
57.592	15.514
57.572	15.494
57.552	15.494
57.533	15.475
57.493	15.475
57.473	15.455
57.454	15.455
57.434	15.435
57.414	15.435
57.374	15.435
57.374	15.435
57.315	15.455
57.295	15.455
57.276	15.435
57.276	15.435
57.276	15.435
57.236	15.435
57.216	15.435
57.177	15.435
57.137	15.475
57.117	15.475
57.078	15.494
57.078	15.494
57.038	15.494
56.999	15.514
56.999	15.514
56.939	15.514
56.92	15.514
56.88	15.514
56.88	15.534
56.841	15.534
56.821	15.534
56.801	15.534
56.761	15.554
56.761	15.554
56.722	15.554
56.682	15.554
56.663	15.573
56.623	15.573
56.603	15.573
56.583	15.573
56.564	15.573
56.544	15.593
56.504	15.633
56.445	15.653
56.425	15.653
56.425	15.653
56.405	15.653
56.366	15.653
56.366	15.653
56.346	15.653
56.307	15.653
56.287	15.653
56.208	15.692
56.168	15.692
56.168	15.712
56.148	15.712
56.168	15.732
56.168	15.732
56.148	15.732
56.129	15.751
56.109	15.751
56.049	15.751
55.97	15.771
55.931	15.771
55.911	15.771
55.911	15.771
55.891	15.771
55.891	15.791
55.852	15.831
55.852	15.831
55.852	15.811
55.832	15.831
55.832	15.85
55.812	15.85
55.812	15.87
55.832	15.87
55.832	15.87
55.832	15.91
55.812	15.929
55.812	15.949
55.812	15.949
55.812	15.949
55.812	15.969
55.812	15.989
55.812	15.989
55.812	16.009
55.812	16.028
55.832	16.048
55.812	16.088
55.792	16.147
55.773	16.167
55.773	16.206
55.753	16.226
55.753	16.226
55.753	16.246
55.753	16.266
55.753	16.285
55.753	16.325
55.733	16.345
55.733	16.384
55.713	16.424
55.674	16.424
55.654	16.444
55.614	16.404
55.595	16.523
55.595	16.523
55.575	16.543
55.555	16.562
55.555	16.602
55.516	16.602
55.516	16.622
55.496	16.641
55.476	16.681
55.476	16.681
55.456	16.701
55.436	16.74
55.417	16.78
55.417	16.78
55.397	16.78
55.377	16.839
55.357	16.839
55.338	16.859
55.318	16.879
55.298	16.898
55.298	16.898
55.278	16.918
55.258	16.938
55.239	16.978
55.219	17.017
55.219	17.017
55.219	17.037
55.219	17.037
55.199	17.057
55.179	17.076
55.16	17.096
55.14	17.136
55.12	17.156
55.1	17.156
55.1	17.195
55.08	17.215
55.041	17.254
55.041	17.254
55.021	17.254
55.001	17.254
54.982	17.274
54.962	17.274
54.962	17.294
54.942	17.314
54.942	17.314
54.922	17.334
54.922	17.334
54.902	17.334
54.902	17.373
54.902	17.373
54.883	17.393
54.883	17.413
54.863	17.432
54.863	17.472
54.823	17.492
54.804	17.512
54.764	17.531
54.764	17.531
54.764	17.551
54.764	17.551
54.764	17.591
54.764	17.591
54.744	17.61
54.724	17.63
54.705	17.69
54.665	17.709
54.665	17.709
54.685	17.709
54.685	17.729
54.665	17.749
54.665	17.749
54.645	17.769
54.626	17.828
54.626	17.828
54.586	17.828
54.586	17.848
54.566	17.848
54.546	17.887
54.527	17.887
54.507	17.887
54.467	17.887
54.467	17.887
54.428	17.907
54.408	17.927
54.368	17.927
54.368	17.927
54.368	17.947
54.349	17.947
54.349	17.966
54.349	17.966
54.349	17.966
54.349	17.986
54.329	18.006
54.309	18.006
54.309	18.006
54.309	18.046
54.25	18.065
54.25	18.065
54.25	18.065
54.25	18.085
54.25	18.085
54.25	18.105
54.25	18.105
54.25	18.125
54.21	18.184
54.21	18.184
54.21	18.184
54.21	18.184
54.151	18.223
54.151	18.223
54.151	18.223
54.131	18.223
54.131	18.223
54.111	18.243
54.092	18.243
54.072	18.263
54.052	18.263
54.032	18.263
54.013	18.263
54.013	18.263
53.993	18.263
53.993	18.263
53.993	18.263
53.973	18.263
53.973	18.263
53.973	18.263
53.953	18.263
53.933	18.263
53.914	18.303
53.874	18.342
53.874	18.362
53.854	18.382
53.854	18.401
53.854	18.401
53.854	18.401
53.835	18.401
53.795	18.401
53.795	18.421
53.795	18.421
53.795	18.441
53.775	18.461
53.775	18.461
53.755	18.481
53.736	18.5
53.696	18.52
53.696	18.52
53.676	18.52
53.676	18.54
53.657	18.54
53.637	18.54
53.637	18.54
53.597	18.56
53.597	18.579
53.558	18.579
53.538	18.599
53.518	18.599
53.498	18.599
53.498	18.599
53.479	18.619
53.459	18.619
53.419	18.619
53.399	18.619
53.36	18.639
53.36	18.639
53.34	18.659
53.281	18.659
53.261	18.659
53.241	18.659
53.221	18.659
53.221	18.659
53.202	18.659
53.182	18.659
53.162	18.659
53.123	18.659
53.123	18.678
53.083	18.678
53.063	18.678
53.043	18.698
53.004	18.698
52.984	18.698
52.945	18.718
52.945	18.718
52.905	18.738
52.865	18.777
52.865	18.777
52.826	18.777
52.806	18.777
52.786	18.777
52.727	18.777
52.727	18.777
52.707	18.777
52.668	18.777
52.648	18.777
52.648	18.777
52.608	18.777
52.589	18.777
52.549	18.777
52.51	18.777
52.47	18.777
52.47	18.777
52.43	18.777
52.411	18.777
52.391	18.777
52.351	18.777
52.292	18.777
52.292	18.777
52.233	18.777
52.193	18.777
52.173	18.777
52.154	18.777
52.114	18.777
52.114	18.777
52.074	18.777
52.055	18.777
52.035	18.777
51.995	18.738
51.956	18.659
51.956	18.659
51.936	18.659
51.916	18.659
51.877	18.659
51.857	18.659
51.837	18.639
51.817	18.639
51.798	18.619
51.758	18.599
51.738	18.579
51.738	18.579
51.699	18.481
51.699	18.481
51.659	18.481
51.639	18.481
51.62	18.481
51.58	18.481
51.58	18.461
51.56	18.441
51.54	18.421
51.501	18.421
51.481	18.401
51.461	18.382
51.422	18.362
51.422	18.362
51.402	18.342
51.382	18.342
51.343	18.283
51.303	18.283
51.264	18.283
51.185	18.243
51.185	18.243
51.185	18.243
51.185	18.243
51.145	18.243
51.105	18.243
51.105	18.243
51.066	18.243
51.046	18.243
51.026	18.243
50.987	18.243
50.967	18.223
50.967	18.223
50.947	18.204
50.927	18.204
50.908	18.184
50.868	18.184
50.829	18.184
50.829	18.184
50.809	18.164
50.789	18.144
50.769	18.144
50.73	18.144
50.71	18.144
50.67	18.125
50.651	18.085
50.611	18.085
50.591	18.085
50.571	18.085
50.512	18.046
50.512	18.046
50.492	18.046
50.473	18.046
50.413	18.026
50.374	17.986
50.354	17.986
50.314	17.966
50.295	17.947
50.275	17.947
50.235	17.927
50.215	17.907
50.156	17.907
50.156	17.907
50.117	17.907
50.097	17.907
50.057	17.907
49.998	17.907
49.978	17.907
49.978	17.907
49.939	17.907
49.939	17.887
49.939	17.887
49.919	17.887
49.86	17.887
49.86	17.887
49.84	17.887
49.801	17.887
49.741	17.887
49.741	17.887
49.722	17.887
49.702	17.887
49.682	17.887
49.643	17.887
49.603	17.887
49.583	17.887
49.484	17.887
49.484	17.887
49.465	17.887
49.425	17.887
49.405	17.887
49.366	17.887
49.326	17.907
49.306	17.907
49.247	17.907
49.227	17.907
49.188	17.907
49.168	17.907
49.089	17.907
49.089	17.907
49.049	17.907
49.029	17.907
49.01	17.907
48.97	17.907
48.931	17.907
48.891	17.907
48.851	17.907
48.812	17.907
48.792	17.907
48.753	17.907
48.693	17.907
48.693	17.907
48.614	17.907
48.594	17.907
48.575	17.907
48.535	17.907
48.535	17.907
48.496	17.907
48.476	17.907
48.456	17.907
48.436	17.907
48.377	17.907
48.298	17.966
48.298	17.966
48.278	17.966
48.258	17.966
48.219	17.966
48.179	17.966
48.159	17.966
48.1	17.966
48.1	17.966
48.08	17.966
48.06	17.966
48.021	17.966
47.981	17.986
47.981	17.986
47.962	17.986
47.942	18.026
47.922	18.046
47.882	18.046
47.843	18.065
47.823	18.065
47.784	18.105
47.764	18.125
47.724	18.125
47.685	18.164
47.645	18.184
47.645	18.184
47.625	18.184
47.625	18.184
47.586	18.204
47.566	18.204
47.526	18.223
47.507	18.243
47.467	18.263
47.447	18.283
47.428	18.303
47.388	18.303
47.348	18.382
47.348	18.382
47.309	18.421
47.289	18.441
47.25	18.461
47.21	18.461
47.21	18.481
47.171	18.5
47.151	18.52
47.111	18.54
47.091	18.56
47.052	18.579
47.012	18.599
47.012	18.599
46.993	18.599
46.953	18.619
46.933	18.659
46.894	18.678
46.874	18.698
46.854	18.718
46.815	18.757
46.795	18.777
46.775	18.817
46.755	18.817
46.716	18.856
46.716	18.856
46.676	18.896
46.637	18.916
46.617	18.935
46.577	18.935
46.557	18.935
46.538	18.955
46.498	18.975
46.478	18.995
46.459	19.015
46.439	19.034
46.399	19.054
46.399	19.054
46.379	19.074
46.36	19.094
46.34	19.094
46.32	19.113
46.3	19.153
46.281	19.173
46.261	19.212
46.241	19.212
46.221	19.232
46.201	19.252
46.122	19.291
46.122	19.291
46.103	19.311
46.083	19.351
46.043	19.371
46.023	19.39
46.023	19.39
45.984	19.39
45.944	19.41
45.925	19.43
45.905	19.45
45.865	19.45
45.806	19.469
45.806	19.469
45.786	19.489
45.747	19.509
45.727	19.529
45.687	19.529
45.687	19.529
45.668	19.549
45.628	19.568
45.608	19.588
45.569	19.588
45.549	19.608
45.509	19.628
45.509	19.628
45.47	19.628
45.45	19.628
45.41	19.628
45.371	19.628
45.312	19.628
45.292	19.628
45.272	19.628
45.232	19.628
45.193	19.568
45.173	19.568
45.134	19.568
45.134	19.568
45.114	19.568
45.094	19.568
45.074	19.568
45.035	19.549
45.015	19.529
45.015	19.509
44.995	19.489
44.975	19.489
44.956	19.469
44.956	19.469
44.916	19.45
44.916	19.45
44.916	19.43
44.896	19.41
44.876	19.41
44.857	19.39
44.857	19.39
44.857	19.371
44.837	19.351
44.817	19.351
44.817	19.331
44.817	19.311
44.797	19.272
44.797	19.272
44.797	19.272
44.797	19.252
44.778	19.232
44.778	19.212
44.758	19.193
44.758	19.153
44.758	19.133
44.758	19.113
44.738	19.094
44.738	19.094
44.698	19.054
44.698	19.054
44.698	19.054
44.679	19.054
44.659	19.015
44.639	18.995
44.639	18.995
44.639	18.995
44.639	18.975
44.619	18.955
44.619	18.935
44.619	18.935
44.56	18.896
44.56	18.896
44.54	18.837
44.54	18.817
44.54	18.797
44.501	18.777
44.501	18.757
44.501	18.757
44.481	18.757
44.481	18.757
44.481	18.698
44.461	18.698
44.461	18.698
44.461	18.698
44.461	18.698
44.461	18.718
44.461	18.718
44.461	18.718
44.461	18.718
44.461	18.718
44.461	18.639
44.461	18.639
44.461	18.639
44.461	18.639
44.461	18.659
44.461	18.659
44.461	18.659
44.461	18.659
44.461	18.659
44.461	18.718
44.461	18.718
44.461	18.718
44.461	18.718
44.461	18.718
44.461	18.718
44.461	18.718
44.461	18.639
44.461	18.639
44.441	18.639
44.441	18.639
44.441	18.639
44.441	18.639
44.441	18.639
44.441	18.639
44.441	18.639
44.441	18.639
44.441	18.639
44.441	18.639
44.441	18.639
44.441	18.639
44.441	18.639
44.441	18.639
44.441	18.639
44.441	18.639
44.441	18.639
44.441	18.639
44.441	18.639
44.441	18.639
44.441	18.639
44.441	18.639
44.441	18.639
44.441	18.639
44.441	18.639
44.441	18.639
44.441	18.639
44.441	18.639
44.441	18.639
44.441	18.639
44.441	18.639
44.441	18.639
44.441	18.639
44.441	18.639
44.441	18.639
44.441	18.639
44.441	18.639
44.441	18.639
44.441	18.639
44.441	18.639
44.441	18.639
44.441	18.639
44.441	18.639
44.441	18.639
44.441	18.639
44.441	18.639
44.441	18.639
44.441	18.639
44.441	18.639
44.441	18.639
44.441	18.639
44.441	18.639
44.441	18.639
44.441	18.639
44.441	18.639
44.441	18.639
44.441	18.639
44.441	18.639
44.441	18.639
44.441	18.639
44.441	18.639
44.441	18.639
44.441	18.639
44.441	18.639
44.441	18.639
44.441	18.639
44.441	18.639
44.441	18.639
44.441	18.639
44.441	18.639
44.481	18.639
44.481	18.639
44.481	18.639
44.481	18.659
44.481	18.659
44.481	18.659
44.481	18.659
44.481	18.659
44.501	18.659
44.501	18.659
44.52	18.659
44.52	18.678
44.56	18.698
44.56	18.698
44.56	18.718
44.58	18.738
44.659	18.738
44.659	18.757
44.659	18.757
44.639	18.757
44.639	18.757
44.679	18.757
44.679	18.757
44.679	18.797
44.679	18.797
44.679	18.797
44.679	18.797
44.698	18.797
44.718	18.837
44.738	18.856
44.758	18.876
44.778	18.876
44.797	18.876
44.817	18.916
44.857	18.916
44.857	18.916
44.876	18.935
44.876	18.935
44.896	18.935
44.916	18.935
44.936	18.955
44.956	18.975
44.956	18.975
44.956	18.975
44.956	18.995
44.995	18.995
45.035	19.015
45.035	19.015
45.134	19.074
45.134	19.074
45.134	19.074
45.134	19.074
45.153	19.074
45.193	19.074
45.213	19.054
45.232	18.995
45.232	18.995
45.252	18.995
45.272	19.015
45.292	19.015
45.331	19.015
45.331	19.015
45.351	19.015
45.391	19.015
45.41	19.015
45.41	19.015
45.43	19.015
45.43	19.015
45.45	19.015
45.45	18.955
45.47	18.955
45.49	18.975
45.509	18.995
45.509	18.995
45.529	18.995
45.549	18.995
45.569	18.995
45.588	18.995
45.588	18.995
45.608	18.995
45.628	18.995
45.648	18.995
45.648	18.995
45.668	18.995
45.687	18.995
45.687	18.995
45.727	18.995
45.727	18.995
45.766	18.995
45.766	19.015
45.786	19.015
45.806	19.034
45.826	19.054
45.845	19.094
45.845	19.094
45.865	19.113
45.865	19.133
45.865	19.133
45.885	19.153
45.905	19.193
45.925	19.212
45.944	19.212
45.964	19.252
45.964	19.272
45.984	19.291
46.004	19.331
46.004	19.351
46.004	19.371
46.004	19.43
46.004	19.43
46.023	19.469
46.023	19.489
46.023	19.509
46.023	19.549
45.984	19.549
45.984	19.568
45.984	19.628
46.004	19.667
46.004	19.687
45.964	19.746
45.964	19.786
45.964	19.786
45.964	19.826
45.964	19.846
45.964	19.865
45.964	19.905
45.944	19.944
45.944	19.944
45.964	19.944
45.964	19.944
46.004	19.964
46.004	19.964
46.004	19.964
46.004	19.964
46.023	19.984
46.043	20.024
46.063	20.043
46.083	20.043
46.103	20.043
46.103	20.063
46.103	20.083
46.122	20.103
46.122	20.122
46.142	20.142
46.182	20.202
46.182	20.202
46.182	20.202
46.201	20.221
46.201	20.221
46.201	20.221
46.221	20.221
46.221	20.221
46.221	20.221
46.221	20.241
46.241	20.261
46.261	20.281
46.281	20.32
46.281	20.32
46.281	20.32
46.281	20.32
46.281	20.34
46.281	20.36
46.3	20.38
46.3	20.38
46.3	20.439
46.32	20.459
46.32	20.478
46.32	20.498
46.32	20.577
46.32	20.577
46.32	20.637
46.32	20.676
46.32	20.696
46.32	20.716
46.34	20.735
46.34	20.775
46.36	20.815
46.36	20.834
46.36	20.854
46.36	20.894
46.36	20.933
46.36	20.933
46.36	20.973
46.36	20.993
46.36	21.032
46.36	21.052
46.36	21.072
46.36	21.091
46.36	21.091
46.36	21.111
46.34	21.131
46.34	21.19
46.34	21.25
46.34	21.25
46.34	21.269
46.34	21.269
46.34	21.289
46.34	21.349
46.34	21.368
46.34	21.368
46.34	21.408
46.32	21.428
46.32	21.447
46.32	21.467
46.32	21.566
46.32	21.566
46.3	21.606
46.3	21.625
46.3	21.645
46.241	21.705
46.261	21.724
46.281	21.744
46.261	21.744
46.261	21.764
46.281	21.784
46.261	21.803
46.221	21.863
46.221	21.863
46.221	21.902
46.221	21.962
46.221	21.981
46.221	22.021
46.182	22.021
46.182	22.041
46.162	22.08
46.122	22.12
46.122	22.14
46.103	22.159
46.103	22.199
46.103	22.199
46.083	22.199
46.063	22.219
46.043	22.258
46.004	22.278
45.984	22.298
45.984	22.298
45.964	22.337
45.944	22.357
45.925	22.377
45.925	22.377
45.885	22.377
45.885	22.377
45.885	22.397
45.845	22.416
45.845	22.416
45.826	22.436
45.806	22.456
45.806	22.456
45.786	22.476
45.766	22.476
45.766	22.496
45.707	22.535
45.668	22.535
45.668	22.535
45.668	22.535
45.668	22.555
45.648	22.575
45.648	22.575
45.608	22.594
45.608	22.614
45.588	22.614
45.588	22.654
45.588	22.674
45.549	22.674
45.529	22.753
45.529	22.753
45.529	22.772
45.509	22.792
45.47	22.792
45.47	22.832
45.47	22.852
45.47	22.852
45.43	22.97
45.41	22.99
45.41	22.99
45.391	23.049
45.391	23.109
45.391	23.109
45.391	23.128
45.371	23.168
45.331	23.208
45.312	23.227
45.312	23.267
45.292	23.287
45.292	23.306
45.272	23.326
45.252	23.326
45.252	23.346
45.193	23.346
45.193	23.346
45.193	23.366
45.193	23.386
45.173	23.386
45.173	23.405
45.173	23.425
45.153	23.445
45.134	23.484
45.134	23.504
45.094	23.563
45.074	23.563
45.074	23.603
45.074	23.603
45.054	23.623
45.035	23.643
45.035	23.662
45.015	23.682
44.995	23.702
44.995	23.741
44.975	23.761
44.936	23.781
44.936	23.801
44.916	23.801
44.837	23.821
44.837	23.821
44.778	23.821
44.758	23.84
44.738	23.84
44.718	23.86
44.698	23.88
44.679	23.88
44.659	23.919
44.639	23.939
44.619	23.979
44.6	23.999
44.52	23.999
44.52	23.999
44.501	24.018
44.481	24.018
44.461	24.038
44.441	24.058
44.402	24.078
44.342	24.078
44.303	24.117
44.283	24.117
44.283	24.137
44.283	24.137
44.224	24.137
44.224	24.137
44.224	24.137
44.204	24.157
44.165	24.157
44.145	24.177
44.125	24.177
44.105	24.196
44.085	24.196
44.085	24.196
44.085	24.196
44.085	24.236
44.085	24.236
44.085	24.236
44.085	24.236
44.085	24.256
44.066	24.256
44.066	24.256
44.066	24.275
44.066	24.275
44.066	24.275
44.046	24.275
44.046	24.275
44.026	24.275
44.026	24.275
44.026	24.275
44.026	24.315
44.006	24.335
44.006	24.355
43.907	24.355
43.907	24.355
43.907	24.355
43.907	24.355
43.907	24.394
43.888	24.394
43.888	24.394
43.888	24.394
43.888	24.394
43.888	24.394
43.868	24.394
43.868	24.394
43.868	24.394
43.868	24.394
43.868	24.434
43.868	24.434
43.868	24.434
43.868	24.434
43.848	24.434
43.848	24.473
43.848	24.473
43.848	24.493
43.848	24.493
43.848	24.493
43.828	24.513
43.828	24.552
43.828	24.552
43.809	24.572
43.809	24.592
43.809	24.612
43.769	24.612
43.769	24.631
43.769	24.631
43.769	24.651
43.769	24.691
43.769	24.711
43.769	24.711
43.769	24.711
43.749	24.711
43.729	24.75
43.729	24.77
43.729	24.79
43.71	24.809
43.71	24.829
43.71	24.829
43.69	24.849
43.69	24.869
43.67	24.889
43.67	24.889
43.631	24.889
43.631	24.908
43.611	24.928
43.611	24.928
43.611	24.948
43.591	24.968
43.571	25.047
43.571	25.047
43.551	25.066
43.532	25.066
43.532	25.066
43.532	25.086
43.512	25.106
43.512	25.126
43.492	25.126
43.492	25.146
43.472	25.146
43.453	25.165
43.433	25.205
43.433	25.205
43.393	25.225
43.373	25.225
43.354	25.244
43.314	25.264
43.294	25.264
43.275	25.284
43.255	25.264
43.215	25.264
43.176	25.284
43.116	25.304
43.037	25.304
43.037	25.304
42.978	25.324
42.978	25.324
42.938	25.324
42.919	25.363
42.879	25.363
42.839	25.343
42.839	25.343
42.82	25.363
42.8	25.363
42.76	25.363
42.701	25.343
42.701	25.343
42.701	25.343
42.681	25.343
42.661	25.324
42.642	25.324
42.602	25.343
42.582	25.363
42.582	25.383
42.523	25.403
42.503	25.403
42.484	25.403
42.444	25.442
42.444	25.442
42.424	25.462
42.385	25.462
42.345	25.482
42.325	25.502
42.286	25.521
42.266	25.541
42.207	25.541
42.167	25.541
42.147	25.541
42.128	25.541
42.068	25.541
42.068	25.541
42.048	25.541
42.029	25.541
42.009	25.561
41.969	25.541
41.91	25.541
41.91	25.541
41.87	25.521
41.811	25.521
41.772	25.521
41.752	25.502
41.673	25.502
41.673	25.502
41.633	25.502
41.613	25.502
41.574	25.482
41.534	25.442
41.514	25.442
41.455	25.422
41.416	25.403
41.376	25.403
41.336	25.363
41.297	25.383
41.257	25.363
41.257	25.363
41.218	25.343
41.178	25.343
41.139	25.324
41.099	25.304
41.06	25.284
41.04	25.284
40.981	25.264
40.961	25.264
40.941	25.244
40.882	25.225
40.842	25.185
40.842	25.185
40.803	25.165
40.783	25.146
40.743	25.126
40.664	25.047
40.625	25.027
40.625	24.987
40.605	24.987
40.565	24.928
40.526	24.869
40.486	24.829
40.466	24.79
40.466	24.79
40.466	24.79
40.427	24.77
40.367	24.73
40.308	24.671
40.189	24.631
40.189	24.612
40.189	24.592
40.17	24.552
40.15	24.513
40.15	24.493
40.071	24.434
40.071	24.434
40.031	24.414
40.011	24.394
40.011	24.374
39.972	24.315
39.972	24.275
39.913	24.256
39.893	24.236
39.873	24.177
39.853	24.137
39.853	24.097
39.774	23.979
39.774	23.979
39.754	23.959
39.735	23.939
39.735	23.939
39.675	23.9
39.675	23.9
39.675	23.88
39.636	23.84
39.596	23.761
39.537	23.722
39.517	23.702
39.497	23.662
39.497	23.662
39.478	23.643
39.438	23.623
39.398	23.583
39.359	23.544
39.28	23.484
39.28	23.484
39.26	23.465
39.24	23.445
39.22	23.445
39.161	23.405
39.062	23.346
39.062	23.346
39.023	23.326
38.983	23.326
38.944	23.306
38.963	23.306
38.924	23.267
38.864	23.247
38.825	23.188
38.805	23.168
38.766	23.128
38.706	23.089
38.686	23.049
38.686	23.049
38.667	23.03
38.627	23.03
38.568	22.97
38.528	22.95
38.508	22.97
38.489	22.97
38.489	22.99
38.469	23.01
38.449	23.03
38.35	23.049
38.35	23.089
38.35	23.089
38.35	23.089
38.33	23.089
38.311	23.109
38.291	23.128
38.251	23.148
38.251	23.168
38.232	23.168
38.212	23.168
38.192	23.188
38.172	23.208
38.113	23.227
38.113	23.227
38.093	23.227
38.073	23.247
38.034	23.247
37.994	23.247
37.975	23.267
37.955	23.267
37.935	23.287
37.915	23.267
37.895	23.287
37.876	23.287
37.816	23.326
37.816	23.326
37.797	23.326
37.777	23.326
37.777	23.326
37.737	23.326
37.698	23.326
37.678	23.346
37.638	23.366
37.619	23.366
37.559	23.386
37.52	23.386
37.421	23.386
37.421	23.386
37.421	23.386
37.401	23.386
37.342	23.386
37.282	23.386
37.263	23.386
37.223	23.386
37.183	23.386
37.164	23.386
37.124	23.386
37.085	23.386
37.005	23.405
37.005	23.405
36.966	23.405
36.926	23.405
36.887	23.405
36.867	23.405
36.808	23.405
36.788	23.405
36.729	23.405
36.689	23.405
36.61	23.405
36.57	23.405
36.511	23.386
36.511	23.386
36.472	23.386
36.432	23.366
36.392	23.366
36.373	23.326
36.333	23.326
36.313	23.306
36.274	23.306
36.234	23.306
36.195	23.306
36.116	23.306
36.036	23.287
36.036	23.287
35.997	23.247
35.957	23.227
35.938	23.227
35.898	23.208
35.878	23.188
35.839	23.148
35.799	23.109
35.779	23.109
35.74	23.089
35.7	23.069
35.582	23.03
35.582	23.03
35.542	23.01
35.522	22.99
[truncated: 2,051 more rows]
