# Supplementary material for: Ant collective cognition allows for efficient navigation through disordered environments
Source: eLife. 2020 May 12;9:e55195. doi: 10.7554/eLife.55195 (PMC7332297; doi:10.7554/eLife.55195)
Supplement: Source data 2. — Format is X,Y coordinates as a function of time. Time interval between samples is 0.04 s, except for videos 1440005 and 1440011, where the time interval is 0.02 s. [file elife-55195-data2.zip › 1280015_300_load_trajectory.txt]

68.654	19.887
68.674	19.867
68.674	19.867
68.674	19.867
68.674	19.847
68.654	19.867
68.654	19.847
68.634	19.847
68.614	19.847
68.614	19.847
68.594	19.827
68.554	19.827
68.554	19.827
68.554	19.827
68.534	19.827
68.534	19.807
68.534	19.807
68.514	19.787
68.474	19.787
68.474	19.787
68.454	19.787
68.454	19.787
68.454	19.768
68.434	19.768
68.414	19.748
68.414	19.748
68.374	19.748
68.354	19.708
68.354	19.698
68.354	19.728
68.354	19.748
68.335	19.748
68.275	19.748
68.275	19.748
68.275	19.728
68.255	19.728
68.255	19.728
68.255	19.708
68.235	19.708
68.235	19.708
68.215	19.708
68.195	19.708
68.195	19.708
68.175	19.708
68.175	19.708
68.175	19.708
68.155	19.708
68.135	19.708
68.115	19.688
68.115	19.688
68.095	19.688
68.095	19.688
68.075	19.688
68.075	19.688
68.075	19.708
68.075	19.708
67.995	19.708
67.995	19.708
67.995	19.708
67.995	19.708
67.995	19.708
67.975	19.708
67.975	19.708
67.975	19.708
67.936	19.708
67.936	19.708
67.916	19.708
67.916	19.708
67.876	19.708
67.876	19.708
67.876	19.708
67.856	19.728
67.836	19.728
67.796	19.728
67.796	19.728
67.796	19.728
67.776	19.708
67.776	19.708
67.776	19.708
67.776	19.708
67.756	19.728
67.756	19.728
67.716	19.688
67.696	19.688
67.696	19.688
67.696	19.688
67.696	19.688
67.676	19.628
67.676	19.628
67.676	19.628
67.676	19.628
67.656	19.628
67.596	19.628
67.596	19.628
67.577	19.628
67.557	19.608
67.557	19.588
67.537	19.548
67.517	19.528
67.477	19.508
67.477	19.488
67.457	19.488
67.437	19.468
67.417	19.428
67.377	19.389
67.377	19.389
67.357	19.369
67.357	19.349
67.337	19.329
67.337	19.309
67.317	19.289
67.297	19.269
67.277	19.249
67.277	19.229
67.277	19.209
67.257	19.189
67.238	19.149
67.238	19.149
67.238	19.109
67.238	19.089
67.218	19.089
67.218	19.069
67.218	19.049
67.218	19.049
67.218	19.029
67.218	19.01
67.178	18.99
67.158	18.97
67.158	18.89
67.158	18.89
67.158	18.89
67.158	18.87
67.158	18.85
67.158	18.81
67.158	18.79
67.158	18.79
67.158	18.75
67.138	18.75
67.138	18.73
67.118	18.73
67.118	18.71
67.118	18.71
67.098	18.69
67.098	18.69
67.098	18.69
67.098	18.69
67.098	18.69
67.098	18.69
67.098	18.69
67.098	18.67
67.098	18.67
67.078	18.63
67.078	18.63
67.078	18.63
67.078	18.63
67.078	18.63
67.078	18.63
67.078	18.63
67.078	18.63
67.078	18.63
67.078	18.63
67.078	18.63
67.078	18.63
67.078	18.63
67.078	18.63
67.078	18.63
67.078	18.63
67.078	18.63
67.078	18.63
67.078	18.63
67.078	18.63
67.078	18.63
67.078	18.63
67.038	18.63
66.998	18.63
66.998	18.63
66.998	18.63
66.998	18.63
66.998	18.63
66.998	18.63
66.978	18.63
66.958	18.63
66.958	18.591
66.958	18.591
66.938	18.591
66.938	18.591
66.938	18.571
66.918	18.571
66.918	18.571
66.918	18.571
66.918	18.571
66.918	18.571
66.918	18.571
66.918	18.571
66.918	18.571
66.918	18.571
66.898	18.571
66.898	18.571
66.898	18.551
66.898	18.551
66.878	18.511
66.878	18.511
66.878	18.511
66.878	18.511
66.878	18.511
66.859	18.491
66.839	18.471
66.839	18.471
66.839	18.471
66.839	18.471
66.839	18.471
66.839	18.451
66.839	18.451
66.839	18.451
66.839	18.451
66.839	18.411
66.839	18.411
66.839	18.411
66.839	18.411
66.839	18.411
66.839	18.411
66.839	18.411
66.839	18.391
66.839	18.391
66.839	18.391
66.839	18.391
66.859	18.391
66.859	18.391
66.859	18.391
66.859	18.391
66.859	18.391
66.859	18.391
66.859	18.391
66.859	18.391
66.859	18.391
66.859	18.391
66.878	18.391
66.878	18.391
66.878	18.391
66.878	18.391
66.878	18.391
66.878	18.371
66.878	18.371
66.878	18.371
66.878	18.371
66.878	18.371
66.878	18.371
66.878	18.371
66.878	18.371
66.878	18.371
66.878	18.371
66.878	18.371
66.878	18.371
66.878	18.371
66.878	18.371
66.878	18.371
66.878	18.371
66.878	18.371
66.878	18.371
66.878	18.391
66.878	18.391
66.878	18.391
66.878	18.391
66.878	18.391
66.878	18.391
66.878	18.371
66.878	18.371
66.878	18.371
66.878	18.371
66.878	18.371
66.878	18.371
66.878	18.371
66.878	18.371
66.878	18.371
66.878	18.371
66.878	18.371
66.878	18.371
66.878	18.371
66.878	18.371
66.878	18.371
66.878	18.371
66.878	18.371
66.878	18.371
66.878	18.371
66.878	18.371
66.878	18.371
66.878	18.371
66.878	18.371
66.878	18.371
66.878	18.371
66.878	18.371
66.878	18.371
66.878	18.371
66.878	18.371
66.878	18.371
66.878	18.371
66.878	18.371
66.878	18.371
66.878	18.371
66.878	18.371
66.878	18.371
66.878	18.371
66.878	18.371
66.878	18.371
66.878	18.371
66.878	18.371
66.878	18.371
66.878	18.371
66.878	18.371
66.878	18.371
66.878	18.371
66.878	18.371
66.878	18.371
66.878	18.371
66.878	18.371
66.878	18.371
66.878	18.371
66.878	18.371
66.878	18.371
66.878	18.371
66.878	18.371
66.878	18.371
66.918	18.371
66.918	18.391
66.918	18.391
66.918	18.391
66.938	18.391
66.938	18.411
66.938	18.411
66.938	18.411
66.938	18.411
66.938	18.411
66.938	18.431
66.938	18.431
66.958	18.431
66.958	18.471
66.958	18.471
66.958	18.471
66.958	18.491
66.958	18.491
66.958	18.511
66.958	18.511
66.958	18.511
66.958	18.511
66.958	18.511
66.958	18.511
66.958	18.511
66.958	18.511
66.978	18.531
66.978	18.531
66.978	18.531
66.978	18.531
66.978	18.531
66.978	18.531
66.978	18.531
66.978	18.531
66.978	18.531
66.978	18.531
66.978	18.531
66.978	18.531
66.978	18.531
66.978	18.531
66.978	18.531
66.978	18.531
66.978	18.531
66.978	18.531
66.978	18.531
66.978	18.531
66.978	18.531
66.978	18.531
66.978	18.531
66.978	18.531
66.978	18.531
66.978	18.531
66.978	18.531
66.978	18.531
66.978	18.531
66.978	18.531
66.978	18.531
66.978	18.531
66.978	18.511
66.978	18.511
66.978	18.511
66.978	18.511
66.978	18.511
66.978	18.511
66.978	18.511
66.978	18.511
66.978	18.511
66.978	18.511
66.978	18.491
66.978	18.491
66.978	18.511
66.978	18.511
66.978	18.511
66.958	18.451
66.958	18.451
66.958	18.431
66.938	18.411
66.938	18.411
66.918	18.411
66.918	18.391
66.918	18.391
66.918	18.391
66.918	18.391
66.918	18.391
66.918	18.391
66.918	18.391
66.918	18.391
66.918	18.391
66.918	18.391
66.918	18.391
66.918	18.391
66.918	18.391
66.918	18.391
66.918	18.391
66.918	18.271
66.918	18.271
66.918	18.271
66.918	18.291
66.918	18.291
66.918	18.291
66.918	18.291
66.918	18.291
66.918	18.291
66.918	18.291
66.918	18.291
66.918	18.291
66.918	18.291
66.918	18.291
66.918	18.291
66.918	18.291
66.918	18.291
66.918	18.291
66.918	18.331
66.918	18.331
66.918	18.331
66.918	18.331
66.918	18.331
66.918	18.331
66.918	18.331
66.918	18.331
66.918	18.331
66.918	18.331
66.918	18.331
66.918	18.331
66.918	18.331
66.918	18.331
66.918	18.331
66.918	18.331
66.918	18.331
66.918	18.331
66.918	18.331
66.918	18.331
66.918	18.331
66.918	18.331
66.918	18.331
66.918	18.331
66.918	18.331
66.938	18.331
66.918	18.331
66.918	18.331
66.918	18.331
66.918	18.331
66.918	18.331
66.918	18.331
66.918	18.331
66.918	18.331
66.918	18.331
66.918	18.331
66.918	18.331
66.918	18.331
66.918	18.331
66.918	18.331
66.918	18.331
66.918	18.331
66.918	18.331
66.918	18.331
66.918	18.331
66.918	18.331
66.918	18.331
66.918	18.331
66.918	18.331
66.918	18.331
66.918	18.331
66.918	18.271
66.918	18.271
66.918	18.291
66.918	18.291
66.918	18.291
66.918	18.291
66.918	18.291
66.918	18.291
66.918	18.291
66.918	18.291
66.918	18.291
66.918	18.291
66.918	18.291
66.918	18.291
66.918	18.291
66.918	18.291
66.918	18.291
66.918	18.291
66.918	18.291
66.918	18.291
66.918	18.291
66.918	18.291
66.918	18.291
66.918	18.291
66.918	18.291
66.918	18.291
66.918	18.291
66.918	18.291
66.918	18.291
66.918	18.291
66.918	18.291
66.918	18.291
66.918	18.291
66.918	18.291
66.918	18.291
66.918	18.291
66.918	18.291
66.918	18.291
66.918	18.291
66.918	18.291
66.918	18.291
66.938	18.291
66.938	18.311
66.938	18.311
66.938	18.311
66.938	18.311
66.938	18.311
66.938	18.311
66.938	18.311
66.938	18.311
66.938	18.311
66.918	18.371
66.918	18.371
66.918	18.371
66.918	18.371
66.918	18.391
66.918	18.471
66.918	18.471
66.918	18.471
66.918	18.471
66.918	18.471
66.918	18.471
66.918	18.471
66.918	18.471
66.918	18.471
66.918	18.471
66.918	18.471
66.918	18.471
66.918	18.471
66.918	18.471
66.918	18.471
66.918	18.471
66.918	18.471
66.918	18.471
66.918	18.471
66.918	18.471
66.918	18.471
66.918	18.471
66.918	18.471
66.918	18.471
66.918	18.471
66.918	18.471
66.918	18.471
66.918	18.471
66.918	18.471
66.918	18.471
66.918	18.471
66.918	18.471
66.918	18.471
66.918	18.471
66.918	18.471
66.918	18.471
66.918	18.471
66.918	18.471
66.918	18.471
66.918	18.471
66.918	18.471
66.918	18.471
66.918	18.471
66.918	18.471
66.918	18.471
66.918	18.471
66.918	18.471
66.918	18.471
66.918	18.471
66.918	18.471
66.918	18.451
66.918	18.451
66.918	18.451
66.918	18.451
66.918	18.451
66.918	18.431
66.918	18.431
66.918	18.431
66.918	18.431
66.918	18.431
66.918	18.431
66.918	18.431
66.918	18.431
66.918	18.431
66.918	18.431
66.918	18.431
66.918	18.431
66.918	18.431
66.918	18.431
66.918	18.431
66.918	18.431
66.918	18.431
66.918	18.431
66.918	18.431
66.918	18.431
66.918	18.431
66.918	18.431
66.918	18.431
66.918	18.431
66.918	18.431
66.918	18.431
66.918	18.431
66.918	18.431
66.918	18.431
66.918	18.431
66.918	18.431
66.918	18.431
66.918	18.431
66.918	18.431
66.918	18.431
66.918	18.431
66.918	18.431
66.918	18.431
66.918	18.431
66.918	18.431
66.918	18.431
66.918	18.431
66.918	18.431
66.918	18.431
66.918	18.431
66.918	18.431
66.918	18.431
66.918	18.431
66.918	18.431
66.918	18.431
66.918	18.431
66.918	18.431
66.918	18.431
66.918	18.431
66.918	18.431
66.918	18.431
66.918	18.431
66.918	18.431
66.918	18.431
66.918	18.431
66.918	18.431
66.918	18.431
66.918	18.431
66.918	18.431
66.918	18.431
66.918	18.431
66.898	18.431
66.898	18.431
66.898	18.431
66.898	18.451
66.898	18.451
66.898	18.451
66.898	18.451
66.898	18.451
66.898	18.451
66.898	18.451
66.898	18.451
66.898	18.451
66.898	18.451
66.898	18.451
66.898	18.451
66.898	18.451
66.898	18.451
66.898	18.451
66.898	18.451
66.898	18.451
66.898	18.451
66.898	18.451
66.898	18.451
66.859	18.451
66.859	18.451
66.859	18.451
66.859	18.451
66.859	18.451
66.859	18.451
66.859	18.451
66.859	18.451
66.859	18.451
66.859	18.451
66.859	18.451
66.859	18.351
66.859	18.351
66.859	18.351
66.859	18.351
66.859	18.351
66.859	18.371
66.859	18.371
66.859	18.371
66.859	18.391
66.859	18.391
66.859	18.391
66.859	18.411
66.859	18.411
66.859	18.411
66.859	18.411
66.859	18.411
66.859	18.411
66.859	18.411
66.859	18.411
66.859	18.411
66.859	18.411
66.859	18.411
66.839	18.411
66.839	18.411
66.839	18.411
66.839	18.411
66.839	18.411
66.839	18.411
66.839	18.411
66.839	18.431
66.839	18.431
66.839	18.431
66.839	18.431
66.839	18.431
66.839	18.431
66.839	18.431
66.839	18.431
66.859	18.431
66.839	18.471
66.839	18.471
66.839	18.471
66.839	18.451
66.839	18.451
66.819	18.451
66.799	18.491
66.799	18.491
66.779	18.491
66.779	18.491
66.779	18.511
66.719	18.511
66.719	18.511
66.719	18.511
66.719	18.511
66.719	18.511
66.719	18.511
66.719	18.511
66.719	18.511
66.719	18.511
66.719	18.511
66.679	18.511
66.679	18.511
66.699	18.531
66.699	18.531
66.699	18.531
66.699	18.531
66.699	18.531
66.699	18.531
66.759	18.491
66.759	18.531
66.759	18.531
66.739	18.531
66.739	18.531
66.739	18.531
66.739	18.531
66.739	18.531
66.739	18.531
66.739	18.531
66.679	18.591
66.679	18.591
66.679	18.591
66.719	18.491
66.719	18.491
66.719	18.491
66.739	18.531
66.739	18.551
66.739	18.551
66.739	18.551
66.759	18.491
66.659	18.551
66.659	18.551
66.659	18.551
66.659	18.551
66.659	18.551
66.659	18.551
66.659	18.551
66.659	18.551
66.659	18.551
66.659	18.551
66.659	18.551
66.659	18.551
66.659	18.551
66.659	18.551
66.659	18.551
66.659	18.551
66.659	18.551
66.659	18.551
66.659	18.551
66.659	18.551
66.659	18.551
66.679	18.551
66.679	18.551
66.699	18.551
66.699	18.551
66.719	18.551
66.719	18.551
66.719	18.551
66.719	18.551
66.719	18.551
66.739	18.531
66.739	18.531
66.739	18.531
66.739	18.531
66.739	18.531
66.739	18.531
66.739	18.531
66.759	18.531
66.759	18.531
66.779	18.531
66.799	18.511
66.799	18.511
66.799	18.511
66.799	18.511
66.799	18.491
66.819	18.491
66.819	18.491
66.819	18.491
66.819	18.471
66.819	18.471
66.819	18.471
66.819	18.471
66.819	18.451
66.819	18.451
66.839	18.451
66.839	18.451
66.839	18.451
66.859	18.431
66.878	18.411
66.878	18.411
66.878	18.411
66.898	18.411
66.898	18.411
66.898	18.411
66.898	18.411
66.898	18.411
66.898	18.411
66.898	18.411
66.898	18.411
66.898	18.411
66.898	18.411
66.898	18.411
66.898	18.411
66.898	18.411
66.898	18.411
66.898	18.411
66.898	18.411
66.898	18.411
66.898	18.411
66.898	18.411
66.898	18.411
66.898	18.411
66.898	18.411
66.898	18.411
66.898	18.411
66.898	18.411
66.898	18.411
66.898	18.411
66.898	18.411
66.898	18.411
66.898	18.411
66.898	18.411
66.898	18.411
66.898	18.411
66.898	18.411
66.878	18.411
66.878	18.411
66.878	18.411
66.878	18.411
66.878	18.411
66.878	18.411
66.878	18.411
66.878	18.411
66.878	18.411
66.878	18.411
66.878	18.411
66.878	18.411
66.878	18.411
66.878	18.411
66.878	18.411
66.878	18.411
66.878	18.411
66.878	18.411
66.878	18.411
66.878	18.411
66.878	18.391
66.878	18.391
66.898	18.391
66.898	18.391
66.898	18.391
66.898	18.391
66.898	18.391
66.898	18.391
66.898	18.391
66.898	18.391
66.898	18.391
66.878	18.391
66.878	18.391
66.878	18.391
66.878	18.391
66.878	18.391
66.878	18.391
66.878	18.391
66.878	18.391
66.878	18.391
66.859	18.391
66.898	18.391
66.898	18.391
66.898	18.471
66.898	18.471
66.898	18.471
66.898	18.471
66.898	18.451
66.898	18.451
66.898	18.451
66.898	18.451
66.898	18.451
66.898	18.431
66.898	18.431
66.898	18.431
66.898	18.431
66.898	18.431
66.898	18.431
66.898	18.431
66.898	18.431
66.898	18.431
66.898	18.411
66.898	18.411
66.898	18.411
66.898	18.411
66.898	18.411
66.898	18.411
66.898	18.411
66.898	18.411
66.898	18.411
66.898	18.411
66.898	18.411
66.898	18.411
66.898	18.411
66.898	18.431
66.898	18.431
66.898	18.431
66.898	18.431
66.898	18.431
66.898	18.431
66.898	18.431
66.898	18.431
66.898	18.431
66.898	18.431
66.898	18.431
66.898	18.431
66.898	18.431
66.898	18.431
66.898	18.431
66.898	18.431
66.898	18.431
66.898	18.431
66.898	18.431
66.898	18.431
66.898	18.431
66.898	18.431
66.898	18.431
66.898	18.431
66.898	18.431
66.898	18.431
66.898	18.431
66.898	18.431
66.898	18.431
66.898	18.431
66.898	18.431
66.898	18.431
66.898	18.431
66.898	18.431
66.898	18.431
66.898	18.431
66.898	18.431
66.898	18.431
66.898	18.431
66.898	18.431
66.898	18.431
66.898	18.431
66.898	18.431
66.898	18.431
66.898	18.431
66.898	18.431
66.898	18.431
66.898	18.431
66.898	18.431
66.898	18.431
66.898	18.431
66.898	18.431
66.898	18.431
66.898	18.431
66.898	18.431
66.898	18.431
66.898	18.431
66.898	18.431
66.898	18.431
66.898	18.431
66.898	18.431
66.898	18.431
66.898	18.431
66.898	18.431
66.898	18.431
66.898	18.431
66.878	18.431
66.878	18.431
66.878	18.431
66.878	18.431
66.878	18.431
66.878	18.431
66.878	18.431
66.878	18.431
66.878	18.431
66.878	18.431
66.878	18.431
66.878	18.431
66.878	18.431
66.878	18.431
66.878	18.431
66.878	18.431
66.878	18.451
66.878	18.451
66.878	18.451
66.878	18.471
66.878	18.471
66.878	18.491
66.878	18.491
66.878	18.491
66.878	18.511
66.878	18.511
66.878	18.511
66.878	18.511
66.878	18.531
66.878	18.551
66.878	18.571
66.878	18.591
66.878	18.611
66.878	18.611
66.878	18.611
66.878	18.63
66.878	18.63
66.878	18.67
66.859	18.67
66.859	18.69
66.859	18.69
66.839	18.71
66.839	18.71
66.819	18.71
66.819	18.73
66.819	18.75
66.819	18.75
66.799	18.75
66.799	18.77
66.779	18.77
66.779	18.79
66.739	18.79
66.739	18.81
66.719	18.83
66.719	18.83
66.719	18.83
66.679	18.85
66.659	18.85
66.659	18.85
66.639	18.85
66.619	18.87
66.619	18.89
66.599	18.91
66.599	18.91
66.599	18.91
66.559	18.93
66.539	18.93
66.519	18.93
66.519	18.95
66.479	18.97
66.479	18.97
66.46	18.97
66.44	18.99
66.42	19.01
66.4	19.01
66.4	19.029
66.36	19.049
66.36	19.069
66.34	19.069
66.34	19.089
66.32	19.089
66.28	19.129
66.28	19.129
66.26	19.149
66.24	19.169
66.22	19.169
66.2	19.169
66.18	19.189
66.16	19.189
66.14	19.209
66.12	19.209
66.081	19.209
66.041	19.209
66.021	19.229
66.021	19.229
66.001	19.229
65.981	19.229
65.941	19.229
65.901	19.229
65.881	19.229
65.861	19.229
65.841	19.229
65.821	19.229
65.781	19.229
65.781	19.229
65.761	19.249
65.761	19.249
65.721	19.229
65.702	19.229
65.682	19.229
65.642	19.209
65.622	19.209
65.602	19.209
65.602	19.209
65.622	19.209
65.582	19.209
65.582	19.209
65.542	19.189
65.542	19.189
65.542	19.189
65.522	19.169
65.502	19.149
65.462	19.149
65.442	19.149
65.422	19.149
65.402	19.129
65.382	19.129
65.362	19.129
65.342	19.129
65.303	19.029
65.303	19.029
65.303	19.069
65.303	19.089
65.283	19.069
65.263	19.069
65.223	19.069
65.223	19.069
65.203	19.069
65.203	19.069
65.163	19.069
65.143	19.069
65.143	19.069
65.143	19.069
65.083	19.089
65.083	19.089
65.083	19.109
65.083	19.129
64.983	19.129
64.983	19.129
64.944	19.129
64.944	19.129
64.924	19.129
64.924	19.129
64.904	19.129
64.904	19.129
64.884	19.109
64.864	19.109
64.864	19.109
64.824	19.109
64.804	19.109
64.804	19.109
64.784	19.089
64.784	19.089
64.784	19.089
64.784	19.089
64.784	19.089
64.784	19.089
64.744	19.069
64.744	19.069
64.724	19.049
64.704	19.049
64.684	19.049
64.684	19.049
64.664	19.029
64.624	19.029
64.624	19.01
64.584	19.01
64.505	19.01
64.505	19.01
64.485	18.99
64.485	18.99
64.465	18.99
64.465	18.97
64.465	18.97
64.465	18.97
64.465	18.95
64.465	18.95
64.465	18.93
64.425	18.93
64.425	18.93
64.425	18.93
64.425	18.93
64.425	18.93
64.405	18.91
64.405	18.91
64.385	18.91
64.385	18.91
64.365	18.89
64.365	18.89
64.345	18.89
64.345	18.89
64.345	18.89
64.345	18.89
64.325	18.89
64.325	18.87
64.305	18.77
64.305	18.77
64.305	18.77
64.285	18.77
64.285	18.77
64.265	18.77
64.265	18.77
64.265	18.77
64.245	18.77
64.245	18.77
64.225	18.77
64.205	18.77
64.205	18.77
64.205	18.77
64.186	18.77
64.186	18.77
64.186	18.77
64.166	18.77
64.146	18.77
64.146	18.77
64.106	18.75
64.106	18.75
64.106	18.75
64.086	18.75
64.086	18.73
64.086	18.73
64.066	18.71
64.066	18.71
64.046	18.69
64.046	18.69
64.046	18.69
64.026	18.67
64.006	18.65
64.006	18.65
64.006	18.65
64.006	18.65
63.986	18.63
63.986	18.63
63.966	18.611
63.946	18.611
63.946	18.611
63.946	18.591
63.946	18.591
63.946	18.571
63.926	18.551
63.926	18.551
63.926	18.551
63.926	18.551
63.906	18.551
63.886	18.511
63.866	18.511
63.846	18.511
63.826	18.511
63.807	18.511
63.787	18.491
63.767	18.491
63.767	18.471
63.767	18.471
63.747	18.451
63.727	18.431
63.707	18.431
63.687	18.431
63.687	18.431
63.687	18.411
63.667	18.411
63.667	18.411
63.667	18.411
63.667	18.411
63.627	18.411
63.627	18.411
63.587	18.371
63.567	18.391
63.567	18.371
63.567	18.371
63.547	18.351
63.527	18.351
63.527	18.351
63.507	18.351
63.487	18.351
63.487	18.351
63.447	18.331
63.447	18.331
63.428	18.331
63.428	18.311
63.428	18.291
63.408	18.291
63.408	18.291
63.388	18.291
63.368	18.291
63.368	18.291
63.348	18.291
63.348	18.271
63.348	18.251
63.348	18.251
63.328	18.251
63.288	18.251
63.288	18.232
63.288	18.232
63.268	18.212
63.268	18.212
63.248	18.291
63.248	18.291
63.248	18.291
63.248	18.291
63.248	18.331
63.248	18.331
63.208	18.371
63.208	18.371
63.208	18.371
63.208	18.371
63.208	18.371
63.208	18.371
63.208	18.371
63.208	18.351
63.208	18.351
63.208	18.351
63.228	18.351
63.228	18.351
63.228	18.351
63.208	18.331
63.208	18.331
63.208	18.331
63.208	18.331
63.208	18.331
63.208	18.331
63.208	18.331
63.188	18.311
63.228	18.371
63.188	18.351
63.188	18.351
63.188	18.311
63.188	18.311
63.188	18.291
63.168	18.271
63.168	18.271
63.168	18.251
63.168	18.212
63.168	18.212
63.168	18.192
63.168	18.192
63.168	18.172
63.168	18.172
63.148	18.152
63.128	18.152
63.128	18.152
63.128	18.152
63.108	18.152
63.108	18.132
63.088	18.112
63.088	18.112
63.088	18.092
63.088	18.092
63.088	18.092
63.088	18.092
63.068	18.092
63.029	18.072
63.009	18.052
62.989	18.032
62.989	18.032
62.989	18.032
62.989	18.032
62.989	18.012
62.989	18.012
62.989	18.012
62.989	18.012
62.989	18.012
62.989	17.992
62.969	17.992
62.949	17.972
62.949	17.972
62.949	17.972
62.949	17.952
62.949	17.952
62.929	17.932
62.909	17.932
62.889	17.912
62.869	17.912
62.869	17.912
62.869	17.912
62.829	17.912
62.829	17.912
62.829	17.912
62.809	17.892
62.789	17.892
62.769	17.892
62.769	17.892
62.749	17.892
62.749	17.892
62.729	17.892
62.729	17.892
62.689	17.853
62.669	17.872
62.65	17.872
62.65	17.872
62.65	17.872
62.65	17.872
62.65	17.872
62.65	17.872
62.65	17.872
62.65	17.872
62.61	17.853
62.61	17.853
62.61	17.853
62.59	17.853
62.59	17.853
62.53	17.833
62.49	17.833
62.47	17.833
62.47	17.833
62.47	17.833
62.45	17.833
62.45	17.853
62.47	17.853
62.47	17.853
62.45	17.853
62.47	17.853
62.45	17.853
62.45	17.853
62.45	17.853
62.45	17.853
62.45	17.853
62.43	17.872
62.43	17.872
62.43	17.872
62.41	17.892
62.41	17.892
62.35	17.892
62.35	17.892
62.33	17.912
62.33	17.912
62.33	17.912
62.33	17.912
62.33	17.912
62.33	17.912
62.33	17.912
62.33	17.912
62.33	17.912
62.33	17.912
62.33	17.912
62.33	17.912
62.31	17.912
62.31	17.912
62.31	17.912
62.31	17.912
62.31	17.912
62.31	17.892
62.29	17.892
62.271	17.892
62.251	17.892
62.251	17.892
62.231	17.892
62.211	17.892
62.191	17.892
62.191	17.892
62.191	17.892
62.191	17.892
62.191	17.892
62.171	17.892
62.171	17.892
62.171	17.892
62.151	17.892
62.151	17.892
62.151	17.892
62.131	17.892
62.111	17.892
62.111	17.892
62.091	17.892
62.091	17.892
62.071	17.892
62.051	17.892
62.051	17.892
62.031	17.892
61.991	17.892
61.991	17.892
61.991	17.892
61.971	17.892
61.971	17.892
61.951	17.892
61.951	17.892
61.892	17.892
61.872	17.892
61.852	17.892
61.832	17.892
61.832	17.892
61.792	17.892
61.792	17.892
61.772	17.892
61.752	17.892
61.752	17.892
61.732	17.892
61.712	17.892
61.712	17.892
61.692	17.892
61.652	17.892
61.632	17.892
61.612	17.892
61.572	17.892
61.572	17.892
61.572	17.892
61.552	17.892
61.552	17.892
61.532	17.892
61.493	17.892
61.473	17.892
61.453	17.892
61.433	17.892
61.413	17.892
61.393	17.892
61.353	17.892
61.353	17.892
61.333	17.892
61.333	17.892
61.293	17.892
61.293	17.892
61.273	17.892
61.253	17.912
61.213	17.912
61.213	17.912
61.193	17.932
61.173	17.932
61.153	17.952
61.153	17.952
61.134	17.952
61.114	17.972
61.114	18.052
61.094	18.052
61.094	18.052
61.054	18.052
61.054	18.052
61.034	18.052
60.994	18.052
60.994	18.052
60.954	18.052
60.954	18.052
60.954	18.052
60.934	18.052
60.914	18.052
60.914	18.052
60.894	18.052
60.874	18.052
60.834	18.092
60.834	18.092
60.834	18.092
60.814	18.112
60.774	18.132
60.774	18.132
60.755	18.132
60.755	18.132
60.735	18.152
60.735	18.152
60.715	18.172
60.695	18.192
60.675	18.232
60.655	18.232
60.655	18.232
60.635	18.271
60.595	18.311
60.595	18.311
60.575	18.331
60.575	18.331
60.555	18.351
60.535	18.351
60.535	18.351
60.515	18.371
60.495	18.391
60.475	18.391
60.455	18.391
60.455	18.391
60.415	18.411
60.415	18.411
60.395	18.431
60.395	18.431
60.356	18.451
60.336	18.451
60.336	18.471
60.316	18.471
60.296	18.471
60.296	18.471
60.276	18.471
60.276	18.491
60.236	18.511
60.236	18.511
60.216	18.531
60.196	18.531
60.176	18.531
60.156	18.551
60.156	18.551
60.136	18.571
60.116	18.591
60.096	18.591
60.076	18.591
60.076	18.591
60.076	18.591
60.076	18.591
60.056	18.611
60.076	18.591
60.056	18.63
60.056	18.611
60.056	18.611
60.056	18.611
60.056	18.611
60.056	18.611
60.056	18.611
60.056	18.611
60.056	18.63
60.056	18.63
60.056	18.63
60.056	18.63
60.056	18.63
60.056	18.611
60.056	18.591
60.056	18.591
60.056	18.591
60.056	18.591
60.056	18.591
60.056	18.591
60.056	18.591
60.056	18.591
60.056	18.591
60.056	18.591
60.056	18.591
60.056	18.591
60.056	18.591
60.056	18.591
60.056	18.591
60.056	18.591
60.056	18.591
60.056	18.591
60.056	18.591
60.056	18.591
60.056	18.591
60.056	18.591
60.056	18.591
60.056	18.591
60.076	18.591
60.076	18.591
60.056	18.611
60.056	18.611
60.056	18.571
60.056	18.571
60.096	18.591
60.096	18.591
60.096	18.591
60.096	18.591
60.096	18.591
60.096	18.591
60.096	18.591
60.096	18.591
60.096	18.591
60.096	18.591
60.096	18.591
60.096	18.591
60.096	18.611
60.096	18.611
60.116	18.611
60.116	18.611
60.116	18.611
60.136	18.611
60.136	18.611
60.156	18.611
60.176	18.611
60.176	18.611
60.196	18.611
60.216	18.65
60.216	18.67
60.216	18.67
60.216	18.67
60.236	18.67
60.236	18.67
60.236	18.67
60.276	18.67
60.276	18.67
60.296	18.71
60.296	18.71
60.296	18.71
60.296	18.71
60.316	18.75
60.316	18.75
60.316	18.75
60.316	18.75
60.316	18.75
60.316	18.75
60.316	18.75
60.316	18.75
60.316	18.75
60.316	18.75
60.316	18.75
60.316	18.75
60.316	18.79
60.316	18.79
60.316	18.79
60.316	18.79
60.316	18.79
60.316	18.79
60.316	18.81
60.316	18.85
60.316	18.85
60.316	18.85
60.316	18.85
60.316	18.85
60.316	18.85
60.316	18.85
60.316	18.85
60.316	18.85
60.316	18.87
60.316	18.87
60.316	18.87
60.316	18.87
60.316	18.87
60.316	18.87
60.316	18.87
60.316	18.87
60.316	18.87
60.316	18.87
60.316	18.87
60.316	18.87
60.316	18.87
60.316	18.87
60.316	18.87
60.316	18.87
60.316	18.87
60.316	18.87
60.316	18.87
60.316	18.87
60.316	18.87
60.316	18.87
60.316	18.87
60.316	18.87
60.316	18.87
60.316	18.87
60.316	18.87
60.316	18.87
60.316	18.87
60.316	18.87
60.316	18.87
60.316	18.87
60.316	18.87
60.316	18.87
60.296	18.87
60.296	18.87
60.296	18.87
60.296	18.87
60.296	18.87
60.296	18.85
60.296	18.83
60.276	18.83
60.276	18.83
60.276	18.83
60.276	18.83
60.276	18.83
60.276	18.83
60.276	18.81
60.276	18.79
60.236	18.79
60.236	18.79
60.236	18.79
60.236	18.77
60.236	18.75
60.216	18.75
60.196	18.73
60.176	18.69
60.176	18.69
60.156	18.69
60.156	18.67
60.136	18.67
60.136	18.65
60.116	18.63
60.096	18.63
60.076	18.591
60.076	18.591
60.076	18.591
60.076	18.591
60.076	18.591
60.076	18.591
60.076	18.591
60.076	18.591
60.076	18.591
60.076	18.591
60.076	18.591
60.076	18.591
60.076	18.591
60.076	18.591
60.076	18.591
60.076	18.591
60.076	18.591
60.076	18.591
60.076	18.591
60.076	18.591
60.076	18.591
60.076	18.591
60.076	18.591
60.076	18.591
60.076	18.591
60.076	18.591
60.076	18.591
60.076	18.591
60.076	18.591
60.076	18.591
60.076	18.591
60.056	18.571
60.056	18.571
60.036	18.591
60.036	18.591
60.036	18.591
60.036	18.591
60.036	18.591
60.036	18.591
60.036	18.591
60.036	18.591
60.036	18.591
60.036	18.591
60.036	18.591
60.036	18.591
60.036	18.591
60.036	18.591
60.036	18.591
60.036	18.591
60.036	18.591
60.036	18.591
60.036	18.591
60.056	18.591
60.056	18.591
60.056	18.591
60.076	18.591
60.076	18.591
60.076	18.591
60.076	18.591
60.076	18.591
60.096	18.571
60.096	18.67
60.096	18.69
60.096	18.71
60.096	18.71
60.096	18.71
60.116	18.73
60.136	18.73
60.156	18.75
60.156	18.75
60.156	18.75
60.156	18.75
60.156	18.75
60.176	18.77
60.176	18.77
60.176	18.77
60.176	18.77
60.176	18.77
60.176	18.77
60.176	18.77
60.196	18.77
60.196	18.77
60.196	18.77
60.196	18.77
60.216	18.77
60.216	18.77
60.236	18.77
60.236	18.77
60.236	18.83
60.236	18.83
60.256	18.83
60.256	18.83
60.256	18.83
60.276	18.83
60.296	18.85
60.296	18.85
60.316	18.87
60.336	18.89
60.336	18.93
60.336	18.93
60.376	18.97
60.376	18.97
60.376	18.99
60.395	19.029
60.395	19.049
60.395	19.049
60.395	19.069
60.415	19.069
60.415	19.069
60.415	19.089
60.415	19.089
60.435	19.109
60.435	19.169
60.435	19.169
60.435	19.189
60.435	19.209
60.435	19.249
60.435	19.269
60.435	19.289
60.435	19.289
60.435	19.289
60.435	19.309
60.435	19.309
60.435	19.309
60.455	19.329
60.455	19.329
60.475	19.369
60.475	19.369
60.475	19.389
60.475	19.389
60.475	19.408
60.475	19.448
60.475	19.468
60.475	19.468
60.475	19.468
60.475	19.468
60.475	19.468
60.475	19.468
60.475	19.488
60.475	19.488
60.475	19.488
60.475	19.488
60.475	19.488
60.475	19.488
60.475	19.488
60.475	19.488
60.475	19.508
60.475	19.548
60.475	19.568
60.475	19.568
60.475	19.568
60.475	19.568
60.475	19.568
60.475	19.588
60.475	19.588
60.475	19.588
60.475	19.588
60.475	19.588
60.475	19.588
60.475	19.588
60.475	19.588
60.475	19.588
60.475	19.608
60.475	19.608
60.475	19.608
60.475	19.608
60.475	19.608
60.475	19.608
60.475	19.608
60.475	19.608
60.475	19.628
60.495	19.648
60.495	19.668
60.495	19.668
60.495	19.708
60.495	19.708
60.495	19.708
60.495	19.708
60.495	19.708
60.495	19.708
60.495	19.708
60.495	19.708
60.495	19.708
60.495	19.708
60.495	19.708
60.495	19.708
60.495	19.708
60.495	19.708
60.495	19.708
60.495	19.708
60.495	19.708
60.495	19.708
60.495	19.708
60.495	19.708
60.495	19.688
60.495	19.648
60.495	19.648
60.495	19.648
60.495	19.648
60.495	19.648
60.495	19.648
60.495	19.648
60.495	19.648
60.495	19.648
60.495	19.648
60.495	19.648
60.495	19.648
60.495	19.648
[truncated: 3,998 more rows]
