# Supplementary material for: Ant collective cognition allows for efficient navigation through disordered environments
Source: eLife. 2020 May 12;9:e55195. doi: 10.7554/eLife.55195 (PMC7332297; doi:10.7554/eLife.55195)
Supplement: Source data 2. — Format is X,Y coordinates as a function of time. Time interval between samples is 0.04 s, except for videos 1440005 and 1440011, where the time interval is 0.02 s. [file elife-55195-data2.zip › 1350001_300_load_trajectory.txt]

68.935	20.433
68.954	20.453
68.954	20.433
68.915	20.414
68.915	20.414
68.915	20.414
68.915	20.414
68.876	20.414
68.876	20.414
68.857	20.414
68.857	20.414
68.857	20.414
68.838	20.414
68.818	20.414
68.799	20.433
68.799	20.414
68.799	20.414
68.799	20.414
68.779	20.414
68.779	20.414
68.779	20.433
68.779	20.433
68.76	20.433
68.721	20.414
68.702	20.414
68.682	20.395
68.643	20.395
68.604	20.336
68.604	20.336
68.566	20.317
68.527	20.317
68.527	20.297
68.507	20.278
68.488	20.259
68.468	20.259
68.449	20.259
68.43	20.239
68.391	20.239
68.391	20.239
68.313	20.22
68.313	20.22
68.294	20.181
68.274	20.181
68.255	20.181
68.235	20.181
68.216	20.181
68.235	20.181
68.216	20.123
68.196	20.103
68.177	20.084
68.138	20.084
68.08	20.025
68.08	20.025
68.022	19.987
67.983	19.948
67.963	19.948
67.963	19.948
67.924	19.948
67.886	19.948
67.827	19.909
67.788	19.889
67.711	19.851
67.691	19.851
67.652	19.831
67.652	19.831
67.614	19.812
67.575	19.812
67.555	19.812
67.536	19.812
67.497	19.812
67.458	19.792
67.4	19.773
67.38	19.773
67.361	19.753
67.342	19.734
67.342	19.715
67.342	19.715
67.303	19.656
67.264	19.656
67.186	19.637
67.167	19.598
67.167	19.579
67.147	19.579
67.128	19.559
67.108	19.54
67.108	19.52
67.07	19.481
67.05	19.443
67.05	19.443
67.011	19.423
66.972	19.403
66.953	19.403
66.934	19.384
66.914	19.364
66.914	19.345
66.895	19.306
66.875	19.306
66.836	19.287
66.798	19.248
66.739	19.209
66.739	19.209
66.739	19.209
66.681	19.151
66.681	19.151
66.662	19.151
66.662	19.131
66.623	19.112
66.642	19.112
66.623	19.073
66.603	19.034
66.564	19.015
66.506	18.976
66.506	18.976
66.467	18.937
66.428	18.917
66.409	18.898
66.39	18.898
66.331	18.859
66.273	18.801
66.273	18.801
66.254	18.801
66.215	18.801
66.176	18.801
66.079	18.743
66.079	18.743
66.059	18.743
66.04	18.723
65.982	18.704
65.962	18.684
65.923	18.665
65.923	18.684
65.884	18.665
65.865	18.665
65.826	18.665
65.787	18.645
65.729	18.645
65.729	18.645
65.69	18.645
65.671	18.626
65.632	18.626
65.593	18.587
65.574	18.587
65.554	18.568
65.535	18.529
65.496	18.529
65.457	18.529
65.418	18.529
65.399	18.509
65.399	18.509
65.399	18.529
65.379	18.529
65.36	18.509
65.34	18.49
65.34	18.49
65.321	18.471
65.321	18.471
65.302	18.451
65.263	18.432
65.263	18.432
65.243	18.432
65.243	18.432
65.224	18.373
65.204	18.373
65.204	18.373
65.204	18.373
65.166	18.354
65.127	18.335
65.127	18.315
65.088	18.257
65.088	18.257
65.088	18.276
65.049	18.237
65.049	18.237
65.01	18.218
65.03	18.218
65.01	18.218
64.991	18.218
64.991	18.218
64.971	18.218
64.971	18.218
64.932	18.218
64.913	18.218
64.913	18.218
64.913	18.218
64.913	18.218
64.913	18.218
64.913	18.218
64.932	18.218
64.932	18.218
64.932	18.218
64.913	18.218
64.913	18.218
64.913	18.218
64.932	18.218
64.932	18.218
64.932	18.218
64.932	18.218
64.932	18.218
64.932	18.218
64.932	18.218
64.932	18.218
64.932	18.218
64.932	18.218
64.932	18.218
64.932	18.218
64.932	18.218
64.932	18.218
64.932	18.218
64.932	18.218
64.932	18.218
64.932	18.218
64.932	18.218
64.932	18.218
64.932	18.218
64.932	18.218
64.913	18.218
64.913	18.218
64.913	18.218
64.913	18.218
64.913	18.237
64.913	18.237
64.913	18.257
64.913	18.257
64.913	18.257
64.913	18.257
64.913	18.257
64.913	18.257
64.913	18.257
64.913	18.257
64.913	18.257
64.913	18.257
64.913	18.257
64.913	18.257
64.913	18.257
64.913	18.257
64.913	18.276
64.913	18.276
64.932	18.276
64.932	18.276
64.932	18.276
64.932	18.276
64.932	18.276
64.932	18.276
64.913	18.276
64.913	18.276
64.932	18.276
64.932	18.276
64.932	18.276
64.932	18.276
64.932	18.276
64.932	18.296
64.932	18.296
64.932	18.296
64.932	18.296
64.932	18.296
64.932	18.296
64.932	18.296
64.932	18.296
64.932	18.296
64.932	18.296
64.932	18.296
64.932	18.296
64.932	18.296
64.932	18.296
64.932	18.296
64.932	18.296
64.932	18.296
64.932	18.296
64.932	18.296
64.932	18.296
64.932	18.296
64.932	18.296
64.932	18.296
64.932	18.296
64.932	18.296
64.932	18.296
64.932	18.296
64.932	18.296
64.932	18.296
64.932	18.296
64.932	18.296
64.932	18.296
64.952	18.296
64.952	18.296
64.971	18.296
64.991	18.296
64.991	18.296
64.991	18.296
64.991	18.296
64.991	18.296
65.03	18.296
65.049	18.296
65.049	18.296
65.049	18.296
65.049	18.296
65.068	18.296
65.088	18.315
65.107	18.344
65.107	18.335
65.107	18.354
65.107	18.354
65.127	18.354
65.146	18.393
65.166	18.393
65.166	18.393
65.185	18.393
65.204	18.393
65.204	18.412
65.204	18.412
65.204	18.432
65.243	18.432
65.243	18.451
65.243	18.451
65.263	18.451
65.263	18.451
65.282	18.471
65.282	18.471
65.302	18.471
65.302	18.471
65.302	18.471
65.302	18.471
65.321	18.471
65.321	18.471
65.321	18.471
65.34	18.49
65.34	18.509
65.36	18.529
65.36	18.548
65.36	18.548
65.36	18.568
65.36	18.587
65.36	18.587
65.379	18.607
65.379	18.607
65.418	18.626
65.418	18.626
65.418	18.645
65.418	18.645
65.438	18.645
65.457	18.704
65.457	18.704
65.457	18.723
65.457	18.723
65.476	18.743
65.476	18.743
65.476	18.801
65.476	18.82
65.476	18.82
65.476	18.84
65.496	18.84
65.515	18.859
65.535	18.898
65.535	18.898
65.554	18.898
65.554	18.917
65.574	18.937
65.574	18.937
65.593	18.956
65.593	18.976
65.612	18.976
65.632	18.995
65.632	19.015
65.612	19.015
65.593	19.034
65.593	19.034
65.554	19.073
65.515	19.073
65.515	19.073
65.515	19.092
65.515	19.092
65.535	19.092
65.515	19.112
65.515	19.112
65.515	19.112
65.535	19.131
65.554	19.151
65.554	19.151
65.554	19.151
65.574	19.209
65.574	19.228
65.593	19.267
65.593	19.287
65.593	19.325
65.593	19.345
65.593	19.364
65.574	19.384
65.574	19.403
65.574	19.462
65.574	19.462
65.554	19.481
65.535	19.481
65.515	19.501
65.515	19.501
65.496	19.501
65.496	19.52
65.496	19.52
65.496	19.52
65.515	19.52
65.496	19.52
65.496	19.559
65.496	19.559
65.476	19.579
65.476	19.617
65.457	19.656
65.457	19.656
65.457	19.656
65.438	19.676
65.438	19.695
65.438	19.715
65.438	19.734
65.438	19.753
65.438	19.812
65.438	19.812
65.399	19.831
65.399	19.851
65.399	19.889
65.399	19.889
65.438	19.928
65.438	19.948
65.438	19.967
65.457	19.987
65.457	19.987
65.457	20.006
65.438	20.045
65.438	20.045
65.438	20.064
65.418	20.064
65.418	20.084
65.399	20.084
65.399	20.103
65.399	20.142
65.399	20.142
65.399	20.161
65.399	20.2
65.418	20.22
65.399	20.22
65.399	20.22
65.418	20.239
65.418	20.259
65.418	20.259
65.399	20.278
65.399	20.297
65.418	20.297
65.418	20.336
65.418	20.356
65.418	20.375
65.418	20.375
65.399	20.433
65.399	20.433
65.399	20.433
65.399	20.453
65.399	20.472
65.418	20.472
65.399	20.511
65.399	20.531
65.379	20.55
65.399	20.55
65.399	20.569
65.379	20.569
65.379	20.589
65.379	20.589
65.36	20.589
65.36	20.608
65.34	20.608
65.34	20.608
65.321	20.628
65.302	20.628
65.302	20.628
65.282	20.647
65.263	20.647
65.263	20.667
65.243	20.686
65.243	20.686
65.204	20.686
65.166	20.686
65.146	20.686
65.127	20.686
65.127	20.686
65.107	20.667
65.088	20.667
65.068	20.667
65.068	20.647
65.068	20.667
65.068	20.667
65.068	20.667
65.049	20.686
65.068	20.705
65.068	20.705
65.068	20.744
65.03	20.764
65.01	20.764
65.01	20.783
64.991	20.783
64.991	20.783
64.971	20.822
64.952	20.822
64.952	20.822
64.932	20.841
64.913	20.861
64.894	20.88
64.874	20.9
64.855	20.939
64.816	20.939
64.777	20.939
64.758	20.958
64.738	20.977
64.719	20.997
64.66	21.055
64.66	21.055
64.583	21.075
64.563	21.075
64.544	21.075
64.524	21.075
64.505	21.113
64.486	21.113
64.466	21.133
64.447	21.172
64.388	21.191
64.369	21.23
64.311	21.249
64.311	21.249
64.272	21.269
64.233	21.269
64.175	21.288
64.136	21.288
64.116	21.288
64.078	21.288
64.058	21.308
64.019	21.327
64	21.327
63.98	21.327
63.922	21.347
63.922	21.347
63.883	21.366
63.864	21.385
63.825	21.385
63.786	21.424
63.767	21.424
63.728	21.424
63.689	21.444
63.65	21.444
63.592	21.463
63.553	21.463
63.495	21.444
63.495	21.444
63.456	21.444
63.417	21.444
63.398	21.444
63.339	21.444
63.281	21.444
63.242	21.444
63.203	21.444
63.184	21.463
63.164	21.463
63.106	21.463
63.028	21.502
63.028	21.502
62.99	21.521
62.97	21.541
62.931	21.541
62.912	21.541
62.892	21.56
62.854	21.58
62.815	21.58
62.776	21.58
62.698	21.638
62.659	21.638
62.601	21.677
62.601	21.677
62.582	21.696
62.543	21.696
62.484	21.716
62.446	21.696
62.407	21.696
62.368	21.696
62.348	21.696
62.329	21.696
62.29	21.696
62.232	21.696
62.174	21.677
62.174	21.677
62.115	21.677
62.076	21.677
62.018	21.677
61.979	21.657
61.921	21.657
61.882	21.657
61.882	21.657
61.863	21.657
61.824	21.657
61.824	21.657
61.707	21.638
61.707	21.638
61.63	21.638
61.591	21.619
61.571	21.638
61.552	21.638
61.552	21.638
61.494	21.638
61.455	21.638
61.455	21.638
61.416	21.638
61.338	21.638
61.241	21.638
61.241	21.638
61.222	21.638
61.202	21.657
61.183	21.657
61.202	21.657
61.183	21.677
61.183	21.677
61.144	21.696
61.144	21.716
61.105	21.755
61.086	21.774
61.027	21.813
61.027	21.813
60.988	21.832
60.969	21.852
60.969	21.871
60.95	21.891
60.93	21.891
60.891	21.91
60.872	21.949
60.852	21.968
60.833	21.988
60.813	22.007
60.775	22.027
60.775	22.027
60.755	22.065
60.736	22.065
60.716	22.085
60.716	22.085
60.716	22.085
60.697	22.104
60.697	22.104
60.697	22.104
60.677	22.124
60.677	22.124
60.697	22.124
60.697	22.124
60.697	22.124
60.697	22.124
60.697	22.124
60.716	22.124
60.716	22.124
60.716	22.124
60.716	22.124
60.736	22.124
60.736	22.124
60.716	22.143
60.736	22.182
60.736	22.182
60.736	22.182
60.755	22.182
60.736	22.221
60.755	22.202
60.755	22.202
60.755	22.202
60.755	22.221
60.755	22.221
60.775	22.24
60.775	22.24
60.775	22.26
60.775	22.26
60.794	22.26
60.794	22.279
60.813	22.279
60.813	22.299
60.833	22.318
60.833	22.338
60.852	22.357
60.852	22.357
60.872	22.376
60.872	22.396
60.891	22.435
60.891	22.435
60.911	22.435
60.93	22.454
60.93	22.474
60.95	22.493
60.95	22.512
60.95	22.532
60.969	22.551
60.988	22.571
60.988	22.59
60.988	22.61
61.008	22.648
61.008	22.648
61.008	22.668
61.027	22.687
61.027	22.707
61.047	22.707
61.066	22.726
61.066	22.746
61.066	22.765
61.086	22.765
61.086	22.784
61.086	22.843
61.105	22.901
61.105	22.901
61.105	22.92
61.105	22.959
61.124	22.959
61.124	22.998
61.144	23.018
61.144	23.037
61.144	23.095
61.144	23.115
61.144	23.134
61.163	23.173
61.144	23.231
61.144	23.231
61.144	23.27
61.144	23.29
61.124	23.309
61.124	23.328
61.124	23.348
61.124	23.348
61.105	23.387
61.124	23.426
61.124	23.445
61.105	23.464
61.105	23.503
61.105	23.503
61.105	23.503
61.086	23.542
61.086	23.562
61.086	23.6
61.066	23.62
61.066	23.659
61.047	23.678
61.047	23.717
61.027	23.736
61.008	23.756
60.988	23.795
60.988	23.795
60.969	23.834
60.969	23.872
60.95	23.892
60.95	23.911
60.93	23.931
60.93	23.95
60.911	23.97
60.911	23.989
60.891	24.008
60.852	24.067
60.833	24.067
60.833	24.067
60.833	24.086
60.833	24.106
60.813	24.106
60.813	24.125
60.775	24.164
60.755	24.183
60.736	24.203
60.736	24.203
60.716	24.222
60.697	24.242
60.677	24.28
60.677	24.28
60.677	24.28
60.658	24.28
60.658	24.3
60.619	24.319
60.6	24.378
60.58	24.378
60.58	24.397
60.561	24.436
60.561	24.436
60.541	24.475
60.503	24.514
60.503	24.514
60.503	24.514
60.483	24.552
60.464	24.552
60.425	24.591
60.386	24.611
60.367	24.63
60.367	24.669
60.328	24.669
60.328	24.688
60.308	24.708
60.25	24.727
60.25	24.727
60.211	24.747
60.211	24.766
60.192	24.766
60.172	24.786
60.133	24.786
60.114	24.805
60.095	24.844
60.075	24.863
60.056	24.863
60.017	24.883
59.959	24.902
59.959	24.902
59.92	24.902
59.9	24.902
59.9	24.902
59.861	24.922
59.842	24.941
59.823	24.941
59.803	24.96
59.764	24.96
59.745	24.96
59.725	24.98
59.687	24.999
59.687	24.999
59.667	25.038
59.609	25.038
59.551	25.058
59.531	25.058
59.473	25.077
59.434	25.077
59.415	25.077
59.356	25.077
59.298	25.096
59.279	25.096
59.181	25.096
59.181	25.096
59.143	25.135
59.104	25.155
59.084	25.155
59.026	25.155
58.987	25.155
58.968	25.155
58.929	25.155
58.89	25.135
58.832	25.135
58.793	25.135
58.735	25.077
58.735	25.077
58.715	25.077
58.696	25.058
58.657	25.019
58.599	25.019
58.56	24.999
58.501	24.999
58.482	24.999
58.463	24.98
58.424	24.98
58.404	24.98
58.365	24.98
58.365	24.98
58.346	24.941
58.327	24.941
58.327	24.922
58.288	24.902
58.268	24.863
58.268	24.844
58.268	24.824
58.268	24.805
58.268	24.786
58.268	24.766
58.288	24.727
58.288	24.727
58.288	24.688
58.288	24.65
58.288	24.591
58.288	24.572
58.288	24.533
58.249	24.514
58.229	24.494
58.21	24.475
58.191	24.455
58.171	24.436
58.113	24.378
58.113	24.378
58.113	24.358
58.093	24.339
58.074	24.319
58.055	24.28
58.035	24.261
58.035	24.242
58.035	24.222
58.035	24.203
58.035	24.203
58.035	24.183
57.977	24.106
57.977	24.106
57.957	24.067
57.938	24.047
57.919	24.028
57.899	24.028
57.88	24.008
57.88	23.989
57.86	23.95
57.821	23.911
57.802	23.892
57.783	23.892
57.783	23.853
57.783	23.853
57.744	23.834
57.744	23.775
57.705	23.736
57.705	23.717
57.666	23.678
57.627	23.678
57.588	23.678
57.549	23.659
57.511	23.659
57.491	23.62
57.413	23.6
57.413	23.6
57.375	23.562
57.355	23.523
57.316	23.523
57.297	23.503
57.277	23.464
57.239	23.445
57.161	23.426
57.122	23.426
57.103	23.406
57.064	23.387
57.005	23.328
57.005	23.328
56.986	23.309
56.967	23.29
56.928	23.251
56.908	23.231
56.889	23.192
56.869	23.154
56.85	23.115
56.831	23.095
56.792	23.056
56.753	23.018
56.675	22.998
56.675	22.998
56.675	22.979
56.636	22.959
56.597	22.94
56.559	22.92
56.539	22.901
56.5	22.882
56.461	22.882
56.442	22.843
56.403	22.843
56.384	22.843
56.325	22.823
56.325	22.823
56.248	22.804
56.189	22.784
56.151	22.784
56.131	22.765
56.092	22.765
56.053	22.765
56.015	22.746
55.956	22.726
55.898	22.726
55.84	22.726
55.762	22.707
55.762	22.707
55.723	22.707
55.665	22.687
55.626	22.687
55.587	22.687
55.548	22.687
55.509	22.687
55.471	22.687
55.432	22.687
55.354	22.668
55.296	22.668
55.199	22.668
55.199	22.668
55.179	22.668
55.14	22.668
55.082	22.668
55.063	22.648
55.024	22.648
54.965	22.648
54.907	22.648
54.868	22.648
54.849	22.648
54.771	22.648
54.693	22.629
54.693	22.629
54.655	22.629
54.616	22.629
54.577	22.629
54.519	22.629
54.48	22.629
54.421	22.59
54.383	22.61
54.344	22.61
54.305	22.61
54.285	22.61
54.208	22.61
54.208	22.61
54.169	22.61
54.13	22.61
54.091	22.61
54.052	22.61
54.013	22.61
53.974	22.61
53.955	22.61
53.916	22.61
53.858	22.61
53.819	22.61
53.722	22.61
53.722	22.61
53.664	22.61
53.644	22.61
53.625	22.59
53.586	22.59
53.566	22.59
53.528	22.571
53.489	22.59
53.45	22.59
53.411	22.59
53.353	22.59
53.275	22.61
53.275	22.61
53.217	22.61
53.197	22.629
53.158	22.629
53.139	22.629
53.1	22.629
53.042	22.629
53.022	22.629
52.984	22.61
52.925	22.61
52.886	22.61
52.809	22.61
52.809	22.61
52.789	22.61
52.75	22.61
52.712	22.61
52.673	22.61
52.634	22.61
52.614	22.61
52.576	22.59
52.537	22.61
52.517	22.61
52.459	22.629
52.362	22.61
52.362	22.61
52.323	22.61
52.284	22.59
52.245	22.59
52.226	22.571
52.187	22.571
52.168	22.571
52.129	22.571
52.109	22.571
52.07	22.571
52.032	22.571
51.973	22.551
51.973	22.551
51.934	22.551
51.915	22.551
51.876	22.551
51.837	22.551
51.798	22.532
51.74	22.532
51.721	22.493
51.701	22.493
51.662	22.493
51.624	22.512
51.565	22.532
51.565	22.532
51.507	22.532
51.488	22.532
51.468	22.532
51.449	22.512
51.429	22.512
51.39	22.512
51.371	22.512
51.332	22.512
51.293	22.512
51.274	22.512
51.216	22.512
51.216	22.512
51.157	22.512
51.118	22.512
51.099	22.512
51.041	22.474
51.002	22.474
50.963	22.454
50.924	22.435
50.866	22.435
50.827	22.435
50.808	22.415
50.749	22.415
50.749	22.415
50.71	22.396
50.672	22.396
50.633	22.357
50.594	22.338
50.555	22.338
50.516	22.338
50.477	22.338
50.458	22.318
50.419	22.318
50.38	22.318
50.302	22.318
50.302	22.318
50.264	22.299
50.205	22.279
50.166	22.26
50.128	22.26
50.089	22.26
50.05	22.26
50.011	22.26
49.952	22.26
49.894	22.24
49.855	22.221
49.796	22.182
49.796	22.182
49.738	22.163
49.719	22.143
49.68	22.143
49.641	22.124
49.583	22.124
49.563	22.104
49.524	22.104
49.486	22.104
49.466	22.065
49.408	22.046
49.311	22.027
49.311	22.027
49.272	22.007
49.233	22.007
49.194	22.007
49.155	22.007
49.116	22.007
49.097	21.988
49.058	21.988
49.019	21.968
48.98	21.968
48.942	21.949
48.883	21.949
48.883	21.949
48.825	21.91
48.806	21.891
48.767	21.891
48.747	21.871
48.728	21.832
48.708	21.813
48.689	21.813
48.67	21.813
48.65	21.774
48.631	21.774
48.572	21.735
48.572	21.735
48.553	21.755
48.514	21.755
48.495	21.755
48.475	21.755
48.456	21.755
48.456	21.755
48.436	21.755
48.436	21.755
48.398	21.774
48.378	21.774
48.339	21.793
48.339	21.793
48.32	21.793
48.32	21.813
48.32	21.813
48.3	21.832
48.32	21.832
48.32	21.852
48.32	21.871
48.32	21.891
48.32	21.91
48.3	21.949
48.3	21.968
48.3	21.968
48.3	21.988
48.3	22.007
48.32	22.027
48.32	22.046
48.32	22.065
48.339	22.104
48.32	22.124
48.32	22.143
48.32	22.163
48.32	22.182
48.32	22.26
48.32	22.26
48.339	22.299
48.3	22.318
48.3	22.338
48.3	22.376
48.3	22.396
48.3	22.435
48.3	22.454
48.281	22.512
48.281	22.532
48.262	22.571
48.242	22.648
48.242	22.648
48.223	22.668
48.223	22.687
48.203	22.707
48.184	22.746
48.184	22.765
48.164	22.784
48.126	22.804
48.106	22.823
48.106	22.843
48.106	22.862
48.067	22.92
48.067	22.92
48.048	22.94
48.028	22.959
48.009	22.998
47.97	23.018
47.97	23.037
47.931	23.076
47.873	23.076
47.854	23.115
47.815	23.134
47.815	23.154
47.718	23.173
47.718	23.173
47.698	23.192
47.659	23.212
47.64	23.231
47.62	23.251
47.582	23.29
47.543	23.309
47.523	23.328
47.504	23.367
47.484	23.367
47.465	23.387
47.426	23.445
47.426	23.445
47.407	23.464
47.368	23.484
47.348	23.542
47.31	23.562
47.271	23.581
47.251	23.6
47.232	23.62
47.193	23.639
47.135	23.659
47.115	23.659
47.018	23.678
47.018	23.678
46.999	23.698
46.979	23.698
46.921	23.736
46.902	23.717
46.863	23.756
46.843	23.736
46.804	23.736
46.766	23.756
46.727	23.775
46.707	23.775
46.61	23.775
46.61	23.775
46.591	23.795
46.571	23.795
46.532	23.775
46.474	23.756
46.435	23.775
46.377	23.775
46.338	23.756
46.319	23.756
46.299	23.756
46.26	23.717
46.202	23.717
46.202	23.717
46.163	23.736
46.163	23.698
46.124	23.698
46.086	23.736
46.066	23.717
46.047	23.698
46.008	23.717
45.988	23.717
45.969	23.678
45.95	23.678
45.872	23.659
45.872	23.659
45.833	23.62
45.775	23.6
45.755	23.6
45.736	23.562
45.678	23.581
45.658	23.581
45.639	23.581
45.58	23.581
45.561	23.6
45.542	23.581
45.425	23.581
45.425	23.581
45.386	23.581
45.347	23.581
45.328	23.581
45.289	23.562
45.27	23.562
45.25	23.562
45.231	23.562
45.172	23.562
45.134	23.562
45.114	23.542
45.075	23.523
45.075	23.523
45.056	23.523
45.036	23.503
45.017	23.503
44.978	23.503
44.959	23.484
44.92	23.484
44.862	23.484
44.842	23.484
44.842	23.484
44.803	23.445
44.764	23.445
44.764	23.445
44.706	23.445
44.687	23.445
44.687	23.426
44.628	23.426
44.59	23.426
44.531	23.426
44.531	23.426
44.512	23.426
44.512	23.426
44.492	23.426
44.454	23.406
44.454	23.406
44.415	23.406
44.376	23.387
44.356	23.387
44.356	23.387
44.356	23.387
44.356	23.387
44.356	23.367
44.356	23.367
44.337	23.328
44.337	23.309
44.337	23.251
44.337	23.251
44.318	23.212
44.318	23.192
44.298	23.173
44.298	23.134
44.298	23.115
44.298	23.095
44.298	23.076
44.279	23.037
44.279	23.018
44.279	22.998
44.259	22.94
44.259	22.94
44.259	22.901
44.24	22.862
44.24	22.843
44.201	22.784
44.201	22.726
44.182	22.707
44.182	22.668
44.162	22.648
44.143	22.61
44.104	22.59
44.065	22.493
44.065	22.493
44.046	22.415
44.007	22.415
43.987	22.376
43.948	22.338
43.929	22.299
43.91	22.26
43.91	22.24
43.871	22.202
43.851	22.163
43.832	22.124
43.812	22.104
43.812	22.104
43.812	22.104
43.793	22.104
43.793	22.104
43.793	22.104
43.793	22.104
43.793	22.104
43.793	22.104
43.793	22.104
43.793	22.104
43.793	22.124
43.793	22.104
43.793	22.104
43.793	22.124
43.774	22.104
43.754	22.104
43.715	22.104
43.696	22.104
43.676	22.104
43.657	22.124
43.657	22.124
43.657	22.124
43.676	22.124
43.676	22.124
43.676	22.124
43.657	22.104
43.657	22.104
43.657	22.104
43.657	22.104
43.657	22.104
43.657	22.104
43.657	22.104
43.657	22.104
43.657	22.104
43.657	22.104
43.657	22.104
43.657	22.104
43.657	22.104
43.676	22.104
43.676	22.104
43.657	22.104
43.676	22.104
43.676	22.104
43.657	22.085
43.676	22.085
43.676	22.085
43.676	22.085
43.676	22.085
43.676	22.085
43.657	22.085
43.676	22.104
43.676	22.104
43.676	22.085
43.676	22.085
43.696	22.104
43.676	22.085
43.676	22.085
43.676	22.085
43.676	22.104
43.676	22.085
43.676	22.085
43.657	22.085
43.657	22.085
43.657	22.085
43.676	22.085
43.676	22.085
43.676	22.085
43.676	22.085
43.657	22.085
43.657	22.085
43.657	22.085
43.676	22.065
43.676	22.065
43.676	22.065
43.676	22.065
43.676	22.065
43.676	22.085
43.676	22.065
43.676	22.085
43.676	22.085
43.676	22.085
43.676	22.104
43.676	22.104
43.676	22.065
43.676	22.065
43.676	22.085
43.676	22.065
43.676	22.065
43.676	22.065
43.676	22.065
43.676	22.065
43.676	22.065
43.676	22.065
43.676	22.065
43.676	22.085
43.676	22.065
43.676	22.065
43.676	22.065
43.676	22.065
43.676	22.065
43.676	22.065
43.676	22.065
43.676	22.085
43.676	22.085
43.676	22.085
43.676	22.065
43.676	22.065
43.676	22.065
43.676	22.065
43.676	22.065
43.676	22.085
43.676	22.085
43.676	22.085
43.676	22.085
43.676	22.085
43.676	22.085
43.676	22.085
43.676	22.085
43.676	22.085
43.676	22.085
43.676	22.085
43.676	22.085
43.676	22.085
43.676	22.085
43.676	22.085
43.676	22.085
43.676	22.085
43.676	22.085
43.676	22.085
43.676	22.085
43.676	22.085
43.676	22.085
43.676	22.085
43.676	22.085
43.676	22.104
43.657	22.104
43.676	22.104
43.676	22.085
43.676	22.085
43.676	22.085
43.657	22.085
43.657	22.104
43.657	22.104
43.657	22.104
43.657	22.104
43.657	22.085
43.657	22.104
43.657	22.085
43.657	22.085
43.657	22.104
43.657	22.104
43.657	22.104
43.657	22.104
43.657	22.104
43.657	22.104
43.657	22.104
43.657	22.104
43.657	22.104
43.657	22.104
43.657	22.104
43.657	22.085
43.657	22.104
43.657	22.085
43.657	22.085
43.657	22.104
43.657	22.104
43.657	22.085
43.657	22.085
43.657	22.085
43.657	22.104
43.657	22.104
43.657	22.085
43.657	22.085
43.657	22.104
43.657	22.104
43.657	22.104
43.657	22.104
43.676	22.104
43.657	22.085
43.657	22.104
43.657	22.104
43.657	22.104
43.657	22.104
43.657	22.104
43.657	22.085
43.657	22.085
43.657	22.104
43.657	22.104
43.657	22.104
43.657	22.104
43.657	22.085
43.657	22.104
43.657	22.104
43.657	22.085
43.657	22.085
43.657	22.085
43.657	22.085
43.657	22.085
43.657	22.085
43.657	22.104
43.657	22.104
43.657	22.104
43.657	22.104
43.657	22.104
43.657	22.104
43.657	22.104
43.657	22.104
43.657	22.085
43.657	22.104
43.657	22.104
43.657	22.085
43.657	22.085
43.657	22.085
43.657	22.085
43.657	22.085
43.657	22.104
43.657	22.104
43.657	22.104
43.657	22.104
43.657	22.104
43.657	22.104
43.657	22.104
43.657	22.104
43.657	22.104
43.657	22.104
43.657	22.104
43.657	22.104
43.676	22.104
43.676	22.104
43.676	22.104
43.657	22.104
43.657	22.104
43.657	22.104
43.657	22.104
43.657	22.104
43.657	22.104
43.657	22.104
43.657	22.085
43.657	22.085
43.657	22.104
43.657	22.104
43.657	22.104
43.657	22.104
43.657	22.104
43.657	22.104
43.657	22.104
43.657	22.104
43.657	22.104
43.657	22.104
43.657	22.104
43.657	22.104
43.657	22.104
43.657	22.104
43.657	22.104
43.657	22.104
43.657	22.104
43.657	22.104
43.657	22.104
43.657	22.104
43.657	22.104
43.657	22.104
43.657	22.124
43.657	22.124
43.657	22.104
43.657	22.104
43.657	22.104
43.657	22.104
43.657	22.104
43.657	22.104
43.657	22.104
43.657	22.104
43.657	22.104
43.657	22.104
43.657	22.104
43.657	22.104
43.657	22.124
43.657	22.124
43.657	22.124
43.657	22.124
43.657	22.104
43.657	22.124
43.637	22.124
43.637	22.104
43.657	22.104
43.657	22.124
43.657	22.124
43.657	22.124
43.657	22.104
43.657	22.104
43.657	22.104
43.637	22.104
43.637	22.104
43.657	22.104
43.657	22.104
43.637	22.104
43.637	22.124
43.637	22.104
43.637	22.104
43.637	22.104
43.657	22.104
43.657	22.104
43.657	22.104
43.657	22.104
43.657	22.104
43.657	22.104
43.657	22.104
43.657	22.104
43.676	22.124
43.657	22.124
43.657	22.124
43.657	22.124
43.657	22.124
43.657	22.124
43.657	22.124
43.657	22.104
43.657	22.104
43.657	22.104
43.657	22.104
43.657	22.104
43.657	22.104
43.657	22.104
43.657	22.104
43.657	22.104
43.657	22.104
43.657	22.104
43.657	22.104
43.657	22.104
43.657	22.104
43.657	22.104
43.657	22.104
43.657	22.104
43.657	22.104
43.657	22.104
43.657	22.104
43.657	22.104
43.657	22.104
43.657	22.104
43.657	22.104
43.657	22.104
43.657	22.104
43.657	22.104
43.657	22.104
43.657	22.104
43.657	22.104
43.657	22.085
43.657	22.085
43.657	22.085
43.657	22.085
43.657	22.085
43.657	22.085
43.657	22.085
43.657	22.085
43.657	22.085
43.657	22.085
43.657	22.085
43.657	22.085
43.657	22.085
43.657	22.085
43.657	22.085
43.657	22.085
43.657	22.085
43.657	22.085
43.657	22.085
43.657	22.085
43.657	22.104
43.657	22.104
43.676	22.104
43.676	22.085
43.676	22.085
43.676	22.085
43.676	22.085
43.676	22.104
43.676	22.104
43.676	22.104
43.676	22.104
43.676	22.104
43.676	22.104
43.657	22.104
43.657	22.104
43.657	22.104
43.657	22.104
43.676	22.104
43.657	22.104
43.657	22.104
43.657	22.104
43.657	22.104
43.657	22.085
43.676	22.104
43.676	22.104
43.676	22.085
43.676	22.104
43.657	22.104
43.657	22.104
43.657	22.085
43.657	22.085
43.657	22.104
43.657	22.104
43.657	22.104
43.657	22.104
43.657	22.104
43.657	22.085
43.657	22.085
43.657	22.085
43.657	22.085
43.676	22.104
43.657	22.104
43.657	22.104
43.676	22.104
43.676	22.104
43.676	22.104
43.676	22.104
43.676	22.104
43.676	22.104
43.696	22.104
43.715	22.104
43.735	22.104
43.774	22.104
43.774	22.104
43.832	22.143
43.851	22.143
43.851	22.143
43.89	22.143
43.91	22.143
43.929	22.143
43.968	22.163
43.987	22.163
44.007	22.182
44.026	22.182
44.046	22.221
44.084	22.221
44.104	22.24
44.143	22.279
44.143	22.279
44.182	22.299
44.201	22.299
44.259	22.338
44.259	22.338
44.259	22.376
44.279	22.376
44.298	22.415
44.337	22.415
44.356	22.435
44.395	22.454
44.415	22.512
44.415	22.512
44.434	22.532
44.454	22.551
44.473	22.59
44.473	22.61
44.512	22.629
44.512	22.687
44.531	22.707
44.551	22.726
44.57	22.746
44.609	22.784
44.628	22.843
44.628	22.843
44.648	22.862
44.667	22.882
44.706	22.901
44.726	22.92
44.764	22.94
44.784	22.959
44.784	22.998
44.803	22.998
44.823	22.998
44.862	23.056
44.881	23.095
44.881	23.095
44.9	23.115
44.9	23.134
44.92	23.154
44.92	23.173
44.939	23.192
44.939	23.212
44.939	23.251
44.939	23.27
44.939	23.309
44.939	23.348
44.939	23.367
44.939	23.367
44.92	23.406
44.939	23.426
44.959	23.445
44.959	23.464
44.959	23.503
44.959	23.523
44.959	23.542
44.939	23.562
44.978	23.581
44.959	23.62
44.9	23.659
44.9	23.659
44.9	23.678
44.9	23.717
44.881	23.717
44.862	23.736
44.842	23.736
44.842	23.736
44.842	23.736
44.803	23.736
44.784	23.736
44.764	23.736
44.687	23.736
44.687	23.736
44.648	23.736
44.628	23.698
44.609	23.678
44.551	23.659
44.531	23.659
44.492	23.639
44.473	23.62
44.473	23.6
44.434	23.581
44.434	23.542
44.415	23.484
44.415	23.484
44.395	23.426
44.395	23.426
44.395	23.406
44.376	23.367
44.376	23.328
44.376	23.27
44.356	23.251
44.356	23.231
44.337	23.173
44.337	23.134
44.318	23.095
44.318	23.095
44.318	23.037
44.298	23.018
44.298	22.979
44.279	22.92
44.279	22.882
44.24	22.823
44.24	22.746
44.201	22.707
44.201	22.687
44.182	22.648
44.123	22.571
44.123	22.571
44.123	22.532
44.104	22.474
44.104	22.396
44.065	22.357
44.046	22.318
44.007	22.26
44.007	22.221
43.968	22.202
43.948	22.182
43.948	22.182
43.89	22.124
43.89	22.124
43.871	22.124
43.851	22.104
43.812	22.085
43.793	22.085
43.754	22.104
43.754	22.104
43.735	22.104
43.735	22.104
43.735	22.104
43.735	22.104
43.735	22.104
43.735	22.104
43.735	22.104
43.735	22.104
43.735	22.104
43.754	22.104
43.754	22.085
43.715	22.085
43.696	22.104
43.696	22.104
43.696	22.104
43.696	22.104
43.696	22.104
43.696	22.104
43.696	22.124
43.696	22.124
43.696	22.124
43.696	22.143
43.696	22.143
43.696	22.143
43.696	22.143
43.696	22.143
43.696	22.143
43.696	22.143
43.676	22.163
43.676	22.163
43.676	22.143
43.676	22.143
43.676	22.143
43.676	22.143
43.676	22.143
43.696	22.143
43.696	22.124
43.696	22.124
43.696	22.124
43.696	22.104
43.715	22.124
43.715	22.124
43.696	22.143
43.696	22.143
43.696	22.143
43.696	22.143
43.696	22.124
43.696	22.124
43.696	22.124
43.696	22.124
43.696	22.124
43.696	22.124
43.715	22.124
43.715	22.124
43.735	22.124
43.735	22.104
43.735	22.085
43.715	22.163
43.715	22.163
43.735	22.163
43.715	22.104
43.715	22.104
43.715	22.104
43.715	22.104
43.754	22.065
43.754	22.065
43.754	22.065
43.735	22.085
43.715	22.104
[truncated: 4,103 more rows]
