# Supplementary material for: Ant collective cognition allows for efficient navigation through disordered environments
Source: eLife. 2020 May 12;9:e55195. doi: 10.7554/eLife.55195 (PMC7332297; doi:10.7554/eLife.55195)
Supplement: Source data 2. — Format is X,Y coordinates as a function of time. Time interval between samples is 0.04 s, except for videos 1440005 and 1440011, where the time interval is 0.02 s. [file elife-55195-data2.zip › 1350003_300_load_trajectory.txt]

69.018	22.88
69.074	22.843
69.055	22.843
69.037	22.843
69.037	22.843
69.018	22.861
69.018	22.843
69	22.843
69	22.843
69	22.861
69	22.861
68.944	22.843
68.907	22.843
68.888	22.787
68.907	22.806
68.888	22.806
68.888	22.787
68.888	22.787
68.888	22.768
68.851	22.75
68.851	22.713
68.833	22.713
68.833	22.713
68.833	22.713
68.833	22.694
68.814	22.694
68.814	22.694
68.814	22.657
68.814	22.657
68.777	22.639
68.777	22.602
68.759	22.602
68.777	22.62
68.759	22.602
68.759	22.602
68.74	22.583
68.722	22.565
68.685	22.565
68.648	22.546
68.648	22.528
68.629	22.509
68.592	22.509
68.592	22.472
68.536	22.435
68.536	22.398
68.518	22.398
68.518	22.398
68.499	22.361
68.499	22.342
68.499	22.287
68.462	22.287
68.444	22.305
68.444	22.25
68.444	22.25
68.444	22.231
68.444	22.231
68.444	22.194
68.444	22.12
68.444	22.12
68.444	22.102
68.444	22.102
68.425	22.083
68.444	22.046
68.444	22.027
68.462	22.009
68.444	21.972
68.462	21.953
68.444	21.916
68.407	21.898
68.407	21.861
68.407	21.861
68.388	21.842
68.37	21.787
68.351	21.768
68.351	21.768
68.314	21.75
68.314	21.731
68.296	21.676
68.296	21.676
68.277	21.62
68.277	21.62
68.222	21.546
68.222	21.546
68.203	21.509
68.184	21.509
68.184	21.509
68.184	21.472
68.166	21.435
68.147	21.379
68.147	21.379
68.147	21.342
68.129	21.287
68.129	21.287
68.11	21.249
68.11	21.249
68.11	21.249
68.11	21.212
68.092	21.175
68.092	21.157
68.073	21.12
68.073	21.101
68.073	21.101
68.092	21.083
68.073	21.064
68.092	21.046
68.11	21.009
68.11	21.009
68.129	20.99
68.147	20.972
68.147	20.953
68.184	20.898
68.203	20.86
68.24	20.842
68.259	20.823
68.277	20.786
68.296	20.768
68.314	20.749
68.333	20.731
68.333	20.731
68.351	20.731
68.351	20.712
68.388	20.694
68.407	20.694
68.407	20.694
68.425	20.675
68.425	20.675
68.425	20.657
68.462	20.638
68.462	20.62
68.481	20.564
68.481	20.564
68.462	20.546
68.462	20.527
68.444	20.508
68.444	20.49
68.444	20.471
68.462	20.453
68.462	20.434
68.462	20.416
68.481	20.397
68.499	20.379
68.499	20.323
68.499	20.323
68.518	20.323
68.536	20.286
68.536	20.249
68.536	20.249
68.555	20.231
68.555	20.212
68.573	20.194
68.573	20.175
68.592	20.157
68.592	20.138
68.592	20.101
68.592	20.101
68.592	20.064
68.592	20.027
68.611	20.027
68.611	20.008
68.611	20.008
68.611	19.99
68.611	19.99
68.629	19.971
68.611	19.971
68.629	19.934
68.629	19.916
68.629	19.916
68.629	19.897
68.648	19.879
68.666	19.86
68.648	19.823
68.629	19.823
68.629	19.805
68.629	19.805
68.629	19.786
68.648	19.786
68.648	19.786
68.648	19.768
68.648	19.768
68.648	19.749
68.648	19.749
68.648	19.73
68.648	19.73
68.648	19.73
68.648	19.73
68.648	19.73
68.648	19.693
68.648	19.675
68.648	19.656
68.648	19.638
68.648	19.638
68.629	19.638
68.629	19.638
68.648	19.619
68.629	19.619
68.629	19.601
68.629	19.601
68.648	19.582
68.648	19.582
68.648	19.582
68.648	19.582
68.648	19.582
68.648	19.582
68.648	19.582
68.648	19.564
68.611	19.564
68.611	19.527
68.611	19.508
68.611	19.471
68.573	19.471
68.573	19.453
68.555	19.434
68.555	19.416
68.518	19.397
68.518	19.397
68.499	19.378
68.499	19.36
68.518	19.341
68.499	19.341
68.481	19.323
68.481	19.304
68.462	19.304
68.462	19.286
68.444	19.267
68.462	19.249
68.444	19.23
68.444	19.23
68.425	19.212
68.425	19.193
68.407	19.193
68.407	19.175
68.388	19.156
68.37	19.138
68.37	19.119
68.351	19.101
68.333	19.101
68.333	19.082
68.314	19.045
68.314	19.045
68.296	19.045
68.296	19.027
68.277	19.027
68.277	18.989
68.277	18.989
68.24	18.952
68.222	18.915
68.203	18.897
68.184	18.897
68.166	18.878
68.147	18.878
68.147	18.878
68.147	18.86
68.147	18.86
68.166	18.841
68.147	18.841
68.147	18.841
68.147	18.841
68.129	18.804
68.11	18.804
68.11	18.786
68.129	18.749
68.11	18.73
68.11	18.73
68.11	18.712
68.11	18.712
68.092	18.712
68.073	18.693
68.036	18.693
68.018	18.675
68.018	18.656
67.999	18.656
67.999	18.638
67.981	18.619
67.962	18.6
67.962	18.6
67.925	18.563
67.907	18.545
67.888	18.526
67.87	18.49
67.833	18.49
67.814	18.472
67.814	18.472
67.795	18.472
67.795	18.472
67.795	18.434
67.758	18.434
67.758	18.434
67.74	18.416
67.74	18.416
67.721	18.397
67.703	18.397
67.684	18.397
67.684	18.416
67.684	18.416
67.684	18.416
67.684	18.416
67.684	18.416
67.703	18.416
67.703	18.416
67.703	18.416
67.703	18.416
67.703	18.416
67.721	18.416
67.721	18.416
67.721	18.434
67.721	18.416
67.721	18.416
67.721	18.416
67.721	18.434
67.721	18.434
67.721	18.434
67.721	18.434
67.721	18.434
67.703	18.434
67.703	18.416
67.721	18.416
67.721	18.434
67.721	18.453
67.721	18.434
67.703	18.434
67.703	18.453
67.703	18.434
67.703	18.434
67.684	18.434
67.684	18.434
67.684	18.434
67.684	18.434
67.684	18.434
67.684	18.434
67.703	18.434
67.684	18.434
67.703	18.434
67.703	18.434
67.703	18.453
67.703	18.453
67.721	18.453
67.74	18.462
67.74	18.453
67.74	18.453
67.758	18.453
67.777	18.472
67.777	18.453
67.777	18.472
67.777	18.453
67.795	18.472
67.833	18.453
67.833	18.453
67.851	18.453
67.851	18.453
67.87	18.453
67.888	18.472
67.907	18.453
67.907	18.472
67.907	18.453
67.925	18.472
67.925	18.472
67.944	18.472
67.981	18.453
67.981	18.453
67.999	18.453
67.999	18.453
68.018	18.453
68.018	18.453
68.036	18.453
68.055	18.453
68.073	18.434
68.073	18.434
68.092	18.434
68.11	18.397
68.129	18.379
68.129	18.379
68.147	18.379
68.166	18.36
68.166	18.342
68.184	18.342
68.203	18.323
68.222	18.323
68.222	18.286
68.259	18.286
68.24	18.286
68.24	18.268
68.277	18.212
68.277	18.212
68.277	18.231
68.277	18.212
68.314	18.175
68.314	18.175
68.314	18.138
68.314	18.138
68.333	18.194
68.333	18.175
68.333	18.12
68.333	18.138
68.37	18.101
68.37	18.101
68.37	18.083
68.388	18.064
68.388	18.064
68.388	18.064
68.407	18.027
68.425	18.027
68.425	18.027
68.425	18.008
68.425	18.008
68.425	18.008
68.444	17.99
68.444	17.99
68.462	17.953
68.481	17.953
68.481	17.953
68.518	17.897
68.518	17.897
68.518	17.897
68.536	17.879
68.518	17.86
68.499	17.86
68.536	17.86
68.573	17.805
68.573	17.805
68.592	17.805
68.592	17.805
68.592	17.786
68.611	17.805
68.611	17.805
68.629	17.786
68.648	17.768
68.648	17.768
68.648	17.768
68.648	17.749
68.703	17.749
68.703	17.749
68.703	17.731
68.703	17.712
68.722	17.694
68.722	17.694
68.74	17.675
68.74	17.656
68.74	17.656
68.759	17.638
68.759	17.619
68.777	17.619
68.796	17.564
68.796	17.564
68.796	17.564
68.796	17.564
68.814	17.564
68.814	17.573
68.814	17.573
68.814	17.564
68.814	17.555
68.814	17.527
68.814	17.49
68.833	17.49
68.851	17.453
68.851	17.453
68.851	17.434
68.833	17.434
68.851	17.416
68.851	17.416
68.851	17.397
68.87	17.379
68.87	17.342
68.87	17.342
68.888	17.323
68.888	17.323
68.888	17.323
68.888	17.323
68.888	17.323
68.888	17.342
68.888	17.342
68.888	17.342
68.888	17.342
68.888	17.36
68.888	17.36
68.888	17.36
68.888	17.397
68.888	17.416
68.888	17.379
68.888	17.379
68.888	17.434
68.87	17.379
68.87	17.397
68.851	17.397
68.87	17.416
68.851	17.434
68.851	17.434
68.833	17.453
68.833	17.471
68.833	17.49
68.814	17.508
68.814	17.508
68.814	17.527
68.814	17.545
68.814	17.573
68.814	17.573
68.814	17.582
68.796	17.619
68.777	17.619
68.777	17.638
68.777	17.638
68.777	17.656
68.759	17.675
68.759	17.675
68.759	17.675
68.759	17.694
68.74	17.712
68.74	17.712
68.74	17.712
68.722	17.749
68.74	17.786
68.685	17.823
68.685	17.842
68.666	17.86
68.648	17.916
68.648	17.916
68.648	17.897
68.648	17.916
68.611	17.934
68.611	17.971
68.592	17.971
68.592	17.99
68.592	18.027
68.573	18.045
68.573	18.045
68.573	18.045
68.518	18.12
68.518	18.12
68.481	18.138
68.462	18.194
68.462	18.175
68.462	18.175
68.425	18.175
68.425	18.212
68.407	18.231
68.388	18.249
68.333	18.249
68.314	18.286
68.277	18.286
68.277	18.286
68.259	18.305
68.203	18.305
68.184	18.305
68.147	18.323
68.147	18.323
68.129	18.323
68.11	18.342
68.073	18.36
68.055	18.379
68.055	18.397
68.018	18.434
68.018	18.434
67.999	18.434
67.962	18.453
67.944	18.453
67.925	18.472
67.907	18.472
67.888	18.472
67.851	18.453
67.851	18.453
67.795	18.472
67.758	18.472
67.74	18.462
67.74	18.462
67.74	18.453
67.74	18.453
67.74	18.453
67.74	18.453
67.758	18.453
67.758	18.453
67.758	18.453
67.758	18.453
67.758	18.472
67.74	18.453
67.74	18.453
67.74	18.453
67.721	18.434
67.74	18.453
67.74	18.453
67.74	18.453
67.74	18.453
67.74	18.453
67.74	18.453
67.74	18.453
67.74	18.453
67.74	18.453
67.74	18.453
67.74	18.453
67.74	18.462
67.74	18.462
67.74	18.462
67.74	18.462
67.74	18.462
67.74	18.462
67.74	18.472
67.74	18.472
67.74	18.472
67.74	18.472
67.74	18.472
67.74	18.472
67.74	18.472
67.74	18.472
67.74	18.472
67.74	18.472
67.74	18.472
67.74	18.472
67.74	18.472
67.74	18.49
67.74	18.49
67.74	18.49
67.74	18.472
67.74	18.472
67.721	18.472
67.721	18.49
67.74	18.49
67.721	18.49
67.721	18.49
67.721	18.49
67.721	18.472
67.721	18.472
67.721	18.472
67.721	18.472
67.74	18.462
67.74	18.462
67.74	18.453
67.74	18.434
67.74	18.434
67.74	18.416
67.74	18.416
67.74	18.416
67.74	18.416
67.74	18.416
67.74	18.416
67.74	18.416
67.74	18.379
67.74	18.379
67.758	18.397
67.777	18.379
67.777	18.397
67.795	18.397
67.795	18.397
67.814	18.416
67.833	18.416
67.833	18.416
67.87	18.416
67.888	18.434
67.925	18.434
67.925	18.434
67.944	18.453
67.944	18.453
67.962	18.453
67.962	18.453
67.962	18.472
67.962	18.509
67.981	18.509
67.999	18.509
67.999	18.545
67.999	18.545
68.036	18.582
68.036	18.582
68.055	18.582
68.036	18.582
68.055	18.6
68.073	18.6
68.073	18.619
68.073	18.638
68.092	18.638
68.092	18.638
68.129	18.675
68.129	18.675
68.147	18.693
68.147	18.693
68.166	18.73
68.203	18.73
68.184	18.749
68.203	18.749
68.222	18.767
68.203	18.786
68.203	18.786
68.24	18.804
68.259	18.823
68.277	18.86
68.296	18.878
68.296	18.878
68.296	18.897
68.296	18.897
68.314	18.915
68.314	18.934
68.333	18.952
68.333	18.952
68.351	18.989
68.37	19.008
68.388	19.036
68.388	19.027
68.388	19.036
68.388	19.036
68.425	19.082
68.407	19.082
68.444	19.101
68.444	19.119
68.462	19.138
68.462	19.138
68.462	19.156
68.462	19.175
68.481	19.212
68.481	19.23
68.481	19.267
68.481	19.267
68.481	19.286
68.481	19.286
68.499	19.304
68.499	19.323
68.499	19.341
68.499	19.341
68.536	19.36
68.518	19.378
68.518	19.397
68.536	19.397
68.536	19.416
68.536	19.416
68.555	19.434
68.555	19.453
68.573	19.471
68.573	19.49
68.573	19.508
68.592	19.508
68.592	19.545
68.611	19.582
68.611	19.601
68.592	19.656
68.611	19.693
68.611	19.693
68.629	19.712
68.611	19.712
68.611	19.712
68.611	19.712
68.611	19.73
68.611	19.749
68.611	19.768
68.611	19.768
68.611	19.786
68.629	19.805
68.611	19.842
68.611	19.842
68.611	19.842
68.611	19.86
68.611	19.879
68.629	19.879
68.611	19.916
68.611	19.916
68.611	19.916
68.629	19.953
68.629	19.953
68.629	19.971
68.611	20.008
68.611	20.008
68.611	20.027
68.611	20.027
68.629	20.064
68.629	20.064
68.629	20.082
68.629	20.082
68.611	20.101
68.611	20.138
68.611	20.138
68.629	20.157
68.629	20.194
68.629	20.194
68.629	20.194
68.629	20.212
68.611	20.249
68.592	20.268
68.592	20.286
68.592	20.305
68.592	20.305
68.592	20.305
68.592	20.342
68.573	20.342
68.592	20.397
68.592	20.397
68.592	20.397
68.611	20.434
68.629	20.434
68.611	20.453
68.611	20.453
68.611	20.471
68.611	20.49
68.592	20.49
68.592	20.508
68.573	20.508
68.573	20.546
68.573	20.546
68.555	20.564
68.536	20.564
68.536	20.601
68.536	20.62
68.536	20.638
68.555	20.657
68.536	20.694
68.518	20.712
68.536	20.712
68.536	20.731
68.536	20.768
68.536	20.768
68.536	20.805
68.536	20.823
68.518	20.823
68.518	20.86
68.518	20.898
68.518	20.935
68.481	20.972
68.481	20.99
68.481	20.99
68.462	21.009
68.444	21.027
68.444	21.027
68.425	21.027
68.407	21.046
68.388	21.046
68.388	21.064
68.37	21.083
68.351	21.101
68.314	21.101
68.314	21.12
68.314	21.138
68.296	21.157
68.277	21.157
68.277	21.157
68.277	21.175
68.277	21.194
68.24	21.212
68.24	21.194
68.222	21.194
68.222	21.194
68.203	21.194
68.184	21.194
68.184	21.212
68.166	21.212
68.147	21.231
68.147	21.231
68.129	21.249
68.129	21.268
68.11	21.287
68.11	21.305
68.11	21.305
68.11	21.324
68.092	21.324
68.092	21.324
68.073	21.379
68.073	21.398
68.073	21.453
68.073	21.453
68.073	21.472
68.055	21.49
68.055	21.509
68.036	21.527
68.018	21.546
68.036	21.546
68.018	21.583
67.999	21.601
67.999	21.62
67.981	21.62
67.944	21.638
67.944	21.638
67.925	21.657
67.925	21.676
67.907	21.694
67.888	21.713
67.87	21.713
67.851	21.713
67.833	21.713
67.833	21.713
67.833	21.713
67.833	21.713
67.777	21.75
67.777	21.75
67.758	21.768
67.758	21.75
67.74	21.75
67.721	21.75
67.703	21.75
67.684	21.768
67.647	21.768
67.61	21.768
67.61	21.787
67.592	21.787
67.555	21.787
67.555	21.787
67.536	21.787
67.536	21.787
67.499	21.787
67.481	21.787
67.443	21.805
67.406	21.787
67.406	21.805
67.388	21.824
67.369	21.824
67.332	21.824
67.314	21.805
67.314	21.805
67.314	21.824
67.295	21.824
67.295	21.824
67.277	21.824
67.277	21.842
67.277	21.861
67.258	21.898
67.221	21.898
67.203	21.898
67.184	21.898
67.147	21.898
67.147	21.898
67.129	21.898
67.11	21.898
67.073	21.898
67.054	21.898
67.036	21.935
67.036	21.898
66.999	21.898
66.98	21.916
66.962	21.898
66.943	21.916
66.925	21.916
66.925	21.916
66.906	21.935
66.888	21.953
66.888	21.972
66.888	21.99
66.888	21.99
66.869	22.009
66.869	22.027
66.851	22.027
66.869	22.046
66.814	22.065
66.795	22.102
66.795	22.102
66.777	22.102
66.758	22.102
66.74	22.12
66.74	22.12
66.721	22.157
66.721	22.157
66.721	22.157
66.721	22.176
66.703	22.176
66.684	22.176
66.684	22.176
66.684	22.176
66.665	22.194
66.665	22.213
66.665	22.213
66.647	22.213
66.665	22.213
66.665	22.213
66.665	22.231
66.665	22.25
66.665	22.268
66.665	22.268
66.665	22.324
66.665	22.324
66.647	22.342
66.647	22.361
66.628	22.361
66.628	22.361
66.628	22.379
66.628	22.379
66.591	22.398
66.573	22.435
66.554	22.472
66.554	22.491
66.517	22.528
66.517	22.528
66.499	22.565
66.499	22.602
66.48	22.62
66.48	22.639
66.48	22.657
66.462	22.676
66.443	22.713
66.443	22.731
66.443	22.75
66.443	22.787
66.406	22.824
66.406	22.824
66.388	22.843
66.388	22.88
66.369	22.917
66.351	22.935
66.332	22.954
66.313	22.991
66.295	23.009
66.276	23.009
66.276	23.046
66.239	23.083
66.184	23.157
66.184	23.157
66.165	23.195
66.128	23.232
66.091	23.25
66.091	23.269
66.073	23.287
66.054	23.287
65.999	23.306
65.98	23.306
65.943	23.287
65.906	23.287
65.906	23.306
65.906	23.306
65.887	23.306
65.85	23.306
65.85	23.287
65.813	23.287
65.795	23.287
65.776	23.287
65.776	23.287
65.739	23.269
65.721	23.25
65.721	23.25
65.665	23.25
65.665	23.25
65.665	23.25
65.628	23.25
65.61	23.232
65.591	23.213
65.554	23.213
65.535	23.195
65.517	23.176
65.517	23.157
65.498	23.157
65.48	23.157
65.443	23.083
65.443	23.083
65.424	23.065
65.406	23.028
65.369	23.009
65.35	22.972
65.35	22.935
65.332	22.935
65.313	22.917
65.313	22.898
65.276	22.861
65.239	22.824
65.221	22.806
65.221	22.806
65.202	22.768
65.183	22.731
65.183	22.713
65.165	22.713
65.146	22.694
65.128	22.657
65.109	22.639
65.109	22.602
65.109	22.583
65.128	22.583
65.146	22.546
65.146	22.546
65.128	22.528
65.146	22.528
65.146	22.509
65.165	22.491
65.183	22.491
65.183	22.472
65.183	22.435
65.202	22.435
65.202	22.417
65.202	22.417
65.221	22.379
65.221	22.379
65.221	22.361
65.239	22.361
65.239	22.342
65.221	22.342
65.258	22.305
65.276	22.268
65.276	22.231
65.276	22.213
65.276	22.194
65.276	22.176
65.258	22.12
65.258	22.12
65.258	22.083
65.258	22.083
65.258	22.065
65.258	22.065
65.258	22.046
65.258	22.009
65.258	21.99
65.258	21.972
65.258	21.953
65.258	21.916
65.276	21.898
65.276	21.898
65.276	21.842
65.276	21.805
65.276	21.787
65.258	21.75
65.258	21.731
65.239	21.694
65.221	21.676
65.202	21.638
65.202	21.62
65.183	21.601
65.183	21.509
65.183	21.509
65.165	21.472
65.165	21.453
65.128	21.416
65.128	21.379
65.128	21.324
65.109	21.268
65.109	21.249
65.109	21.231
65.091	21.194
65.072	21.157
65.072	21.046
65.072	21.046
65.072	21.018
65.072	21.009
65.072	20.972
65.035	20.935
65.035	20.898
65.017	20.879
65.017	20.842
65.017	20.805
64.998	20.786
64.961	20.712
64.943	20.638
64.943	20.638
64.924	20.638
64.906	20.601
64.906	20.564
64.906	20.546
64.869	20.49
64.85	20.471
64.813	20.434
64.813	20.416
64.776	20.379
64.776	20.342
64.683	20.305
64.683	20.305
64.702	20.268
64.683	20.212
64.665	20.175
64.628	20.157
64.609	20.119
64.591	20.082
64.572	20.064
64.572	20.027
64.554	19.99
64.554	19.971
64.498	19.879
64.498	19.879
64.48	19.86
64.461	19.823
64.424	19.805
64.387	19.786
64.368	19.768
64.331	19.712
64.313	19.693
64.294	19.656
64.257	19.638
64.257	19.619
64.183	19.564
64.183	19.564
64.165	19.545
64.128	19.527
64.109	19.508
64.109	19.508
64.091	19.49
64.035	19.471
64.016	19.453
63.998	19.434
63.979	19.416
63.961	19.397
63.924	19.36
63.924	19.36
63.905	19.341
63.905	19.304
63.887	19.286
63.85	19.267
63.794	19.249
63.794	19.23
63.757	19.193
63.739	19.175
63.702	19.138
63.664	19.119
63.646	19.045
63.646	19.045
63.646	19.027
63.609	19.008
63.572	18.971
63.535	18.952
63.516	18.934
63.498	18.897
63.461	18.86
63.424	18.841
63.405	18.823
63.405	18.786
63.331	18.73
63.331	18.73
63.294	18.712
63.294	18.693
63.257	18.675
63.201	18.675
63.164	18.656
63.146	18.656
63.127	18.638
63.09	18.638
63.072	18.619
63.053	18.6
62.979	18.545
62.979	18.545
62.924	18.526
62.924	18.509
62.886	18.509
62.831	18.49
62.794	18.49
62.775	18.49
62.757	18.49
62.72	18.472
62.683	18.453
62.646	18.434
62.59	18.434
62.59	18.434
62.553	18.434
62.516	18.434
62.497	18.416
62.46	18.397
62.423	18.397
62.405	18.379
62.368	18.36
62.294	18.36
62.275	18.36
62.257	18.323
62.164	18.305
62.164	18.305
62.127	18.305
62.09	18.286
62.071	18.268
62.034	18.249
61.979	18.212
61.96	18.194
61.942	18.175
61.905	18.138
61.868	18.138
61.849	18.12
61.794	18.083
61.794	18.083
61.756	18.064
61.738	18.045
61.682	18.027
61.627	18.008
61.59	17.99
61.571	17.99
61.534	17.953
61.479	17.916
61.442	17.916
61.404	17.879
61.349	17.823
61.349	17.823
61.293	17.786
61.238	17.786
61.219	17.786
61.182	17.768
61.145	17.749
61.108	17.731
61.053	17.731
61.015	17.731
60.978	17.712
60.941	17.712
60.867	17.656
60.867	17.656
60.849	17.656
60.812	17.638
60.775	17.619
60.738	17.601
60.701	17.582
60.664	17.545
60.626	17.545
60.589	17.508
60.571	17.508
60.534	17.508
60.46	17.471
60.46	17.471
60.404	17.471
60.367	17.471
60.33	17.453
60.312	17.453
60.275	17.453
60.256	17.434
60.219	17.434
60.182	17.453
60.145	17.434
60.126	17.416
60.089	17.416
60.089	17.416
60.071	17.416
60.015	17.416
59.978	17.397
59.96	17.379
59.941	17.379
59.885	17.342
59.867	17.323
59.83	17.304
59.811	17.286
59.793	17.286
59.756	17.249
59.756	17.249
59.756	17.249
59.737	17.249
59.756	17.249
59.756	17.23
59.756	17.23
59.774	17.193
59.774	17.175
59.774	17.156
59.774	17.119
59.774	17.101
59.774	17.082
59.774	17.082
59.774	17.082
59.793	17.064
59.793	17.045
59.793	17.027
59.793	16.99
59.793	16.953
59.811	16.934
59.811	16.915
59.811	16.897
59.811	16.878
59.83	16.841
59.83	16.841
59.83	16.804
59.83	16.767
59.83	16.767
59.83	16.712
59.83	16.693
59.848	16.675
59.848	16.638
59.867	16.638
59.867	16.601
59.867	16.601
59.867	16.545
59.867	16.545
59.867	16.489
59.867	16.489
59.867	16.452
59.848	16.452
59.848	16.415
59.867	16.397
59.885	16.341
59.885	16.286
59.885	16.249
59.885	16.23
59.885	16.193
59.885	16.193
59.885	16.174
59.885	16.156
59.885	16.119
59.885	16.082
59.885	16.082
59.885	16.008
59.885	16.008
59.885	16.008
59.885	15.971
59.885	15.934
59.867	15.878
59.867	15.878
59.867	15.86
59.867	15.841
59.867	15.823
59.867	15.804
59.867	15.767
59.848	15.73
59.83	15.693
59.811	15.674
59.793	15.637
59.793	15.637
59.756	15.6
59.756	15.6
59.737	15.582
59.737	15.545
59.737	15.545
59.719	15.508
59.7	15.489
59.7	15.471
59.682	15.452
59.682	15.434
59.682	15.415
59.682	15.378
59.626	15.322
59.626	15.322
59.608	15.267
59.608	15.267
59.589	15.248
59.589	15.248
59.571	15.23
59.571	15.23
59.571	15.23
59.571	15.23
59.571	15.23
59.571	15.23
59.571	15.211
59.571	15.211
59.571	15.211
59.571	15.211
59.589	15.211
59.571	15.211
59.571	15.211
59.571	15.211
59.571	15.193
59.571	15.193
59.571	15.193
59.571	15.193
59.571	15.193
59.571	15.193
59.571	15.193
59.571	15.193
59.571	15.193
59.571	15.193
59.571	15.193
59.571	15.193
59.571	15.193
59.552	15.193
59.552	15.193
59.552	15.193
59.571	15.193
59.571	15.193
59.571	15.174
59.571	15.193
59.571	15.174
59.552	15.193
59.552	15.174
59.552	15.174
59.552	15.174
59.552	15.174
59.552	15.193
59.552	15.174
59.571	15.174
59.571	15.174
59.552	15.174
59.552	15.174
59.552	15.174
59.571	15.174
59.571	15.174
59.571	15.174
59.571	15.174
59.571	15.174
59.571	15.174
59.552	15.174
59.552	15.174
59.552	15.174
59.552	15.174
59.534	15.174
59.552	15.174
59.571	15.174
59.571	15.174
59.534	15.193
59.534	15.193
59.552	15.193
59.552	15.211
59.552	15.193
59.534	15.193
59.534	15.193
59.552	15.193
59.552	15.193
59.534	15.193
59.552	15.193
59.552	15.193
59.552	15.193
59.552	15.193
59.534	15.193
59.534	15.193
59.534	15.193
59.552	15.193
59.552	15.193
59.552	15.193
59.571	15.193
59.571	15.174
59.571	15.174
59.552	15.174
59.552	15.174
59.571	15.174
59.571	15.174
59.571	15.174
59.571	15.174
59.571	15.174
59.571	15.174
59.552	15.193
59.552	15.193
59.552	15.193
59.552	15.193
59.571	15.193
59.571	15.193
59.571	15.174
59.571	15.174
59.589	15.193
59.589	15.193
59.626	15.193
59.626	15.193
59.645	15.211
59.663	15.211
59.682	15.23
59.682	15.23
59.682	15.211
59.7	15.211
59.719	15.211
59.737	15.211
59.756	15.211
59.756	15.211
59.793	15.211
59.793	15.211
59.811	15.211
59.83	15.211
59.848	15.211
59.867	15.211
59.885	15.193
59.904	15.193
59.904	15.193
59.923	15.193
59.923	15.174
59.941	15.174
59.978	15.174
59.978	15.174
59.978	15.174
59.997	15.174
60.015	15.174
60.034	15.174
60.052	15.174
60.071	15.174
60.089	15.174
60.145	15.156
60.163	15.174
60.163	15.193
60.163	15.156
60.163	15.156
60.2	15.174
60.219	15.193
60.219	15.193
60.237	15.193
60.237	15.174
60.293	15.174
60.293	15.174
60.312	15.156
60.312	15.156
60.33	15.156
60.33	15.137
60.33	15.137
60.349	15.119
60.349	15.119
60.349	15.119
60.349	15.1
60.404	15.1
60.367	15.1
60.367	15.082
60.386	15.082
60.46	15.063
60.478	15.063
60.497	15.044
60.497	15.044
60.497	15.026
60.515	15.026
60.515	15.026
60.534	15.007
60.534	15.007
60.552	14.989
60.534	14.989
60.589	14.952
60.571	14.952
60.608	14.952
60.608	14.933
60.608	14.933
60.608	14.915
60.608	14.915
60.664	14.915
60.645	14.896
60.664	14.896
60.645	14.878
60.682	14.878
60.682	14.859
60.701	14.859
60.719	14.841
60.682	14.841
60.682	14.841
60.682	14.822
60.682	14.822
60.701	14.804
60.719	14.804
60.719	14.785
60.738	14.804
60.756	14.804
60.756	14.804
60.756	14.785
60.756	14.785
60.756	14.785
60.756	14.785
60.756	14.785
60.756	14.785
60.756	14.785
60.756	14.785
60.756	14.804
60.756	14.822
60.756	14.822
60.738	14.822
60.738	14.804
60.738	14.822
60.738	14.841
60.738	14.841
60.756	14.841
60.756	14.841
60.756	14.822
60.756	14.822
60.756	14.841
60.738	14.841
60.719	14.859
60.701	14.878
60.682	14.878
60.682	14.878
60.664	14.896
60.664	14.896
60.664	14.896
60.664	14.896
60.664	14.896
60.664	14.915
60.664	14.896
60.645	14.915
60.626	14.933
60.608	14.952
60.608	14.952
60.589	14.97
60.552	15.026
60.552	15.026
60.497	15.044
60.478	15.063
60.478	15.082
60.441	15.1
60.404	15.119
60.386	15.137
60.367	15.156
60.349	15.174
60.312	15.193
60.293	15.193
60.237	15.211
60.237	15.211
60.219	15.211
60.2	15.23
60.145	15.23
60.108	15.248
60.071	15.248
60.071	15.267
60.034	15.267
60.015	15.285
59.997	15.285
59.96	15.285
59.904	15.285
59.904	15.285
59.885	15.285
59.885	15.285
59.867	15.285
59.83	15.285
59.83	15.285
59.811	15.285
59.774	15.285
59.737	15.285
59.719	15.285
59.682	15.285
59.626	15.267
59.626	15.267
59.626	15.248
59.626	15.248
59.626	15.248
59.626	15.23
59.626	15.23
59.645	15.23
59.626	15.23
59.626	15.23
59.645	15.23
59.645	15.23
59.645	15.23
59.645	15.23
59.645	15.23
59.645	15.211
59.626	15.211
59.626	15.211
59.626	15.211
59.626	15.211
59.645	15.211
59.626	15.211
59.626	15.211
59.645	15.193
59.645	15.193
59.645	15.193
59.645	15.193
59.645	15.211
59.645	15.211
59.645	15.193
59.645	15.193
59.645	15.193
59.645	15.193
59.645	15.193
59.645	15.193
59.645	15.193
59.645	15.193
59.645	15.193
59.645	15.193
59.645	15.193
59.645	15.174
59.645	15.174
59.645	15.174
59.645	15.174
59.663	15.193
59.645	15.193
59.663	15.193
59.663	15.193
59.663	15.211
59.663	15.211
59.682	15.23
59.682	15.23
59.682	15.23
59.682	15.23
59.682	15.23
59.682	15.248
59.7	15.267
59.737	15.267
59.737	15.285
59.737	15.304
59.811	15.378
59.811	15.378
59.756	15.396
59.756	15.396
59.774	15.434
59.774	15.434
59.774	15.452
59.793	15.452
59.793	15.508
59.811	15.508
59.811	15.526
59.811	15.545
59.83	15.582
59.83	15.582
59.848	15.582
59.848	15.6
59.867	15.619
59.867	15.637
59.867	15.656
59.867	15.656
59.867	15.674
59.885	15.693
59.904	15.73
59.904	15.748
59.941	15.785
59.941	15.785
59.96	15.804
59.96	15.823
59.96	15.841
59.96	15.86
59.96	15.878
59.96	15.915
59.96	15.934
59.96	15.952
59.96	15.971
59.96	16.008
59.96	16.026
59.96	16.026
59.96	16.045
59.96	16.063
59.96	16.082
59.941	16.1
59.941	16.119
59.941	16.137
59.941	16.193
59.941	16.212
59.941	16.212
59.941	16.23
59.941	16.286
59.941	16.286
59.923	16.323
59.923	16.36
59.923	16.378
59.923	16.415
59.923	16.434
59.904	16.471
59.904	16.508
59.904	16.526
59.904	16.545
59.885	16.564
59.867	16.601
59.867	16.601
59.867	16.638
59.867	16.656
59.867	16.675
59.83	16.675
59.848	16.712
59.848	16.712
59.848	16.73
59.848	16.767
59.848	16.786
59.83	16.804
59.83	16.841
59.83	16.841
59.83	16.86
59.83	16.897
59.83	16.915
59.811	16.953
59.811	16.99
59.793	16.99
59.793	17.008
59.793	17.045
59.774	17.101
59.774	17.119
59.774	17.156
59.774	17.156
59.756	17.175
59.737	17.212
59.719	17.267
59.7	17.286
59.682	17.304
59.663	17.323
59.663	17.342
59.645	17.36
59.626	17.379
59.626	17.397
59.589	17.453
59.589	17.453
59.571	17.471
59.552	17.508
59.534	17.508
59.534	17.527
59.515	17.545
59.515	17.564
59.478	17.582
59.459	17.601
59.422	17.619
59.385	17.638
59.348	17.656
59.348	17.656
59.348	17.675
59.33	17.675
59.311	17.694
59.274	17.712
59.256	17.712
59.256	17.731
59.237	17.749
59.2	17.786
59.182	17.805
59.163	17.823
59.107	17.842
59.107	17.842
59.089	17.86
59.033	17.897
59.015	17.916
58.959	17.897
58.941	17.916
58.904	17.953
58.83	17.953
58.774	17.971
58.737	17.99
58.7	17.99
58.607	18.008
58.607	18.008
58.589	18.008
58.533	18.008
58.496	18.008
58.459	18.008
58.422	18.008
58.385	18.008
58.329	17.99
58.292	17.99
58.237	17.971
58.218	17.971
58.163	17.934
58.163	17.934
58.126	17.953
58.089	17.953
58.052	17.953
58.015	17.953
57.977	17.953
57.94	17.953
57.903	17.953
57.885	17.953
57.848	17.953
57.829	17.953
57.718	17.99
57.718	17.99
57.7	18.008
57.663	18.008
57.625	18.027
57.57	18.027
57.551	18.045
57.514	18.045
57.477	18.045
57.459	18.045
57.403	18.064
57.366	18.064
57.292	18.083
57.292	18.083
57.236	18.083
57.181	18.083
57.144	18.083
57.107	18.083
57.051	18.101
57.014	18.101
56.977	18.101
56.94	18.083
56.885	18.083
56.829	18.083
56.773	18.083
56.773	18.083
56.718	18.064
56.681	18.064
56.662	18.083
56.607	18.083
56.533	18.083
56.496	18.083
56.477	18.083
56.421	18.083
56.403	18.083
56.366	18.083
56.273	18.064
56.273	18.064
56.236	18.064
56.181	18.045
56.144	18.045
56.106	18.027
56.051	18.008
55.977	18.008
55.94	18.008
55.903	18.008
55.884	18.008
55.866	17.99
55.755	17.99
55.755	17.99
55.736	17.971
55.662	17.971
55.643	17.971
55.588	17.953
55.551	17.934
55.514	17.916
55.477	17.916
55.44	17.897
55.384	17.897
55.366	17.879
55.273	17.86
55.273	17.86
55.254	17.842
55.217	17.823
55.18	17.786
55.125	17.749
55.069	17.731
55.051	17.694
54.995	17.675
54.958	17.638
54.921	17.601
54.865	17.582
54.791	17.527
54.791	17.527
54.754	17.508
54.736	17.471
54.699	17.434
54.662	17.434
54.606	17.397
54.55	17.342
54.532	17.304
54.513	17.286
54.495	17.249
54.476	17.249
54.402	17.193
54.402	17.193
54.328	17.156
54.31	17.156
54.291	17.119
54.254	17.119
54.217	17.082
54.161	17.064
54.124	17.064
54.069	17.045
54.05	17.045
54.013	17.027
53.921	16.99
53.921	16.99
53.828	16.99
53.791	16.971
53.772	16.971
53.754	16.971
53.735	16.971
53.68	16.953
53.661	16.934
53.606	16.897
53.569	16.897
53.532	16.878
53.513	16.878
53.513	16.878
53.476	16.86
53.439	16.841
53.42	16.841
53.383	16.841
53.346	16.804
53.328	16.804
53.291	16.786
53.272	16.767
53.235	16.767
[truncated: 6,049 more rows]
