# Supplementary material for: Ant collective cognition allows for efficient navigation through disordered environments
Source: eLife. 2020 May 12;9:e55195. doi: 10.7554/eLife.55195 (PMC7332297; doi:10.7554/eLife.55195)
Supplement: Source data 2. — Format is X,Y coordinates as a function of time. Time interval between samples is 0.04 s, except for videos 1440005 and 1440011, where the time interval is 0.02 s. [file elife-55195-data2.zip › 1350005_300_load_trajectory.txt]

68.232	20.666
68.213	20.666
68.158	20.666
68.121	20.647
67.991	20.647
67.991	20.647
67.936	20.629
67.917	20.647
67.862	20.647
67.824	20.647
67.769	20.629
67.713	20.629
67.676	20.629
67.639	20.61
67.602	20.61
67.565	20.573
67.473	20.573
67.473	20.573
67.436	20.573
67.38	20.555
67.343	20.555
67.306	20.555
67.251	20.62
67.232	20.536
67.195	20.518
67.158	20.518
67.121	20.518
67.065	20.481
66.954	20.462
66.954	20.462
66.899	20.444
66.88	20.444
66.843	20.444
66.788	20.425
66.751	20.407
66.695	20.425
66.658	20.425
66.621	20.407
66.566	20.351
66.529	20.37
66.436	20.351
66.436	20.351
66.399	20.351
66.38	20.351
66.306	20.333
66.251	20.333
66.214	20.333
66.158	20.333
66.103	20.333
66.066	20.314
66.01	20.314
65.973	20.314
65.899	20.314
65.899	20.314
65.844	20.314
65.807	20.296
65.769	20.277
65.714	20.259
65.677	20.24
65.621	20.222
65.566	20.185
65.547	20.166
65.529	20.111
65.51	20.074
65.455	19.981
65.455	19.981
65.399	19.944
65.362	19.925
65.325	19.888
65.288	19.851
65.233	19.777
65.214	19.759
65.14	19.722
65.103	19.666
65.085	19.611
65.029	19.574
64.955	19.481
64.955	19.481
64.899	19.426
64.862	19.389
64.825	19.333
64.788	19.278
64.77	19.222
64.714	19.185
64.677	19.148
64.659	19.111
64.622	19.074
64.566	19.037
64.455	19
64.455	19
64.418	18.963
64.4	18.926
64.363	18.889
64.288	18.852
64.251	18.833
64.214	18.815
64.159	18.778
64.122	18.741
64.048	18.704
63.974	18.685
63.881	18.657
63.881	18.657
63.826	18.611
63.752	18.593
63.733	18.556
63.641	18.519
63.566	18.5
63.529	18.463
63.474	18.445
63.437	18.389
63.363	18.352
63.289	18.352
63.233	18.26
63.233	18.26
63.178	18.222
63.104	18.185
63.085	18.185
63.048	18.204
62.993	18.204
62.956	18.222
62.881	18.241
62.863	18.241
62.844	18.278
62.807	18.278
62.715	18.334
62.715	18.334
62.659	18.352
62.641	18.371
62.585	18.389
62.548	18.426
62.493	18.426
62.437	18.445
62.419	18.445
62.382	18.445
62.326	18.482
62.289	18.5
62.252	18.537
62.252	18.537
62.215	18.537
62.159	18.574
62.141	18.593
62.122	18.611
62.067	18.648
62.048	18.648
61.993	18.648
61.937	18.685
61.919	18.704
61.808	18.704
61.771	18.704
61.771	18.704
61.734	18.722
61.697	18.722
61.678	18.741
61.66	18.741
61.586	18.759
61.549	18.778
61.512	18.778
61.456	18.778
61.456	18.796
61.363	18.815
61.252	18.833
61.252	18.833
61.234	18.852
61.197	18.87
61.16	18.87
61.104	18.889
61.03	18.87
60.975	18.87
60.938	18.87
60.882	18.852
60.827	18.87
60.752	18.87
60.641	18.889
60.641	18.889
60.604	18.889
60.549	18.889
60.456	18.889
60.456	18.889
60.438	18.87
60.382	18.87
60.327	18.852
60.29	18.833
60.234	18.815
60.197	18.796
60.105	18.796
60.105	18.796
60.049	18.796
59.993	18.796
59.938	18.778
59.901	18.796
59.845	18.796
59.808	18.796
59.753	18.778
59.716	18.759
59.697	18.741
59.642	18.704
59.605	18.704
59.605	18.704
59.549	18.704
59.494	18.722
59.457	18.722
59.438	18.685
59.383	18.648
59.29	18.63
59.253	18.611
59.197	18.611
59.179	18.611
59.142	18.556
59.105	18.482
59.105	18.482
59.105	18.445
59.086	18.408
59.086	18.371
59.068	18.352
59.068	18.297
59.049	18.241
59.012	18.204
58.975	18.185
58.957	18.167
58.938	18.148
58.901	18.056
58.901	18.056
58.883	18.019
58.864	18.019
58.846	17.963
58.809	17.945
58.79	17.926
58.772	17.889
58.753	17.852
58.716	17.815
58.698	17.797
58.679	17.76
58.623	17.704
58.623	17.704
58.586	17.667
58.549	17.649
58.549	17.63
58.549	17.63
58.549	17.63
58.531	17.612
58.494	17.593
58.457	17.575
58.438	17.556
58.438	17.556
58.438	17.575
58.438	17.575
58.438	17.556
58.438	17.556
58.438	17.556
58.438	17.575
58.438	17.575
58.438	17.575
58.438	17.575
58.438	17.575
58.438	17.575
58.438	17.575
58.438	17.575
58.438	17.575
58.438	17.575
58.438	17.575
58.438	17.575
58.438	17.575
58.438	17.593
58.438	17.593
58.438	17.593
58.438	17.593
58.438	17.593
58.438	17.593
58.438	17.612
58.438	17.612
58.438	17.612
58.438	17.612
58.438	17.612
58.438	17.612
58.438	17.612
58.438	17.612
58.438	17.612
58.438	17.612
58.438	17.612
58.438	17.612
58.438	17.612
58.438	17.612
58.438	17.612
58.438	17.612
58.438	17.612
58.438	17.612
58.438	17.612
58.438	17.612
58.438	17.612
58.438	17.63
58.438	17.612
58.438	17.63
58.438	17.63
58.438	17.63
58.457	17.612
58.438	17.612
58.42	17.612
58.401	17.593
58.383	17.593
58.383	17.593
58.383	17.593
58.383	17.593
58.383	17.593
58.383	17.593
58.383	17.593
58.383	17.593
58.383	17.593
58.383	17.593
58.364	17.575
58.309	17.556
58.309	17.556
58.29	17.556
58.309	17.556
58.29	17.556
58.29	17.556
58.309	17.556
58.327	17.556
58.327	17.556
58.309	17.556
58.29	17.556
58.235	17.538
58.198	17.538
58.179	17.538
58.179	17.519
58.161	17.519
58.124	17.5
58.068	17.5
58.031	17.5
57.939	17.463
57.939	17.463
57.92	17.463
57.883	17.445
57.846	17.445
57.809	17.445
57.79	17.426
57.753	17.389
57.698	17.371
57.679	17.352
57.642	17.352
57.624	17.315
57.531	17.297
57.531	17.297
57.513	17.278
57.476	17.241
57.439	17.186
57.402	17.167
57.402	17.149
57.365	17.093
57.291	17.056
57.254	17.019
57.235	17.001
57.217	16.982
57.161	16.908
57.161	16.908
57.087	16.853
57.05	16.834
57.013	16.797
56.994	16.76
56.957	16.741
56.92	16.723
56.902	16.686
56.846	16.667
56.791	16.649
56.735	16.63
56.661	16.575
56.661	16.575
56.624	16.556
56.606	16.538
56.55	16.501
56.495	16.482
56.457	16.464
56.439	16.445
56.42	16.427
56.383	16.39
56.309	16.353
56.235	16.334
56.198	16.297
56.198	16.297
56.18	16.279
56.161	16.26
56.124	16.242
56.106	16.223
56.069	16.168
56.032	16.168
55.995	16.149
55.958	16.131
55.939	16.112
55.902	16.093
55.865	16.056
55.865	16.056
55.847	16.056
55.828	16.056
55.81	16.056
55.791	16.038
55.772	16.056
55.754	16.056
55.735	16.056
55.717	16.075
55.717	16.075
55.717	16.075
55.698	16.075
55.698	16.075
55.698	16.093
55.68	16.112
55.643	16.131
55.606	16.149
55.587	16.149
55.587	16.149
55.587	16.149
55.569	16.149
55.569	16.149
55.569	16.168
55.476	16.186
55.476	16.186
55.439	16.205
55.439	16.205
55.421	16.223
55.421	16.223
55.402	16.223
55.384	16.242
55.365	16.242
55.328	16.279
55.217	16.297
55.217	16.316
55.18	16.334
55.18	16.334
55.162	16.353
55.162	16.353
55.143	16.353
55.125	16.371
55.106	16.371
55.069	16.39
55.032	16.408
54.976	16.427
54.958	16.427
54.939	16.427
54.865	16.464
54.865	16.464
54.865	16.464
54.828	16.464
54.791	16.482
54.754	16.482
54.717	16.501
54.699	16.519
54.68	16.519
54.643	16.538
54.606	16.556
54.532	16.556
54.458	16.556
54.458	16.556
54.458	16.556
54.421	16.556
54.421	16.556
54.366	16.556
54.347	16.556
54.347	16.575
54.347	16.575
54.291	16.612
54.254	16.649
54.217	16.667
54.199	16.667
54.199	16.667
54.18	16.667
54.18	16.667
54.125	16.686
54.051	16.686
54.051	16.704
54.014	16.704
53.995	16.723
53.977	16.723
53.94	16.741
53.903	16.76
53.866	16.778
53.866	16.778
53.847	16.778
53.792	16.797
53.755	16.816
53.736	16.816
53.699	16.816
53.681	16.834
53.662	16.834
53.644	16.853
53.625	16.853
53.606	16.853
53.551	16.871
53.551	16.871
53.514	16.89
53.477	16.89
53.458	16.89
53.421	16.89
53.366	16.89
53.347	16.871
53.329	16.871
53.31	16.871
53.292	16.853
53.255	16.853
53.218	16.834
53.218	16.834
53.199	16.834
53.162	16.834
53.144	16.834
53.088	16.834
53.051	16.834
53.014	16.834
52.977	16.834
52.959	16.834
52.94	16.816
52.884	16.816
52.829	16.797
52.829	16.797
52.792	16.778
52.699	16.778
52.662	16.778
52.644	16.76
52.607	16.741
52.57	16.741
52.551	16.723
52.514	16.723
52.496	16.723
52.459	16.741
52.348	16.704
52.348	16.704
52.311	16.686
52.274	16.667
52.237	16.667
52.199	16.649
52.181	16.649
52.162	16.649
52.107	16.63
52.051	16.63
51.959	16.593
51.959	16.593
51.922	16.575
51.922	16.575
51.903	16.575
51.866	16.575
51.848	16.556
51.829	16.556
51.755	16.556
51.755	16.575
51.755	16.556
51.755	16.556
51.755	16.556
51.737	16.556
51.718	16.575
51.718	16.575
51.7	16.593
51.7	16.612
51.681	16.612
51.681	16.63
51.663	16.649
51.663	16.649
51.644	16.667
51.626	16.686
51.626	16.686
51.607	16.704
51.57	16.723
51.57	16.723
51.589	16.723
51.533	16.76
51.533	16.76
51.533	16.76
51.515	16.778
51.496	16.778
51.477	16.797
51.459	16.816
51.44	16.853
51.403	16.853
51.366	16.871
51.366	16.871
51.348	16.89
51.292	16.908
51.255	16.927
51.218	16.908
51.218	16.927
51.2	16.927
51.181	16.927
51.144	16.945
51.126	16.945
51.126	16.964
51.033	17.001
51.033	17.001
50.978	17.001
50.941	17.019
50.922	17.019
50.904	17.019
50.848	17.019
50.83	17.019
50.793	17.019
50.755	17.038
50.737	17.038
50.663	17.056
50.626	17.056
50.626	17.056
50.607	17.056
50.589	17.075
50.57	17.075
50.552	17.093
50.496	17.112
50.459	17.13
50.422	17.13
50.403	17.13
50.385	17.149
50.329	17.149
50.274	17.167
50.274	17.167
50.237	17.167
50.181	17.186
50.163	17.167
50.126	17.186
50.089	17.186
50.07	17.186
50.033	17.186
49.996	17.167
49.941	17.167
49.904	17.167
49.885	17.167
49.885	17.167
49.848	17.167
49.811	17.167
49.774	17.149
49.681	17.112
49.663	17.112
49.644	17.112
49.607	17.093
49.589	17.075
49.533	17.075
49.515	17.056
49.422	17.019
49.422	17.019
49.367	17.001
49.348	17.001
49.311	16.982
49.274	16.945
49.237	16.908
49.163	16.871
49.144	16.853
49.107	16.834
49.089	16.816
49.07	16.797
48.996	16.76
48.996	16.76
48.959	16.723
48.941	16.686
48.885	16.649
48.848	16.63
48.83	16.612
48.83	16.575
48.811	16.538
48.793	16.519
48.756	16.464
48.663	16.408
48.608	16.353
48.608	16.353
48.589	16.334
48.571	16.316
48.552	16.297
48.515	16.279
48.478	16.242
48.441	16.205
48.404	16.168
48.348	16.168
48.348	16.131
48.311	16.112
48.237	16.038
48.237	16.038
48.2	16.001
48.182	15.982
48.163	15.945
48.126	15.927
48.089	15.927
48.052	15.89
48.052	15.853
48.015	15.834
47.997	15.797
47.978	15.779
47.904	15.686
47.904	15.686
47.886	15.686
47.83	15.649
47.756	15.612
47.756	15.594
47.738	15.575
47.719	15.557
47.719	15.52
47.682	15.501
47.663	15.464
47.626	15.446
47.515	15.409
47.515	15.409
47.478	15.371
47.441	15.353
47.423	15.334
47.386	15.334
47.33	15.316
47.275	15.297
47.256	15.297
47.201	15.26
47.182	15.26
47.145	15.242
47.09	15.223
47.09	15.223
47.034	15.205
46.978	15.186
46.941	15.186
46.904	15.186
46.867	15.149
46.83	15.131
46.775	15.094
46.756	15.094
46.701	15.075
46.664	15.057
46.608	15.038
46.608	15.038
46.553	15.038
46.534	15.001
46.497	14.983
46.46	14.964
46.423	14.964
46.386	14.946
46.349	14.946
46.312	14.927
46.275	14.927
46.256	14.909
46.182	14.89
46.182	14.89
46.145	14.872
46.127	14.853
46.09	14.853
45.997	14.816
45.942	14.798
45.905	14.779
45.905	14.761
45.868	14.761
45.849	14.761
45.831	14.742
45.738	14.705
45.738	14.705
45.683	14.687
45.664	14.687
45.627	14.687
45.59	14.668
45.571	14.668
45.534	14.668
45.497	14.668
45.46	14.668
45.405	14.668
45.349	14.668
45.312	14.668
45.312	14.668
45.275	14.668
45.22	14.668
45.201	14.649
45.164	14.649
45.146	14.649
45.09	14.649
45.053	14.649
45.016	14.649
44.979	14.649
44.924	14.631
44.831	14.631
44.831	14.631
44.812	14.631
44.794	14.631
44.757	14.649
44.72	14.649
44.664	14.649
44.646	14.631
44.59	14.631
44.553	14.631
44.516	14.649
44.498	14.649
44.405	14.649
44.405	14.649
44.368	14.649
44.35	14.668
44.35	14.668
44.35	14.687
44.331	14.705
44.313	14.742
44.294	14.779
44.276	14.798
44.276	14.816
44.257	14.835
44.202	14.89
44.202	14.89
44.183	14.909
44.165	14.927
44.165	14.927
44.146	14.946
44.127	14.983
44.109	15.001
44.109	15.02
44.072	15.075
44.053	15.094
44.016	15.131
43.942	15.168
43.942	15.168
43.924	15.186
43.905	15.223
43.868	15.26
43.85	15.279
43.813	15.316
43.794	15.334
43.757	15.371
43.739	15.371
43.683	15.39
43.646	15.39
43.535	15.427
43.535	15.427
43.498	15.427
43.48	15.446
43.461	15.464
43.405	15.501
43.368	15.538
43.35	15.557
43.313	15.575
43.294	15.575
43.257	15.594
43.183	15.612
43.128	15.649
43.128	15.649
43.109	15.649
43.072	15.668
43.035	15.686
43.017	15.705
42.98	15.705
42.943	15.705
42.943	15.686
42.924	15.686
42.906	15.668
42.906	15.649
42.869	15.631
42.869	15.631
42.85	15.612
42.85	15.612
42.832	15.594
42.832	15.575
42.813	15.575
42.776	15.557
42.758	15.538
42.758	15.538
42.739	15.52
42.72	15.52
42.702	15.501
42.702	15.501
42.683	15.464
42.646	15.464
42.628	15.446
42.609	15.446
42.591	15.427
42.554	15.409
42.535	15.409
42.517	15.39
42.461	15.371
42.443	15.353
42.387	15.334
42.387	15.334
42.369	15.334
42.35	15.297
42.313	15.279
42.276	15.242
42.258	15.223
42.221	15.205
42.221	15.205
42.165	15.186
42.128	15.149
42.073	15.131
42.036	15.112
42.036	15.112
42.017	15.094
41.98	15.094
41.943	15.075
41.906	15.075
41.869	15.075
41.832	15.075
41.776	15.075
41.758	15.038
41.721	15.038
41.665	15.02
41.554	15.02
41.554	15.02
41.517	15.02
41.48	15.02
41.425	15.02
41.369	15.038
41.332	15.038
41.295	15.02
41.239	15.001
41.184	15.001
41.128	14.983
41.091	14.983
41.017	14.946
41.017	14.946
40.962	14.927
40.906	14.909
40.888	14.89
40.851	14.89
40.814	14.89
40.777	14.872
40.703	14.853
40.647	14.798
40.61	14.779
40.573	14.779
40.48	14.761
40.48	14.761
40.425	14.742
40.388	14.724
40.332	14.705
40.277	14.705
40.24	14.705
40.184	14.705
40.147	14.705
40.092	14.687
40.055	14.687
40.018	14.668
39.925	14.649
39.925	14.649
39.869	14.649
39.832	14.649
39.795	14.631
39.74	14.612
39.703	14.612
39.666	14.612
39.629	14.594
39.592	14.594
39.555	14.575
39.555	14.557
39.481	14.538
39.481	14.538
39.444	14.557
39.407	14.538
39.37	14.52
39.314	14.52
39.277	14.538
39.24	14.538
39.185	14.538
39.129	14.538
39.073	14.538
39.018	14.538
38.962	14.52
38.962	14.52
38.925	14.52
38.907	14.501
38.888	14.483
38.87	14.464
38.814	14.446
38.796	14.427
38.759	14.409
38.74	14.39
38.722	14.39
38.722	14.372
38.703	14.316
38.703	14.316
38.685	14.298
38.685	14.261
38.666	14.242
38.666	14.205
38.648	14.187
38.648	14.168
38.629	14.131
38.629	14.113
38.611	14.076
38.611	14.039
38.574	13.983
38.574	13.983
38.555	13.965
38.537	13.927
38.518	13.927
38.463	13.872
38.444	13.853
38.425	13.816
38.425	13.798
38.388	13.761
38.388	13.742
38.388	13.705
38.351	13.65
38.351	13.65
38.351	13.631
38.333	13.576
38.314	13.539
38.296	13.52
38.296	13.465
38.277	13.446
38.259	13.409
38.259	13.391
38.24	13.354
38.222	13.317
38.203	13.28
38.203	13.28
38.203	13.243
38.185	13.205
38.166	13.168
38.166	13.15
38.148	13.113
38.129	13.094
38.111	13.039
38.111	13.02
38.092	13.002
38.074	12.983
38.074	12.928
38.074	12.928
38.055	12.909
38.037	12.872
38.018	12.835
38	12.798
37.981	12.761
37.963	12.724
37.963	12.706
37.944	12.687
37.926	12.669
37.907	12.65
37.852	12.595
37.852	12.595
37.815	12.558
37.778	12.52
37.741	12.52
37.722	12.502
37.722	12.502
37.703	12.483
37.685	12.483
37.666	12.483
37.648	12.483
37.629	12.483
37.592	12.465
37.592	12.465
37.574	12.465
37.537	12.465
37.5	12.446
37.481	12.465
37.463	12.465
37.426	12.465
37.426	12.465
37.389	12.483
37.389	12.483
37.37	12.483
37.315	12.502
37.315	12.502
37.278	12.52
37.259	12.52
37.241	12.52
37.204	12.52
37.185	12.539
37.167	12.558
37.148	12.558
37.111	12.576
37.074	12.576
37.037	12.613
36.944	12.613
36.944	12.613
36.889	12.65
36.833	12.632
36.796	12.632
36.778	12.632
36.741	12.632
36.685	12.65
36.611	12.669
36.574	12.669
36.537	12.669
36.519	12.687
36.426	12.687
36.426	12.687
36.352	12.669
36.315	12.669
36.241	12.687
36.204	12.706
36.167	12.706
36.111	12.687
36.074	12.687
36.056	12.687
35.982	12.687
35.945	12.687
35.834	12.687
35.834	12.687
35.815	12.706
35.778	12.706
35.741	12.706
35.686	12.706
35.649	12.724
35.593	12.724
35.537	12.724
35.482	12.724
35.445	12.724
35.408	12.743
35.315	12.743
35.315	12.743
35.26	12.743
35.223	12.743
35.167	12.687
35.13	12.687
35.093	12.687
35.038	12.687
34.982	12.632
34.945	12.613
34.89	12.576
34.834	12.558
34.741	12.539
34.741	12.539
34.704	12.52
34.649	12.502
34.593	12.483
34.538	12.465
34.482	12.446
34.427	12.446
34.371	12.428
34.334	12.428
34.279	12.409
34.223	12.391
34.093	12.335
34.093	12.335
34.056	12.335
34.001	12.317
33.945	12.298
33.89	12.28
33.853	12.261
33.797	12.243
33.742	12.224
33.686	12.206
33.649	12.206
33.594	12.187
33.501	12.15
33.501	12.15
33.446	12.132
33.39	12.132
33.353	12.095
33.279	12.058
33.242	12.058
33.205	12.039
33.168	12.021
33.112	12.002
33.057	11.965
33.001	11.965
32.927	11.928
32.927	11.928
32.89	11.928
32.835	11.91
32.798	11.891
32.742	11.873
32.705	11.836
32.668	11.817
32.631	11.798
32.594	11.78
32.52	11.761
32.483	11.724
32.409	11.687
32.409	11.687
32.39	11.687
32.335	11.669
32.298	11.632
32.261	11.595
32.242	11.595
32.242	11.595
32.224	11.595
32.205	11.595
32.205	11.613
32.187	11.595
32.113	11.613
32.113	11.613
32.094	11.613
32.076	11.613
32.057	11.632
32.039	11.632
32.02	11.65
32.001	11.65
31.983	11.65
31.927	11.669
31.872	11.669
31.853	11.687
31.761	11.687
31.761	11.687
31.724	11.724
31.687	11.743
31.65	11.78
31.631	11.817
31.576	11.836
31.539	11.836
31.502	11.873
31.446	11.873
31.391	11.873
31.335	11.91
31.261	11.928
31.261	11.928
31.205	11.928
31.168	11.965
31.113	11.984
31.076	12.002
31.02	12.021
30.965	12.021
30.928	12.039
30.872	12.076
30.817	12.076
30.761	12.076
30.669	12.095
30.669	12.095
30.595	12.095
30.52	12.076
30.483	12.076
30.428	12.095
30.372	12.132
30.298	12.132
30.243	12.132
30.187	12.113
30.132	12.132
30.095	12.132
29.965	12.15
29.965	12.15
29.928	12.15
29.854	12.132
29.798	12.113
29.761	12.113
29.724	12.076
29.65	12.076
29.576	12.039
29.539	12.039
29.484	12.021
29.447	12.002
29.336	11.984
29.336	11.984
29.299	11.984
29.243	11.984
29.188	11.984
29.15	11.965
29.113	11.965
29.039	11.965
28.984	11.928
28.965	11.947
28.91	11.928
28.817	11.928
28.762	11.873
28.762	11.873
28.743	11.873
28.725	11.854
28.706	11.817
28.706	11.78
28.688	11.761
28.669	11.743
28.651	11.706
28.632	11.687
28.614	11.669
28.595	11.632
28.54	11.613
28.54	11.613
28.54	11.595
28.54	11.576
28.54	11.558
28.54	11.539
28.54	11.521
28.54	11.502
28.521	11.465
28.521	11.447
28.521	11.428
28.521	11.41
28.503	11.317
28.503	11.317
28.503	11.262
28.503	11.243
28.484	11.206
28.484	11.206
28.503	11.169
28.484	11.132
28.466	11.114
28.466	11.076
28.447	11.058
28.447	11.039
28.41	10.984
28.41	10.984
28.41	10.947
28.391	10.91
28.373	10.836
28.373	10.817
28.354	10.799
28.336	10.762
28.336	10.725
28.262	10.669
28.243	10.651
28.243	10.614
28.188	10.577
28.188	10.577
28.188	10.558
28.151	10.558
28.132	10.54
28.132	10.503
28.077	10.503
28.04	10.484
28.04	10.447
28.021	10.447
27.984	10.41
27.966	10.41
27.947	10.336
27.947	10.336
27.892	10.317
27.836	10.299
27.799	10.262
27.725	10.262
27.744	10.225
27.669	10.206
27.632	10.206
27.632	10.188
27.614	10.151
27.558	10.132
27.466	10.095
27.466	10.095
27.447	10.077
27.41	10.04
27.373	10.04
27.318	10.021
27.281	10.003
27.244	10.003
27.17	9.9842
27.133	9.9842
27.077	9.9657
27.022	9.9472
26.929	9.9287
26.929	9.9287
26.836	9.9472
26.781	9.9287
26.725	9.9287
26.688	9.9102
26.614	9.9102
26.54	9.8917
26.485	9.8731
26.466	9.8546
26.392	9.8546
26.337	9.8361
26.225	9.7991
26.225	9.7991
26.207	9.7991
26.151	9.7991
26.114	9.7991
26.04	9.7991
25.985	9.8361
25.948	9.8176
25.911	9.8361
25.855	9.8361
25.781	9.8361
25.744	9.8361
25.633	9.8546
25.633	9.8546
25.559	9.8546
25.503	9.8546
25.429	9.8546
25.374	9.8731
25.337	9.8731
25.281	9.8731
25.226	9.8731
25.17	9.8731
25.115	9.8731
25.096	9.8731
25.004	9.9102
25.004	9.9102
24.967	9.9287
24.948	9.9472
24.93	9.9287
24.93	9.9287
24.93	9.9287
24.93	9.9287
24.911	9.9287
24.911	9.9287
24.893	9.9472
24.893	9.9657
24.874	10.003
24.874	10.003
24.874	10.021
24.855	10.04
24.874	10.04
24.874	10.04
24.874	10.058
24.855	10.077
24.855	10.095
24.855	10.114
24.874	10.114
24.855	10.114
24.855	10.132
24.855	10.132
24.874	10.132
24.874	10.151
24.893	10.151
24.893	10.151
24.874	10.169
24.893	10.188
24.893	10.225
24.911	10.225
24.911	10.262
24.911	10.262
24.911	10.28
24.911	10.28
24.93	10.299
24.93	10.299
24.948	10.336
24.967	10.354
24.967	10.354
24.948	10.354
24.967	10.373
24.948	10.373
24.948	10.354
24.948	10.354
24.93	10.317
24.93	10.317
24.911	10.299
24.893	10.262
24.911	10.243
24.911	10.206
24.893	10.169
24.893	10.132
24.874	10.095
24.855	10.058
24.855	10.021
24.855	9.9842
24.818	9.9287
24.818	9.9287
24.8	9.8917
24.8	9.8546
24.8	9.8361
24.8	9.7991
24.8	9.7436
24.8	9.7065
24.818	9.688
24.818	9.6695
24.818	9.6325
24.818	9.5769
24.8	9.4844
24.8	9.4844
24.8	9.4844
24.8	9.4473
24.8	9.3918
24.8	9.3733
24.763	9.2992
24.763	9.2807
24.763	9.2437
24.763	9.2067
24.707	9.1697
24.707	9.1326
24.707	9.0586
24.707	9.0586
24.707	9.0215
24.67	8.929
24.652	8.892
24.633	8.8549
24.615	8.8364
24.578	8.7809
24.559	8.7439
24.541	8.7068
24.504	8.6698
24.448	8.6328
24.374	8.5587
24.374	8.5587
24.337	8.5402
24.3	8.5032
24.263	8.4847
24.208	8.4662
24.208	8.4291
24.171	8.4106
24.152	8.3736
24.115	8.3366
24.096	8.3181
24.041	8.2625
23.985	8.2255
23.985	8.2255
23.967	8.17
23.93	8.1514
23.911	8.1144
23.856	8.0959
23.837	8.0774
23.782	8.0589
23.763	8.0404
23.726	8.0033
23.689	7.9848
23.652	7.9478
23.578	7.9108
23.578	7.9108
23.541	7.8923
23.504	7.8552
23.43	7.8367
23.393	7.8182
23.356	7.7997
23.337	7.7812
23.3	7.7812
23.245	7.7812
23.208	7.7812
23.189	7.7812
23.097	7.7997
23.097	7.7997
23.06	7.7812
23.023	7.7997
22.967	7.8182
22.949	7.7997
22.893	7.7997
22.856	7.7997
22.838	7.8182
22.782	7.8182
22.745	7.8182
22.689	7.8182
22.578	7.8182
22.578	7.8182
22.56	7.8182
22.523	7.8182
22.486	7.8182
22.43	7.7997
22.375	7.8182
22.338	7.8182
22.301	7.8182
22.245	7.7997
22.208	7.7997
22.153	7.8182
22.06	7.8182
22.06	7.8182
22.023	7.8182
21.967	7.8182
21.949	7.8182
21.893	7.7997
21.838	7.8182
21.801	7.8182
21.745	7.8182
21.708	7.7997
21.653	7.7997
21.597	7.7997
21.523	7.7997
21.523	7.7997
21.468	7.7997
21.394	7.7997
21.357	7.7997
21.32	7.7812
21.282	7.7812
21.227	7.7812
21.171	7.7627
21.097	7.7627
21.06	7.7627
21.005	7.7627
20.875	7.7627
20.875	7.7627
20.801	7.7442
20.783	7.7256
20.727	7.7256
20.69	7.7256
20.653	7.7071
20.616	7.7071
20.56	7.7071
20.505	7.7071
20.449	7.7256
20.412	7.7071
20.301	7.7442
20.301	7.7442
20.246	7.7442
20.19	7.7627
20.153	7.7812
20.116	7.7812
20.079	7.7812
20.005	7.7812
19.95	7.7812
19.913	7.7997
19.857	7.7997
19.82	7.8182
19.746	7.8182
19.746	7.8182
19.69	7.8367
19.653	7.8367
19.616	7.8552
19.579	7.8552
19.561	7.8737
19.524	7.8737
19.468	7.8923
19.431	7.8923
19.357	7.9478
19.339	7.9478
19.246	7.9663
19.246	7.9663
19.191	7.9848
19.172	7.9848
19.135	8.0033
19.098	8.0033
19.042	8.0033
18.987	8.0218
18.913	8.0404
18.876	8.0404
18.82	8.0589
18.765	8.0589
18.635	8.0959
18.635	8.0959
18.617	8.0959
18.543	8.0959
18.45	8.1144
18.413	8.1144
18.357	8.1329
18.339	8.1329
18.283	8.1329
18.246	8.1514
18.209	8.17
18.135	8.17
18.043	8.207
18.043	8.207
18.024	8.207
17.987	8.2255
17.932	8.244
17.895	8.244
17.858	8.244
17.802	8.2625
17.765	8.281
17.709	8.2995
17.672	8.2995
17.654	8.2995
17.524	8.3181
17.524	8.3181
17.487	8.3366
17.469	8.3551
17.413	8.3551
17.376	8.3551
17.358	8.3551
17.302	8.3736
17.265	8.3736
17.21	8.3736
17.191	8.3736
17.136	8.3921
17.062	8.3921
17.062	8.3921
17.025	8.4291
17.006	8.4291
16.969	8.4476
16.913	8.4476
16.895	8.4476
16.858	8.4847
16.858	8.4847
16.784	8.5032
16.765	8.4847
16.673	8.5032
16.58	8.5402
16.58	8.5402
16.525	8.5772
16.506	8.5772
16.469	8.5772
16.432	8.5957
16.395	8.6143
16.377	8.5957
16.34	8.5957
16.303	8.6143
16.303	8.5957
16.265	8.6143
16.21	8.6698
16.21	8.6698
16.191	8.6883
16.191	8.7068
16.154	8.7253
16.154	8.7439
16.136	8.7624
16.099	8.7809
16.062	8.7994
16.025	8.8179
16.006	8.8364
15.951	8.8549
15.895	8.8734
15.895	8.8734
15.821	8.8734
15.803	8.892
15.747	8.9105
15.71	8.9105
15.673	8.9105
15.599	8.9105
15.543	8.9105
15.525	8.9105
15.488	8.9105
15.451	8.9105
15.377	8.9105
15.377	8.9105
15.34	8.9105
15.321	8.9105
15.266	8.9105
15.247	8.929
15.229	8.929
15.173	8.929
15.118	8.929
15.081	8.929
15.062	8.929
15.044	8.929
14.97	8.9105
14.97	8.9105
14.951	8.9105
14.914	8.892
14.877	8.892
14.803	8.9105
14.784	8.8734
14.729	8.8734
14.692	8.8549
14.655	8.8549
14.618	8.8364
14.544	8.8549
14.47	8.8179
14.47	8.8179
14.433	8.8179
14.414	8.7994
14.359	8.7809
14.303	8.7809
14.266	8.7439
14.229	8.7439
14.155	8.7439
14.136	8.7253
14.099	8.7068
14.025	8.6883
13.97	8.6698
13.97	8.6698
13.896	8.6698
13.859	8.6513
13.803	8.6328
13.785	8.6328
13.748	8.6143
13.711	8.6143
13.674	8.6143
13.618	8.5957
13.563	8.5957
13.526	8.5772
13.414	8.5772
13.414	8.5772
13.396	8.5957
13.377	8.5957
13.34	8.5957
13.285	8.6143
13.229	8.6328
13.192	8.6513
13.174	8.6698
13.137	8.6698
13.1	8.7068
13.063	8.7068
13.007	8.7624
13.007	8.7624
12.97	8.7809
12.933	8.7994
12.859	8.7994
12.822	8.8179
12.785	8.8364
12.748	8.8364
12.711	8.8364
12.674	8.8549
12.618	8.8549
12.581	8.8549
12.507	8.8734
12.507	8.8734
12.47	8.8549
12.433	8.8734
12.378	8.8734
12.359	8.892
12.341	8.929
12.322	8.929
12.285	8.929
12.267	8.9475
12.23	8.9475
12.23	8.9475
12.174	8.966
12.174	8.966
12.156	8.966
12.137	8.966
12.137	8.9845
12.119	9.003
12.119	9.003
12.1	9.003
12.119	9.0215
12.1	9.0401
12.1	9.0401
12.082	9.0586
12.082	9.0586
12.082	9.0586
12.082	9.0586
12.082	9.0586
12.063	9.0586
12.063	9.0586
12.063	9.0586
12.063	9.0586
12.063	9.0586
12.063	9.0586
12.063	9.0586
12.063	9.0586
12.063	9.0586
12.063	9.0586
12.045	9.0586
12.063	9.0401
12.063	9.0586
12.063	9.0401
12.063	9.0401
12.063	9.0586
12.045	9.0401
12.045	9.0401
12.045	9.0401
12.045	9.0401
12.045	9.0401
12.045	9.0401
12.045	9.0401
12.045	9.0401
12.045	9.0401
12.045	9.0401
12.045	9.0401
12.045	9.0401
12.045	9.0401
12.045	9.0401
12.045	9.0401
12.045	9.0401
12.063	9.0401
12.063	9.0401
12.045	9.0401
12.045	9.0586
12.063	9.0586
12.063	9.0586
12.063	9.0586
12.063	9.0586
12.063	9.0586
12.063	9.0586
12.063	9.0586
12.063	9.0586
12.045	9.0401
12.045	9.0401
12.045	9.0586
12.045	9.0586
12.045	9.0586
12.063	9.0586
12.063	9.0401
12.063	9.0586
12.063	9.0401
12.063	9.0586
12.045	9.0586
12.063	9.0586
12.063	9.0586
12.063	9.0586
12.063	9.0586
12.045	9.0586
12.063	9.0586
12.082	9.0586
12.082	9.0586
12.082	9.0586
12.082	9.0771
12.082	9.0771
12.082	9.0771
12.082	9.0771
12.082	9.0586
12.082	9.0586
12.082	9.0586
12.082	9.0586
12.063	9.0586
12.082	9.0586
12.082	9.0586
12.063	9.0586
12.063	9.0771
12.063	9.0586
12.063	9.0586
12.063	9.0586
12.063	9.0586
12.063	9.0586
12.063	9.0586
12.063	9.0586
12.063	9.0586
12.063	9.0771
12.063	9.0586
12.045	9.0401
12.045	9.0401
12.045	9.0401
12.063	9.0586
12.045	9.0586
12.045	9.0586
12.045	9.0586
12.045	9.0586
12.045	9.0586
12.045	9.0586
12.026	9.0586
12.026	9.0586
12.045	9.0401
12.045	9.0401
12.045	9.0401
12.045	9.0401
12.045	9.0401
12.045	9.0401
12.045	9.0401
12.045	9.0401
12.045	9.0401
12.045	9.0401
12.045	9.0401
12.045	9.0401
12.045	9.0401
12.045	9.0401
12.045	9.0401
12.045	9.0401
12.045	9.0401
12.045	9.0401
12.045	9.0401
12.045	9.0401
12.026	9.0401
12.026	9.0401
12.063	9.0401
12.063	9.0401
12.063	9.0401
12.045	9.0401
12.045	9.0401
12.026	9.0401
12.026	9.0401
12.026	9.0215
12.026	9.0215
12.026	9.0215
12.026	9.0215
12.026	9.0215
12.026	9.0215
12.026	9.0215
12.026	9.0215
12.026	9.0401
12.026	9.0401
12.026	9.0215
12.026	9.0215
12.026	9.0401
12.026	9.0401
12.026	9.0401
12.026	9.0401
12.026	9.0401
12.026	9.0401
12.026	9.0215
12.026	9.0215
12.026	9.0215
12.045	9.003
12.063	9.003
12.082	8.9845
12.119	8.966
12.119	8.966
12.119	8.966
12.119	8.9475
12.137	8.929
12.156	8.929
12.174	8.9105
12.174	8.892
12.23	8.8734
12.23	8.8734
12.23	8.8734
12.248	8.8549
12.267	8.8179
12.267	8.8179
12.304	8.7994
12.341	8.7809
12.341	8.7624
12.359	8.7439
12.359	8.7253
12.359	8.7253
12.359	8.7068
12.359	8.6883
12.378	8.6698
12.415	8.6513
12.452	8.5957
12.452	8.5957
12.507	8.5957
12.507	8.5772
12.507	8.5587
12.526	8.5587
12.526	8.5217
12.544	8.5032
12.544	8.5032
12.581	8.4662
12.581	8.4476
12.618	8.4476
12.655	8.4106
12.655	8.4106
12.674	8.4106
12.692	8.3921
12.711	8.3551
12.73	8.3551
12.748	8.3366
12.748	8.2995
12.767	8.2995
12.748	8.2995
12.767	8.2995
12.767	8.2995
12.822	8.281
12.822	8.281
12.841	8.281
12.878	8.2625
12.896	8.2625
12.97	8.244
12.989	8.244
13.007	8.244
13.044	8.244
13.081	8.2625
13.118	8.281
13.137	8.2995
13.174	8.3366
13.174	8.3366
13.174	8.3366
13.211	8.3736
13.248	8.4106
13.248	8.4476
13.248	8.4662
13.285	8.4847
13.303	8.5217
13.303	8.5772
13.322	8.6513
13.322	8.6883
13.285	8.7994
13.285	8.7994
13.248	8.8364
13.229	8.8549
13.211	8.9105
13.211	8.966
13.174	9.003
13.174	9.0215
13.118	9.0586
13.118	9.0586
13.118	9.0771
13.081	9.0956
13.026	9.1326
13.026	9.1326
13.007	9.1511
12.97	9.1511
[truncated: 6,733 more rows]
