# Supplementary material for: Ant collective cognition allows for efficient navigation through disordered environments
Source: eLife. 2020 May 12;9:e55195. doi: 10.7554/eLife.55195 (PMC7332297; doi:10.7554/eLife.55195)
Supplement: Source data 2. — Format is X,Y coordinates as a function of time. Time interval between samples is 0.04 s, except for videos 1440005 and 1440011, where the time interval is 0.02 s. [file elife-55195-data2.zip › 1360005_275_load_trajectory.txt]

70.353	23.796
70.353	23.754
70.353	23.754
70.332	23.775
70.332	23.754
70.332	23.775
70.311	23.775
70.311	23.775
70.311	23.775
70.29	23.775
70.248	23.775
70.227	23.775
70.227	23.775
70.206	23.754
70.206	23.754
70.185	23.775
70.164	23.796
70.143	23.796
70.143	23.796
70.143	23.796
70.143	23.817
70.122	23.796
70.101	23.796
70.08	23.796
70.059	23.796
70.059	23.796
70.038	23.796
70.017	23.817
69.996	23.817
69.976	23.817
69.934	23.817
69.913	23.817
69.913	23.817
69.913	23.817
69.913	23.817
69.913	23.817
69.892	23.817
69.871	23.817
69.871	23.838
69.85	23.838
69.829	23.838
69.829	23.838
69.829	23.838
69.829	23.838
69.808	23.838
69.808	23.838
69.808	23.859
69.766	23.838
69.745	23.838
69.724	23.838
69.724	23.817
69.703	23.796
69.703	23.796
69.661	23.796
69.619	23.796
69.598	23.796
69.598	23.775
69.577	23.775
69.556	23.775
69.535	23.775
69.514	23.775
69.493	23.775
69.451	23.754
69.451	23.775
69.431	23.754
69.431	23.754
69.41	23.754
69.389	23.754
69.368	23.733
69.347	23.733
69.326	23.733
69.305	23.712
69.284	23.691
69.263	23.712
69.242	23.691
69.242	23.691
69.2	23.691
69.179	23.67
69.179	23.649
69.158	23.628
69.137	23.607
69.095	23.565
69.095	23.523
69.095	23.523
69.074	23.502
69.032	23.481
69.032	23.46
69.011	23.418
68.99	23.398
68.969	23.377
68.969	23.335
68.969	23.293
68.948	23.272
68.948	23.251
68.927	23.209
68.927	23.188
68.906	23.167
68.886	23.125
68.886	23.104
68.865	23.104
68.865	23.083
68.844	23.062
68.823	23.041
68.802	23.02
68.802	22.999
68.781	22.978
68.781	22.957
68.76	22.915
68.739	22.915
68.718	22.873
68.718	22.853
68.697	22.853
68.697	22.832
68.676	22.811
68.676	22.79
68.655	22.748
68.676	22.727
68.655	22.706
68.634	22.706
68.613	22.685
68.592	22.664
68.571	22.643
68.571	22.622
68.55	22.622
68.529	22.601
68.529	22.58
68.508	22.559
68.487	22.538
68.466	22.517
68.466	22.475
68.445	22.475
68.424	22.454
68.403	22.433
68.403	22.412
68.403	22.412
68.382	22.391
68.382	22.328
68.361	22.328
68.34	22.308
68.319	22.308
68.319	22.287
68.298	22.287
68.278	22.287
68.278	22.287
68.278	22.287
68.278	22.266
68.278	22.266
68.278	22.224
68.278	22.203
68.278	22.203
68.278	22.161
68.278	22.161
68.257	22.161
68.257	22.161
68.257	22.119
68.278	22.098
68.278	22.077
68.257	22.077
68.278	22.056
68.278	22.014
68.298	21.972
68.298	21.972
68.298	21.951
68.298	21.951
68.298	21.93
68.298	21.93
68.319	21.909
68.319	21.888
68.34	21.867
68.361	21.846
68.361	21.825
68.361	21.825
68.361	21.804
68.361	21.783
68.382	21.763
68.382	21.763
68.403	21.742
68.403	21.742
68.403	21.721
68.424	21.7
68.424	21.679
68.445	21.658
68.466	21.637
68.487	21.595
68.487	21.574
68.487	21.574
68.508	21.532
68.529	21.511
68.529	21.49
68.529	21.49
68.529	21.448
68.55	21.448
68.55	21.406
68.571	21.385
68.571	21.385
68.571	21.343
68.592	21.322
68.592	21.28
68.592	21.28
68.592	21.259
68.592	21.259
68.592	21.218
68.634	21.218
68.634	21.218
68.655	21.176
68.655	21.155
68.676	21.113
68.655	21.092
68.655	21.05
68.676	21.029
68.676	21.029
68.697	21.008
68.718	20.966
68.697	20.966
68.697	20.923
68.697	20.902
68.697	20.861
68.718	20.861
68.739	20.84
68.739	20.819
68.76	20.819
68.739	20.777
68.76	20.777
68.76	20.756
68.76	20.735
68.76	20.693
68.76	20.672
68.781	20.651
68.76	20.651
68.76	20.609
68.76	20.609
68.76	20.567
68.76	20.567
68.76	20.567
68.76	20.525
68.739	20.504
68.739	20.504
68.739	20.462
68.718	20.441
68.676	20.42
68.655	20.378
68.634	20.378
68.634	20.357
68.655	20.357
68.634	20.336
68.634	20.316
68.634	20.316
68.613	20.295
68.613	20.295
68.613	20.295
68.592	20.253
68.571	20.253
68.571	20.211
68.571	20.211
68.55	20.19
68.55	20.169
68.55	20.148
68.529	20.148
68.508	20.127
68.508	20.127
68.508	20.085
68.487	20.085
68.487	20.043
68.466	20.022
68.424	20.001
68.424	20.001
68.424	19.98
68.424	19.98
68.403	19.98
68.382	19.959
68.382	19.917
68.361	19.917
68.382	19.896
68.382	19.896
68.382	19.875
68.382	19.854
68.361	19.833
68.382	19.812
68.382	19.791
68.382	19.791
68.382	19.771
68.382	19.75
68.361	19.75
68.361	19.729
68.361	19.687
68.361	19.687
68.361	19.666
68.34	19.624
68.34	19.624
68.34	19.603
68.34	19.582
68.34	19.54
68.319	19.519
68.319	19.498
68.278	19.477
68.257	19.456
68.236	19.435
68.215	19.414
68.194	19.414
68.194	19.414
68.173	19.414
68.173	19.372
68.152	19.372
68.131	19.351
68.11	19.351
68.068	19.351
68.047	19.351
68.026	19.351
68.026	19.351
67.984	19.351
67.963	19.351
67.963	19.351
67.942	19.351
67.921	19.372
67.879	19.393
67.858	19.393
67.837	19.414
67.816	19.414
67.816	19.435
67.795	19.435
67.795	19.456
67.774	19.456
67.753	19.456
67.712	19.456
67.691	19.477
67.649	19.498
67.649	19.498
67.649	19.498
67.607	19.519
67.607	19.519
67.586	19.519
67.523	19.519
67.502	19.519
67.502	19.519
67.46	19.519
67.418	19.54
67.397	19.54
67.376	19.54
67.334	19.561
67.334	19.561
67.334	19.561
67.292	19.582
67.271	19.582
67.25	19.582
67.25	19.582
67.229	19.582
67.208	19.582
67.188	19.582
67.188	19.582
67.167	19.582
67.167	19.582
67.167	19.582
67.167	19.582
67.167	19.561
67.146	19.561
67.146	19.561
67.104	19.561
67.083	19.54
67.083	19.54
67.062	19.519
67.041	19.519
67.041	19.519
67.041	19.519
67.041	19.519
67.041	19.519
67.041	19.519
67.041	19.519
67.02	19.519
66.999	19.519
67.02	19.519
66.999	19.519
67.02	19.519
66.957	19.498
66.957	19.498
66.957	19.498
66.957	19.498
66.936	19.498
66.936	19.498
66.936	19.477
66.915	19.477
66.915	19.477
66.894	19.477
66.894	19.477
66.873	19.456
66.873	19.477
66.894	19.477
66.873	19.477
66.873	19.477
66.852	19.477
66.831	19.477
66.831	19.477
66.831	19.456
66.831	19.456
66.831	19.456
66.81	19.456
66.81	19.456
66.789	19.456
66.789	19.456
66.789	19.456
66.789	19.456
66.768	19.456
66.768	19.414
66.768	19.414
66.768	19.414
66.747	19.414
66.747	19.414
66.705	19.435
66.684	19.435
66.684	19.435
66.684	19.435
66.684	19.414
66.684	19.414
66.684	19.414
66.663	19.414
66.663	19.414
66.663	19.414
66.663	19.414
66.663	19.414
66.663	19.414
66.643	19.414
66.643	19.414
66.643	19.414
66.622	19.393
66.643	19.393
66.663	19.393
66.622	19.393
66.622	19.393
66.601	19.393
66.58	19.393
66.559	19.372
66.538	19.372
66.538	19.351
66.496	19.351
66.496	19.351
66.496	19.351
66.496	19.351
66.475	19.351
66.475	19.351
66.454	19.351
66.454	19.351
66.433	19.33
66.412	19.33
66.412	19.351
66.412	19.33
66.37	19.33
66.37	19.33
66.349	19.33
66.349	19.33
66.328	19.33
66.307	19.33
66.286	19.309
66.265	19.309
66.244	19.309
66.223	19.309
66.223	19.309
66.202	19.33
66.202	19.309
66.16	19.309
66.139	19.309
66.118	19.288
66.118	19.288
66.098	19.288
66.077	19.267
66.056	19.267
66.035	19.246
66.014	19.226
65.972	19.205
65.972	19.205
65.93	19.205
65.909	19.205
65.888	19.184
65.867	19.184
65.846	19.184
65.846	19.163
65.825	19.163
65.825	19.163
65.804	19.163
65.783	19.142
65.741	19.142
65.72	19.142
65.72	19.142
65.678	19.142
65.678	19.142
65.657	19.142
65.636	19.121
65.615	19.121
65.594	19.121
65.594	19.121
65.573	19.1
65.532	19.1
65.511	19.1
65.511	19.1
65.49	19.079
65.49	19.079
65.469	19.079
65.469	19.037
65.469	19.037
65.448	19.016
65.427	19.016
65.427	18.995
65.406	18.974
65.385	18.974
65.385	18.953
65.364	18.953
65.364	18.932
65.322	18.911
65.28	18.911
65.259	18.911
65.238	18.911
65.217	18.89
65.217	18.89
65.196	18.869
65.175	18.869
65.175	18.869
65.154	18.869
65.154	18.827
65.133	18.827
65.112	18.806
65.091	18.785
65.091	18.785
65.07	18.764
65.049	18.764
65.028	18.743
65.007	18.722
64.987	18.701
64.966	18.701
64.945	18.681
64.924	18.681
64.903	18.66
64.882	18.66
64.882	18.66
64.861	18.639
64.84	18.639
64.819	18.618
64.819	18.618
64.777	18.597
64.756	18.597
64.735	18.576
64.693	18.555
64.672	18.534
64.651	18.513
64.651	18.492
64.63	18.492
64.609	18.471
64.588	18.45
64.588	18.408
64.567	18.408
64.567	18.387
64.546	18.366
64.525	18.345
64.504	18.324
64.483	18.303
64.483	18.303
64.462	18.282
64.442	18.261
64.4	18.24
64.358	18.198
64.337	18.198
64.337	18.177
64.316	18.177
64.337	18.177
64.316	18.156
64.295	18.136
64.253	18.115
64.232	18.115
64.211	18.094
64.19	18.073
64.169	18.052
64.127	18.052
64.127	18.031
64.106	18.031
64.085	18.01
64.064	18.01
64.043	17.989
64.043	17.968
64.022	17.968
64.001	17.968
63.98	17.968
63.98	17.947
63.959	17.947
63.938	17.926
63.917	17.926
63.876	17.926
63.834	17.926
63.834	17.905
63.813	17.884
63.771	17.884
63.771	17.863
63.75	17.842
63.729	17.821
63.708	17.779
63.666	17.758
63.687	17.758
63.666	17.737
63.666	17.716
63.645	17.695
63.645	17.674
63.624	17.653
63.624	17.653
63.624	17.632
63.603	17.632
63.603	17.611
63.603	17.59
63.603	17.59
63.582	17.57
63.582	17.528
63.603	17.507
63.603	17.486
63.603	17.465
63.603	17.444
63.603	17.444
63.603	17.423
63.603	17.381
63.624	17.381
63.624	17.36
63.624	17.36
63.624	17.339
63.645	17.339
63.645	17.318
63.666	17.318
63.666	17.318
63.666	17.318
63.666	17.297
63.687	17.276
63.687	17.276
63.687	17.276
63.708	17.255
63.708	17.255
63.708	17.255
63.708	17.255
63.708	17.255
63.708	17.255
63.75	17.255
63.75	17.234
63.75	17.234
63.771	17.234
63.771	17.213
63.792	17.213
63.792	17.171
63.813	17.171
63.813	17.171
63.813	17.15
63.813	17.15
63.834	17.129
63.834	17.108
63.855	17.108
63.855	17.108
63.876	17.087
63.876	17.087
63.876	17.087
63.897	17.066
63.917	17.045
63.917	17.025
63.938	17.025
63.98	16.983
64.001	16.983
64.022	16.983
64.022	16.962
64.022	16.941
64.043	16.941
64.043	16.92
64.064	16.878
64.085	16.857
64.085	16.857
64.085	16.815
64.085	16.794
64.085	16.773
64.085	16.752
64.085	16.731
64.106	16.731
64.106	16.71
64.106	16.71
64.106	16.689
64.106	16.668
64.106	16.647
64.127	16.626
64.127	16.626
64.127	16.605
64.148	16.584
64.148	16.584
64.148	16.563
64.148	16.563
64.169	16.584
64.169	16.563
64.169	16.563
64.211	16.563
64.211	16.563
64.211	16.542
64.211	16.542
64.19	16.521
64.19	16.521
64.211	16.521
64.19	16.5
64.211	16.48
64.211	16.459
64.211	16.459
64.211	16.417
64.232	16.396
64.232	16.375
64.211	16.333
64.211	16.333
64.211	16.333
64.232	16.312
64.274	16.312
64.274	16.312
64.274	16.291
64.295	16.27
64.295	16.27
64.295	16.249
64.316	16.228
64.274	16.228
64.295	16.186
64.295	16.165
64.295	16.144
64.253	16.123
64.274	16.081
64.253	16.06
64.232	16.06
64.253	16.018
64.232	15.997
64.232	15.976
64.232	15.976
64.232	15.955
64.232	15.935
64.232	15.935
64.211	15.914
64.211	15.872
64.211	15.851
64.19	15.83
64.19	15.809
64.19	15.809
64.169	15.788
64.169	15.746
64.148	15.725
64.148	15.704
64.127	15.662
64.127	15.662
64.127	15.62
64.106	15.62
64.106	15.599
64.085	15.536
64.064	15.536
64.064	15.515
64.064	15.494
64.064	15.473
64.064	15.452
64.064	15.452
64.064	15.431
64.043	15.431
64.043	15.431
64.043	15.431
64.064	15.431
64.064	15.431
64.085	15.431
64.064	15.41
64.064	15.41
64.064	15.39
64.064	15.39
64.064	15.39
64.064	15.41
64.064	15.41
64.064	15.41
64.064	15.39
64.043	15.39
64.043	15.39
64.043	15.41
64.043	15.39
64.064	15.41
64.064	15.41
64.106	15.431
64.106	15.452
64.106	15.452
64.106	15.452
64.127	15.473
64.148	15.473
64.148	15.473
64.148	15.473
64.169	15.494
64.169	15.494
64.19	15.494
64.211	15.515
64.211	15.515
64.232	15.515
64.253	15.557
64.253	15.557
64.295	15.557
64.295	15.578
64.295	15.578
64.337	15.578
64.337	15.578
64.358	15.578
64.358	15.599
64.379	15.599
64.4	15.599
64.4	15.62
64.421	15.599
64.442	15.62
64.442	15.62
64.462	15.62
64.483	15.62
64.504	15.62
64.525	15.62
64.546	15.641
64.567	15.641
64.567	15.641
64.567	15.641
64.588	15.641
64.588	15.641
64.609	15.662
64.609	15.641
64.609	15.62
64.609	15.62
64.609	15.62
64.609	15.62
64.609	15.62
64.609	15.641
64.63	15.62
64.672	15.62
64.693	15.62
64.672	15.641
64.693	15.662
64.714	15.641
64.714	15.62
64.756	15.641
64.777	15.641
64.777	15.641
64.777	15.662
64.777	15.662
64.798	15.662
64.798	15.683
64.798	15.704
64.819	15.704
64.819	15.704
64.819	15.704
64.819	15.704
64.777	15.704
64.777	15.704
64.756	15.725
64.714	15.725
64.693	15.725
64.651	15.746
64.63	15.704
64.588	15.725
64.588	15.725
64.546	15.725
64.525	15.725
64.504	15.704
64.504	15.704
64.483	15.704
64.462	15.704
64.421	15.683
64.421	15.683
64.4	15.683
64.379	15.641
64.379	15.662
64.316	15.62
64.295	15.599
64.253	15.62
64.232	15.599
64.211	15.62
64.19	15.578
64.169	15.578
64.148	15.578
64.127	15.578
64.106	15.536
64.085	15.536
64.064	15.515
64.022	15.515
64.001	15.515
64.001	15.515
63.959	15.494
63.959	15.494
63.917	15.473
63.917	15.452
63.897	15.452
63.876	15.431
63.834	15.41
63.813	15.41
63.813	15.39
63.75	15.348
63.729	15.348
63.729	15.348
63.708	15.327
63.687	15.306
63.666	15.264
63.645	15.243
63.645	15.222
63.603	15.201
63.603	15.201
63.561	15.18
63.54	15.18
63.519	15.18
63.477	15.18
63.477	15.159
63.456	15.159
63.414	15.138
63.393	15.096
63.393	15.096
63.352	15.054
63.331	15.033
63.31	15.033
63.289	15.012
63.247	15.012
63.226	14.991
63.184	14.97
63.163	14.928
63.142	14.928
63.121	14.907
63.1	14.907
63.079	14.886
63.079	14.845
63.1	14.824
63.037	14.782
63.016	14.761
62.974	14.74
62.953	14.719
62.911	14.698
62.89	14.677
62.848	14.677
62.827	14.656
62.807	14.656
62.786	14.635
62.744	14.635
62.702	14.614
62.66	14.593
62.618	14.593
62.597	14.593
62.555	14.593
62.513	14.593
62.492	14.572
62.45	14.593
62.429	14.593
62.387	14.593
62.366	14.614
62.324	14.593
62.303	14.593
62.262	14.614
62.241	14.593
62.199	14.572
62.136	14.572
62.094	14.572
62.073	14.551
62.031	14.53
62.01	14.53
61.989	14.53
61.926	14.53
61.905	14.53
61.884	14.509
61.863	14.509
61.842	14.509
61.8	14.53
61.779	14.53
61.737	14.53
61.717	14.53
61.696	14.53
61.675	14.551
61.654	14.551
61.612	14.572
61.549	14.572
61.507	14.593
61.486	14.593
61.444	14.593
61.423	14.593
61.402	14.593
61.381	14.614
61.36	14.614
61.36	14.614
61.318	14.635
61.297	14.635
61.255	14.656
61.255	14.677
61.192	14.719
61.171	14.74
61.151	14.74
61.109	14.761
61.088	14.782
61.067	14.803
61.046	14.824
61.025	14.845
60.983	14.865
60.962	14.886
60.899	14.928
60.878	14.949
60.878	14.97
60.836	14.991
60.815	15.012
60.794	15.033
60.773	15.075
60.752	15.096
60.752	15.117
60.71	15.159
60.71	15.18
60.668	15.201
60.647	15.243
60.626	15.243
60.585	15.285
60.543	15.306
60.522	15.327
60.501	15.348
60.501	15.348
60.48	15.348
60.459	15.369
60.417	15.431
60.375	15.473
60.333	15.494
60.333	15.494
60.291	15.515
60.27	15.536
60.249	15.536
60.207	15.557
60.186	15.578
60.165	15.578
60.144	15.599
60.123	15.599
60.081	15.62
60.081	15.62
60.019	15.641
59.998	15.641
59.977	15.641
59.935	15.662
59.914	15.662
59.872	15.683
59.851	15.683
59.83	15.662
59.809	15.662
59.809	15.662
59.788	15.641
59.767	15.641
59.746	15.641
59.725	15.62
59.683	15.62
59.683	15.62
59.662	15.599
59.662	15.599
59.641	15.599
59.62	15.62
59.62	15.599
59.599	15.599
59.578	15.578
59.557	15.578
59.557	15.578
59.557	15.557
59.557	15.557
59.557	15.557
59.557	15.536
59.557	15.536
59.557	15.536
59.536	15.515
59.516	15.515
59.495	15.494
59.495	15.494
59.474	15.473
59.474	15.452
59.474	15.452
59.474	15.431
59.474	15.41
59.474	15.41
59.474	15.369
59.474	15.348
59.474	15.327
59.453	15.285
59.453	15.264
59.453	15.243
59.453	15.222
59.453	15.201
59.453	15.18
59.453	15.138
59.432	15.117
59.411	15.075
59.411	15.054
59.39	15.012
59.39	14.991
59.39	14.97
59.369	14.949
59.369	14.907
59.327	14.886
59.327	14.865
59.327	14.845
59.306	14.824
59.264	14.782
59.264	14.74
59.243	14.719
59.243	14.677
59.222	14.656
59.201	14.572
59.159	14.53
59.159	14.53
59.117	14.467
59.117	14.446
59.096	14.404
59.075	14.383
59.054	14.341
59.012	14.32
59.012	14.299
58.991	14.237
58.95	14.195
58.929	14.195
58.908	14.132
58.866	14.111
58.824	14.111
58.803	14.069
58.782	14.048
58.74	14.027
58.719	14.027
58.656	14.006
58.614	13.964
58.551	13.943
58.551	13.922
58.53	13.901
58.509	13.88
58.467	13.88
58.426	13.859
58.384	13.859
58.342	13.817
58.258	13.817
58.258	13.817
58.195	13.796
58.153	13.775
58.111	13.775
58.027	13.734
57.943	13.734
57.922	13.734
57.922	13.734
57.88	13.692
57.839	13.692
57.755	13.671
57.692	13.671
57.65	13.671
57.629	13.692
57.566	13.671
57.524	13.65
57.461	13.65
57.398	13.629
57.335	13.65
57.294	13.608
57.252	13.608
57.21	13.608
57.126	13.566
57.105	13.545
57.042	13.566
57	13.587
56.958	13.545
56.937	13.545
56.874	13.524
56.832	13.503
56.79	13.524
56.749	13.524
56.707	13.524
56.665	13.524
56.644	13.524
56.581	13.524
56.539	13.524
56.476	13.524
56.434	13.545
56.371	13.545
56.329	13.566
56.287	13.587
56.245	13.545
56.225	13.545
56.183	13.587
56.141	13.587
56.078	13.587
56.057	13.587
55.994	13.587
55.952	13.608
55.91	13.629
55.868	13.629
55.805	13.65
55.784	13.671
55.742	13.671
55.721	13.692
55.68	13.671
55.617	13.671
55.575	13.65
55.554	13.65
55.554	13.65
55.554	13.65
55.554	13.65
55.554	13.629
55.554	13.629
55.554	13.65
55.554	13.629
55.554	13.629
55.533	13.608
55.533	13.566
55.512	13.524
55.47	13.503
55.47	13.461
55.47	13.461
55.449	13.44
55.428	13.398
55.407	13.356
55.386	13.314
55.365	13.293
55.344	13.251
55.323	13.209
55.302	13.168
55.281	13.126
55.281	13.105
55.281	13.084
55.26	13.063
55.239	13.042
55.239	13.021
55.239	12.979
55.218	12.958
55.197	12.937
55.155	12.916
55.155	12.895
55.155	12.874
55.135	12.853
55.135	12.832
55.114	12.811
55.114	12.79
55.093	12.769
55.051	12.748
55.03	12.706
55.009	12.685
54.967	12.623
54.967	12.623
54.946	12.602
54.925	12.581
54.904	12.56
54.841	12.497
54.82	12.497
54.799	12.455
54.757	12.413
54.757	12.392
54.715	12.371
54.673	12.329
54.631	12.308
54.61	12.266
54.569	12.245
54.527	12.224
54.485	12.224
54.464	12.203
54.422	12.203
54.38	12.203
54.338	12.203
54.317	12.203
54.275	12.182
54.233	12.203
54.17	12.182
54.128	12.182
54.086	12.203
54.024	12.182
53.982	12.182
53.919	12.203
53.856	12.203
53.835	12.203
53.772	12.203
53.73	12.203
53.688	12.224
53.646	12.224
53.583	12.224
53.52	12.224
53.479	12.224
53.437	12.224
53.374	12.224
53.332	12.224
53.269	12.224
53.206	12.203
53.164	12.203
53.101	12.182
53.059	12.203
53.017	12.203
52.975	12.203
52.934	12.224
52.892	12.203
52.829	12.203
52.808	12.203
52.766	12.203
52.724	12.224
52.682	12.245
52.64	12.266
52.598	12.266
52.556	12.266
52.493	12.287
52.472	12.308
52.409	12.308
52.368	12.329
52.326	12.371
52.263	12.371
52.221	12.413
52.2	12.434
52.158	12.455
52.116	12.476
52.053	12.497
52.011	12.539
51.927	12.518
51.906	12.539
51.844	12.581
51.802	12.581
51.781	12.581
51.76	12.623
51.697	12.644
51.655	12.644
51.613	12.644
51.571	12.685
51.529	12.685
51.487	12.706
51.445	12.748
51.382	12.748
51.34	12.748
51.319	12.748
51.257	12.748
51.215	12.79
51.173	12.79
51.131	12.79
51.089	12.79
51.047	12.769
51.005	12.748
50.942	12.748
50.9	12.727
50.858	12.727
50.795	12.727
50.753	12.769
50.733	12.769
50.691	12.769
50.628	12.79
50.586	12.832
50.544	12.853
50.502	12.853
50.46	12.895
50.397	12.895
50.376	12.895
50.334	12.937
50.292	12.958
50.229	13
50.188	13
50.146	13.021
50.104	13.042
50.062	13.063
49.957	13.105
49.915	13.105
49.873	13.105
49.852	13.126
49.809	13.126
49.767	13.168
49.726	13.168
49.684	13.189
49.642	13.209
49.621	13.209
49.579	13.209
49.537	13.209
49.474	13.209
49.453	13.209
49.411	13.209
49.39	13.23
49.348	13.23
49.327	13.251
49.264	13.272
49.243	13.272
49.222	13.293
49.222	13.293
49.201	13.293
49.16	13.272
49.139	13.293
49.097	13.272
49.076	13.272
49.034	13.272
49.013	13.293
48.992	13.272
48.971	13.251
48.95	13.23
48.95	13.23
48.908	13.209
48.887	13.189
48.866	13.168
48.845	13.126
48.803	13.105
48.782	13.084
48.74	13.063
48.719	13.042
48.677	13.042
48.636	13.021
48.594	13
48.552	12.958
48.51	12.958
48.489	12.937
48.447	12.916
48.405	12.874
48.363	12.853
48.342	12.811
48.321	12.769
48.279	12.748
48.216	12.748
48.195	12.727
48.153	12.685
48.111	12.685
48.07	12.685
48.007	12.664
47.923	12.664
47.881	12.664
47.86	12.664
47.818	12.623
47.776	12.581
47.734	12.581
47.692	12.581
47.671	12.56
47.629	12.539
47.587	12.539
47.525	12.539
47.483	12.539
47.441	12.518
47.399	12.518
47.357	12.497
47.315	12.518
47.252	12.518
47.21	12.518
47.168	12.539
47.126	12.56
47.063	12.539
47.021	12.539
46.98	12.539
46.938	12.56
46.896	12.581
46.875	12.581
46.833	12.602
46.791	12.602
46.728	12.623
46.707	12.623
46.686	12.623
46.665	12.623
46.623	12.644
46.581	12.664
46.56	12.664
46.539	12.685
46.497	12.727
46.476	12.706
46.435	12.748
46.393	12.769
46.372	12.79
46.33	12.79
46.288	12.811
46.246	12.832
46.204	12.853
46.204	12.853
46.12	12.874
46.078	12.895
46.057	12.916
45.994	12.937
45.952	12.937
45.91	12.979
45.869	12.979
45.827	13
45.806	13.021
45.764	13.042
45.743	13.063
45.701	13.063
45.701	13.084
45.659	13.105
45.638	13.105
45.638	13.126
45.638	13.147
45.638	13.147
45.617	13.168
45.617	13.209
45.617	13.23
45.617	13.251
45.617	13.293
45.617	13.335
45.617	13.335
45.617	13.377
45.617	13.398
45.617	13.419
45.617	13.461
45.596	13.482
45.617	13.503
45.617	13.524
45.596	13.566
45.596	13.587
45.596	13.608
45.596	13.65
45.575	13.692
45.575	13.734
45.554	13.754
45.554	13.775
45.533	13.796
45.533	13.838
45.512	13.901
45.491	13.943
45.491	13.964
45.47	13.985
45.47	14.048
45.449	14.069
45.428	14.09
45.407	14.111
45.407	14.174
45.365	14.216
45.345	14.237
45.324	14.258
45.282	14.32
45.24	14.341
45.198	14.383
45.198	14.404
45.156	14.446
45.135	14.467
45.093	14.488
45.093	14.488
45.072	14.467
45.051	14.467
45.051	14.467
45.03	14.446
45.03	14.446
45.03	14.446
45.03	14.446
45.03	14.446
45.03	14.446
45.03	14.446
45.03	14.446
45.03	14.446
45.03	14.446
45.03	14.446
45.03	14.446
45.03	14.446
45.03	14.446
45.03	14.446
45.03	14.446
45.03	14.446
45.03	14.446
45.03	14.446
45.03	14.446
45.03	14.446
45.03	14.446
45.03	14.446
45.03	14.446
45.03	14.446
45.03	14.446
45.03	14.446
45.03	14.446
45.03	14.446
45.03	14.446
45.03	14.446
45.03	14.446
45.03	14.446
45.03	14.446
45.03	14.446
45.03	14.446
45.03	14.446
45.03	14.446
45.03	14.446
45.03	14.446
45.03	14.446
45.03	14.446
45.03	14.446
45.03	14.446
45.03	14.446
45.03	14.446
45.03	14.446
45.03	14.446
45.03	14.446
45.03	14.446
45.03	14.446
45.03	14.446
45.03	14.446
45.03	14.446
45.03	14.446
45.03	14.446
45.03	14.446
45.03	14.446
45.03	14.446
45.03	14.446
45.03	14.446
45.03	14.446
45.03	14.446
45.03	14.446
45.03	14.446
45.03	14.446
45.009	14.467
44.988	14.467
44.988	14.467
44.988	14.467
44.988	14.467
44.988	14.467
44.988	14.467
44.988	14.467
44.988	14.467
44.988	14.467
44.988	14.467
44.988	14.467
44.988	14.467
44.988	14.467
44.988	14.467
44.988	14.467
44.988	14.467
44.988	14.467
44.988	14.467
44.988	14.467
44.988	14.467
44.988	14.467
44.988	14.467
44.988	14.467
44.988	14.467
44.988	14.467
44.988	14.488
44.988	14.488
44.988	14.488
44.988	14.488
44.988	14.488
44.988	14.467
44.988	14.467
44.988	14.467
44.988	14.467
44.988	14.467
44.988	14.467
44.988	14.467
44.988	14.467
44.988	14.467
44.988	14.467
44.988	14.467
44.988	14.467
44.988	14.467
44.988	14.467
44.988	14.467
44.988	14.467
44.988	14.467
44.988	14.467
44.988	14.467
44.988	14.467
44.988	14.467
44.988	14.467
44.988	14.467
44.988	14.467
44.988	14.467
44.988	14.467
44.988	14.467
44.988	14.467
44.988	14.467
44.988	14.467
44.988	14.467
44.988	14.467
44.988	14.467
44.988	14.467
44.988	14.467
44.988	14.467
44.988	14.467
44.988	14.467
44.988	14.467
44.988	14.467
44.988	14.467
44.988	14.467
44.988	14.467
45.009	14.467
44.988	14.467
44.988	14.467
44.988	14.467
44.988	14.467
44.988	14.467
44.988	14.467
44.988	14.467
44.988	14.467
44.988	14.467
44.988	14.467
44.988	14.467
44.988	14.467
44.988	14.467
44.988	14.467
44.988	14.467
44.988	14.467
44.988	14.467
45.009	14.446
44.988	14.467
44.988	14.488
44.988	14.488
44.988	14.467
44.988	14.467
44.988	14.467
44.988	14.467
44.988	14.467
44.988	14.467
45.009	14.467
45.03	14.467
45.051	14.467
45.093	14.467
45.093	14.467
45.114	14.446
45.114	14.446
45.135	14.446
45.135	14.446
45.156	14.446
45.198	14.446
45.219	14.446
45.24	14.446
45.282	14.446
45.303	14.446
45.324	14.446
45.345	14.467
45.365	14.467
45.407	14.467
45.428	14.467
45.449	14.467
45.491	14.467
45.512	14.467
45.554	14.467
45.575	14.467
45.617	14.467
45.617	14.467
45.659	14.446
45.68	14.446
45.701	14.446
45.722	14.446
45.764	14.446
45.785	14.467
45.806	14.467
45.848	14.467
45.869	14.467
45.91	14.467
45.931	14.467
45.973	14.467
45.994	14.488
46.015	14.467
46.057	14.467
46.099	14.467
46.141	14.446
46.162	14.446
46.183	14.446
46.204	14.446
46.225	14.446
46.225	14.446
46.267	14.467
46.288	14.467
46.288	14.509
46.309	14.509
46.33	14.53
46.33	14.551
46.351	14.551
46.351	14.551
46.372	14.551
46.393	14.551
46.393	14.572
46.414	14.593
46.414	14.614
46.435	14.635
46.435	14.656
46.435	14.677
46.435	14.719
46.435	14.74
46.435	14.761
46.476	14.782
46.476	14.803
46.476	14.824
46.476	14.845
46.476	14.865
46.476	14.907
46.476	14.928
46.455	14.97
46.414	14.991
46.393	15.033
46.372	15.054
46.372	15.054
46.351	15.075
46.33	15.096
46.288	15.117
46.267	15.159
46.267	15.159
46.246	15.18
46.204	15.201
46.162	15.243
46.141	15.264
46.12	15.285
46.099	15.306
46.057	15.306
46.036	15.327
46.015	15.327
45.973	15.348
45.952	15.348
45.952	15.348
45.931	15.348
45.931	15.348
45.931	15.348
45.931	15.327
45.931	15.327
45.91	15.327
45.91	15.327
45.89	15.306
45.869	15.264
45.848	15.243
45.827	15.243
45.827	15.222
45.827	15.222
45.806	15.201
45.806	15.201
45.785	15.18
45.785	15.159
45.764	15.138
45.743	15.096
45.722	15.096
45.722	15.075
45.701	15.054
45.701	15.033
45.68	15.033
45.659	14.991
45.638	14.928
45.617	14.907
45.596	14.907
45.596	14.886
45.575	14.865
45.575	14.845
45.533	14.803
45.491	14.782
45.47	14.761
45.449	14.74
45.449	14.74
45.449	14.698
45.386	14.656
45.386	14.635
45.365	14.635
45.324	14.614
45.324	14.593
45.303	14.593
45.303	14.572
45.261	14.551
45.24	14.53
45.219	14.53
45.219	14.53
45.198	14.509
45.177	14.509
45.177	14.509
45.156	14.509
45.156	14.488
45.135	14.488
45.114	14.446
45.072	14.446
45.072	14.425
45.051	14.404
45.03	14.425
45.009	14.404
45.03	14.425
45.03	14.446
45.03	14.446
45.03	14.446
45.03	14.446
45.03	14.446
45.03	14.446
45.009	14.425
45.009	14.425
45.009	14.425
45.009	14.425
45.009	14.425
45.009	14.425
45.03	14.425
45.009	14.425
45.009	14.425
45.03	14.425
45.03	14.425
45.03	14.425
45.03	14.425
45.03	14.425
45.03	14.425
45.03	14.425
45.03	14.425
45.03	14.425
45.03	14.425
45.03	14.425
45.009	14.425
45.009	14.425
45.03	14.425
45.03	14.425
45.03	14.425
45.03	14.425
45.03	14.425
45.03	14.425
45.03	14.425
45.03	14.425
45.03	14.467
45.03	14.446
45.03	14.446
45.051	14.446
45.051	14.446
45.051	14.446
45.051	14.425
45.051	14.404
45.03	14.404
45.009	14.425
45.009	14.404
45.009	14.425
45.009	14.425
45.03	14.425
45.03	14.425
45.03	14.446
45.03	14.425
45.051	14.446
45.072	14.446
45.093	14.425
45.114	14.467
45.114	14.467
45.114	14.467
45.114	14.467
45.135	14.467
45.156	14.467
45.156	14.467
45.156	14.467
45.156	14.467
45.177	14.467
45.177	14.467
45.177	14.467
45.177	14.467
45.177	14.467
45.198	14.467
45.198	14.446
45.198	14.446
45.198	14.446
45.219	14.446
45.219	14.467
45.219	14.467
45.219	14.467
45.261	14.467
45.261	14.488
45.282	14.488
45.282	14.488
45.282	14.488
45.303	14.488
45.303	14.488
45.303	14.509
45.324	14.509
45.365	14.509
45.386	14.509
45.386	14.509
45.386	14.509
45.407	14.488
45.407	14.488
45.428	14.488
45.428	14.488
45.428	14.509
45.449	14.509
45.449	14.509
45.428	14.509
45.449	14.488
45.449	14.488
45.449	14.488
45.449	14.488
45.449	14.488
45.47	14.509
45.47	14.53
45.47	14.53
45.449	14.551
45.449	14.53
45.449	14.53
45.47	14.551
45.47	14.53
45.449	14.551
45.428	14.551
45.386	14.53
45.365	14.53
45.365	14.53
45.345	14.53
45.324	14.53
45.303	14.53
45.282	14.53
45.261	14.551
45.24	14.551
45.219	14.53
45.198	14.551
45.177	14.572
45.156	14.593
45.156	14.572
45.177	14.572
45.177	14.572
45.156	14.572
45.135	14.572
45.135	14.551
45.135	14.551
45.135	14.551
45.135	14.551
45.135	14.53
45.135	14.551
45.135	14.53
45.135	14.551
45.135	14.53
45.135	14.53
45.114	14.509
45.114	14.509
45.114	14.509
45.114	14.509
45.135	14.509
45.114	14.53
45.114	14.53
45.114	14.53
45.135	14.488
45.135	14.509
45.156	14.488
45.135	14.488
45.156	14.509
45.072	14.509
45.093	14.509
45.114	14.509
45.114	14.509
45.093	14.509
45.093	14.53
45.114	14.53
45.135	14.53
45.156	14.53
45.156	14.53
45.177	14.53
45.177	14.53
45.198	14.53
45.24	14.551
45.24	14.551
45.261	14.551
45.282	14.551
[truncated: 13,206 more rows]
