# Supplementary material for: Ant collective cognition allows for efficient navigation through disordered environments
Source: eLife. 2020 May 12;9:e55195. doi: 10.7554/eLife.55195 (PMC7332297; doi:10.7554/eLife.55195)
Supplement: Source data 2. — Format is X,Y coordinates as a function of time. Time interval between samples is 0.04 s, except for videos 1440005 and 1440011, where the time interval is 0.02 s. [file elife-55195-data2.zip › 1360007_275_load_trajectory.txt]

70.043	22.433
70.083	22.353
70.083	22.353
70.083	22.333
70.083	22.333
70.083	22.333
70.103	22.333
70.103	22.333
70.103	22.333
70.103	22.313
70.103	22.313
70.103	22.313
70.123	22.293
70.143	22.252
70.143	22.252
70.143	22.232
70.143	22.232
70.143	22.232
70.143	22.212
70.143	22.212
70.123	22.212
70.123	22.212
70.143	22.192
70.143	22.192
70.123	22.192
70.143	22.132
70.143	22.132
70.143	22.112
70.143	22.112
70.143	22.112
70.143	22.112
70.143	22.112
70.123	22.092
70.083	22.092
70.083	22.072
70.083	22.052
70.063	22.052
70.043	22.052
70.043	22.052
70.043	22.032
70.003	22.032
70.003	22.032
69.962	22.032
69.942	21.992
69.902	21.992
69.902	21.972
69.842	21.952
69.842	21.952
69.842	21.932
69.822	21.912
69.822	21.912
69.822	21.912
69.782	21.912
69.782	21.912
69.782	21.892
69.762	21.872
69.742	21.872
69.722	21.872
69.702	21.872
69.702	21.852
69.662	21.831
69.642	21.811
69.642	21.811
69.622	21.811
69.602	21.791
69.582	21.771
69.562	21.751
69.562	21.711
69.542	21.711
69.501	21.691
69.501	21.671
69.481	21.671
69.461	21.671
69.441	21.651
69.441	21.651
69.401	21.611
69.401	21.611
69.381	21.611
69.381	21.611
69.361	21.591
69.361	21.591
69.341	21.591
69.321	21.571
69.321	21.571
69.301	21.551
69.281	21.551
69.281	21.551
69.241	21.531
69.241	21.531
69.241	21.511
69.241	21.531
69.241	21.511
69.241	21.511
69.241	21.531
69.221	21.531
69.221	21.531
69.201	21.531
69.161	21.531
69.161	21.531
69.161	21.511
69.141	21.511
69.141	21.511
69.141	21.511
69.1	21.511
69.1	21.491
69.1	21.511
69.1	21.511
69.1	21.511
69.1	21.511
69.1	21.511
69.1	21.511
69.1	21.511
69.1	21.491
69.1	21.491
69.1	21.491
69.1	21.491
69.1	21.511
69.1	21.511
69.1	21.491
69.1	21.491
69.1	21.491
69.1	21.491
69.1	21.491
69.1	21.491
69.1	21.491
69.1	21.491
69.1	21.491
69.1	21.491
69.1	21.491
69.1	21.491
69.1	21.491
69.1	21.491
69.1	21.491
69.1	21.491
69.1	21.491
69.1	21.491
69.1	21.491
69.1	21.491
69.1	21.491
69.1	21.491
69.1	21.491
69.1	21.491
69.1	21.511
69.1	21.511
69.1	21.491
69.1	21.511
69.1	21.511
69.1	21.511
69.1	21.511
69.1	21.511
69.1	21.511
69.1	21.511
69.1	21.511
69.1	21.511
69.1	21.511
69.1	21.511
69.1	21.491
69.1	21.511
69.1	21.511
69.1	21.511
69.121	21.511
69.121	21.511
69.1	21.511
69.1	21.511
69.1	21.511
69.1	21.511
69.1	21.491
69.1	21.491
69.1	21.491
69.1	21.491
69.1	21.491
69.1	21.491
69.1	21.491
69.1	21.491
69.08	21.491
69.08	21.491
69.08	21.491
69.1	21.491
69.1	21.491
69.1	21.491
69.1	21.511
69.1	21.491
69.1	21.491
69.1	21.491
69.1	21.491
69.1	21.491
69.1	21.491
69.1	21.491
69.1	21.511
69.1	21.511
69.1	21.511
69.1	21.511
69.1	21.511
69.1	21.491
69.1	21.491
69.1	21.491
69.1	21.491
69.1	21.491
69.1	21.491
69.1	21.491
69.1	21.511
69.1	21.491
69.1	21.491
69.1	21.511
69.1	21.491
69.1	21.491
69.1	21.491
69.1	21.511
69.1	21.511
69.121	21.511
69.1	21.511
69.1	21.491
69.1	21.511
69.1	21.491
69.1	21.491
69.1	21.511
69.1	21.511
69.1	21.511
69.1	21.511
69.121	21.511
69.121	21.511
69.141	21.511
69.141	21.511
69.141	21.511
69.141	21.511
69.141	21.511
69.141	21.511
69.141	21.511
69.141	21.511
69.121	21.491
69.121	21.491
69.121	21.511
69.121	21.511
69.141	21.511
69.141	21.511
69.121	21.511
69.121	21.511
69.141	21.511
69.141	21.511
69.141	21.511
69.141	21.511
69.141	21.511
69.141	21.511
69.141	21.511
69.141	21.511
69.141	21.511
69.141	21.511
69.141	21.511
69.141	21.511
69.121	21.511
69.121	21.511
69.121	21.511
69.141	21.511
69.141	21.511
69.141	21.511
69.141	21.511
69.141	21.531
69.141	21.531
69.141	21.531
69.141	21.511
69.141	21.511
69.141	21.511
69.141	21.511
69.141	21.511
69.121	21.511
69.141	21.511
69.141	21.511
69.141	21.511
69.141	21.511
69.141	21.511
69.141	21.511
69.141	21.511
69.141	21.511
69.141	21.511
69.141	21.511
69.141	21.511
69.121	21.511
69.141	21.511
69.141	21.511
69.141	21.511
69.141	21.511
69.141	21.511
69.161	21.511
69.161	21.511
69.161	21.511
69.181	21.511
69.181	21.511
69.221	21.511
69.221	21.511
69.221	21.511
69.221	21.511
69.221	21.491
69.241	21.491
69.261	21.511
69.281	21.491
69.301	21.491
69.301	21.491
69.301	21.491
69.301	21.491
69.321	21.491
69.321	21.491
69.321	21.491
69.321	21.491
69.341	21.491
69.341	21.491
69.341	21.491
69.341	21.491
69.341	21.471
69.361	21.471
69.381	21.491
69.401	21.491
69.401	21.491
69.401	21.491
69.401	21.491
69.401	21.491
69.421	21.491
69.421	21.491
69.421	21.491
69.441	21.491
69.441	21.491
69.441	21.491
69.441	21.511
69.441	21.511
69.461	21.511
69.481	21.491
69.481	21.491
69.481	21.491
69.501	21.511
69.501	21.491
69.501	21.491
69.501	21.491
69.521	21.511
69.542	21.511
69.542	21.511
69.542	21.511
69.562	21.511
69.562	21.511
69.582	21.511
69.582	21.511
69.582	21.511
69.582	21.511
69.582	21.511
69.582	21.511
69.582	21.511
69.582	21.511
69.582	21.511
69.582	21.511
69.582	21.511
69.582	21.511
69.582	21.511
69.582	21.511
69.582	21.511
69.582	21.511
69.582	21.511
69.582	21.511
69.582	21.511
69.582	21.511
69.582	21.511
69.602	21.511
69.582	21.511
69.582	21.511
69.582	21.511
69.582	21.511
69.602	21.511
69.602	21.511
69.582	21.511
69.582	21.511
69.582	21.511
69.582	21.511
69.582	21.511
69.582	21.511
69.582	21.511
69.582	21.511
69.602	21.511
69.602	21.511
69.602	21.511
69.602	21.511
69.602	21.511
69.622	21.511
69.622	21.511
69.642	21.531
69.642	21.531
69.642	21.511
69.642	21.531
69.642	21.531
69.662	21.531
69.662	21.531
69.662	21.531
69.682	21.531
69.682	21.531
69.702	21.531
69.702	21.531
69.702	21.531
69.722	21.531
69.722	21.531
69.722	21.531
69.722	21.531
69.742	21.531
69.742	21.531
69.742	21.531
69.762	21.551
69.762	21.551
69.762	21.551
69.782	21.551
69.782	21.551
69.802	21.551
69.802	21.551
69.822	21.551
69.822	21.551
69.822	21.551
69.822	21.551
69.842	21.551
69.862	21.551
69.862	21.551
69.862	21.551
69.882	21.551
69.882	21.551
69.882	21.551
69.902	21.551
69.902	21.551
69.902	21.551
69.942	21.551
69.942	21.551
69.942	21.551
69.942	21.551
69.962	21.551
69.983	21.551
69.983	21.571
70.003	21.551
70.003	21.551
70.043	21.551
70.043	21.551
70.063	21.551
70.063	21.551
70.063	21.551
70.063	21.531
70.063	21.551
70.083	21.551
70.103	21.531
70.103	21.531
70.143	21.551
70.143	21.531
70.143	21.531
70.143	21.551
70.163	21.551
70.163	21.551
70.163	21.551
70.183	21.591
70.183	21.591
70.183	21.591
70.203	21.551
70.203	21.591
70.203	21.571
70.203	21.591
70.203	21.571
70.203	21.611
70.203	21.591
70.203	21.591
70.203	21.591
70.203	21.591
70.203	21.591
70.223	21.591
70.223	21.591
70.243	21.611
70.243	21.611
70.243	21.611
70.263	21.611
70.263	21.631
70.263	21.651
70.283	21.651
70.283	21.651
70.283	21.651
70.283	21.651
70.283	21.651
70.303	21.671
70.303	21.651
70.303	21.651
70.303	21.651
70.303	21.651
70.303	21.651
70.303	21.691
70.303	21.671
70.303	21.671
70.283	21.671
70.283	21.671
70.303	21.671
70.303	21.671
70.303	21.671
70.303	21.691
70.303	21.691
70.303	21.691
70.303	21.671
70.303	21.691
70.303	21.691
70.303	21.691
70.303	21.671
70.303	21.671
70.303	21.671
70.303	21.671
70.303	21.651
70.303	21.651
70.323	21.651
70.303	21.651
70.303	21.651
70.303	21.711
70.303	21.691
70.303	21.691
70.303	21.691
70.303	21.691
70.303	21.691
70.303	21.691
70.323	21.691
70.323	21.691
70.323	21.691
70.323	21.691
70.323	21.691
70.323	21.691
70.303	21.691
70.303	21.691
70.303	21.691
70.303	21.691
70.303	21.691
70.303	21.691
70.303	21.691
70.303	21.691
70.303	21.691
70.303	21.691
70.303	21.691
70.303	21.691
70.303	21.711
70.303	21.711
70.323	21.711
70.323	21.711
70.303	21.711
70.303	21.691
70.323	21.691
70.303	21.691
70.323	21.691
70.323	21.711
70.323	21.691
70.323	21.691
70.303	21.691
70.303	21.691
70.303	21.691
70.303	21.691
70.303	21.691
70.303	21.691
70.303	21.691
70.303	21.691
70.303	21.711
70.303	21.711
70.303	21.751
70.303	21.731
70.303	21.731
70.303	21.731
70.303	21.731
70.303	21.731
70.303	21.731
70.303	21.751
70.303	21.731
70.303	21.731
70.303	21.731
70.303	21.731
70.303	21.731
70.303	21.731
70.303	21.751
70.303	21.751
70.303	21.731
70.303	21.751
70.303	21.751
70.303	21.751
70.303	21.751
70.303	21.771
70.303	21.771
70.323	21.771
70.303	21.771
70.303	21.771
70.323	21.791
70.323	21.791
70.323	21.791
70.323	21.791
70.323	21.791
70.323	21.791
70.323	21.791
70.323	21.791
70.343	21.791
70.323	21.791
70.323	21.811
70.323	21.791
70.303	21.791
70.303	21.791
70.323	21.791
70.303	21.791
70.323	21.791
70.303	21.791
70.303	21.791
70.323	21.791
70.323	21.811
70.323	21.811
70.323	21.811
70.323	21.791
70.323	21.831
70.323	21.831
70.323	21.811
70.343	21.831
70.323	21.831
70.323	21.831
70.343	21.791
70.323	21.811
70.343	21.811
70.323	21.791
70.323	21.791
70.323	21.811
70.323	21.811
70.323	21.811
70.323	21.791
70.323	21.791
70.323	21.791
70.323	21.771
70.323	21.771
70.323	21.771
70.323	21.771
70.323	21.751
70.323	21.751
70.323	21.771
70.323	21.751
70.323	21.751
70.323	21.771
70.323	21.771
70.323	21.751
70.323	21.751
70.323	21.751
70.323	21.751
70.323	21.751
70.323	21.751
70.323	21.751
70.323	21.731
70.323	21.731
70.323	21.731
70.323	21.731
70.323	21.731
70.323	21.731
70.323	21.711
70.343	21.711
70.323	21.711
70.343	21.731
70.323	21.731
70.323	21.711
70.323	21.711
70.323	21.711
70.323	21.711
70.323	21.711
70.323	21.711
70.323	21.751
70.323	21.731
70.323	21.731
70.323	21.711
70.323	21.691
70.323	21.711
70.323	21.711
70.343	21.711
70.323	21.711
70.323	21.711
70.323	21.711
70.323	21.711
70.323	21.711
70.323	21.691
70.323	21.691
70.323	21.691
70.323	21.691
70.323	21.691
70.323	21.691
70.303	21.691
70.323	21.691
70.323	21.691
70.323	21.691
70.323	21.691
70.323	21.691
70.323	21.691
70.323	21.691
70.323	21.691
70.323	21.671
70.323	21.671
70.323	21.671
70.323	21.671
70.343	21.671
70.343	21.671
70.343	21.691
70.343	21.691
70.323	21.691
70.323	21.691
70.323	21.671
70.323	21.691
70.323	21.671
70.323	21.671
70.343	21.671
70.323	21.691
70.323	21.671
70.323	21.671
70.323	21.671
70.343	21.691
70.323	21.691
70.323	21.691
70.323	21.691
70.323	21.671
70.323	21.671
70.323	21.671
70.323	21.671
70.323	21.671
70.323	21.671
70.323	21.671
70.323	21.651
70.323	21.651
70.323	21.651
70.323	21.671
70.323	21.671
70.323	21.671
70.323	21.671
70.323	21.671
70.323	21.671
70.323	21.671
70.303	21.671
70.303	21.671
70.323	21.651
70.323	21.631
70.323	21.651
70.323	21.691
70.323	21.671
70.343	21.671
70.323	21.651
70.323	21.651
70.323	21.671
70.323	21.671
70.323	21.671
70.323	21.671
70.323	21.671
70.303	21.651
70.303	21.671
70.303	21.671
70.303	21.671
70.303	21.671
70.303	21.671
70.303	21.671
70.303	21.671
70.303	21.671
70.283	21.691
70.283	21.691
70.283	21.691
70.283	21.691
70.263	21.671
70.243	21.671
70.243	21.671
70.243	21.651
70.203	21.651
70.203	21.631
70.163	21.611
70.163	21.611
70.123	21.591
70.123	21.591
70.123	21.591
70.103	21.591
70.083	21.591
70.063	21.591
70.043	21.591
70.023	21.591
70.023	21.591
70.023	21.631
69.983	21.631
69.962	21.591
69.922	21.591
69.922	21.591
69.902	21.591
69.902	21.591
69.902	21.611
69.882	21.611
69.862	21.591
69.842	21.591
69.842	21.631
69.822	21.611
69.822	21.611
69.802	21.611
69.782	21.611
69.782	21.611
69.742	21.571
69.702	21.551
69.682	21.611
69.682	21.611
69.662	21.591
69.662	21.571
69.642	21.571
69.602	21.591
69.562	21.611
69.542	21.611
69.521	21.611
69.521	21.611
69.501	21.611
69.481	21.611
69.481	21.591
69.481	21.591
69.461	21.591
69.441	21.611
69.401	21.611
69.401	21.611
69.401	21.611
69.381	21.611
69.381	21.611
69.381	21.611
69.381	21.611
69.381	21.611
69.361	21.611
69.341	21.611
69.341	21.631
69.341	21.631
69.321	21.591
69.301	21.631
69.301	21.611
69.301	21.631
69.261	21.571
69.261	21.571
69.261	21.571
69.241	21.591
69.221	21.591
69.201	21.591
69.201	21.551
69.181	21.551
69.181	21.551
69.181	21.551
69.161	21.531
69.141	21.551
69.141	21.551
69.141	21.551
69.161	21.551
69.141	21.551
69.141	21.551
69.161	21.551
69.161	21.551
69.141	21.551
69.161	21.551
69.161	21.551
69.181	21.571
69.181	21.571
69.161	21.571
69.161	21.571
69.161	21.551
69.161	21.571
69.181	21.571
69.181	21.531
69.181	21.531
69.161	21.571
69.161	21.591
69.161	21.571
69.141	21.571
69.141	21.591
69.121	21.591
69.121	21.591
69.1	21.611
69.1	21.631
69.1	21.631
69.1	21.631
69.1	21.631
69.1	21.631
69.08	21.651
69.08	21.671
69.02	21.691
69.04	21.731
69.02	21.731
69.02	21.731
69.02	21.751
69.02	21.751
69	21.771
69	21.731
69	21.751
69	21.771
69	21.771
68.98	21.791
68.98	21.771
68.98	21.771
68.98	21.791
68.98	21.791
68.96	21.791
68.96	21.811
68.96	21.831
68.96	21.831
68.96	21.831
68.96	21.831
68.96	21.831
68.94	21.852
68.92	21.872
68.9	21.872
68.9	21.872
68.9	21.872
68.9	21.872
68.9	21.892
68.88	21.892
68.88	21.892
68.86	21.892
68.86	21.912
68.86	21.912
68.86	21.912
68.84	21.912
68.84	21.912
68.82	21.912
68.82	21.912
68.82	21.952
68.82	21.972
68.82	21.972
68.78	21.992
68.78	21.992
68.78	21.962
68.78	22.012
68.78	22.032
68.78	22.032
68.78	22.052
68.78	22.052
68.78	22.052
68.78	22.052
68.78	22.072
68.76	22.072
68.74	22.072
68.74	22.092
68.72	22.092
68.7	22.112
68.68	22.132
68.68	22.112
68.639	22.132
68.619	22.132
68.619	22.132
68.619	22.132
68.619	22.132
68.619	22.132
68.599	22.132
68.599	22.132
68.579	22.152
68.579	22.152
68.559	22.172
68.539	22.192
68.519	22.172
68.499	22.192
68.499	22.192
68.499	22.192
68.479	22.212
68.479	22.212
68.479	22.212
68.459	22.232
68.459	22.232
68.439	22.232
68.439	22.252
68.439	22.252
68.439	22.252
68.439	22.272
68.439	22.272
68.439	22.272
68.439	22.272
68.419	22.293
68.439	22.293
68.439	22.293
68.419	22.293
68.419	22.313
68.419	22.313
68.399	22.333
68.399	22.333
68.359	22.333
68.359	22.333
68.339	22.353
68.339	22.353
68.339	22.373
68.319	22.393
68.299	22.393
68.299	22.413
68.299	22.413
68.279	22.413
68.259	22.433
68.259	22.453
68.239	22.473
68.239	22.473
68.218	22.473
68.218	22.493
68.198	22.493
68.178	22.493
68.178	22.493
68.158	22.513
68.158	22.493
68.138	22.513
68.118	22.533
68.098	22.533
68.058	22.513
68.058	22.513
68.058	22.513
68.038	22.533
68.038	22.533
67.998	22.533
67.998	22.533
67.998	22.553
67.978	22.553
67.978	22.553
67.958	22.553
67.958	22.553
67.938	22.553
67.938	22.553
67.918	22.573
67.918	22.573
67.898	22.573
67.878	22.593
67.838	22.593
67.818	22.593
67.798	22.613
67.777	22.613
67.777	22.613
67.757	22.613
67.737	22.633
67.737	22.633
67.737	22.633
67.737	22.633
67.717	22.653
67.697	22.653
67.677	22.673
67.677	22.673
67.657	22.673
67.657	22.673
67.657	22.673
67.637	22.673
67.617	22.673
67.617	22.673
67.597	22.673
67.597	22.673
67.577	22.673
67.577	22.673
67.557	22.673
67.537	22.693
67.537	22.693
67.517	22.693
67.497	22.693
67.477	22.693
67.477	22.693
67.477	22.693
67.457	22.693
67.437	22.693
67.437	22.693
67.437	22.693
67.417	22.693
67.397	22.693
67.377	22.693
67.377	22.693
67.357	22.693
67.336	22.673
67.296	22.653
67.296	22.653
67.276	22.653
67.276	22.633
67.256	22.613
67.216	22.613
67.216	22.593
67.216	22.593
67.176	22.553
67.176	22.553
67.156	22.553
67.136	22.533
67.096	22.513
67.096	22.513
67.096	22.493
67.076	22.493
67.076	22.473
67.056	22.473
67.036	22.453
67.016	22.453
66.996	22.433
66.956	22.413
66.916	22.413
66.916	22.393
66.875	22.373
66.875	22.373
66.855	22.353
66.855	22.353
66.835	22.353
66.815	22.333
66.795	22.333
66.795	22.333
66.775	22.313
66.755	22.313
66.735	22.313
66.715	22.313
66.675	22.293
66.675	22.293
66.655	22.272
66.655	22.272
66.635	22.272
66.615	22.252
66.595	22.232
66.575	22.232
66.575	22.212
66.555	22.212
66.535	22.212
66.515	22.192
66.495	22.192
66.495	22.192
66.475	22.172
66.475	22.172
66.475	22.172
66.475	22.152
66.475	22.152
66.454	22.132
66.454	22.132
66.454	22.112
66.434	22.112
66.434	22.112
66.434	22.112
66.434	22.112
66.434	22.092
66.434	22.092
66.414	22.092
66.414	22.092
66.414	22.072
66.394	22.072
66.394	22.052
66.394	22.052
66.394	22.032
66.374	22.032
66.374	22.032
66.374	22.032
66.354	22.032
66.354	22.012
66.334	22.012
66.354	22.012
66.334	22.012
66.334	22.012
66.334	22.012
66.334	22.012
66.314	22.012
66.314	22.012
66.274	22.012
66.274	22.012
66.274	22.012
66.254	22.012
66.254	22.012
66.254	22.012
66.234	22.012
66.234	22.012
66.234	22.012
66.234	22.012
66.234	22.012
66.234	22.012
66.234	22.012
66.234	22.012
66.234	21.992
66.234	21.992
66.234	21.952
66.234	21.972
66.254	21.972
66.254	21.972
66.254	21.972
66.254	21.972
66.254	21.972
66.254	21.972
66.254	21.952
66.254	21.952
66.234	21.932
66.234	21.932
66.254	21.932
66.234	21.932
66.254	21.912
66.254	21.912
66.234	21.872
66.254	21.892
66.254	21.872
66.254	21.872
66.254	21.852
66.254	21.852
66.254	21.852
66.234	21.831
66.234	21.831
66.234	21.831
66.234	21.831
66.234	21.831
66.234	21.831
66.234	21.831
66.234	21.831
66.234	21.811
66.234	21.791
66.234	21.791
66.234	21.791
66.234	21.771
66.234	21.771
66.254	21.771
66.234	21.751
66.254	21.751
66.254	21.731
66.254	21.711
66.234	21.691
66.254	21.691
66.234	21.671
66.234	21.671
66.234	21.671
66.234	21.651
66.234	21.651
66.234	21.611
66.234	21.611
66.234	21.591
66.234	21.571
66.234	21.551
66.234	21.551
66.234	21.551
66.234	21.531
66.234	21.531
66.234	21.531
66.234	21.531
66.234	21.511
66.214	21.491
66.214	21.491
66.214	21.491
66.214	21.471
66.214	21.471
66.194	21.431
66.194	21.431
66.214	21.431
66.214	21.431
66.214	21.411
66.194	21.39
66.214	21.37
66.194	21.37
66.194	21.35
66.194	21.33
66.194	21.33
66.194	21.31
66.194	21.29
66.174	21.29
66.174	21.23
66.174	21.23
66.154	21.23
66.154	21.23
66.154	21.19
66.154	21.19
66.154	21.19
66.154	21.17
66.174	21.15
66.174	21.17
66.174	21.15
66.154	21.15
66.154	21.13
66.154	21.13
66.134	21.11
66.154	21.11
66.134	21.11
66.154	21.11
66.154	21.13
66.134	21.13
66.134	21.11
66.134	21.11
66.134	21.11
66.134	21.09
66.054	21.09
66.054	21.09
66.034	21.07
66.034	21.05
66.054	21.05
66.054	21.05
66.034	21.05
66.034	21.05
66.013	21.05
65.993	21.05
65.993	21.03
65.993	21.03
65.973	21.01
65.973	21.01
65.993	21.05
65.993	21.07
65.993	21.07
65.993	21.05
65.973	21.03
65.993	21.01
65.993	21.01
65.973	20.99
65.973	20.99
65.973	21.01
65.933	20.949
65.933	20.949
65.933	20.949
65.933	20.949
65.953	20.949
65.953	20.949
65.953	20.97
65.933	20.97
65.933	20.97
65.933	20.97
65.933	20.97
65.933	20.97
65.933	20.949
65.933	20.949
65.933	20.949
65.933	20.949
65.913	20.949
65.913	20.949
65.913	20.909
65.913	20.909
65.913	20.909
65.893	20.909
65.893	20.929
65.893	20.949
65.893	20.909
65.893	20.909
65.893	20.909
65.893	20.889
65.873	20.889
65.873	20.909
65.873	20.909
65.853	20.869
65.853	20.869
65.853	20.889
65.853	20.869
65.833	20.869
65.833	20.869
65.833	20.869
65.813	20.849
65.813	20.849
65.813	20.829
65.813	20.829
65.813	20.829
65.813	20.829
65.793	20.789
65.793	20.789
65.793	20.769
65.793	20.789
65.753	20.789
65.753	20.789
65.753	20.789
65.753	20.789
65.753	20.789
65.733	20.769
65.733	20.749
65.713	20.729
65.713	20.729
65.713	20.729
65.713	20.729
65.713	20.729
65.693	20.729
65.693	20.729
65.693	20.709
65.693	20.709
65.693	20.709
65.673	20.649
65.653	20.629
65.653	20.629
65.633	20.609
65.613	20.589
65.613	20.589
65.593	20.569
65.572	20.549
65.572	20.549
65.552	20.549
65.552	20.549
65.532	20.549
65.512	20.529
65.492	20.529
65.492	20.508
65.492	20.508
65.472	20.508
65.472	20.508
65.452	20.488
65.432	20.488
65.432	20.488
65.432	20.488
65.432	20.488
65.432	20.488
65.412	20.468
65.412	20.468
65.412	20.448
65.392	20.428
65.392	20.448
65.392	20.428
65.372	20.408
65.372	20.408
65.372	20.408
65.372	20.388
65.372	20.388
65.372	20.388
65.372	20.388
65.352	20.388
65.352	20.368
65.352	20.348
65.352	20.348
65.332	20.328
65.332	20.308
65.332	20.308
65.332	20.308
65.332	20.308
65.312	20.308
65.292	20.308
65.292	20.288
65.272	20.288
65.252	20.268
65.272	20.268
65.272	20.268
65.272	20.248
65.272	20.248
65.252	20.248
65.252	20.248
65.252	20.248
65.252	20.248
65.232	20.208
65.192	20.208
65.192	20.208
65.192	20.208
65.192	20.208
65.192	20.208
65.192	20.208
65.172	20.208
65.152	20.208
65.152	20.208
65.152	20.208
65.131	20.208
65.131	20.208
65.131	20.208
65.131	20.228
65.111	20.228
65.111	20.228
65.111	20.228
65.111	20.228
65.091	20.228
65.091	20.228
65.091	20.228
65.071	20.228
65.071	20.228
65.071	20.248
65.071	20.248
65.071	20.248
65.071	20.268
65.091	20.228
65.091	20.228
65.071	20.208
65.071	20.208
65.051	20.208
65.051	20.208
65.031	20.228
65.031	20.228
65.011	20.228
65.011	20.228
65.011	20.208
65.011	20.208
64.991	20.228
64.951	20.228
64.931	20.208
64.911	20.228
64.911	20.248
64.911	20.248
64.911	20.248
64.911	20.268
64.891	20.248
64.891	20.228
64.891	20.228
64.871	20.228
64.871	20.268
64.851	20.228
64.851	20.248
64.831	20.248
64.811	20.248
64.811	20.248
64.811	20.268
64.791	20.268
64.791	20.288
64.771	20.268
64.771	20.288
64.751	20.288
64.731	20.268
64.731	20.268
64.711	20.268
64.69	20.268
64.67	20.288
64.67	20.288
64.67	20.288
64.67	20.308
64.65	20.308
64.63	20.308
64.63	20.328
64.61	20.328
64.61	20.328
64.61	20.328
64.59	20.328
64.59	20.328
64.55	20.328
64.55	20.328
64.53	20.328
64.51	20.348
64.51	20.328
64.47	20.328
64.45	20.328
64.45	20.328
64.41	20.328
64.39	20.328
64.37	20.328
64.35	20.308
64.29	20.308
64.29	20.308
64.29	20.308
64.27	20.328
64.249	20.328
64.249	20.308
64.229	20.308
64.209	20.328
64.189	20.328
64.189	20.308
64.169	20.308
64.149	20.308
64.089	20.268
64.089	20.268
64.069	20.268
64.049	20.268
64.049	20.268
64.049	20.268
64.009	20.268
63.989	20.248
63.949	20.248
63.949	20.248
63.929	20.248
63.909	20.228
63.889	20.208
63.889	20.208
63.869	20.188
63.869	20.168
63.869	20.168
63.829	20.128
63.829	20.128
63.829	20.108
63.808	20.108
63.788	20.088
63.768	20.088
63.768	20.067
63.728	20.047
63.728	20.047
63.708	20.028
63.708	20.028
63.708	20.028
63.708	20.008
63.688	19.988
63.688	19.988
63.668	19.968
63.648	19.968
63.628	19.968
63.608	19.948
63.588	19.928
63.588	19.928
63.568	19.888
63.548	19.868
63.548	19.868
63.528	19.848
63.508	19.848
63.488	19.828
63.468	19.808
63.448	19.788
63.428	19.788
63.428	19.788
63.388	19.768
63.388	19.768
63.367	19.748
63.367	19.748
63.367	19.748
63.327	19.707
63.307	19.707
63.287	19.687
63.267	19.687
63.267	19.687
63.267	19.687
63.267	19.687
63.227	19.607
63.227	19.607
63.207	19.567
63.207	19.567
63.187	19.547
63.167	19.527
63.147	19.527
63.127	19.527
63.127	19.527
63.127	19.507
63.127	19.507
63.107	19.507
63.147	19.487
63.147	19.487
63.147	19.487
63.167	19.487
63.147	19.487
63.147	19.487
63.127	19.487
63.127	19.467
63.127	19.467
63.127	19.447
63.127	19.467
63.127	19.467
63.107	19.467
63.107	19.467
63.087	19.467
63.067	19.447
63.067	19.447
63.067	19.447
63.047	19.427
63.047	19.427
63.067	19.447
63.067	19.447
63.027	19.447
63.047	19.447
63.027	19.447
63.027	19.447
63.027	19.447
63.047	19.447
63.027	19.467
63.027	19.467
63.027	19.467
63.027	19.487
63.007	19.487
63.027	19.487
63.007	19.507
62.987	19.507
62.926	19.487
62.926	19.487
62.926	19.507
62.886	19.507
62.886	19.507
62.866	19.527
62.866	19.527
62.846	19.547
62.846	19.527
62.826	19.547
62.826	19.567
62.806	19.567
62.766	19.567
62.766	19.567
62.766	19.567
62.766	19.587
62.766	19.587
62.746	19.607
62.726	19.607
62.726	19.607
62.726	19.607
62.726	19.607
62.726	19.627
62.706	19.627
62.686	19.627
62.686	19.627
62.646	19.647
62.646	19.647
62.626	19.667
62.586	19.667
62.586	19.667
62.546	19.667
62.526	19.707
62.526	19.728
62.465	19.748
62.465	19.748
62.425	19.748
62.425	19.748
62.425	19.768
62.385	19.768
62.385	19.788
62.365	19.788
62.325	19.788
62.325	19.788
62.325	19.788
62.285	19.808
62.265	19.808
62.225	19.808
62.185	19.848
62.185	19.848
62.165	19.848
62.145	19.848
62.125	19.888
62.125	19.888
62.125	19.888
62.085	19.868
62.044	19.868
62.024	19.928
62.004	19.928
61.984	19.908
61.964	19.948
61.964	19.948
61.924	19.928
61.904	19.928
61.884	19.928
61.884	19.908
61.864	19.908
61.864	19.908
61.844	19.908
61.844	19.908
61.824	19.908
61.804	19.908
61.784	19.948
61.784	19.948
61.784	19.968
61.764	19.988
61.724	19.988
61.724	19.988
61.704	19.988
61.684	19.988
61.664	19.968
61.644	19.968
61.583	19.968
61.543	19.968
61.523	19.968
61.523	19.968
61.483	19.928
61.463	19.928
61.443	19.928
61.443	19.928
61.403	19.928
61.403	19.928
61.383	19.908
61.363	19.908
61.363	19.908
61.343	19.908
61.303	19.888
61.303	19.888
61.303	19.888
61.283	19.868
61.283	19.848
61.263	19.848
61.243	19.828
61.203	19.808
61.203	19.808
61.183	19.808
61.183	19.788
61.142	19.768
61.122	19.768
61.122	19.768
61.102	19.728
61.102	19.707
61.082	19.687
61.062	19.687
61.042	19.667
61.002	19.667
61.002	19.687
60.962	19.667
60.962	19.667
60.942	19.647
60.902	19.647
60.902	19.647
60.882	19.647
60.862	19.647
60.842	19.627
60.802	19.607
60.802	19.607
60.782	19.607
60.742	19.587
60.721	19.587
60.701	19.587
60.701	19.567
60.641	19.547
60.641	19.547
60.621	19.547
60.601	19.547
60.561	19.527
60.521	19.527
60.501	19.527
60.481	19.527
60.461	19.507
60.441	19.507
60.421	19.487
60.401	19.487
60.361	19.487
60.361	19.487
60.341	19.487
60.321	19.487
60.301	19.507
60.28	19.507
60.26	19.507
60.24	19.487
60.2	19.447
60.18	19.447
60.18	19.447
60.16	19.447
60.14	19.447
60.14	19.447
60.1	19.447
60.1	19.427
60.1	19.427
60.08	19.427
60.08	19.427
60.08	19.427
60.06	19.407
60.06	19.407
60.04	19.407
60.02	19.407
60	19.407
60	19.407
59.98	19.367
59.98	19.367
59.96	19.367
59.96	19.367
59.94	19.347
59.92	19.347
59.92	19.327
59.92	19.327
59.92	19.327
59.92	19.327
59.9	19.287
59.9	19.287
59.88	19.266
59.9	19.266
59.9	19.266
59.88	19.246
59.88	19.246
59.88	19.246
59.88	19.246
59.86	19.246
59.86	19.226
59.86	19.226
59.86	19.206
59.86	19.206
59.86	19.206
59.839	19.186
59.839	19.186
59.839	19.166
59.819	19.146
59.839	19.146
59.819	19.126
59.819	19.086
59.799	19.086
59.779	19.086
59.779	19.026
59.779	19.026
59.799	19.026
59.779	19.026
59.779	19.006
59.779	19.006
59.779	18.986
59.759	18.986
59.759	18.966
59.759	18.966
59.759	18.966
59.759	18.966
59.739	18.946
59.739	18.946
59.739	18.946
59.739	18.946
59.739	18.926
59.719	18.906
59.719	18.886
59.719	18.886
59.699	18.866
59.699	18.886
59.699	18.866
59.699	18.866
59.699	18.846
59.699	18.846
59.699	18.846
59.679	18.825
59.659	18.785
59.659	18.785
59.659	18.785
59.659	18.765
59.659	18.765
59.639	18.725
59.639	18.725
59.619	18.705
59.619	18.705
59.619	18.705
59.619	18.685
59.619	18.685
59.599	18.665
59.599	18.665
59.599	18.645
59.599	18.625
59.599	18.625
59.579	18.625
59.579	18.605
59.559	18.585
59.579	18.585
59.579	18.585
59.559	18.585
59.579	18.585
59.579	18.565
59.579	18.585
59.579	18.585
59.579	18.565
59.579	18.565
59.579	18.565
59.579	18.565
59.579	18.565
59.579	18.565
59.579	18.565
59.579	18.565
59.579	18.565
59.579	18.565
59.579	18.565
59.579	18.565
59.579	18.565
59.579	18.565
59.579	18.565
59.579	18.565
59.579	18.565
59.579	18.565
59.579	18.565
59.579	18.565
59.579	18.565
59.559	18.545
59.559	18.545
59.579	18.545
59.579	18.545
59.559	18.545
59.559	18.545
59.579	18.545
59.559	18.525
59.559	18.565
59.559	18.565
59.579	18.565
59.579	18.565
59.579	18.565
59.579	18.565
59.579	18.565
59.579	18.565
59.579	18.565
59.579	18.565
59.579	18.565
59.579	18.565
59.579	18.585
59.579	18.585
59.579	18.585
59.559	18.585
59.559	18.585
59.579	18.585
59.579	18.565
59.579	18.565
59.559	18.565
59.559	18.565
59.559	18.565
59.559	18.565
59.559	18.565
59.559	18.565
59.579	18.585
59.579	18.585
59.579	18.585
59.579	18.585
59.559	18.565
59.559	18.565
59.559	18.565
59.559	18.565
59.559	18.565
59.559	18.565
59.559	18.565
59.559	18.565
59.579	18.565
59.579	18.545
59.579	18.545
59.579	18.545
59.579	18.565
59.579	18.545
59.579	18.545
59.579	18.565
59.579	18.565
59.579	18.565
59.579	18.585
59.579	18.585
59.599	18.605
59.599	18.625
59.599	18.645
59.599	18.645
59.599	18.665
59.599	18.665
59.619	18.685
59.619	18.685
59.619	18.685
59.619	18.685
59.639	18.685
59.639	18.685
59.639	18.705
59.639	18.705
59.639	18.705
59.659	18.725
59.659	18.725
59.659	18.745
59.659	18.745
59.659	18.765
59.659	18.765
59.659	18.785
59.639	18.805
59.639	18.805
59.639	18.805
59.639	18.805
59.659	18.846
59.659	18.846
59.659	18.846
59.679	18.866
59.679	18.886
59.679	18.886
59.679	18.886
59.699	18.926
59.719	18.946
59.719	18.946
59.719	18.946
59.739	18.966
59.739	18.966
59.739	18.966
59.739	19.006
59.739	19.046
59.759	19.066
59.739	19.066
59.759	19.066
59.759	19.066
59.779	19.086
59.779	19.086
59.779	19.106
59.799	19.106
59.799	19.146
59.799	19.166
59.799	19.166
[truncated: 3,806 more rows]
