# Supplementary material for: Ant collective cognition allows for efficient navigation through disordered environments
Source: eLife. 2020 May 12;9:e55195. doi: 10.7554/eLife.55195 (PMC7332297; doi:10.7554/eLife.55195)
Supplement: Source data 2. — Format is X,Y coordinates as a function of time. Time interval between samples is 0.04 s, except for videos 1440005 and 1440011, where the time interval is 0.02 s. [file elife-55195-data2.zip › 1360009_275_load_trajectory.txt]

70.803	23.615
70.803	23.615
70.803	23.615
70.803	23.636
70.782	23.636
70.782	23.657
70.782	23.657
70.762	23.657
70.762	23.677
70.741	23.698
70.72	23.719
70.72	23.719
70.699	23.719
70.678	23.761
70.657	23.761
70.636	23.74
70.636	23.74
70.615	23.761
70.615	23.761
70.574	23.782
70.553	23.782
70.511	23.803
70.469	23.803
70.448	23.803
70.427	23.803
70.407	23.803
70.365	23.824
70.323	23.824
70.302	23.844
70.281	23.865
70.281	23.865
70.24	23.865
70.24	23.865
70.219	23.886
70.198	23.886
70.198	23.886
70.156	23.907
70.156	23.886
70.114	23.907
70.093	23.907
70.052	23.907
69.989	23.907
69.989	23.907
69.989	23.907
69.968	23.949
69.926	23.928
69.905	23.949
69.884	23.949
69.843	23.928
69.843	23.928
69.822	23.949
69.801	23.949
69.759	23.97
69.738	23.949
69.738	23.949
69.717	23.949
69.696	23.97
69.676	23.97
69.634	23.97
69.613	23.97
69.613	23.97
69.592	23.97
69.571	23.97
69.571	23.97
69.571	23.97
69.55	23.97
69.55	23.97
69.529	23.949
69.488	23.949
69.467	23.949
69.446	23.949
69.446	23.949
69.404	23.949
69.383	23.949
69.362	23.949
69.321	23.949
69.321	23.949
69.3	23.949
69.3	23.949
69.3	23.928
69.258	23.928
69.216	23.907
69.216	23.928
69.195	23.907
69.195	23.907
69.154	23.886
69.154	23.886
69.154	23.886
69.154	23.865
69.112	23.865
69.112	23.865
69.112	23.865
69.091	23.844
69.049	23.865
69.028	23.844
68.986	23.844
68.966	23.844
68.924	23.844
68.924	23.844
68.882	23.844
68.882	23.844
68.84	23.824
68.84	23.824
68.799	23.824
68.778	23.824
68.778	23.824
68.757	23.824
68.757	23.803
68.736	23.824
68.694	23.803
68.694	23.803
68.673	23.803
68.673	23.803
68.631	23.803
68.631	23.803
68.59	23.803
68.59	23.803
68.548	23.782
68.527	23.782
68.506	23.782
68.485	23.782
68.464	23.782
68.443	23.782
68.423	23.761
68.381	23.761
68.36	23.74
68.36	23.74
68.36	23.74
68.339	23.74
68.339	23.74
68.318	23.74
68.318	23.74
68.276	23.719
68.256	23.74
68.256	23.74
68.235	23.74
68.214	23.719
68.151	23.719
68.151	23.719
68.13	23.74
68.13	23.74
68.088	23.74
68.068	23.74
68.068	23.74
68.068	23.74
68.047	23.74
68.026	23.74
68.005	23.74
68.005	23.74
67.963	23.719
67.963	23.719
67.942	23.719
67.921	23.698
67.901	23.698
67.88	23.698
67.88	23.698
67.859	23.698
67.838	23.698
67.838	23.698
67.817	23.698
67.775	23.677
67.754	23.677
67.754	23.677
67.754	23.698
67.733	23.698
67.733	23.677
67.692	23.677
67.671	23.677
67.65	23.677
67.629	23.677
67.629	23.677
67.587	23.677
67.587	23.677
67.566	23.657
67.566	23.657
67.546	23.657
67.525	23.636
67.504	23.636
67.483	23.636
67.483	23.636
67.483	23.636
67.462	23.615
67.441	23.636
67.42	23.636
67.378	23.615
67.337	23.615
67.337	23.615
67.337	23.615
67.337	23.615
67.295	23.594
67.274	23.594
67.274	23.615
67.253	23.615
67.253	23.615
67.253	23.615
67.253	23.615
67.232	23.615
67.19	23.615
67.19	23.615
67.17	23.636
67.149	23.636
67.128	23.636
67.107	23.636
67.086	23.636
67.065	23.636
67.065	23.636
67.044	23.636
67.023	23.615
67.023	23.615
67.003	23.573
67.003	23.573
67.003	23.573
66.982	23.573
66.982	23.573
66.982	23.552
66.982	23.552
66.982	23.552
66.982	23.552
66.982	23.552
66.982	23.552
66.961	23.531
66.961	23.51
66.961	23.51
66.94	23.51
66.94	23.51
66.919	23.51
66.919	23.489
66.919	23.489
66.898	23.489
66.898	23.489
66.898	23.469
66.898	23.469
66.877	23.469
66.835	23.427
66.835	23.427
66.835	23.427
66.815	23.427
66.815	23.427
66.815	23.427
66.794	23.427
66.794	23.427
66.794	23.427
66.794	23.406
66.794	23.406
66.773	23.406
66.773	23.406
66.773	23.406
66.773	23.385
66.752	23.385
66.752	23.385
66.752	23.385
66.731	23.385
66.731	23.385
66.731	23.385
66.71	23.364
66.689	23.364
66.668	23.364
66.668	23.364
66.668	23.364
66.668	23.364
66.668	23.364
66.668	23.364
66.668	23.364
66.668	23.364
66.606	23.343
66.585	23.343
66.543	23.343
66.543	23.343
66.543	23.343
66.501	23.322
66.501	23.322
66.48	23.322
66.46	23.301
66.439	23.281
66.418	23.26
66.418	23.26
66.418	23.26
66.397	23.26
66.376	23.239
66.334	23.239
66.313	23.239
66.293	23.197
66.293	23.197
66.272	23.197
66.23	23.197
66.23	23.197
66.167	23.176
66.146	23.176
66.146	23.176
66.105	23.176
66.105	23.155
66.084	23.155
66.063	23.155
66	23.134
66	23.134
65.979	23.134
65.979	23.134
65.958	23.134
65.917	23.114
65.917	23.114
65.917	23.114
65.917	23.114
65.875	23.093
65.875	23.093
65.833	23.093
65.791	23.072
65.791	23.072
65.75	23.072
65.75	23.072
65.729	23.051
65.708	23.051
65.687	23.051
65.666	23.051
65.624	23.03
65.624	23.03
65.603	23.009
65.582	23.009
65.541	22.988
65.541	22.988
65.541	22.988
65.499	22.967
65.457	22.946
65.457	22.946
65.415	22.926
65.395	22.926
65.374	22.926
65.353	22.926
65.332	22.905
65.311	22.905
65.29	22.905
65.29	22.905
65.269	22.884
65.269	22.884
65.248	22.884
65.248	22.884
65.227	22.863
65.207	22.842
65.207	22.842
65.165	22.842
65.165	22.842
65.123	22.821
65.081	22.8
65.081	22.8
65.081	22.8
65.04	22.779
65.04	22.779
65.04	22.759
64.998	22.759
64.977	22.738
64.977	22.717
64.956	22.717
64.956	22.717
64.935	22.696
64.872	22.654
64.872	22.654
64.831	22.654
64.81	22.633
64.81	22.612
64.768	22.591
64.768	22.591
64.747	22.591
64.747	22.571
64.747	22.55
64.726	22.55
64.705	22.508
64.685	22.487
64.685	22.487
64.664	22.487
64.643	22.466
64.622	22.466
64.601	22.445
64.601	22.466
64.58	22.445
64.538	22.445
64.538	22.445
64.538	22.445
64.538	22.424
64.517	22.404
64.517	22.404
64.517	22.424
64.497	22.424
64.497	22.424
64.497	22.424
64.497	22.424
64.497	22.424
64.517	22.404
64.517	22.404
64.517	22.404
64.497	22.383
64.476	22.341
64.476	22.341
64.476	22.341
64.455	22.32
64.455	22.299
64.455	22.299
64.413	22.278
64.413	22.257
64.392	22.236
64.392	22.236
64.392	22.236
64.392	22.236
64.392	22.236
64.392	22.236
64.392	22.236
64.371	22.216
64.371	22.216
64.371	22.216
64.371	22.195
64.35	22.195
64.329	22.174
64.329	22.195
64.35	22.195
64.329	22.174
64.329	22.174
64.329	22.174
64.309	22.174
64.309	22.153
64.309	22.153
64.288	22.132
64.288	22.132
64.288	22.132
64.267	22.111
64.267	22.111
64.267	22.09
64.246	22.069
64.225	22.069
64.225	22.069
64.225	22.049
64.204	22.049
64.183	22.049
64.183	22.049
64.183	22.028
64.162	22.028
64.162	22.007
64.162	22.007
64.162	22.007
64.142	21.986
64.142	21.965
64.142	21.965
64.121	21.944
64.121	21.944
64.121	21.944
64.121	21.944
64.121	21.944
64.121	21.944
64.1	21.944
64.079	21.923
64.058	21.902
64.058	21.902
64.058	21.902
64.058	21.902
64.058	21.902
64.037	21.902
64.037	21.902
64.037	21.902
64.037	21.902
64.016	21.902
64.016	21.881
64.016	21.861
63.974	21.861
63.954	21.861
63.954	21.861
63.954	21.861
63.954	21.861
63.954	21.861
63.954	21.861
63.933	21.861
63.933	21.84
63.933	21.84
63.933	21.84
63.933	21.819
63.912	21.819
63.912	21.798
63.891	21.798
63.891	21.798
63.891	21.798
63.891	21.798
63.891	21.777
63.87	21.756
63.87	21.756
63.849	21.756
63.849	21.756
63.849	21.735
63.849	21.756
63.849	21.756
63.828	21.735
63.828	21.735
63.828	21.714
63.828	21.714
63.828	21.714
63.807	21.735
63.807	21.735
63.807	21.714
63.807	21.714
63.787	21.714
63.787	21.693
63.787	21.693
63.766	21.693
63.766	21.693
63.766	21.693
63.766	21.693
63.766	21.693
63.745	21.693
63.766	21.693
63.766	21.693
63.745	21.693
63.745	21.693
63.724	21.693
63.724	21.693
63.724	21.673
63.724	21.673
63.724	21.673
63.724	21.673
63.724	21.673
63.724	21.673
63.724	21.673
63.724	21.673
63.724	21.673
63.724	21.673
63.724	21.652
63.724	21.652
63.724	21.652
63.724	21.652
63.724	21.652
63.682	21.652
63.682	21.631
63.682	21.631
63.661	21.631
63.661	21.631
63.661	21.631
63.682	21.631
63.661	21.631
63.661	21.631
63.661	21.631
63.661	21.631
63.661	21.631
63.661	21.631
63.661	21.652
63.661	21.631
63.661	21.652
63.661	21.652
63.682	21.652
63.661	21.652
63.661	21.631
63.661	21.652
63.682	21.652
63.682	21.652
63.682	21.652
63.682	21.652
63.682	21.652
63.682	21.652
63.682	21.673
63.682	21.673
63.682	21.673
63.682	21.673
63.682	21.673
63.682	21.673
63.661	21.693
63.661	21.693
63.661	21.693
63.661	21.693
63.661	21.693
63.661	21.693
63.661	21.673
63.661	21.693
63.661	21.693
63.661	21.693
63.682	21.693
63.682	21.693
63.661	21.693
63.661	21.693
63.661	21.693
63.661	21.693
63.661	21.693
63.661	21.693
63.661	21.693
63.682	21.693
63.661	21.693
63.682	21.693
63.682	21.693
63.682	21.693
63.661	21.693
63.661	21.693
63.661	21.693
63.682	21.693
63.682	21.693
63.682	21.693
63.682	21.693
63.682	21.714
63.682	21.714
63.682	21.714
63.682	21.714
63.682	21.714
63.682	21.714
63.682	21.714
63.682	21.714
63.682	21.714
63.682	21.714
63.682	21.714
63.682	21.714
63.682	21.714
63.682	21.714
63.682	21.714
63.682	21.714
63.682	21.714
63.682	21.714
63.682	21.714
63.661	21.735
63.661	21.735
63.661	21.735
63.661	21.735
63.661	21.735
63.661	21.735
63.682	21.735
63.682	21.735
63.682	21.735
63.682	21.735
63.682	21.735
63.682	21.735
63.661	21.735
63.682	21.735
63.682	21.735
63.682	21.735
63.682	21.735
63.682	21.735
63.682	21.735
63.682	21.735
63.682	21.735
63.682	21.735
63.682	21.756
63.682	21.756
63.682	21.756
63.682	21.756
63.682	21.777
63.682	21.777
63.682	21.777
63.682	21.777
63.661	21.756
63.661	21.756
63.661	21.756
63.661	21.777
63.661	21.777
63.661	21.777
63.661	21.777
63.661	21.777
63.661	21.756
63.661	21.756
63.661	21.756
63.661	21.735
63.661	21.756
63.661	21.777
63.661	21.777
63.661	21.756
63.661	21.735
63.661	21.735
63.64	21.735
63.64	21.735
63.64	21.735
63.64	21.714
63.64	21.693
63.64	21.693
63.64	21.673
63.64	21.673
63.619	21.673
63.619	21.673
63.619	21.631
63.619	21.631
63.619	21.61
63.619	21.61
63.619	21.589
63.599	21.589
63.578	21.568
63.578	21.568
63.557	21.547
63.536	21.547
63.536	21.547
63.536	21.526
63.515	21.506
63.515	21.506
63.515	21.485
63.494	21.485
63.494	21.464
63.473	21.464
63.473	21.443
63.473	21.443
63.452	21.443
63.452	21.443
63.432	21.422
63.432	21.401
63.411	21.401
63.411	21.401
63.411	21.38
63.411	21.38
63.411	21.38
63.411	21.359
63.411	21.359
63.39	21.338
63.369	21.338
63.369	21.338
63.348	21.338
63.348	21.338
63.306	21.318
63.306	21.318
63.285	21.318
63.264	21.318
63.223	21.297
63.223	21.297
63.223	21.297
63.223	21.276
63.202	21.276
63.181	21.276
63.181	21.255
63.181	21.255
63.16	21.213
63.16	21.213
63.139	21.213
63.139	21.213
63.118	21.213
63.118	21.192
63.097	21.192
63.077	21.192
63.056	21.192
63.056	21.192
63.035	21.171
63.014	21.171
62.993	21.151
62.993	21.151
62.972	21.151
62.951	21.151
62.93	21.13
62.909	21.13
62.909	21.13
62.889	21.13
62.889	21.109
62.868	21.109
62.847	21.088
62.847	21.109
62.826	21.088
62.826	21.088
62.805	21.088
62.784	21.088
62.784	21.088
62.763	21.088
62.763	21.088
62.742	21.088
62.742	21.088
62.742	21.088
62.721	21.088
62.701	21.067
62.68	21.067
62.68	21.067
62.68	21.046
62.638	21.046
62.638	21.046
62.638	21.046
62.638	21.046
62.617	21.025
62.596	21.025
62.596	21.025
62.554	21.004
62.554	21.004
62.534	20.983
62.534	20.983
62.534	20.983
62.534	20.983
62.534	20.983
62.513	20.983
62.492	20.983
62.492	20.983
62.471	20.983
62.45	20.983
62.45	20.963
62.45	20.963
62.45	20.963
62.45	20.963
62.429	20.963
62.429	20.963
62.408	20.963
62.387	20.963
62.387	20.942
62.387	20.942
62.387	20.942
62.366	20.942
62.366	20.942
62.346	20.921
62.304	20.921
62.304	20.921
62.304	20.921
62.283	20.921
62.283	20.921
62.283	20.921
62.283	20.921
62.283	20.921
62.241	20.921
62.241	20.921
62.22	20.921
62.22	20.921
62.199	20.921
62.199	20.921
62.199	20.921
62.199	20.921
62.179	20.921
62.179	20.921
62.158	20.921
62.158	20.921
62.158	20.921
62.116	20.9
62.116	20.9
62.095	20.879
62.074	20.879
62.074	20.879
62.053	20.879
62.053	20.879
62.032	20.879
62.032	20.879
62.011	20.879
61.991	20.879
61.991	20.879
61.97	20.879
61.97	20.879
61.949	20.879
61.907	20.879
61.907	20.879
61.907	20.879
61.886	20.879
61.865	20.879
61.844	20.879
61.844	20.858
61.844	20.858
61.824	20.858
61.803	20.858
61.782	20.858
61.761	20.858
61.74	20.858
61.74	20.858
61.74	20.858
61.719	20.858
61.719	20.858
61.677	20.858
61.677	20.837
61.656	20.837
61.636	20.837
61.636	20.837
61.594	20.837
61.573	20.837
61.531	20.837
61.531	20.837
61.531	20.837
61.51	20.837
61.489	20.837
61.468	20.837
61.427	20.837
61.385	20.837
61.385	20.837
61.364	20.837
61.322	20.837
61.301	20.837
61.239	20.858
61.239	20.858
61.218	20.858
61.197	20.879
61.176	20.879
61.155	20.879
61.134	20.879
61.113	20.879
61.113	20.879
61.072	20.879
61.051	20.879
61.03	20.879
61.03	20.879
61.03	20.879
60.988	20.879
60.946	20.879
60.926	20.879
60.905	20.879
60.905	20.879
60.884	20.879
60.863	20.879
60.842	20.879
60.842	20.879
60.821	20.9
60.779	20.9
60.779	20.9
60.758	20.921
60.758	20.921
60.758	20.921
60.738	20.921
60.717	20.942
60.696	20.942
60.696	20.942
60.696	20.963
60.675	20.963
60.675	20.963
60.654	20.963
60.654	20.963
60.633	20.983
60.612	20.983
60.591	21.004
60.591	21.004
60.591	21.004
60.591	21.004
60.571	21.004
60.571	21.004
60.571	21.004
60.571	21.004
60.55	21.025
60.55	21.025
60.55	21.046
60.55	21.046
60.55	21.067
60.55	21.067
60.55	21.067
60.55	21.088
60.55	21.088
60.55	21.088
60.55	21.088
60.55	21.088
60.55	21.088
60.55	21.088
60.529	21.13
60.529	21.13
60.508	21.13
60.508	21.13
60.508	21.13
60.508	21.13
60.508	21.13
60.508	21.13
60.508	21.13
60.487	21.151
60.487	21.151
60.487	21.151
60.487	21.151
60.466	21.171
60.466	21.192
60.445	21.192
60.445	21.192
60.445	21.213
60.445	21.213
60.445	21.234
60.445	21.234
60.445	21.234
60.403	21.255
60.403	21.255
60.403	21.255
60.403	21.255
60.403	21.255
60.383	21.255
60.362	21.255
60.362	21.255
60.341	21.255
60.32	21.276
60.32	21.276
60.32	21.276
60.299	21.276
60.299	21.276
60.299	21.276
60.299	21.276
60.299	21.276
60.299	21.276
60.278	21.276
60.257	21.276
60.257	21.276
60.236	21.276
60.236	21.276
60.236	21.276
60.236	21.276
60.236	21.276
60.216	21.276
60.216	21.276
60.195	21.276
60.195	21.276
60.195	21.276
60.195	21.255
60.195	21.255
60.195	21.255
60.174	21.255
60.174	21.255
60.174	21.255
60.174	21.255
60.153	21.255
60.153	21.255
60.153	21.255
60.153	21.234
60.153	21.234
60.153	21.234
60.153	21.234
60.153	21.234
60.153	21.234
60.132	21.234
60.132	21.234
60.132	21.234
60.132	21.213
60.132	21.213
60.153	21.213
60.153	21.213
60.153	21.213
60.153	21.213
60.153	21.213
60.153	21.213
60.153	21.213
60.153	21.213
60.153	21.213
60.153	21.213
60.132	21.213
60.153	21.192
60.153	21.192
60.153	21.192
60.153	21.192
60.153	21.192
60.153	21.192
60.132	21.192
60.132	21.192
60.153	21.192
60.132	21.192
60.132	21.192
60.132	21.192
60.132	21.192
60.132	21.192
60.132	21.192
60.132	21.192
60.132	21.192
60.132	21.192
60.132	21.192
60.132	21.192
60.132	21.192
60.132	21.192
60.132	21.192
60.132	21.192
60.132	21.192
60.132	21.192
60.132	21.192
60.132	21.192
60.132	21.192
60.132	21.192
60.132	21.192
60.153	21.192
60.132	21.192
60.132	21.192
60.132	21.192
60.132	21.192
60.111	21.213
60.132	21.213
60.132	21.192
60.132	21.192
60.132	21.192
60.132	21.192
60.132	21.192
60.132	21.192
60.132	21.192
60.132	21.192
60.132	21.192
60.132	21.192
60.132	21.213
60.132	21.213
60.132	21.213
60.132	21.213
60.132	21.213
60.132	21.213
60.132	21.213
60.132	21.213
60.153	21.213
60.153	21.213
60.153	21.213
60.153	21.192
60.153	21.213
60.174	21.213
60.174	21.213
60.174	21.213
60.174	21.213
60.174	21.234
60.174	21.234
60.174	21.234
60.174	21.234
60.174	21.234
60.174	21.234
60.174	21.234
60.174	21.234
60.174	21.234
60.153	21.255
60.153	21.255
60.153	21.255
60.153	21.255
60.153	21.255
60.153	21.255
60.153	21.255
60.153	21.255
60.153	21.255
60.174	21.234
60.174	21.234
60.174	21.234
60.174	21.234
60.174	21.234
60.174	21.234
60.153	21.234
60.153	21.234
60.153	21.234
60.153	21.234
60.153	21.234
60.153	21.234
60.153	21.234
60.153	21.234
60.153	21.234
60.153	21.234
60.153	21.234
60.153	21.234
60.153	21.234
60.153	21.234
60.153	21.234
60.153	21.234
60.153	21.234
60.153	21.234
60.153	21.234
60.153	21.234
60.153	21.234
60.153	21.234
60.153	21.234
60.153	21.234
60.153	21.255
60.153	21.255
60.153	21.255
60.153	21.276
60.153	21.276
60.153	21.276
60.153	21.276
60.153	21.276
60.153	21.276
60.153	21.276
60.153	21.276
60.153	21.297
60.153	21.297
60.153	21.297
60.153	21.297
60.153	21.297
60.153	21.318
60.153	21.318
60.153	21.318
60.153	21.318
60.153	21.318
60.153	21.318
60.153	21.318
60.174	21.318
60.153	21.338
60.153	21.338
60.153	21.338
60.174	21.338
60.174	21.338
60.174	21.338
60.174	21.338
60.174	21.338
60.174	21.338
60.174	21.338
60.174	21.338
60.174	21.338
60.174	21.338
60.153	21.38
60.153	21.38
60.153	21.38
60.153	21.38
60.153	21.38
60.153	21.38
60.153	21.401
60.153	21.401
60.153	21.401
60.153	21.401
60.174	21.401
60.174	21.401
60.174	21.401
60.174	21.401
60.174	21.401
60.174	21.401
60.174	21.401
60.174	21.401
60.174	21.401
60.174	21.401
60.174	21.401
60.174	21.401
60.153	21.422
60.153	21.422
60.153	21.422
60.153	21.422
60.153	21.422
60.153	21.422
60.153	21.422
60.153	21.422
60.153	21.422
60.153	21.422
60.153	21.422
60.153	21.422
60.153	21.422
60.153	21.422
60.153	21.422
60.153	21.422
60.153	21.422
60.153	21.422
60.153	21.422
60.153	21.422
60.153	21.422
60.153	21.422
60.153	21.422
60.153	21.422
60.153	21.422
60.153	21.422
60.153	21.422
60.153	21.422
60.153	21.422
60.153	21.422
60.153	21.422
60.153	21.422
60.153	21.422
60.153	21.422
60.153	21.401
60.153	21.401
60.153	21.401
60.153	21.401
60.153	21.38
60.153	21.38
60.153	21.38
60.153	21.38
60.153	21.38
60.153	21.359
60.153	21.359
60.153	21.359
60.153	21.359
60.153	21.359
60.153	21.318
60.153	21.297
60.153	21.297
60.153	21.297
60.153	21.297
60.153	21.297
60.153	21.297
60.153	21.276
60.153	21.276
60.153	21.276
60.153	21.255
60.153	21.255
60.174	21.234
60.174	21.234
60.195	21.213
60.195	21.213
60.236	21.192
60.278	21.171
60.278	21.171
60.299	21.171
60.299	21.151
60.32	21.151
60.341	21.13
60.341	21.13
60.383	21.109
60.383	21.109
60.383	21.088
60.403	21.088
60.424	21.088
60.424	21.067
60.424	21.067
60.445	21.046
60.445	21.046
60.466	21.046
60.466	21.025
60.487	21.025
60.529	21.025
60.571	21.004
60.591	20.983
60.612	20.963
60.633	20.963
60.675	20.963
60.675	20.963
60.696	20.963
60.696	20.942
60.717	20.942
60.717	20.942
60.758	20.921
60.779	20.9
60.8	20.879
60.821	20.858
60.821	20.858
60.863	20.837
60.905	20.837
60.905	20.837
60.905	20.817
60.946	20.817
60.946	20.817
60.946	20.775
60.967	20.754
60.967	20.733
60.988	20.733
60.988	20.712
61.009	20.712
61.009	20.691
61.03	20.587
61.03	20.587
61.03	20.587
61.051	20.587
61.051	20.566
61.072	20.566
61.072	20.545
61.072	20.545
61.072	20.524
61.093	20.503
61.093	20.482
61.113	20.482
61.113	20.482
61.113	20.482
61.134	20.462
61.134	20.441
61.134	20.42
61.113	20.42
61.113	20.42
61.093	20.42
61.093	20.42
61.072	20.42
61.051	20.441
61.03	20.441
60.926	20.462
60.926	20.462
60.905	20.462
60.884	20.462
60.863	20.462
60.842	20.462
60.821	20.462
60.758	20.441
60.738	20.462
60.738	20.462
60.738	20.482
60.738	20.482
60.738	20.503
60.738	20.503
60.717	20.524
60.717	20.545
60.696	20.545
60.696	20.566
60.696	20.566
60.675	20.587
60.675	20.608
60.675	20.629
60.654	20.65
60.654	20.67
60.633	20.691
60.633	20.691
60.633	20.691
60.633	20.712
60.633	20.733
60.612	20.733
60.612	20.754
60.612	20.775
60.591	20.796
60.55	20.817
60.55	20.817
60.529	20.858
60.487	20.9
60.487	20.9
60.466	20.9
60.445	20.9
60.424	20.921
60.383	20.921
60.383	20.921
60.362	20.942
60.362	20.942
60.341	20.942
60.32	20.963
60.299	20.983
60.278	20.983
60.278	20.983
60.278	20.983
60.257	21.004
60.257	21.004
60.236	21.025
60.236	21.025
60.236	21.025
60.236	21.025
60.236	21.025
60.216	21.025
60.216	21.046
60.195	21.088
60.195	21.088
60.174	21.088
60.174	21.088
60.174	21.088
60.153	21.088
60.153	21.088
60.153	21.109
60.153	21.109
60.132	21.109
60.132	21.109
60.132	21.109
60.132	21.109
60.132	21.109
60.132	21.109
60.132	21.109
60.132	21.109
60.132	21.109
60.132	21.109
60.132	21.109
60.132	21.109
60.132	21.109
60.132	21.109
60.132	21.109
60.132	21.109
60.132	21.109
60.132	21.109
60.132	21.109
60.132	21.109
60.132	21.109
60.132	21.109
60.132	21.109
60.132	21.109
60.132	21.109
60.132	21.109
60.132	21.109
60.132	21.109
60.132	21.109
60.132	21.109
60.132	21.109
60.132	21.109
60.132	21.109
60.132	21.109
60.132	21.109
60.132	21.109
60.132	21.109
60.132	21.109
60.132	21.109
60.132	21.109
60.132	21.109
60.132	21.109
60.132	21.109
60.132	21.109
60.132	21.109
60.132	21.109
60.132	21.109
60.132	21.109
60.132	21.109
60.132	21.109
60.132	21.109
60.132	21.109
60.132	21.109
60.132	21.109
60.132	21.109
60.132	21.109
60.153	21.109
60.132	21.109
60.132	21.109
60.132	21.109
60.132	21.109
60.132	21.109
60.132	21.109
60.132	21.109
60.132	21.109
60.132	21.109
60.132	21.109
60.132	21.109
60.132	21.088
60.132	21.088
60.132	21.088
60.132	21.088
60.132	21.109
60.132	21.109
60.132	21.109
60.132	21.109
60.132	21.109
60.132	21.109
60.132	21.109
60.132	21.109
60.132	21.109
60.132	21.109
60.132	21.109
60.132	21.109
60.132	21.109
60.132	21.109
60.132	21.109
60.132	21.109
60.132	21.109
60.132	21.109
60.132	21.109
60.132	21.109
60.132	21.109
60.132	21.109
60.132	21.109
60.132	21.109
60.132	21.109
60.132	21.109
60.132	21.109
60.132	21.109
60.132	21.109
60.132	21.109
60.132	21.109
60.132	21.109
60.132	21.109
60.132	21.109
60.132	21.109
60.132	21.109
60.132	21.109
60.132	21.109
60.132	21.109
60.132	21.109
60.132	21.109
60.132	21.109
60.132	21.109
60.132	21.109
60.132	21.109
60.132	21.109
60.132	21.109
60.132	21.109
60.132	21.109
60.132	21.109
60.132	21.109
60.132	21.109
60.132	21.109
60.132	21.109
60.132	21.109
60.132	21.109
60.132	21.109
60.132	21.109
60.132	21.109
60.132	21.109
60.132	21.109
60.132	21.109
60.132	21.109
60.132	21.109
60.132	21.109
60.132	21.109
60.132	21.109
60.132	21.109
60.132	21.109
60.132	21.109
60.132	21.109
60.132	21.109
60.132	21.109
60.132	21.109
60.132	21.109
60.132	21.109
60.132	21.109
60.132	21.109
60.132	21.109
60.132	21.109
60.132	21.109
60.132	21.109
60.132	21.109
60.132	21.109
60.132	21.109
60.132	21.109
60.132	21.109
60.132	21.109
60.132	21.109
60.132	21.088
60.132	21.088
60.132	21.088
60.132	21.088
60.132	21.088
60.132	21.088
60.132	21.088
60.132	21.088
60.132	21.088
60.132	21.088
60.132	21.088
60.132	21.088
60.132	21.088
60.132	21.088
60.132	21.088
60.132	21.088
60.132	21.088
60.132	21.088
60.132	21.088
60.132	21.088
60.132	21.088
60.132	21.088
60.132	21.088
60.132	21.088
60.132	21.088
60.132	21.088
60.132	21.088
60.132	21.088
60.132	21.109
60.132	21.109
60.132	21.109
60.132	21.109
60.132	21.088
60.132	21.088
60.132	21.088
60.132	21.088
60.132	21.088
60.132	21.088
60.132	21.088
60.132	21.088
60.132	21.088
60.132	21.088
60.132	21.088
60.132	21.088
60.132	21.088
60.132	21.088
60.132	21.088
60.132	21.088
60.132	21.088
60.132	21.088
60.132	21.088
60.132	21.088
60.132	21.088
60.132	21.088
60.132	21.088
60.132	21.088
60.132	21.088
60.132	21.088
60.132	21.088
60.132	21.088
60.132	21.088
60.132	21.088
60.132	21.088
60.132	21.088
60.132	21.088
60.132	21.088
60.132	21.088
60.132	21.088
60.132	21.088
60.132	21.088
60.132	21.088
60.132	21.088
60.132	21.088
60.132	21.088
60.132	21.088
60.132	21.088
60.132	21.088
60.132	21.088
60.132	21.088
60.132	21.088
60.132	21.088
60.132	21.088
60.132	21.088
60.132	21.088
60.132	21.088
60.132	21.088
60.132	21.088
60.132	21.088
60.111	21.109
60.132	21.109
60.132	21.109
60.132	21.109
60.132	21.109
60.132	21.109
60.132	21.109
60.132	21.109
60.132	21.109
60.132	21.109
60.132	21.109
60.132	21.109
60.132	21.109
60.132	21.109
60.132	21.109
60.132	21.109
60.132	21.109
60.132	21.109
60.153	21.109
60.153	21.109
60.174	21.109
60.174	21.088
60.195	21.088
60.174	21.088
60.174	21.088
60.216	21.088
60.216	21.088
60.216	21.067
60.216	21.067
60.236	21.067
60.257	21.067
60.257	21.067
60.257	21.067
60.278	21.067
60.299	21.088
60.32	21.088
60.32	21.088
60.341	21.088
60.383	21.088
60.403	21.088
60.424	21.088
60.445	21.088
60.466	21.109
60.466	21.109
60.508	21.109
60.508	21.109
60.508	21.109
60.529	21.088
60.529	21.088
60.55	21.067
60.55	21.046
60.55	21.046
60.591	21.046
60.612	21.025
60.612	21.025
60.612	21.025
60.654	21.004
60.654	20.983
60.675	20.963
60.675	20.942
60.675	20.942
60.696	20.921
60.696	20.921
60.738	20.921
60.738	20.9
60.758	20.879
60.8	20.837
60.8	20.837
60.8	20.837
60.821	20.817
60.821	20.817
60.842	20.837
60.863	20.817
60.884	20.796
60.884	20.775
60.905	20.754
60.905	20.733
60.926	20.712
60.926	20.712
60.926	20.712
60.946	20.691
60.946	20.691
60.946	20.67
60.946	20.65
60.946	20.65
60.946	20.608
60.946	20.608
60.926	20.566
60.926	20.566
60.905	20.545
60.905	20.524
60.905	20.524
60.884	20.503
60.884	20.482
60.863	20.462
60.863	20.441
60.863	20.42
60.863	20.42
60.821	20.399
60.821	20.378
60.821	20.357
60.8	20.336
60.8	20.315
60.8	20.315
60.8	20.315
60.8	20.295
60.821	20.274
60.821	20.274
60.821	20.253
60.821	20.253
60.821	20.232
60.821	20.211
60.842	20.19
60.842	20.169
60.842	20.127
60.842	20.127
60.842	20.107
60.863	20.107
60.863	20.086
60.863	20.065
60.863	20.044
60.863	20.023
60.863	20.002
60.863	20.002
60.884	19.981
60.884	19.94
60.884	19.898
60.884	19.898
60.884	19.898
60.884	19.877
60.905	19.856
60.926	19.856
60.926	19.835
60.926	19.835
60.926	19.814
60.926	19.793
60.926	19.772
60.926	19.772
60.926	19.731
60.926	19.731
60.946	19.731
60.946	19.71
60.946	19.71
60.946	19.689
60.946	19.668
60.967	19.647
60.967	19.647
60.967	19.626
60.967	19.584
60.967	19.584
60.967	19.543
60.967	19.543
60.967	19.543
60.967	19.522
60.988	19.501
60.967	19.459
60.967	19.438
60.967	19.417
60.967	19.417
60.967	19.376
60.967	19.376
60.967	19.355
60.967	19.313
60.967	19.313
60.967	19.292
60.967	19.292
60.967	19.292
60.967	19.271
60.946	19.25
60.967	19.25
60.967	19.229
60.967	19.209
60.946	19.167
60.946	19.167
60.905	19.083
60.905	19.083
60.926	19.104
60.926	19.083
60.926	19.062
60.926	19.042
60.926	19.042
60.926	19
60.905	19
60.905	18.937
60.905	18.937
60.884	18.916
60.863	18.854
60.863	18.854
60.842	18.812
60.842	18.791
60.821	18.77
60.8	18.749
60.8	18.749
60.758	18.707
60.758	18.687
60.738	18.666
60.738	18.666
60.717	18.645
60.696	18.603
60.696	18.603
60.675	18.582
60.675	18.561
60.654	18.519
60.633	18.499
60.633	18.478
60.612	18.457
60.612	18.457
60.612	18.436
60.591	18.415
60.55	18.394
60.508	18.352
60.508	18.352
60.487	18.331
60.487	18.311
60.466	18.311
60.445	18.311
60.445	18.311
60.424	18.29
60.403	18.269
60.383	18.248
60.341	18.248
60.299	18.227
60.299	18.248
60.299	18.248
60.299	18.227
60.257	18.206
60.216	18.206
60.195	18.185
60.195	18.164
60.174	18.164
60.153	18.144
60.153	18.123
60.153	18.123
60.153	18.081
60.132	18.039
60.132	18.039
60.09	18.018
60.069	18.018
60.069	17.976
60.09	17.976
60.069	17.956
60.048	17.956
60.048	17.935
60.069	17.914
60.048	17.893
60.028	17.872
60.007	17.851
60.007	17.851
59.965	17.83
59.944	17.789
59.923	17.789
59.902	17.768
59.902	17.747
59.902	17.747
59.86	17.747
59.86	17.747
59.86	17.726
59.86	17.726
59.84	17.684
59.84	17.684
59.84	17.684
59.819	17.684
59.819	17.663
59.84	17.663
59.819	17.642
59.819	17.621
59.84	17.621
59.84	17.621
59.86	17.621
59.86	17.58
59.86	17.538
59.86	17.538
59.86	17.517
59.84	17.517
59.84	17.496
59.819	17.454
59.819	17.454
59.819	17.434
59.819	17.434
59.819	17.413
59.819	17.392
59.819	17.392
59.819	17.329
59.819	17.329
59.819	17.329
59.819	17.308
59.798	17.287
59.819	17.287
59.819	17.266
59.819	17.246
59.819	17.246
59.819	17.204
59.819	17.204
59.819	17.204
59.819	17.183
59.819	17.183
59.798	17.183
59.798	17.162
59.777	17.141
59.777	17.12
59.777	17.099
59.777	17.079
59.756	17.058
59.756	17.016
59.756	16.995
59.756	16.974
59.777	16.911
59.777	16.911
59.756	16.87
59.756	16.849
59.735	16.828
59.735	16.807
59.714	16.786
59.693	16.744
59.673	16.723
59.652	16.703
59.652	16.682
59.61	16.661
59.589	16.619
59.589	16.619
59.568	16.598
59.568	16.577
59.568	16.556
59.547	16.536
59.547	16.473
59.547	16.473
59.547	16.494
59.526	16.494
59.526	16.494
59.526	16.494
59.505	16.473
59.505	16.473
59.485	16.452
59.485	16.452
59.464	16.452
59.464	16.473
59.464	16.452
59.443	16.452
59.443	16.452
59.443	16.452
59.443	16.452
59.443	16.452
59.443	16.452
59.443	16.452
59.443	16.452
59.443	16.452
59.443	16.452
59.443	16.452
59.443	16.452
59.443	16.452
59.443	16.452
59.443	16.452
59.443	16.452
59.443	16.431
59.443	16.431
59.443	16.431
59.443	16.431
59.443	16.431
59.464	16.431
59.443	16.431
59.443	16.452
59.443	16.452
59.443	16.452
59.443	16.452
59.443	16.452
59.443	16.452
59.443	16.452
59.443	16.452
59.443	16.452
[truncated: 4,455 more rows]
