# Supplementary material for: Ant collective cognition allows for efficient navigation through disordered environments
Source: eLife. 2020 May 12;9:e55195. doi: 10.7554/eLife.55195 (PMC7332297; doi:10.7554/eLife.55195)
Supplement: Source data 2. — Format is X,Y coordinates as a function of time. Time interval between samples is 0.04 s, except for videos 1440005 and 1440011, where the time interval is 0.02 s. [file elife-55195-data2.zip › 1360011_275_load_trajectory.txt]

70.047	23.37
70.047	23.35
70.026	23.35
70.026	23.35
70.026	23.37
70.006	23.35
70.006	23.35
70.006	23.37
70.006	23.37
69.964	23.35
69.985	23.35
69.944	23.329
69.944	23.35
69.923	23.35
69.944	23.329
69.944	23.329
69.923	23.329
69.923	23.329
69.923	23.329
69.923	23.329
69.902	23.329
69.902	23.329
69.902	23.329
69.902	23.35
69.902	23.35
69.902	23.35
69.902	23.35
69.902	23.35
69.902	23.35
69.902	23.35
69.902	23.35
69.902	23.329
69.902	23.35
69.902	23.35
69.902	23.35
69.882	23.35
69.882	23.35
69.84	23.329
69.819	23.329
69.819	23.329
69.799	23.329
69.778	23.329
69.778	23.329
69.737	23.308
69.737	23.329
69.737	23.329
69.716	23.329
69.654	23.329
69.612	23.329
69.592	23.308
69.571	23.308
69.571	23.308
69.55	23.308
69.53	23.287
69.509	23.267
69.447	23.225
69.447	23.267
69.426	23.246
69.385	23.246
69.364	23.246
69.343	23.225
69.323	23.225
69.219	23.225
69.219	23.225
69.178	23.205
69.178	23.205
69.136	23.205
69.095	23.205
69.012	23.143
68.991	23.143
68.971	23.143
68.929	23.143
68.888	23.101
68.888	23.101
68.805	23.143
68.805	23.143
68.764	23.143
68.743	23.143
68.722	23.143
68.702	23.143
68.66	23.143
68.619	23.143
68.577	23.143
68.536	23.143
68.495	23.143
68.432	23.143
68.391	23.143
68.391	23.143
68.37	23.143
68.35	23.143
68.329	23.143
68.288	23.143
68.246	23.163
68.205	23.184
68.184	23.184
68.143	23.184
68.101	23.184
68.081	23.184
68.018	23.184
68.018	23.184
67.977	23.184
67.936	23.184
67.915	23.184
67.894	23.184
67.832	23.184
67.811	23.184
67.791	23.184
67.791	23.184
67.749	23.184
67.708	23.184
67.625	23.184
67.625	23.184
67.604	23.184
67.563	23.184
67.542	23.184
67.522	23.184
67.48	23.184
67.439	23.184
67.397	23.184
67.356	23.184
67.335	23.184
67.315	23.205
67.273	23.205
67.273	23.205
67.273	23.225
67.232	23.225
67.211	23.225
67.128	23.225
67.108	23.225
67.066	23.246
67.004	23.205
66.983	23.246
66.942	23.205
66.901	23.205
66.859	23.246
66.859	23.246
66.818	23.225
66.756	23.184
66.714	23.205
66.694	23.205
66.652	23.205
66.631	23.184
66.611	23.184
66.569	23.184
66.569	23.205
66.528	23.205
66.445	23.184
66.445	23.184
66.424	23.184
66.424	23.184
66.404	23.184
66.383	23.184
66.362	23.184
66.342	23.205
66.342	23.205
66.321	23.225
66.3	23.225
66.3	23.246
66.217	23.267
66.217	23.267
66.135	23.287
66.135	23.287
66.114	23.287
66.114	23.287
66.072	23.308
66.072	23.308
66.031	23.329
66.01	23.329
65.99	23.329
65.886	23.329
65.845	23.35
65.845	23.35
65.824	23.37
65.824	23.37
65.803	23.37
65.762	23.37
65.721	23.37
65.7	23.37
65.679	23.37
65.658	23.391
65.638	23.391
65.617	23.412
65.576	23.474
65.576	23.474
65.534	23.474
65.514	23.494
65.472	23.494
65.451	23.515
65.41	23.515
65.369	23.515
65.327	23.515
65.286	23.515
65.244	23.515
65.244	23.515
65.182	23.515
65.182	23.515
65.12	23.515
65.099	23.515
65.079	23.494
65.037	23.474
64.996	23.474
64.934	23.453
64.913	23.432
64.892	23.432
64.851	23.412
64.83	23.412
64.789	23.391
64.789	23.391
64.768	23.37
64.727	23.35
64.685	23.329
64.665	23.287
64.644	23.287
64.603	23.267
64.561	23.246
64.561	23.246
64.52	23.246
64.478	23.225
64.416	23.205
64.416	23.205
64.416	23.205
64.396	23.184
64.354	23.163
64.334	23.163
64.292	23.163
64.292	23.163
64.251	23.163
64.209	23.143
64.168	23.143
64.106	23.143
64.064	23.122
64.064	23.122
64.044	23.101
64.002	23.101
63.982	23.101
63.961	23.101
63.919	23.101
63.899	23.101
63.857	23.101
63.837	23.08
63.795	23.08
63.754	23.08
63.692	23.06
63.692	23.06
63.65	23.06
63.63	23.039
63.588	23.018
63.547	23.018
63.526	23.018
63.505	23.018
63.485	23.018
63.443	23.018
63.423	23.018
63.402	22.998
63.361	22.998
63.361	22.998
63.319	22.998
63.298	22.977
63.257	22.977
63.236	22.977
63.195	22.977
63.174	22.977
63.154	22.956
63.133	22.956
63.112	22.956
63.112	22.936
63.009	22.915
63.009	22.915
62.988	22.894
62.967	22.894
62.967	22.894
62.946	22.894
62.905	22.873
62.905	22.873
62.884	22.853
62.843	22.832
62.843	22.832
62.802	22.811
62.739	22.77
62.739	22.77
62.719	22.77
62.719	22.77
62.698	22.749
62.657	22.749
62.636	22.728
62.615	22.708
62.574	22.687
62.532	22.687
62.512	22.687
62.491	22.687
62.45	22.666
62.45	22.666
62.429	22.666
62.367	22.666
62.325	22.666
62.305	22.666
62.263	22.666
62.263	22.666
62.222	22.666
62.201	22.666
62.181	22.646
62.139	22.625
62.036	22.625
62.036	22.625
62.036	22.625
62.015	22.604
61.953	22.604
61.953	22.584
61.911	22.584
61.87	22.584
61.849	22.584
61.829	22.584
61.787	22.584
61.766	22.584
61.684	22.584
61.684	22.584
61.642	22.584
61.601	22.584
61.559	22.584
61.518	22.584
61.477	22.563
61.456	22.563
61.415	22.563
61.373	22.542
61.352	22.542
61.29	22.521
61.228	22.521
61.228	22.521
61.208	22.501
61.187	22.48
61.145	22.459
61.125	22.459
61.104	22.459
61.063	22.439
61.021	22.439
61.001	22.439
60.959	22.439
60.938	22.418
60.876	22.397
60.876	22.397
60.856	22.377
60.814	22.377
60.793	22.356
60.793	22.335
60.773	22.335
60.731	22.314
60.711	22.314
60.711	22.294
60.649	22.294
60.628	22.273
60.545	22.273
60.545	22.273
60.504	22.273
60.483	22.252
60.483	22.252
60.462	22.252
60.462	22.232
60.379	22.211
60.338	22.19
60.317	22.17
60.297	22.17
60.276	22.149
60.214	22.128
60.214	22.128
60.172	22.128
60.131	22.107
60.11	22.087
60.069	22.087
60.048	22.066
60.007	22.045
59.986	22.025
59.965	22.004
59.945	21.983
59.862	21.963
59.841	21.942
59.841	21.942
59.8	21.942
59.779	21.942
59.758	21.942
59.738	21.921
59.696	21.921
59.655	21.9
59.593	21.9
59.593	21.9
59.572	21.88
59.51	21.88
59.448	21.88
59.448	21.88
59.406	21.88
59.386	21.859
59.344	21.838
59.324	21.838
59.303	21.818
59.262	21.797
59.241	21.797
59.199	21.776
59.158	21.776
59.137	21.756
59.075	21.735
59.075	21.735
59.034	21.714
58.992	21.693
58.972	21.693
58.951	21.693
58.93	21.673
58.91	21.673
58.889	21.652
58.889	21.631
58.827	21.631
58.806	21.611
58.744	21.611
58.744	21.611
58.703	21.59
58.682	21.59
58.661	21.59
58.641	21.569
58.62	21.569
58.599	21.569
58.578	21.548
58.537	21.548
58.516	21.507
58.475	21.507
58.413	21.507
58.413	21.507
58.392	21.507
58.351	21.486
58.33	21.486
58.309	21.486
58.289	21.486
58.247	21.486
58.185	21.486
58.164	21.466
58.123	21.466
58.102	21.466
58.04	21.466
58.04	21.466
57.978	21.466
57.957	21.466
57.937	21.466
57.895	21.466
57.854	21.466
57.833	21.466
57.792	21.466
57.75	21.445
57.709	21.445
57.668	21.445
57.605	21.424
57.605	21.424
57.585	21.424
57.523	21.424
57.481	21.424
57.461	21.424
57.419	21.424
57.378	21.424
57.316	21.424
57.274	21.424
57.253	21.424
57.233	21.424
57.129	21.404
57.129	21.404
57.109	21.383
57.067	21.383
57.046	21.383
57.005	21.383
56.964	21.383
56.922	21.383
56.881	21.383
56.839	21.383
56.819	21.383
56.777	21.383
56.715	21.383
56.715	21.383
56.653	21.383
56.632	21.383
56.591	21.383
56.55	21.383
56.508	21.383
56.488	21.383
56.446	21.383
56.405	21.383
56.363	21.383
56.322	21.383
56.301	21.362
56.301	21.362
56.281	21.362
56.239	21.362
56.198	21.362
56.177	21.362
56.136	21.362
56.115	21.362
56.094	21.362
56.053	21.362
56.011	21.362
55.991	21.362
55.908	21.362
55.908	21.362
55.846	21.362
55.825	21.362
55.804	21.362
55.784	21.362
55.742	21.362
55.701	21.362
55.68	21.362
55.659	21.362
55.659	21.362
55.577	21.362
55.535	21.362
55.535	21.362
55.515	21.362
55.494	21.362
55.473	21.362
55.452	21.341
55.452	21.321
55.432	21.321
55.432	21.279
55.432	21.279
55.432	21.279
55.411	21.259
55.39	21.217
55.39	21.217
55.39	21.197
55.39	21.197
55.37	21.176
55.349	21.155
55.349	21.134
55.328	21.114
55.328	21.114
55.308	21.093
55.287	21.052
55.287	21.01
55.266	20.948
55.266	20.948
55.225	20.907
55.204	20.886
55.183	20.865
55.142	20.824
55.142	20.803
55.121	20.762
55.101	20.741
55.08	20.72
55.038	20.68
55.018	20.618
54.997	20.597
54.997	20.597
54.956	20.555
54.935	20.555
54.935	20.535
54.893	20.514
54.873	20.493
54.873	20.473
54.852	20.452
54.831	20.431
54.811	20.411
54.79	20.411
54.749	20.39
54.749	20.39
54.728	20.39
54.707	20.369
54.686	20.348
54.666	20.348
54.645	20.348
54.645	20.348
54.624	20.348
54.604	20.348
54.562	20.348
54.542	20.307
54.5	20.307
54.5	20.307
54.5	20.307
54.5	20.307
54.5	20.307
54.5	20.307
54.479	20.286
54.479	20.307
54.479	20.328
54.438	20.328
54.417	20.328
54.417	20.348
54.397	20.348
54.397	20.348
54.397	20.348
54.397	20.369
54.397	20.369
54.376	20.369
54.376	20.39
54.376	20.39
54.355	20.39
54.355	20.39
54.355	20.39
54.355	20.39
54.355	20.39
54.355	20.39
54.355	20.39
54.355	20.39
54.376	20.411
54.376	20.411
54.376	20.411
54.355	20.39
54.355	20.39
54.355	20.39
54.355	20.39
54.376	20.431
54.376	20.431
54.376	20.431
54.376	20.431
54.355	20.411
54.397	20.431
54.397	20.431
54.376	20.431
54.376	20.431
54.355	20.411
54.355	20.411
54.355	20.411
54.397	20.431
54.376	20.431
54.376	20.431
54.355	20.411
54.355	20.411
54.355	20.431
54.376	20.431
54.376	20.452
54.376	20.452
54.355	20.411
54.355	20.411
54.376	20.411
54.376	20.411
54.417	20.411
54.417	20.411
54.438	20.39
54.459	20.39
54.459	20.369
54.479	20.369
54.5	20.348
54.5	20.348
54.521	20.328
54.521	20.307
54.542	20.307
54.562	20.266
54.562	20.266
54.562	20.266
54.562	20.245
54.583	20.224
54.583	20.203
54.624	20.183
54.645	20.141
54.645	20.141
54.645	20.141
54.666	20.121
54.666	20.1
54.686	20.079
54.686	20.079
54.686	20.079
54.686	20.079
54.686	20.059
54.686	20.059
54.686	20.059
54.686	20.059
54.686	20.059
54.707	20.038
54.707	20.059
54.707	20.038
54.686	20.038
54.686	20.038
54.686	20.038
54.686	20.038
54.686	20.038
54.707	20.017
54.707	20.017
54.707	20.017
54.707	20.017
54.707	19.996
54.686	19.996
54.686	19.996
54.686	19.996
54.686	19.996
54.686	19.996
54.686	19.996
54.686	19.996
54.686	19.996
54.686	19.996
54.686	19.996
54.686	19.996
54.686	19.996
54.686	19.996
54.707	19.996
54.707	20.017
54.645	20.079
54.645	20.079
54.645	20.079
54.604	20.121
54.604	20.121
54.604	20.121
54.604	20.1
54.604	20.1
54.604	20.1
54.604	20.1
54.604	20.1
54.604	20.1
54.604	20.1
54.604	20.1
54.604	20.1
54.604	20.079
54.624	20.079
54.624	20.059
54.645	20.038
54.645	20.038
54.645	20.038
54.645	20.017
54.666	20.017
54.666	19.996
54.666	19.996
54.666	19.996
54.666	19.996
54.666	19.996
54.666	19.996
54.666	19.996
54.686	19.996
54.686	19.976
54.707	19.976
54.707	19.976
54.707	19.976
54.707	19.976
54.707	19.976
54.707	19.976
54.707	19.976
54.707	19.976
54.707	19.976
54.707	19.976
54.707	19.996
54.728	20.017
54.728	20.038
54.728	20.038
54.728	20.038
54.728	20.038
54.749	20.038
54.749	20.038
54.749	20.038
54.749	20.038
54.749	20.038
54.749	20.059
54.749	20.059
54.749	20.059
54.749	20.059
54.749	20.059
54.749	20.059
54.749	20.059
54.749	20.059
54.749	20.059
54.749	20.059
54.769	20.059
54.769	20.059
54.79	20.059
54.811	20.059
54.811	20.059
54.831	20.079
54.852	20.079
54.852	20.1
54.852	20.1
54.873	20.141
54.873	20.141
54.873	20.141
54.873	20.141
54.893	20.141
54.893	20.162
54.893	20.162
54.914	20.162
54.914	20.162
54.914	20.183
54.914	20.203
54.914	20.203
54.914	20.203
54.914	20.203
54.914	20.203
54.914	20.203
54.914	20.203
54.914	20.203
54.914	20.203
54.893	20.203
54.873	20.203
54.852	20.203
54.831	20.203
54.79	20.183
54.728	20.183
54.728	20.183
54.707	20.203
54.686	20.203
54.666	20.203
54.666	20.203
54.645	20.224
54.645	20.245
54.645	20.245
54.624	20.266
54.604	20.266
54.562	20.286
54.5	20.286
54.5	20.286
54.479	20.286
54.459	20.307
54.438	20.307
54.417	20.307
54.417	20.328
54.397	20.328
54.397	20.328
54.397	20.328
54.397	20.328
54.397	20.348
54.397	20.39
54.397	20.39
54.397	20.39
54.397	20.39
54.397	20.39
54.397	20.39
54.397	20.411
54.397	20.411
54.397	20.411
54.397	20.411
54.397	20.411
54.397	20.411
54.397	20.411
54.397	20.411
54.397	20.411
54.397	20.411
54.397	20.411
54.397	20.411
54.397	20.411
54.397	20.411
54.397	20.411
54.397	20.411
54.397	20.431
54.397	20.431
54.397	20.431
54.397	20.431
54.397	20.431
54.397	20.431
54.397	20.452
54.397	20.452
54.397	20.452
54.397	20.452
54.397	20.473
54.397	20.473
54.397	20.473
54.397	20.473
54.397	20.473
54.397	20.473
54.397	20.473
54.397	20.473
54.397	20.473
54.397	20.473
54.397	20.473
54.397	20.473
54.397	20.473
54.397	20.473
54.397	20.473
54.397	20.473
54.397	20.473
54.397	20.473
54.397	20.473
54.397	20.473
54.397	20.473
54.397	20.473
54.397	20.473
54.397	20.473
54.397	20.473
54.397	20.473
54.397	20.473
54.397	20.473
54.397	20.473
54.397	20.473
54.397	20.493
54.397	20.493
54.397	20.493
54.397	20.493
54.397	20.493
54.397	20.493
54.397	20.493
54.397	20.493
54.397	20.514
54.397	20.514
54.397	20.514
54.397	20.514
54.397	20.514
54.397	20.514
54.397	20.514
54.397	20.514
54.397	20.514
54.397	20.514
54.397	20.514
54.397	20.514
54.397	20.514
54.397	20.514
54.397	20.514
54.397	20.514
54.397	20.535
54.397	20.535
54.397	20.535
54.397	20.535
54.397	20.535
54.397	20.535
54.397	20.535
54.397	20.535
54.397	20.535
54.397	20.535
54.397	20.535
54.397	20.535
54.397	20.535
54.397	20.535
54.397	20.535
54.397	20.535
54.397	20.535
54.397	20.535
54.397	20.535
54.397	20.555
54.397	20.555
54.397	20.555
54.397	20.555
54.397	20.555
54.397	20.555
54.397	20.555
54.397	20.535
54.397	20.535
54.397	20.535
54.397	20.514
54.397	20.514
54.397	20.514
54.397	20.514
54.397	20.514
54.397	20.493
54.397	20.493
54.397	20.493
54.397	20.473
54.397	20.473
54.397	20.473
54.397	20.452
54.397	20.452
54.397	20.452
54.397	20.452
54.397	20.452
54.397	20.452
54.397	20.452
54.397	20.452
54.397	20.431
54.397	20.431
54.397	20.431
54.397	20.431
54.397	20.431
54.397	20.411
54.397	20.411
54.397	20.411
54.397	20.411
54.397	20.411
54.397	20.39
54.397	20.39
54.397	20.39
54.397	20.39
54.397	20.369
54.397	20.369
54.397	20.369
54.397	20.369
54.397	20.369
54.397	20.369
54.397	20.369
54.397	20.369
54.397	20.369
54.397	20.369
54.397	20.369
54.397	20.369
54.397	20.348
54.397	20.348
54.397	20.348
54.397	20.348
54.397	20.348
54.397	20.348
54.397	20.348
54.397	20.348
54.397	20.348
54.397	20.348
54.397	20.348
54.397	20.348
54.397	20.348
54.397	20.348
54.397	20.348
54.397	20.328
54.397	20.328
54.397	20.328
54.397	20.328
54.397	20.328
54.397	20.328
54.397	20.328
54.397	20.328
54.397	20.328
54.397	20.328
54.397	20.328
54.397	20.328
54.397	20.328
54.397	20.328
54.376	20.328
54.376	20.328
54.376	20.328
54.376	20.328
54.376	20.328
54.376	20.328
54.376	20.328
54.376	20.328
54.376	20.328
54.376	20.328
54.376	20.328
54.376	20.328
54.376	20.328
54.376	20.328
54.376	20.328
54.376	20.328
54.376	20.328
54.376	20.328
54.376	20.328
54.376	20.328
54.376	20.328
54.376	20.328
54.376	20.328
54.376	20.328
54.376	20.328
54.376	20.328
54.376	20.328
54.376	20.328
54.376	20.328
54.376	20.328
54.376	20.328
54.376	20.328
54.376	20.328
54.376	20.328
54.376	20.328
54.376	20.348
54.376	20.348
54.376	20.348
54.376	20.348
54.376	20.348
54.376	20.348
54.376	20.348
54.376	20.348
54.376	20.348
54.397	20.348
54.417	20.348
54.438	20.348
54.438	20.369
54.459	20.369
54.459	20.39
54.479	20.39
54.521	20.39
54.521	20.39
54.542	20.39
54.542	20.39
54.562	20.39
54.562	20.411
54.583	20.411
54.583	20.411
54.583	20.452
54.604	20.452
54.604	20.452
54.624	20.493
54.624	20.514
54.624	20.514
54.666	20.514
54.666	20.535
54.686	20.535
54.707	20.535
54.728	20.555
54.728	20.576
54.749	20.576
54.769	20.576
54.811	20.597
54.831	20.618
54.852	20.638
54.852	20.638
54.852	20.659
54.852	20.659
54.873	20.659
54.893	20.68
54.914	20.7
54.935	20.72
54.956	20.72
54.956	20.72
54.956	20.72
54.976	20.741
54.997	20.741
54.997	20.741
55.018	20.762
55.018	20.762
55.038	20.783
55.059	20.783
55.059	20.783
55.08	20.783
55.101	20.803
55.121	20.803
55.121	20.803
55.142	20.845
55.142	20.845
55.142	20.845
55.163	20.865
55.163	20.886
55.183	20.886
55.183	20.907
55.204	20.948
55.225	20.969
55.225	20.969
55.225	20.99
55.245	20.99
55.266	21.01
55.287	21.052
55.287	21.052
55.308	21.072
55.328	21.093
55.328	21.093
55.328	21.114
55.37	21.134
55.37	21.155
55.39	21.176
55.39	21.197
55.411	21.217
55.411	21.238
55.432	21.279
55.432	21.279
55.452	21.321
55.473	21.341
55.494	21.362
55.494	21.383
55.494	21.404
55.515	21.424
55.515	21.445
55.515	21.466
55.515	21.486
55.535	21.507
55.515	21.569
55.515	21.569
55.515	21.569
55.515	21.59
55.535	21.611
55.535	21.652
55.515	21.652
55.515	21.693
55.535	21.693
55.535	21.735
55.556	21.735
55.556	21.776
55.556	21.818
55.556	21.818
55.556	21.838
55.556	21.859
55.556	21.859
55.556	21.88
55.577	21.9
55.577	21.921
55.577	21.921
55.577	21.921
55.577	21.942
55.597	21.942
55.597	22.025
55.597	22.025
55.597	22.045
55.597	22.087
55.618	22.087
55.618	22.087
55.618	22.107
55.618	22.149
55.618	22.17
55.618	22.19
55.618	22.211
55.618	22.252
55.618	22.294
55.618	22.294
55.618	22.314
55.618	22.356
55.618	22.377
55.618	22.377
55.618	22.377
55.618	22.397
55.618	22.418
55.618	22.439
55.618	22.459
55.618	22.48
55.618	22.542
55.618	22.542
55.618	22.563
55.597	22.584
55.597	22.604
55.577	22.625
55.577	22.646
55.556	22.666
55.535	22.666
55.494	22.666
55.494	22.666
55.473	22.687
55.452	22.708
55.452	22.708
55.452	22.708
55.432	22.728
55.37	22.77
55.287	22.77
55.287	22.791
55.225	22.791
55.204	22.832
55.183	22.832
55.163	22.832
55.142	22.853
55.08	22.894
55.08	22.894
55.059	22.915
55.059	22.956
55.018	22.998
54.997	23.018
54.956	23.039
54.956	23.039
54.935	23.08
54.914	23.101
54.873	23.143
54.852	23.163
54.811	23.205
54.811	23.205
54.79	23.225
54.769	23.246
54.749	23.287
54.707	23.287
54.686	23.308
54.645	23.35
54.604	23.35
54.604	23.37
54.562	23.37
54.542	23.37
54.459	23.391
54.459	23.391
54.417	23.412
54.397	23.412
54.355	23.432
54.335	23.432
54.314	23.432
54.314	23.474
54.272	23.474
54.252	23.474
54.231	23.474
54.19	23.474
54.148	23.474
54.148	23.474
54.128	23.494
54.086	23.515
54.065	23.515
54.024	23.536
54.003	23.557
53.962	23.557
53.941	23.557
53.9	23.557
53.9	23.557
53.858	23.577
53.817	23.577
53.817	23.577
53.796	23.577
53.755	23.598
53.755	23.598
53.713	23.598
53.672	23.598
53.651	23.598
53.631	23.598
53.589	23.598
53.548	23.598
53.506	23.598
53.424	23.598
53.424	23.598
53.382	23.598
53.382	23.619
53.341	23.619
53.299	23.619
53.279	23.619
53.258	23.619
53.237	23.639
53.196	23.639
53.175	23.639
53.134	23.639
53.051	23.639
53.051	23.639
53.03	23.639
52.989	23.639
52.968	23.639
52.948	23.639
52.906	23.639
52.865	23.639
52.823	23.619
52.803	23.619
52.782	23.598
52.741	23.557
52.72	23.536
52.72	23.536
52.699	23.536
52.678	23.536
52.678	23.536
52.637	23.515
52.596	23.494
52.575	23.474
52.492	23.474
52.471	23.453
52.451	23.432
52.409	23.432
52.326	23.432
52.326	23.432
52.306	23.432
52.244	23.432
52.202	23.432
52.182	23.432
52.14	23.432
52.099	23.412
52.057	23.412
52.037	23.391
52.016	23.391
51.995	23.391
51.954	23.35
51.954	23.35
51.892	23.329
51.892	23.329
51.85	23.308
51.83	23.287
51.788	23.287
51.726	23.267
51.664	23.246
51.602	23.225
51.561	23.225
51.561	23.205
51.519	23.163
51.519	23.163
51.498	23.122
51.436	23.08
51.395	23.06
51.374	23.06
51.353	23.039
51.312	23.018
51.291	22.998
51.271	22.977
51.229	22.956
51.167	22.936
51.084	22.915
51.084	22.915
51.064	22.894
51.022	22.894
51.022	22.873
50.981	22.853
50.96	22.853
50.939	22.832
50.877	22.791
50.857	22.791
50.836	22.749
50.795	22.77
50.753	22.728
50.753	22.728
50.691	22.708
50.629	22.666
50.608	22.666
50.608	22.687
50.567	22.687
50.545	22.687
50.504	22.666
50.483	22.666
50.463	22.666
50.421	22.646
50.359	22.625
50.359	22.625
50.338	22.604
50.297	22.604
50.256	22.604
50.214	22.604
50.194	22.584
50.173	22.563
50.111	22.563
50.069	22.542
50.007	22.521
49.966	22.501
49.924	22.48
49.924	22.48
49.862	22.439
49.842	22.439
49.8	22.439
49.78	22.418
49.717	22.418
49.676	22.418
49.635	22.397
49.593	22.377
49.552	22.377
49.531	22.356
49.469	22.335
49.469	22.335
49.407	22.335
49.365	22.314
49.324	22.294
49.283	22.294
49.221	22.273
49.2	22.273
49.158	22.252
49.117	22.232
49.096	22.252
49.014	22.252
48.972	22.211
48.972	22.211
48.91	22.232
48.889	22.211
48.869	22.19
48.827	22.19
48.786	22.19
48.765	22.19
48.703	22.211
48.682	22.19
48.662	22.149
48.6	22.19
48.517	22.19
48.517	22.19
48.517	22.128
48.496	22.128
48.455	22.128
48.413	22.128
48.393	22.107
48.351	22.107
48.31	22.107
48.268	22.087
48.227	22.107
48.185	22.087
48.103	22.045
48.103	22.045
48.061	22.045
48.041	22.025
47.978	21.983
47.937	21.983
47.875	21.963
47.854	21.942
47.813	21.942
47.792	21.921
47.771	21.9
47.73	21.859
47.689	21.838
47.689	21.838
47.647	21.797
47.585	21.797
47.523	21.776
47.523	21.756
47.461	21.714
47.44	21.693
47.42	21.652
47.357	21.631
47.316	21.611
47.275	21.569
47.192	21.528
47.192	21.528
47.171	21.486
47.13	21.466
47.109	21.445
47.068	21.445
47.005	21.404
46.964	21.383
46.923	21.383
46.902	21.321
46.861	21.3
46.84	21.279
46.736	21.238
46.736	21.238
46.695	21.217
46.674	21.155
46.591	21.155
46.571	21.155
46.55	21.114
46.509	21.072
46.447	21.072
46.405	21.052
46.364	21.031
46.322	21.031
46.219	20.99
46.219	20.99
46.177	20.948
46.136	20.948
46.095	20.907
46.053	20.886
46.012	20.865
45.991	20.803
45.95	20.803
45.929	20.783
45.888	20.783
45.846	20.762
45.763	20.72
45.763	20.72
45.722	20.72
45.681	20.7
45.66	20.68
45.618	20.659
45.598	20.659
45.577	20.638
45.536	20.618
45.453	20.618
45.411	20.597
45.391	20.576
45.349	20.555
45.349	20.555
45.329	20.535
45.287	20.514
45.267	20.493
45.267	20.493
45.267	20.493
45.267	20.493
45.225	20.493
45.225	20.514
45.204	20.535
45.184	20.535
45.163	20.535
45.163	20.535
45.142	20.576
45.142	20.576
45.101	20.597
45.08	20.597
45.06	20.638
45.039	20.638
45.018	20.659
44.977	20.68
44.977	20.68
44.935	20.7
44.873	20.741
44.873	20.741
44.852	20.741
44.811	20.783
44.77	20.783
44.749	20.803
44.708	20.824
44.645	20.824
44.625	20.845
44.583	20.865
44.542	20.886
44.501	20.907
44.418	20.927
44.418	20.927
44.376	20.948
44.335	20.948
44.294	20.969
44.252	21.01
44.231	21.01
44.19	21.01
44.149	21.031
44.107	21.052
44.066	21.052
44.045	21.052
43.962	21.093
43.962	21.093
43.942	21.114
43.9	21.114
43.9	21.114
43.88	21.114
43.838	21.114
43.817	21.114
43.797	21.114
43.776	21.114
43.776	21.114
43.776	21.093
43.735	21.052
43.735	21.052
43.714	21.031
43.693	21.01
43.672	20.99
43.652	20.969
43.652	20.948
43.631	20.927
43.61	20.927
43.59	20.886
43.548	20.865
43.528	20.845
43.528	20.824
43.528	20.824
43.486	20.803
43.486	20.783
43.445	20.762
43.403	20.741
43.403	20.7
43.383	20.68
43.341	20.659
43.341	20.638
43.321	20.618
43.3	20.597
43.279	20.555
43.279	20.555
43.279	20.535
43.238	20.493
43.217	20.493
43.176	20.452
43.176	20.431
43.134	20.431
43.114	20.431
43.072	20.39
43.051	20.39
43.031	20.328
42.927	20.328
42.927	20.328
42.907	20.286
42.865	20.286
42.844	20.245
42.782	20.245
42.72	20.245
42.7	20.245
42.658	20.203
42.617	20.183
42.575	20.183
42.513	20.162
42.451	20.162
42.451	20.162
42.41	20.141
42.368	20.121
42.327	20.121
42.285	20.1
42.244	20.079
42.203	20.079
42.161	20.059
42.141	20.038
42.12	20.038
42.078	20.017
42.016	19.976
42.016	19.976
42.016	19.955
41.996	19.934
41.996	19.914
41.996	19.914
41.996	19.893
41.996	19.872
41.996	19.831
41.996	19.81
41.996	19.789
41.996	19.769
41.996	19.727
41.996	19.727
41.996	19.707
41.996	19.665
41.996	19.645
41.975	19.624
41.975	19.582
41.975	19.562
41.954	19.52
41.954	19.479
41.934	19.458
41.934	19.417
41.934	19.375
41.934	19.375
41.913	19.355
41.913	19.334
41.913	19.313
41.892	19.293
41.892	19.251
41.892	19.231
41.851	19.168
41.851	19.148
41.851	19.106
41.83	19.044
41.809	18.982
41.809	18.982
41.809	18.941
41.789	18.899
41.789	18.879
41.768	18.837
41.768	18.837
41.768	18.796
41.747	18.754
41.727	18.734
41.727	18.692
41.706	18.651
41.664	18.589
41.664	18.589
41.644	18.568
41.623	18.547
41.602	18.506
41.582	18.465
41.561	18.444
41.561	18.423
41.52	18.382
41.499	18.34
41.457	18.32
41.437	18.32
41.375	18.258
41.375	18.258
41.354	18.237
41.333	18.216
41.292	18.175
41.271	18.154
41.25	18.133
41.23	18.113
41.23	18.113
41.209	18.113
41.209	18.092
41.209	18.092
41.188	18.092
41.188	18.092
41.188	18.092
41.188	18.092
41.188	18.092
41.188	18.092
41.188	18.092
41.188	18.092
41.188	18.092
41.188	18.071
41.188	18.071
41.188	18.071
41.188	18.071
41.188	18.071
41.188	18.071
41.168	18.092
41.168	18.092
41.168	18.092
41.168	18.092
41.168	18.092
41.168	18.092
41.168	18.092
41.168	18.092
41.168	18.092
41.168	18.092
41.168	18.092
41.168	18.092
41.168	18.092
41.168	18.092
41.168	18.092
41.168	18.092
41.168	18.092
41.168	18.092
41.168	18.113
41.168	18.113
41.168	18.113
41.188	18.092
41.188	18.092
41.188	18.092
41.209	18.071
41.209	18.051
41.209	18.051
41.23	18.03
41.23	18.03
41.25	18.009
41.25	17.988
41.25	17.988
41.271	17.968
41.292	17.947
41.292	17.947
41.312	17.926
41.333	17.926
41.333	17.926
41.354	17.926
41.354	17.906
41.375	17.906
41.375	17.906
41.375	17.906
41.375	17.906
41.375	17.906
41.375	17.906
41.375	17.906
41.375	17.885
41.375	17.885
41.375	17.864
41.375	17.864
41.375	17.864
41.375	17.864
41.375	17.843
41.395	17.843
41.416	17.823
41.437	17.823
41.437	17.802
41.437	17.802
41.457	17.781
41.457	17.781
41.478	17.761
41.52	17.74
41.54	17.74
41.561	17.719
41.561	17.719
41.582	17.699
41.602	17.678
41.623	17.657
41.664	17.616
41.664	17.616
41.685	17.616
41.685	17.574
41.706	17.574
41.727	17.554
41.727	17.533
41.727	17.492
41.747	17.471
41.747	17.45
41.768	17.429
41.768	17.388
41.768	17.326
41.768	17.326
41.768	17.285
41.768	17.264
41.789	17.243
41.789	17.202
41.789	17.181
41.83	17.181
41.83	17.14
41.851	17.119
41.851	17.098
41.851	17.057
41.83	16.995
41.83	16.995
41.83	16.974
41.83	16.933
41.83	16.912
41.83	16.891
41.851	16.891
41.83	16.85
41.83	16.829
41.83	16.788
41.83	16.788
41.83	16.746
41.83	16.705
41.83	16.705
41.83	16.684
41.83	16.663
41.83	16.622
41.83	16.601
41.83	16.581
41.83	16.539
41.83	16.519
41.83	16.477
41.83	16.456
41.83	16.436
41.851	16.374
41.851	16.374
41.851	16.353
41.851	16.312
41.851	16.291
41.83	16.27
41.83	16.249
41.83	16.229
41.83	16.229
41.83	16.187
41.809	16.167
41.809	16.146
41.789	16.105
41.789	16.105
41.768	16.084
41.768	16.063
41.747	16.063
41.768	16.042
41.747	16.042
41.747	16.022
41.727	16.001
41.727	16.001
41.727	15.98
41.727	15.98
41.706	15.96
41.706	15.96
41.685	15.939
41.664	15.918
41.664	15.877
41.644	15.856
41.623	15.835
41.623	15.815
41.602	15.773
41.582	15.753
41.561	15.732
41.561	15.711
41.54	15.649
41.54	15.649
41.52	15.649
41.499	15.628
41.478	15.608
41.457	15.587
41.437	15.546
41.416	15.525
41.375	15.504
41.333	15.463
41.292	15.442
41.271	15.442
41.209	15.401
41.209	15.401
41.188	15.401
41.147	15.38
41.126	15.359
41.105	15.359
41.064	15.339
41.043	15.339
41.002	15.318
40.981	15.318
40.961	15.276
40.898	15.276
40.836	15.297
40.836	15.297
40.795	15.276
40.774	15.276
40.733	15.276
40.712	15.276
40.691	15.276
40.691	15.256
40.671	15.235
40.629	15.235
40.588	15.235
40.567	15.235
40.505	15.194
40.505	15.194
40.464	15.194
40.443	15.173
40.422	15.152
40.36	15.152
40.34	15.132
40.319	15.132
40.277	15.132
40.215	15.111
40.195	15.09
40.132	15.09
40.07	15.09
40.07	15.09
40.05	15.09
40.008	15.09
39.946	15.09
39.925	15.09
39.905	15.049
39.863	15.049
39.863	15.049
39.822	15.049
39.781	15.049
39.739	15.069
39.636	15.069
39.636	15.069
39.594	15.069
39.574	15.069
39.532	15.069
39.47	15.069
39.449	15.069
39.408	15.069
39.367	15.132
39.325	15.132
39.304	15.132
39.263	15.132
39.16	15.152
39.16	15.152
39.139	15.152
39.077	15.173
39.035	15.173
39.015	15.173
38.973	15.173
38.911	15.173
38.87	15.194
38.828	15.214
38.766	15.214
38.725	15.214
38.642	15.235
38.642	15.235
38.601	15.256
38.58	15.256
38.538	15.276
38.518	15.297
38.476	15.297
38.456	15.297
38.414	15.318
38.394	15.318
38.352	15.339
38.311	15.339
38.29	15.359
38.29	15.359
38.29	15.38
38.29	15.401
38.29	15.421
38.269	15.442
38.269	15.463
38.269	15.483
38.269	15.504
38.269	15.525
38.269	15.546
38.249	15.587
38.249	15.608
38.249	15.608
38.269	15.628
38.249	15.649
38.249	15.67
38.249	15.691
38.249	15.732
38.249	15.753
38.249	15.773
38.249	15.794
38.228	15.835
38.228	15.856
38.207	15.939
38.207	15.939
38.187	16.001
38.166	16.022
38.145	16.042
38.124	16.063
38.083	16.125
38.062	16.146
38.062	16.187
38.042	16.208
38.021	16.249
37.98	16.291
37.938	16.332
37.938	16.332
37.917	16.353
37.897	16.415
37.876	16.436
37.835	16.456
37.835	16.498
37.814	16.519
37.772	16.539
37.752	16.601
37.731	16.622
37.69	16.663
37.648	16.726
37.648	16.726
37.607	16.746
37.565	16.788
37.524	16.829
37.503	16.85
[truncated: 1,243 more rows]
