# Supplementary material for: Ant collective cognition allows for efficient navigation through disordered environments
Source: eLife. 2020 May 12;9:e55195. doi: 10.7554/eLife.55195 (PMC7332297; doi:10.7554/eLife.55195)
Supplement: Source data 2. — Format is X,Y coordinates as a function of time. Time interval between samples is 0.04 s, except for videos 1440005 and 1440011, where the time interval is 0.02 s. [file elife-55195-data2.zip › 1360012_275_load_trajectory.txt]

70.206	22.628
70.267	22.628
70.267	22.628
70.247	22.608
70.247	22.608
70.247	22.608
70.226	22.588
70.185	22.567
70.083	22.567
70.063	22.547
70.063	22.547
70.001	22.547
70.001	22.547
69.94	22.547
69.94	22.547
69.94	22.547
69.879	22.526
69.858	22.526
69.838	22.506
69.838	22.547
69.838	22.526
69.818	22.526
69.818	22.526
69.736	22.526
69.715	22.506
69.675	22.506
69.654	22.506
69.634	22.506
69.552	22.465
69.552	22.445
69.552	22.465
69.491	22.465
69.511	22.424
69.45	22.424
69.45	22.424
69.409	22.383
69.389	22.383
69.348	22.383
69.307	22.383
69.287	22.383
69.266	22.383
69.225	22.383
69.205	22.383
69.143	22.383
69.164	22.342
69.103	22.342
69.082	22.363
69.062	22.363
69.041	22.322
69.021	22.342
69.001	22.363
68.98	22.363
68.96	22.363
68.96	22.342
68.919	22.322
68.898	22.342
68.878	22.342
68.837	22.342
68.755	22.342
68.755	22.342
68.715	22.322
68.694	22.322
68.694	22.322
68.653	22.322
68.592	22.322
68.572	22.322
68.531	22.302
68.531	22.302
68.49	22.281
68.469	22.302
68.429	22.281
68.429	22.261
68.429	22.281
68.367	22.261
68.327	22.24
68.306	22.24
68.265	22.22
68.245	22.199
68.245	22.199
68.204	22.199
68.143	22.199
68.122	22.22
68.061	22.22
68.061	22.22
68	22.22
68	22.22
67.959	22.199
67.918	22.22
67.918	22.199
67.877	22.179
67.836	22.179
67.836	22.179
67.775	22.159
67.755	22.179
67.755	22.179
67.714	22.138
67.693	22.138
67.673	22.118
67.632	22.097
67.612	22.138
67.571	22.097
67.51	22.097
67.489	22.077
67.489	22.097
67.428	22.077
67.407	22.077
67.367	22.077
67.326	22.056
67.305	22.056
67.285	22.056
67.224	22.097
67.183	22.077
67.183	22.056
67.142	22.036
67.101	22.036
67.06	22.056
67.04	22.016
67.019	21.995
66.958	22.016
66.938	21.995
66.917	21.975
66.897	21.954
66.856	21.954
66.795	21.934
66.774	21.934
66.754	21.914
66.713	21.893
66.693	21.914
66.631	21.852
66.59	21.914
66.55	21.852
66.509	21.832
66.468	21.832
66.427	21.832
66.407	21.832
66.386	21.791
66.345	21.791
66.325	21.791
66.304	21.771
66.223	21.771
66.182	21.75
66.162	21.75
66.121	21.75
66.1	21.73
66.059	21.73
65.978	21.771
65.957	21.771
65.957	21.709
65.916	21.689
65.916	21.668
65.835	21.709
65.835	21.668
65.773	21.668
65.733	21.648
65.733	21.648
65.712	21.648
65.671	21.628
65.651	21.607
65.61	21.668
65.569	21.587
65.569	21.587
65.528	21.587
65.447	21.587
65.447	21.628
65.426	21.587
65.365	21.587
65.324	21.587
65.324	21.566
65.304	21.566
65.242	21.566
65.242	21.566
65.222	21.566
65.181	21.566
65.161	21.566
65.12	21.546
65.099	21.546
65.038	21.525
64.997	21.525
64.956	21.525
64.936	21.525
64.936	21.525
64.895	21.525
64.895	21.525
64.854	21.505
64.813	21.485
64.813	21.485
64.813	21.485
64.793	21.464
64.773	21.464
64.711	21.464
64.711	21.505
64.671	21.464
64.63	21.423
64.609	21.444
64.589	21.444
64.568	21.444
64.528	21.423
64.507	21.403
64.507	21.403
64.487	21.403
64.466	21.403
64.446	21.403
64.425	21.382
64.385	21.342
64.344	21.362
64.344	21.342
64.303	21.321
64.303	21.321
64.282	21.321
64.262	21.321
64.221	21.301
64.201	21.321
64.201	21.28
64.119	21.403
64.18	21.26
64.119	21.24
64.078	21.24
64.078	21.219
64.017	21.219
64.017	21.199
63.976	21.199
63.956	21.199
63.915	21.199
63.915	21.199
63.874	21.178
63.854	21.178
63.813	21.158
63.772	21.158
63.772	21.158
63.751	21.158
63.731	21.158
63.69	21.137
63.629	21.199
63.608	21.158
63.588	21.137
63.568	21.137
63.527	21.137
63.506	21.117
63.445	21.117
63.445	21.117
63.425	21.137
63.404	21.137
63.384	21.137
63.363	21.137
63.322	21.137
63.302	21.097
63.2	21.26
63.18	21.26
63.2	21.097
63.2	21.076
63.159	21.097
63.139	21.097
63.139	21.097
63.098	21.117
63.057	21.076
63.016	21.076
62.996	21.097
62.975	21.076
62.955	21.076
62.914	21.076
62.873	21.076
62.832	21.076
62.791	21.097
62.771	21.097
62.71	21.26
62.73	21.097
62.71	21.097
62.669	21.097
62.608	21.26
62.608	21.097
62.608	21.117
62.587	21.076
62.546	21.076
62.506	21.076
62.465	21.056
62.424	21.056
62.403	21.035
62.383	21.035
62.342	21.035
62.322	21.015
62.301	20.994
62.26	20.974
62.22	20.974
62.199	20.954
62.179	20.974
62.138	20.954
62.117	20.954
62.077	20.954
62.056	20.933
62.015	20.913
61.995	20.913
61.974	20.913
61.954	20.892
61.934	20.872
61.913	20.831
61.893	20.811
61.852	20.79
61.811	20.749
61.791	20.729
61.75	20.708
61.729	20.708
61.709	20.688
61.689	20.668
61.648	20.647
61.607	20.606
61.566	20.586
61.566	20.565
61.525	20.545
61.505	20.545
61.464	20.525
61.443	20.504
61.403	20.463
61.362	20.463
61.321	20.463
61.3	20.422
61.239	20.443
61.198	20.422
61.137	20.402
61.117	20.402
61.096	20.381
61.055	20.361
61.015	20.34
60.994	20.32
60.953	20.32
60.912	20.32
60.872	20.32
60.851	20.279
60.831	20.259
60.79	20.259
60.769	20.238
60.749	20.238
60.688	20.238
60.647	20.238
60.626	20.218
60.606	20.218
60.565	20.218
60.524	20.218
60.483	20.218
60.443	20.197
60.422	20.177
60.422	20.177
60.402	20.177
60.361	20.157
60.341	20.136
60.3	20.116
60.279	20.095
60.238	20.095
60.238	20.095
60.218	20.095
60.198	20.075
60.136	20.054
60.095	20.054
60.055	20.054
60.034	20.034
60.014	20.034
59.973	20.034
59.932	20.014
59.891	20.014
59.83	19.993
59.83	19.993
59.809	19.993
59.769	19.993
59.748	19.993
59.728	19.973
59.707	19.973
59.666	19.973
59.626	19.952
59.585	19.952
59.564	19.952
59.524	19.932
59.483	19.912
59.442	19.912
59.381	19.891
59.381	19.891
59.36	19.891
59.34	19.912
59.299	19.891
59.238	19.891
59.217	19.891
59.176	19.871
59.135	19.891
59.115	19.891
59.095	19.871
59.054	19.871
58.992	19.871
58.952	19.871
58.911	19.871
58.911	19.871
58.87	19.871
58.829	19.871
58.788	19.871
58.768	19.871
58.707	19.85
58.686	19.871
58.666	19.85
58.604	19.871
58.584	19.85
58.564	19.85
58.502	19.871
58.441	19.871
58.421	19.871
58.38	19.871
58.359	19.85
58.318	19.85
58.278	19.85
58.237	19.85
58.176	19.85
58.155	19.85
58.114	19.85
58.053	19.85
58.012	19.85
58.012	19.85
57.971	19.871
57.91	19.871
57.869	19.871
57.828	19.871
57.787	19.871
57.787	19.871
57.747	19.871
57.706	19.871
57.665	19.891
57.644	19.891
57.583	19.912
57.522	19.912
57.481	19.912
57.461	19.952
57.44	19.932
57.399	19.952
57.338	19.952
57.338	19.952
57.277	19.952
57.277	19.973
57.195	19.973
57.175	19.973
57.134	19.993
57.113	19.993
57.073	19.993
57.032	20.014
57.011	20.014
56.97	20.014
56.93	20.034
56.909	20.034
56.868	20.034
56.827	20.075
56.766	20.075
56.725	20.075
56.725	20.095
56.685	20.095
56.644	20.095
56.603	20.116
56.562	20.136
56.521	20.136
56.48	20.136
56.439	20.157
56.399	20.157
56.378	20.177
56.337	20.177
56.276	20.177
56.235	20.177
56.215	20.177
56.174	20.197
56.133	20.218
56.133	20.218
56.092	20.218
56.051	20.238
56.031	20.238
55.99	20.238
55.949	20.259
55.908	20.259
55.868	20.259
55.827	20.279
55.806	20.279
55.765	20.279
55.745	20.279
55.704	20.32
55.684	20.3
55.663	20.3
55.622	20.3
55.622	20.3
55.602	20.3
55.582	20.279
55.561	20.3
55.541	20.3
55.52	20.3
55.52	20.279
55.5	20.279
55.5	20.279
55.5	20.259
55.479	20.259
55.459	20.218
55.418	20.177
55.398	20.177
55.377	20.177
55.377	20.157
55.357	20.116
55.357	20.116
55.336	20.095
55.336	20.075
55.316	20.075
55.316	20.054
55.296	20.034
55.275	20.014
55.275	20.014
55.255	19.993
55.255	19.973
55.234	19.973
55.234	19.952
55.173	19.891
55.173	19.871
55.132	19.85
55.112	19.85
55.091	19.85
55.091	19.809
55.071	19.789
55.03	19.748
55.01	19.769
54.969	19.728
54.948	19.707
54.928	19.687
54.908	19.666
54.887	19.646
54.846	19.605
54.826	19.605
54.805	19.605
54.765	19.585
54.724	19.585
54.703	19.564
54.662	19.544
54.642	19.544
54.601	19.523
54.581	19.523
54.54	19.544
54.499	19.483
54.479	19.483
54.479	19.483
54.438	19.483
54.438	19.483
54.417	19.462
54.397	19.442
54.417	19.421
54.397	19.442
54.417	19.442
54.417	19.442
54.397	19.421
54.417	19.462
54.417	19.462
54.417	19.462
54.438	19.462
54.417	19.442
54.417	19.442
54.417	19.442
54.417	19.442
54.438	19.421
54.438	19.442
54.417	19.442
54.417	19.442
54.438	19.462
54.438	19.462
54.438	19.442
54.417	19.442
54.417	19.462
54.458	19.462
54.458	19.462
54.438	19.462
54.417	19.483
54.438	19.503
54.438	19.503
54.438	19.483
54.458	19.483
54.458	19.483
54.458	19.503
54.458	19.483
54.458	19.483
54.458	19.483
54.438	19.483
54.438	19.483
54.438	19.462
54.458	19.462
54.458	19.483
54.438	19.483
54.438	19.483
54.438	19.483
54.458	19.442
54.458	19.442
54.479	19.483
54.479	19.483
54.499	19.462
54.499	19.462
54.52	19.442
54.52	19.442
54.52	19.421
54.52	19.421
54.54	19.462
54.54	19.401
54.54	19.421
54.56	19.38
54.581	19.36
54.581	19.36
54.601	19.34
54.601	19.319
54.622	19.319
54.642	19.319
54.642	19.319
54.642	19.319
54.662	19.319
54.662	19.299
54.683	19.299
54.683	19.299
54.724	19.278
54.744	19.258
54.744	19.258
54.724	19.197
54.724	19.197
54.724	19.197
54.744	19.197
54.744	19.197
54.785	19.176
54.785	19.176
54.805	19.176
54.765	19.176
54.805	19.156
54.785	19.156
54.765	19.156
54.785	19.156
54.785	19.135
54.785	19.135
54.785	19.156
54.785	19.156
54.785	19.176
54.785	19.176
54.785	19.176
54.805	19.176
54.785	19.176
54.805	19.176
54.765	19.176
54.785	19.176
54.785	19.115
54.805	19.115
54.805	19.115
54.805	19.115
54.805	19.115
54.805	19.115
54.785	19.115
54.805	19.115
54.785	19.115
54.785	19.115
54.805	19.135
54.805	19.135
54.785	19.135
54.785	19.135
54.785	19.115
54.785	19.135
54.805	19.135
54.805	19.115
54.826	19.115
54.785	19.115
54.785	19.115
54.785	19.115
54.805	19.115
54.805	19.074
54.805	19.095
54.826	19.095
54.805	19.095
54.805	19.095
54.785	19.095
54.785	19.095
54.805	19.095
54.785	19.095
54.805	19.095
54.805	19.095
54.805	19.095
54.805	19.095
54.826	19.074
54.805	19.074
54.805	19.074
54.805	19.074
54.805	19.074
54.805	19.074
54.785	19.095
54.765	19.135
54.724	19.135
54.662	19.197
54.683	19.197
54.683	19.217
54.683	19.197
54.662	19.237
54.662	19.237
54.642	19.258
54.622	19.278
54.581	19.299
54.581	19.34
54.581	19.34
54.54	19.38
54.54	19.38
54.54	19.38
54.52	19.401
54.479	19.442
54.479	19.442
54.479	19.442
54.479	19.483
54.438	19.462
54.479	19.483
54.479	19.462
54.479	19.462
54.479	19.462
54.479	19.483
54.479	19.483
54.479	19.462
54.458	19.462
54.458	19.462
54.458	19.462
54.479	19.462
54.479	19.442
54.479	19.442
54.479	19.421
54.479	19.462
54.479	19.462
54.479	19.442
54.479	19.442
54.479	19.442
54.499	19.442
54.458	19.421
54.479	19.442
54.479	19.442
54.479	19.442
54.479	19.442
54.479	19.442
54.479	19.442
54.458	19.421
54.458	19.442
54.458	19.421
54.479	19.421
54.458	19.421
54.458	19.421
54.479	19.421
54.479	19.442
54.479	19.442
54.479	19.442
54.479	19.442
54.479	19.442
54.499	19.462
54.499	19.462
54.499	19.462
54.479	19.442
54.499	19.462
54.479	19.462
54.499	19.462
54.499	19.462
54.499	19.483
54.499	19.462
54.499	19.483
54.499	19.462
54.479	19.462
54.479	19.462
54.479	19.462
54.479	19.462
54.499	19.462
54.499	19.462
54.479	19.483
54.479	19.462
54.479	19.462
54.499	19.462
54.499	19.462
54.499	19.462
54.499	19.462
54.499	19.462
54.499	19.483
54.479	19.462
54.479	19.483
54.499	19.483
54.499	19.462
54.479	19.462
54.499	19.462
54.479	19.462
54.479	19.462
54.499	19.462
54.458	19.503
54.458	19.483
54.479	19.483
54.479	19.462
54.479	19.462
54.479	19.442
54.479	19.442
54.479	19.442
54.499	19.442
54.499	19.462
54.499	19.462
54.479	19.462
54.479	19.442
54.458	19.442
54.458	19.462
54.479	19.462
54.458	19.462
54.479	19.462
54.499	19.462
54.499	19.442
54.52	19.442
54.52	19.462
54.52	19.462
54.479	19.442
54.479	19.442
54.499	19.442
54.479	19.442
54.499	19.462
54.499	19.462
54.499	19.462
54.499	19.483
54.479	19.462
54.499	19.483
54.52	19.462
54.52	19.462
54.499	19.462
54.499	19.462
54.499	19.462
54.499	19.462
54.499	19.462
54.499	19.462
54.499	19.462
54.479	19.503
54.499	19.523
54.499	19.462
54.499	19.462
54.499	19.462
54.499	19.503
54.499	19.503
54.499	19.503
54.499	19.523
54.499	19.523
54.499	19.544
54.499	19.523
54.52	19.523
54.499	19.544
54.479	19.523
54.52	19.523
54.479	19.503
54.479	19.503
54.438	19.503
54.458	19.523
54.458	19.503
54.479	19.483
54.479	19.503
54.479	19.523
54.479	19.523
54.479	19.523
54.479	19.523
54.499	19.523
54.499	19.523
54.499	19.544
54.479	19.523
54.479	19.523
54.499	19.503
54.499	19.544
54.499	19.503
54.499	19.523
54.499	19.523
54.499	19.523
54.499	19.523
54.52	19.523
54.52	19.523
54.52	19.564
54.52	19.564
54.52	19.564
54.52	19.564
54.52	19.564
54.52	19.544
54.499	19.544
54.52	19.544
54.52	19.544
54.52	19.544
54.499	19.523
54.52	19.544
54.52	19.544
54.499	19.544
54.52	19.544
54.499	19.544
54.52	19.544
54.499	19.544
54.499	19.544
54.52	19.544
54.52	19.544
54.52	19.544
54.54	19.544
54.52	19.544
54.52	19.564
54.52	19.564
54.52	19.564
54.52	19.544
54.499	19.544
54.499	19.544
54.499	19.544
54.499	19.544
54.52	19.544
54.52	19.544
54.52	19.544
54.52	19.564
54.52	19.564
54.52	19.564
54.499	19.564
54.499	19.523
54.499	19.503
54.479	19.523
54.499	19.503
54.52	19.503
54.499	19.503
54.499	19.503
54.499	19.503
54.52	19.503
54.499	19.523
54.499	19.523
54.499	19.523
54.52	19.544
54.52	19.544
54.479	19.544
54.499	19.544
54.479	19.523
54.479	19.523
54.479	19.523
54.479	19.523
54.499	19.523
54.499	19.523
54.499	19.523
54.499	19.523
54.499	19.523
54.499	19.523
54.479	19.523
54.479	19.523
54.499	19.523
54.52	19.523
54.499	19.523
54.479	19.544
54.479	19.544
54.479	19.523
54.479	19.585
54.479	19.585
54.479	19.564
54.479	19.564
54.479	19.544
54.479	19.483
54.479	19.503
54.458	19.503
54.479	19.503
54.499	19.483
54.479	19.483
54.479	19.483
54.458	19.483
54.458	19.462
54.479	19.462
54.479	19.462
54.479	19.442
54.499	19.442
54.479	19.442
54.499	19.442
54.479	19.462
54.438	19.442
54.458	19.462
54.458	19.462
54.479	19.462
54.479	19.462
54.479	19.442
54.479	19.462
54.479	19.462
54.479	19.462
54.479	19.462
54.479	19.442
54.479	19.442
54.479	19.462
54.479	19.462
54.479	19.462
54.479	19.462
54.479	19.462
54.479	19.462
54.479	19.462
54.479	19.483
54.479	19.462
54.479	19.442
54.458	19.442
54.479	19.462
54.499	19.462
54.499	19.462
54.499	19.462
54.52	19.462
54.52	19.462
54.499	19.462
54.499	19.483
54.479	19.483
54.479	19.483
54.479	19.483
54.52	19.462
54.479	19.462
54.499	19.462
54.479	19.462
54.499	19.462
54.499	19.462
54.52	19.462
54.499	19.462
54.499	19.462
54.499	19.462
54.499	19.462
54.499	19.462
54.52	19.462
54.52	19.483
54.54	19.462
54.54	19.483
54.56	19.483
54.56	19.483
54.581	19.462
54.601	19.503
54.622	19.503
54.622	19.523
54.622	19.564
54.642	19.564
54.642	19.564
54.642	19.564
54.642	19.564
54.642	19.564
54.662	19.564
54.683	19.585
54.683	19.585
54.703	19.585
54.703	19.585
54.724	19.585
54.724	19.605
54.744	19.605
54.785	19.626
54.805	19.626
54.805	19.646
54.826	19.646
54.846	19.666
54.887	19.666
54.887	19.666
54.908	19.666
54.948	19.687
54.948	19.687
54.969	19.707
55.01	19.707
55.01	19.728
55.01	19.728
55.03	19.728
55.03	19.748
55.051	19.748
55.051	19.748
55.091	19.748
55.112	19.769
55.112	19.769
55.132	19.809
55.132	19.83
55.132	19.85
55.173	19.871
55.173	19.891
55.194	19.891
55.234	19.932
55.234	19.932
55.255	19.952
55.255	19.973
55.275	19.973
55.296	19.993
55.316	20.014
55.336	20.034
55.357	20.034
55.357	20.054
55.377	20.075
55.418	20.095
55.418	20.116
55.439	20.157
55.459	20.177
55.459	20.177
55.5	20.218
55.52	20.238
55.52	20.259
55.541	20.279
55.561	20.32
55.582	20.34
55.602	20.381
55.602	20.402
55.602	20.422
55.622	20.422
55.643	20.443
55.643	20.484
55.663	20.525
55.663	20.565
55.663	20.586
55.663	20.627
55.663	20.668
55.663	20.688
55.663	20.729
55.663	20.749
55.684	20.77
55.684	20.811
55.684	20.811
55.684	20.811
55.704	20.831
55.725	20.872
55.684	20.872
55.704	20.913
55.704	20.954
55.725	20.994
55.704	21.015
55.684	21.035
55.684	21.056
55.684	21.076
55.684	21.117
55.684	21.117
55.704	21.117
55.704	21.158
55.684	21.158
55.684	21.199
55.684	21.219
55.704	21.24
55.704	21.26
55.684	21.301
55.663	21.321
55.663	21.342
55.643	21.362
55.684	21.382
55.684	21.403
55.684	21.464
55.684	21.444
55.684	21.464
55.684	21.505
55.684	21.525
55.684	21.566
55.684	21.566
55.643	21.587
55.643	21.607
55.663	21.648
55.561	21.668
55.602	21.689
55.622	21.75
55.602	21.771
55.582	21.791
55.602	21.832
55.582	21.852
55.561	21.873
55.541	21.914
55.541	21.934
55.541	21.975
55.5	21.995
55.5	22.016
55.5	22.036
55.5	22.097
55.479	22.118
55.459	22.159
55.439	22.159
55.398	22.179
55.398	22.199
55.357	22.24
55.336	22.261
55.316	22.302
55.296	22.342
55.275	22.383
55.255	22.404
55.255	22.445
55.255	22.465
55.234	22.445
55.214	22.465
55.194	22.526
55.153	22.547
55.132	22.588
55.091	22.588
55.051	22.628
55.01	22.608
54.989	22.608
54.948	22.649
54.887	22.69
54.846	22.69
54.846	22.731
54.826	22.751
54.785	22.751
54.765	22.792
54.765	22.771
54.703	22.792
54.662	22.833
54.642	22.853
54.601	22.873
54.581	22.873
54.54	22.914
54.52	22.914
54.479	22.894
54.438	22.914
54.377	22.935
54.336	22.955
54.295	23.037
54.254	23.057
54.234	23.098
54.193	23.098
54.152	23.119
54.152	23.139
54.111	23.159
54.05	23.159
54.029	23.159
53.968	23.18
53.968	23.2
53.948	23.2
53.866	23.2
53.805	23.18
53.764	23.159
53.682	23.159
53.703	23.18
53.662	23.262
53.621	23.262
53.58	23.262
53.539	23.282
53.478	23.282
53.417	23.302
53.376	23.302
53.335	23.302
53.294	23.323
53.212	23.323
53.192	23.343
53.192	23.343
53.11	23.343
53.11	23.364
53.069	23.302
53.029	23.323
52.967	23.323
52.947	23.323
52.947	23.343
52.906	23.384
52.824	23.364
52.824	23.364
52.763	23.364
52.743	23.364
52.722	23.384
52.681	23.364
52.661	23.364
52.6	23.364
52.579	23.364
52.518	23.364
52.518	23.364
52.477	23.343
52.477	23.364
52.477	23.384
52.436	23.405
52.375	23.425
52.395	23.405
52.375	23.405
52.334	23.425
52.293	23.405
52.252	23.405
52.212	23.384
52.191	23.425
52.171	23.405
52.13	23.425
52.089	23.425
52.028	23.466
52.007	23.466
51.966	23.466
51.926	23.445
51.885	23.445
51.844	23.445
51.783	23.445
51.762	23.425
51.742	23.405
51.721	23.384
51.68	23.384
51.64	23.384
51.578	23.384
51.538	23.384
51.517	23.384
51.476	23.364
51.456	23.323
51.435	23.302
51.415	23.323
51.374	23.302
51.333	23.302
51.313	23.302
51.272	23.282
51.252	23.282
51.211	23.282
51.149	23.282
51.088	23.262
51.047	23.262
51.006	23.262
50.986	23.262
50.966	23.241
50.945	23.241
50.884	23.241
50.843	23.241
50.802	23.241
50.761	23.241
50.761	23.241
50.741	23.241
50.72	23.241
50.72	23.241
50.72	23.221
50.7	23.221
50.7	23.221
50.7	23.221
50.7	23.2
50.7	23.18
50.679	23.18
50.659	23.139
50.659	23.119
50.639	23.098
50.618	23.078
50.618	23.078
50.618	23.057
50.598	23.016
50.577	22.996
50.537	22.976
50.516	22.935
50.496	22.914
50.455	22.873
50.455	22.873
50.455	22.853
50.434	22.853
50.414	22.833
50.373	22.812
50.353	22.771
50.312	22.751
50.271	22.731
50.271	22.69
50.23	22.649
50.169	22.628
50.148	22.608
50.128	22.588
50.128	22.547
50.108	22.526
50.046	22.526
49.985	22.465
49.965	22.445
49.944	22.424
49.924	22.404
49.862	22.383
49.862	22.363
49.842	22.342
49.801	22.302
49.76	22.24
49.74	22.22
49.72	22.118
49.679	22.118
49.638	22.097
49.597	22.097
49.577	22.036
49.556	22.036
49.536	22.016
49.495	21.975
49.454	21.914
49.413	21.914
49.393	21.893
49.372	21.873
49.372	21.832
49.331	21.811
49.331	21.791
49.291	21.771
49.27	21.689
49.209	21.689
49.148	21.668
49.148	21.648
49.066	21.628
49.066	21.628
49.025	21.628
49.025	21.607
49.005	21.566
48.964	21.587
48.943	21.546
48.903	21.546
48.862	21.464
48.821	21.505
48.76	21.444
48.739	21.444
48.739	21.403
48.678	21.342
48.657	21.342
48.617	21.301
48.576	21.26
48.535	21.26
48.494	21.199
48.433	21.178
48.433	21.137
48.372	21.137
48.331	21.137
48.331	21.137
48.249	21.097
48.229	21.056
48.167	21.056
48.106	21.056
48.086	21.015
48.045	20.954
48.024	20.954
47.963	20.913
47.902	20.872
47.861	20.831
47.84	20.79
47.779	20.77
47.718	20.749
47.677	20.708
47.616	20.647
47.575	20.647
47.575	20.606
47.514	20.586
47.452	20.565
47.452	20.606
47.391	20.545
47.33	20.545
47.269	20.525
47.207	20.525
47.166	20.484
47.105	20.484
47.064	20.463
47.003	20.443
46.942	20.443
46.881	20.402
46.86	20.381
46.819	20.381
46.758	20.381
46.738	20.381
46.656	20.34
46.615	20.32
46.595	20.32
46.574	20.3
46.513	20.259
46.452	20.259
46.39	20.238
46.329	20.238
46.288	20.238
46.166	20.218
46.145	20.218
46.125	20.259
46.084	20.238
46.064	20.218
45.982	20.218
45.941	20.177
45.9	20.177
45.839	20.157
45.818	20.116
45.798	20.116
45.716	20.095
45.696	20.095
45.614	20.075
45.553	20.075
45.512	20.075
45.471	20.054
45.451	20.054
45.39	20.054
45.349	20.014
45.328	20.014
45.267	20.014
45.247	19.993
45.206	19.973
45.185	19.973
45.185	19.993
45.185	19.993
45.185	19.973
45.185	19.973
45.185	19.973
45.185	19.952
45.185	19.952
45.165	19.952
45.144	19.891
45.144	19.891
45.144	19.871
45.124	19.85
45.104	19.83
45.104	19.789
45.083	19.789
45.083	19.769
45.063	19.748
45.042	19.748
45.001	19.687
44.981	19.687
44.981	19.646
44.961	19.626
44.92	19.626
44.92	19.564
44.879	19.564
44.879	19.564
44.879	19.523
44.838	19.503
44.818	19.503
44.818	19.483
44.797	19.483
44.756	19.462
44.756	19.442
44.756	19.442
44.756	19.442
44.736	19.442
44.736	19.442
44.736	19.442
44.716	19.442
44.736	19.442
44.716	19.442
44.716	19.442
44.736	19.442
44.736	19.442
44.716	19.442
44.756	19.442
44.736	19.442
44.736	19.421
44.756	19.462
44.756	19.462
44.736	19.483
44.736	19.483
44.736	19.483
44.797	19.442
44.797	19.442
44.797	19.442
44.797	19.401
44.858	19.462
44.879	19.442
44.858	19.442
44.879	19.442
44.879	19.401
44.879	19.421
44.92	19.421
44.94	19.421
44.94	19.36
44.961	19.34
45.001	19.319
45.001	19.319
45.001	19.34
45.042	19.34
45.042	19.36
45.063	19.34
45.083	19.319
45.083	19.319
45.124	19.299
45.124	19.299
45.144	19.278
45.165	19.278
45.185	19.258
45.206	19.237
45.226	19.237
45.226	19.217
45.247	19.197
45.267	19.197
45.308	19.176
45.308	19.156
45.308	19.135
45.328	19.115
45.369	19.115
45.39	19.095
45.39	19.095
45.41	19.074
45.43	19.054
45.451	19.054
45.471	19.033
45.471	19.013
45.471	19.013
45.492	19.013
45.492	19.013
45.512	18.992
45.492	18.992
45.492	18.992
45.492	18.992
45.492	18.992
45.512	18.992
45.532	18.992
45.492	18.992
45.532	19.013
45.451	18.992
45.451	18.992
45.512	19.013
45.39	18.992
45.39	19.013
45.39	19.013
45.39	19.013
45.41	19.013
45.39	19.013
45.369	19.013
45.39	19.013
45.41	19.013
45.43	18.992
45.43	18.952
45.43	18.952
45.532	18.89
45.492	18.89
45.492	18.849
45.512	18.849
45.553	18.788
45.594	18.809
45.594	18.809
45.594	18.747
45.594	18.727
45.594	18.706
45.614	18.686
45.614	18.625
45.635	18.625
45.655	18.584
45.655	18.543
45.675	18.502
45.675	18.502
45.696	18.482
45.696	18.482
45.696	18.421
45.696	18.4
45.737	18.38
45.716	18.339
45.737	18.318
45.757	18.318
45.737	18.278
45.737	18.257
45.737	18.257
45.757	18.216
45.757	18.196
45.778	18.175
45.798	18.175
45.798	18.175
45.818	18.175
45.818	18.155
45.818	18.155
45.839	18.135
45.839	18.114
45.839	18.094
45.859	18.073
45.88	18.073
45.9	18.032
45.9	17.992
45.9	17.971
45.9	17.971
45.9	17.951
45.88	17.91
45.88	17.869
45.88	17.828
45.88	17.767
45.88	17.746
45.88	17.726
45.859	17.706
45.859	17.665
45.859	17.665
45.839	17.624
45.839	17.583
45.859	17.542
45.839	17.522
45.839	17.481
45.839	17.42
45.839	17.379
45.839	17.358
45.839	17.338
45.818	17.297
45.818	17.277
45.798	17.236
45.798	17.215
45.818	17.195
45.818	17.154
45.818	17.113
45.818	17.093
45.818	17.093
45.798	17.052
45.778	17.052
45.737	16.991
45.716	16.991
45.757	16.95
45.737	16.93
45.716	16.889
45.696	16.868
45.655	16.848
45.614	16.827
45.573	16.807
45.573	16.787
45.553	16.787
45.553	16.746
45.512	16.746
45.471	16.725
45.471	16.705
45.451	16.664
45.41	16.644
45.369	16.623
45.349	16.603
45.328	16.582
45.308	16.541
45.287	16.541
45.267	16.541
45.247	16.541
45.226	16.541
45.185	16.541
45.165	16.541
45.144	16.521
45.124	16.501
45.083	16.439
45.042	16.398
45.022	16.398
44.981	16.378
44.981	16.398
44.94	16.398
44.94	16.378
44.92	16.378
44.92	16.378
44.899	16.358
44.879	16.358
44.838	16.358
44.818	16.317
44.777	16.337
44.756	16.317
44.695	16.296
44.654	16.276
44.613	16.256
44.573	16.256
44.552	16.256
44.511	16.235
44.47	16.215
44.43	16.174
44.368	16.174
44.348	16.153
44.327	16.153
44.287	16.113
44.246	16.092
44.205	16.072
44.164	16.051
44.144	16.051
44.103	16.031
44.062	16.01
44.021	15.99
44.001	15.97
43.919	15.97
43.878	15.97
43.817	15.949
43.756	15.949
43.735	15.949
43.715	15.949
43.653	15.949
43.613	15.949
43.551	15.949
43.51	15.949
43.47	15.949
43.449	15.949
43.408	15.97
43.388	15.97
43.327	15.97
43.265	15.97
43.245	15.97
43.225	15.99
43.204	15.99
43.143	15.97
43.102	15.97
43.061	15.97
43	15.97
42.939	15.949
42.918	15.97
42.877	15.97
42.857	15.97
42.796	15.99
42.775	16.031
42.755	16.051
42.714	16.072
42.673	16.092
42.653	16.133
42.632	16.153
42.591	16.153
42.571	16.174
42.53	16.215
42.51	16.235
42.51	16.256
42.469	16.276
42.428	16.317
42.387	16.317
42.305	16.337
42.265	16.337
42.244	16.337
42.224	16.358
42.183	16.378
42.142	16.378
42.101	16.378
42.04	16.398
41.979	16.378
41.958	16.378
41.917	16.358
41.897	16.358
41.876	16.358
41.856	16.378
41.856	16.358
41.856	16.358
41.836	16.378
41.836	16.378
41.836	16.378
41.836	16.398
41.836	16.398
41.795	16.439
41.795	16.439
41.795	16.46
41.795	16.46
41.795	16.46
41.795	16.48
41.774	16.501
41.774	16.501
41.795	16.501
41.815	16.501
41.815	16.501
41.856	16.501
41.836	16.501
41.836	16.501
41.856	16.501
41.856	16.521
41.897	16.501
41.917	16.521
41.958	16.521
41.979	16.541
41.999	16.541
41.999	16.562
41.999	16.582
42.04	16.562
42.04	16.582
42.04	16.603
42.06	16.623
42.101	16.623
42.101	16.684
42.122	16.664
42.162	16.664
42.183	16.664
42.142	16.664
42.183	16.664
42.162	16.684
42.162	16.684
42.162	16.684
42.224	16.705
42.265	16.725
42.265	16.766
42.265	16.766
42.265	16.766
42.265	16.766
42.285	16.787
42.285	16.807
42.326	16.827
42.326	16.909
42.367	16.909
42.408	16.909
42.428	16.93
42.448	16.97
42.469	16.97
42.489	17.011
42.51	17.032
42.53	17.052
42.551	17.072
42.551	17.093
42.571	17.134
42.571	17.134
42.591	17.134
42.612	17.154
42.612	17.154
42.612	17.175
42.612	17.195
42.612	17.175
42.612	17.175
42.612	17.175
42.591	17.195
42.591	17.195
42.591	17.236
42.591	17.256
42.612	17.297
42.612	17.297
42.612	17.297
42.612	17.297
42.612	17.297
42.612	17.297
42.612	17.297
42.632	17.297
42.612	17.297
42.612	17.297
42.612	17.297
42.612	17.297
42.612	17.297
42.612	17.297
42.612	17.297
42.612	17.297
42.653	17.297
42.632	17.297
42.653	17.297
42.632	17.297
42.612	17.297
42.612	17.297
42.612	17.297
42.612	17.297
42.612	17.297
42.612	17.297
42.612	17.297
42.612	17.297
42.612	17.297
42.632	17.277
42.612	17.297
42.612	17.277
42.612	17.297
42.612	17.297
42.591	17.277
42.612	17.277
42.612	17.277
42.612	17.277
42.612	17.277
42.612	17.277
42.612	17.277
42.612	17.277
42.632	17.297
42.612	17.297
42.612	17.297
42.612	17.297
42.612	17.318
42.612	17.297
42.612	17.297
42.612	17.297
42.612	17.297
42.612	17.297
42.632	17.297
42.612	17.297
42.612	17.297
42.612	17.297
42.632	17.297
42.612	17.297
42.612	17.297
42.612	17.297
42.612	17.297
42.612	17.297
42.612	17.297
42.612	17.297
42.612	17.297
42.612	17.297
42.612	17.297
42.612	17.297
42.612	17.297
42.612	17.297
42.612	17.297
42.612	17.297
42.632	17.297
42.612	17.297
42.612	17.297
42.612	17.297
42.612	17.297
42.612	17.297
42.612	17.297
42.612	17.297
42.591	17.297
42.612	17.277
42.612	17.277
42.612	17.277
42.612	17.277
42.612	17.277
42.612	17.277
42.612	17.277
42.612	17.277
42.612	17.277
42.612	17.277
42.632	17.277
42.632	17.297
42.632	17.297
42.632	17.297
42.632	17.277
42.632	17.277
42.632	17.277
42.632	17.277
42.632	17.277
42.632	17.277
42.632	17.277
42.632	17.277
42.632	17.277
42.632	17.277
42.632	17.277
42.612	17.256
42.612	17.256
42.591	17.236
42.612	17.236
42.612	17.236
42.591	17.236
42.591	17.215
42.571	17.195
42.571	17.195
42.571	17.175
42.571	17.154
42.571	17.154
42.551	17.134
42.551	17.093
42.551	17.072
42.53	17.032
42.53	16.991
42.51	16.95
42.489	16.93
42.469	16.909
42.469	16.889
42.469	16.868
42.448	16.848
42.428	16.827
42.408	16.807
42.408	16.787
42.387	16.766
42.387	16.725
42.367	16.705
42.346	16.684
42.346	16.644
42.326	16.603
42.305	16.562
42.305	16.541
42.285	16.521
42.285	16.48
42.265	16.46
42.244	16.439
42.203	16.398
42.183	16.378
42.162	16.337
42.122	16.317
42.101	16.276
42.081	16.276
42.04	16.235
42.04	16.215
41.999	16.194
41.979	16.153
41.979	16.133
41.958	16.113
41.938	16.092
41.897	16.051
41.876	16.031
41.836	16.01
41.795	15.99
41.795	15.949
[truncated: 14,334 more rows]
