# Supplementary material for: Ant collective cognition allows for efficient navigation through disordered environments
Source: eLife. 2020 May 12;9:e55195. doi: 10.7554/eLife.55195 (PMC7332297; doi:10.7554/eLife.55195)
Supplement: Source data 2. — Format is X,Y coordinates as a function of time. Time interval between samples is 0.04 s, except for videos 1440005 and 1440011, where the time interval is 0.02 s. [file elife-55195-data2.zip › 1360015_275_load_trajectory.txt]

69.667	25.205
69.688	25.205
69.708	25.205
69.708	25.205
69.708	25.205
69.729	25.205
69.75	25.226
69.75	25.226
69.729	25.226
69.729	25.226
69.75	25.226
69.75	25.226
69.729	25.205
69.729	25.184
69.729	25.184
69.729	25.184
69.75	25.226
69.75	25.205
69.75	25.205
69.75	25.205
69.75	25.205
69.75	25.205
69.708	25.205
69.708	25.226
69.708	25.226
69.688	25.247
69.688	25.247
69.688	25.247
69.688	25.247
69.688	25.247
69.667	25.247
69.625	25.267
69.605	25.267
69.605	25.267
69.605	25.288
69.584	25.288
69.584	25.288
69.563	25.33
69.542	25.33
69.542	25.35
69.542	25.35
69.522	25.35
69.501	25.371
69.501	25.371
69.48	25.392
69.48	25.392
69.459	25.413
69.459	25.413
69.459	25.433
69.418	25.433
69.418	25.433
69.397	25.433
69.376	25.475
69.376	25.475
69.356	25.475
69.356	25.475
69.335	25.475
69.335	25.475
69.252	25.516
69.252	25.516
69.252	25.516
69.252	25.516
69.252	25.516
69.252	25.537
69.21	25.558
69.21	25.558
69.19	25.558
69.19	25.558
69.169	25.558
69.169	25.558
69.169	25.558
69.148	25.558
69.148	25.558
69.127	25.599
69.107	25.599
69.107	25.599
69.086	25.599
69.086	25.599
69.086	25.599
69.065	25.599
69.045	25.62
69.045	25.62
69.003	25.62
69.003	25.641
69.003	25.641
68.982	25.641
68.982	25.661
68.982	25.661
68.962	25.661
68.962	25.661
68.92	25.661
68.92	25.661
68.879	25.661
68.879	25.661
68.858	25.661
68.837	25.661
68.816	25.661
68.796	25.661
68.796	25.682
68.754	25.682
68.733	25.682
68.733	25.703
68.713	25.703
68.692	25.703
68.671	25.744
68.671	25.744
68.671	25.744
68.65	25.744
68.63	25.765
68.588	25.765
68.567	25.786
68.547	25.786
68.526	25.807
68.505	25.807
68.484	25.807
68.464	25.807
68.422	25.807
68.422	25.807
68.401	25.807
68.381	25.807
68.36	25.807
68.318	25.807
68.256	25.827
68.235	25.827
68.235	25.827
68.215	25.848
68.194	25.848
68.153	25.869
68.132	25.869
68.132	25.869
68.132	25.869
68.132	25.869
68.111	25.89
68.09	25.89
68.07	25.89
68.07	25.91
68.049	25.931
68.049	25.931
68.028	25.931
68.007	25.931
67.966	25.952
67.966	25.952
67.924	25.952
67.924	25.973
67.904	25.973
67.904	25.973
67.883	25.993
67.883	25.993
67.883	26.014
67.862	26.014
67.862	26.014
67.862	26.014
67.862	25.993
67.862	25.993
67.821	26.014
67.8	26.014
67.8	26.014
67.758	25.993
67.758	26.014
67.717	26.014
67.717	26.014
67.717	26.014
67.696	26.014
67.655	26.014
67.613	26.014
67.613	26.014
67.592	26.035
67.592	26.035
67.551	26.035
67.509	26.056
67.509	26.056
67.489	26.056
67.489	26.076
67.468	26.076
67.447	26.076
67.426	26.118
67.385	26.139
67.385	26.139
67.364	26.139
67.364	26.139
67.323	26.139
67.302	26.159
67.302	26.18
67.261	26.201
67.219	26.222
67.198	26.222
67.178	26.222
67.178	26.222
67.115	26.263
67.115	26.263
67.115	26.284
67.074	26.284
67.053	26.325
67.053	26.325
67.012	26.325
67.012	26.325
66.97	26.367
66.97	26.367
66.97	26.367
66.97	26.387
66.908	26.47
66.908	26.47
66.908	26.45
66.887	26.47
66.866	26.47
66.846	26.491
66.825	26.491
66.804	26.512
66.763	26.491
66.742	26.491
66.7	26.512
66.7	26.533
66.7	26.533
66.7	26.533
66.7	26.533
66.7	26.512
66.68	26.512
66.68	26.512
66.659	26.491
66.638	26.491
66.638	26.491
66.638	26.491
66.597	26.512
66.576	26.512
66.514	26.533
66.514	26.533
66.493	26.553
66.472	26.553
66.472	26.595
66.452	26.595
66.431	26.616
66.431	26.595
66.41	26.616
66.41	26.616
66.389	26.636
66.389	26.616
66.327	26.636
66.327	26.636
66.286	26.616
66.265	26.616
66.265	26.595
66.265	26.616
66.265	26.616
66.244	26.616
66.203	26.595
66.182	26.595
66.161	26.595
66.099	26.574
66.099	26.574
66.099	26.574
66.057	26.595
65.995	26.595
65.995	26.595
65.954	26.595
65.933	26.595
65.871	26.595
65.829	26.636
65.829	26.616
65.809	26.616
65.767	26.616
65.705	26.636
65.705	26.636
65.663	26.636
65.663	26.616
65.643	26.616
65.601	26.636
65.601	26.636
65.56	26.636
65.518	26.636
65.497	26.595
65.477	26.595
65.456	26.595
65.331	26.595
65.331	26.595
65.331	26.595
65.29	26.595
65.29	26.595
65.29	26.595
65.248	26.616
65.228	26.616
65.165	26.636
65.124	26.657
65.103	26.678
65.083	26.699
65	26.74
65	26.74
65	26.761
64.979	26.761
64.958	26.761
64.937	26.782
64.896	26.802
64.875	26.802
64.834	26.802
64.813	26.823
64.771	26.823
64.751	26.844
64.709	26.844
64.709	26.844
64.688	26.844
64.668	26.844
64.647	26.865
64.626	26.865
64.585	26.885
64.585	26.906
64.543	26.927
64.522	26.927
64.502	26.927
64.481	26.927
64.439	26.927
64.439	26.927
64.419	26.948
64.377	26.948
64.336	26.948
64.294	26.968
64.274	26.968
64.232	26.968
64.211	26.989
64.17	26.989
64.149	26.989
64.108	27.01
64.025	27.031
64.025	27.031
63.983	27.031
63.942	27.031
63.942	27.051
63.921	27.051
63.879	27.051
63.838	27.072
63.817	27.072
63.796	27.113
63.776	27.113
63.734	27.113
63.693	27.176
63.693	27.176
63.693	27.176
63.672	27.196
63.63	27.196
63.63	27.196
63.61	27.196
63.589	27.196
63.548	27.217
63.527	27.217
63.527	27.238
63.506	27.259
63.465	27.279
63.465	27.279
63.444	27.3
63.402	27.321
63.402	27.321
63.382	27.342
63.34	27.342
63.299	27.362
63.299	27.342
63.278	27.342
63.257	27.362
63.216	27.362
63.133	27.404
63.133	27.404
63.133	27.404
63.112	27.404
63.07	27.404
63.05	27.404
63.029	27.404
63.008	27.404
63.008	27.404
62.967	27.404
62.904	27.425
62.863	27.425
62.801	27.425
62.801	27.425
62.801	27.425
62.78	27.425
62.739	27.445
62.718	27.445
62.697	27.445
62.676	27.466
62.656	27.466
62.635	27.466
62.593	27.466
62.573	27.466
62.531	27.508
62.531	27.508
62.51	27.508
62.49	27.528
62.427	27.549
62.427	27.57
62.407	27.57
62.344	27.591
62.324	27.611
62.303	27.611
62.282	27.632
62.241	27.653
62.199	27.674
62.199	27.674
62.178	27.694
62.137	27.715
62.116	27.715
62.095	27.736
62.054	27.736
62.033	27.757
61.992	27.757
61.971	27.757
61.93	27.757
61.888	27.757
61.826	27.757
61.826	27.757
61.784	27.777
61.784	27.777
61.743	27.798
61.743	27.798
61.701	27.819
61.66	27.819
61.618	27.819
61.618	27.819
61.598	27.798
61.556	27.798
61.473	27.777
61.473	27.777
61.452	27.777
61.39	27.777
61.349	27.777
61.349	27.777
61.287	27.777
61.266	27.777
61.224	27.798
61.162	27.819
61.121	27.819
61.1	27.819
61.079	27.819
61.079	27.819
61.017	27.819
60.996	27.839
60.934	27.86
60.913	27.86
60.913	27.881
60.872	27.86
60.872	27.86
60.851	27.881
60.809	27.881
60.768	27.922
60.726	27.922
60.726	27.922
60.685	27.943
60.664	27.943
60.623	27.964
60.623	27.985
60.602	27.985
60.56	28.005
60.56	28.005
60.519	28.005
60.498	28.026
60.498	28.026
60.478	28.026
60.478	28.026
60.436	28.047
60.415	28.068
60.395	28.088
60.374	28.088
60.332	28.109
60.312	28.13
60.291	28.13
60.249	28.151
60.208	28.151
60.187	28.171
60.125	28.171
60.125	28.171
60.125	28.192
60.083	28.192
60.063	28.192
60	28.192
60	28.213
59.959	28.213
59.959	28.213
59.917	28.213
59.897	28.234
59.876	28.234
59.814	28.234
59.814	28.234
59.772	28.234
59.772	28.234
59.731	28.254
59.689	28.275
59.669	28.275
59.627	28.275
59.586	28.275
59.586	28.275
59.544	28.296
59.544	28.296
59.461	28.337
59.461	28.337
59.44	28.337
59.378	28.337
59.357	28.337
59.316	28.317
59.295	28.317
59.274	28.317
59.254	28.317
59.212	28.317
59.171	28.317
59.15	28.317
59.108	28.317
59.108	28.317
59.088	28.317
59.067	28.317
59.025	28.317
59.005	28.317
58.984	28.317
58.943	28.296
58.922	28.296
58.88	28.296
58.86	28.296
58.839	28.317
58.797	28.317
58.797	28.317
58.777	28.317
58.756	28.317
58.735	28.296
58.694	28.317
58.673	28.317
58.652	28.317
58.611	28.317
58.59	28.317
58.569	28.317
58.548	28.317
58.507	28.317
58.507	28.317
58.486	28.317
58.465	28.337
58.424	28.337
58.403	28.337
58.382	28.337
58.362	28.337
58.341	28.337
58.32	28.358
58.299	28.358
58.279	28.358
58.196	28.379
58.196	28.379
58.154	28.379
58.134	28.379
58.134	28.379
58.092	28.379
58.071	28.379
58.03	28.379
58.009	28.379
58.009	28.379
57.988	28.358
57.947	28.358
57.885	28.358
57.885	28.358
57.843	28.337
57.822	28.337
57.781	28.337
57.76	28.317
57.739	28.317
57.719	28.296
57.677	28.275
57.656	28.254
57.636	28.234
57.615	28.234
57.553	28.213
57.553	28.213
57.532	28.192
57.532	28.192
57.49	28.151
57.449	28.13
57.408	28.13
57.366	28.109
57.345	28.088
57.325	28.088
57.304	28.068
57.262	28.026
57.2	28.005
57.2	28.005
57.159	27.985
57.138	27.985
57.096	27.964
57.055	27.964
57.013	27.943
56.993	27.943
56.972	27.943
56.93	27.922
56.889	27.922
56.847	27.902
56.785	27.881
56.785	27.881
56.764	27.881
56.723	27.881
56.702	27.86
56.661	27.839
56.64	27.839
56.599	27.819
56.557	27.819
56.495	27.819
56.474	27.798
56.453	27.777
56.37	27.736
56.37	27.736
56.35	27.736
56.329	27.715
56.308	27.715
56.267	27.694
56.246	27.653
56.225	27.632
56.204	27.611
56.184	27.591
56.163	27.57
56.142	27.549
56.101	27.528
56.101	27.528
56.101	27.528
56.101	27.528
56.059	27.549
56.038	27.549
55.997	27.57
55.976	27.57
55.976	27.57
55.935	27.591
55.914	27.611
55.873	27.632
55.79	27.653
55.79	27.653
55.748	27.653
55.707	27.674
55.644	27.674
55.624	27.674
55.582	27.674
55.561	27.694
55.52	27.674
55.478	27.694
55.458	27.694
55.416	27.694
55.312	27.674
55.312	27.674
55.271	27.674
55.229	27.674
55.209	27.653
55.167	27.674
55.147	27.674
55.084	27.674
55.064	27.674
55.043	27.674
54.981	27.653
54.96	27.674
54.877	27.674
54.877	27.674
54.835	27.715
54.794	27.715
54.752	27.694
54.732	27.694
54.69	27.694
54.628	27.694
54.607	27.694
54.566	27.674
54.524	27.674
54.503	27.653
54.441	27.653
54.441	27.653
54.42	27.653
54.379	27.653
54.338	27.653
54.296	27.653
54.255	27.632
54.255	27.632
54.213	27.632
54.151	27.591
54.13	27.591
54.089	27.591
54.026	27.57
54.026	27.57
54.006	27.57
53.985	27.57
53.985	27.57
53.964	27.549
53.964	27.528
53.943	27.528
53.943	27.528
53.923	27.528
53.881	27.508
53.881	27.487
53.86	27.445
53.86	27.445
53.84	27.425
53.84	27.404
53.819	27.362
53.819	27.321
53.798	27.3
53.798	27.3
53.798	27.259
53.798	27.259
53.757	27.196
53.736	27.155
53.736	27.093
53.736	27.093
53.715	27.072
53.694	27.031
53.674	26.989
53.653	26.968
53.653	26.948
53.632	26.927
53.612	26.906
53.591	26.885
53.591	26.865
53.57	26.844
53.529	26.782
53.529	26.782
53.529	26.761
53.487	26.719
53.487	26.678
53.466	26.636
53.466	26.616
53.446	26.616
53.425	26.574
53.383	26.533
53.342	26.512
53.342	26.491
53.28	26.47
53.28	26.47
53.259	26.429
53.238	26.408
53.238	26.408
53.176	26.367
53.155	26.346
53.134	26.325
53.114	26.304
53.072	26.284
53.051	26.284
53.031	26.242
52.989	26.222
52.989	26.222
52.968	26.201
52.948	26.159
52.906	26.159
52.865	26.118
52.844	26.118
52.823	26.097
52.782	26.097
52.761	26.076
52.72	26.076
52.699	26.056
52.616	25.993
52.616	25.993
52.616	25.973
52.554	25.931
52.512	25.91
52.491	25.91
52.471	25.89
52.408	25.848
52.367	25.848
52.346	25.848
52.325	25.827
52.284	25.807
52.222	25.744
52.222	25.744
52.18	25.724
52.159	25.682
52.118	25.682
52.097	25.661
52.056	25.641
52.014	25.599
51.994	25.578
51.931	25.558
51.89	25.537
51.869	25.537
51.786	25.496
51.786	25.496
51.765	25.496
51.724	25.475
51.682	25.454
51.641	25.454
51.599	25.433
51.579	25.413
51.537	25.413
51.496	25.433
51.454	25.433
51.413	25.433
51.371	25.413
51.371	25.413
51.35	25.392
51.309	25.371
51.268	25.371
51.205	25.371
51.164	25.371
51.102	25.371
51.06	25.371
51.019	25.35
50.956	25.35
50.936	25.35
50.832	25.33
50.832	25.33
50.811	25.33
50.77	25.309
50.728	25.288
50.666	25.288
50.666	25.288
50.624	25.288
50.583	25.267
50.542	25.267
50.479	25.267
50.438	25.247
50.396	25.226
50.396	25.226
50.355	25.226
50.313	25.205
50.293	25.205
50.23	25.184
50.189	25.184
50.168	25.184
50.126	25.184
50.105	25.164
50.085	25.164
50.043	25.164
49.981	25.164
49.981	25.164
49.96	25.164
49.939	25.164
49.919	25.164
49.919	25.164
49.919	25.164
49.898	25.164
49.898	25.164
49.898	25.143
49.919	25.143
49.919	25.143
49.919	25.143
49.919	25.143
49.919	25.143
49.919	25.143
49.939	25.143
49.939	25.122
49.96	25.101
49.939	25.081
49.939	25.081
49.939	25.081
49.939	25.081
49.939	25.081
49.96	25.06
49.96	25.06
49.96	25.039
49.981	24.998
50.002	24.977
50.002	24.977
49.981	24.977
49.981	24.956
50.002	24.915
50.002	24.894
50.022	24.852
50.022	24.852
50.043	24.79
50.043	24.79
50.043	24.769
50.043	24.707
50.043	24.687
50.064	24.687
50.085	24.666
50.105	24.604
50.085	24.562
50.085	24.541
50.085	24.5
50.105	24.5
50.105	24.458
50.105	24.458
50.105	24.438
50.105	24.438
50.085	24.396
50.085	24.375
50.064	24.355
50.043	24.292
50.022	24.272
50.002	24.272
50.002	24.251
50.002	24.23
49.96	24.147
49.96	24.147
49.939	24.106
49.939	24.106
49.939	24.085
49.939	24.043
49.919	24.002
49.877	23.961
49.877	23.94
49.856	23.919
49.856	23.898
49.856	23.857
49.836	23.795
49.836	23.795
49.815	23.753
49.815	23.732
49.815	23.712
49.794	23.691
49.753	23.608
49.753	23.587
49.753	23.546
49.753	23.525
49.732	23.504
49.732	23.483
49.711	23.421
49.711	23.421
49.69	23.4
49.67	23.359
49.649	23.317
49.628	23.317
49.628	23.276
49.607	23.234
49.607	23.214
49.607	23.193
49.607	23.172
49.607	23.131
49.607	23.069
49.607	23.069
49.607	23.048
49.607	23.006
49.587	22.965
49.566	22.965
49.566	22.903
49.545	22.861
49.545	22.82
49.545	22.799
49.545	22.778
49.545	22.757
49.524	22.716
49.524	22.716
49.524	22.695
49.524	22.654
49.524	22.633
49.524	22.612
49.504	22.571
49.504	22.571
49.504	22.55
49.483	22.529
49.462	22.488
49.462	22.488
49.441	22.488
49.441	22.488
49.4	22.446
49.4	22.426
49.379	22.363
49.359	22.363
49.338	22.363
49.338	22.363
49.317	22.363
49.276	22.322
49.276	22.343
49.255	22.343
49.172	22.301
49.172	22.301
49.151	22.301
49.151	22.301
49.11	22.301
49.089	22.301
49.089	22.301
49.047	22.301
49.027	22.301
48.985	22.301
48.944	22.301
48.944	22.301
48.923	22.322
48.923	22.322
48.861	22.343
48.84	22.343
48.798	22.343
48.757	22.343
48.715	22.343
48.695	22.343
48.653	22.363
48.633	22.363
48.612	22.363
48.612	22.384
48.57	22.405
48.57	22.405
48.508	22.405
48.467	22.405
48.425	22.405
48.425	22.405
48.363	22.384
48.342	22.405
48.342	22.405
48.342	22.426
48.301	22.426
48.259	22.426
48.218	22.426
48.218	22.426
48.197	22.426
48.176	22.426
48.155	22.446
48.093	22.446
48.072	22.446
48.031	22.488
48.031	22.488
48.01	22.488
47.989	22.488
47.969	22.488
47.906	22.488
47.906	22.488
47.844	22.508
47.824	22.508
47.782	22.508
47.761	22.508
47.741	22.529
47.699	22.529
47.678	22.529
47.658	22.529
47.637	22.529
47.595	22.529
47.554	22.529
47.554	22.529
47.533	22.529
47.533	22.529
47.512	22.529
47.45	22.529
47.409	22.529
47.367	22.529
47.367	22.529
47.326	22.529
47.305	22.55
47.263	22.55
47.201	22.55
47.201	22.55
47.18	22.571
47.18	22.591
47.139	22.591
47.098	22.591
47.098	22.591
47.077	22.591
47.035	22.612
47.035	22.612
46.994	22.633
46.952	22.633
46.911	22.612
46.911	22.612
46.869	22.633
46.828	22.654
46.807	22.654
46.766	22.654
46.724	22.654
46.683	22.654
46.641	22.654
46.6	22.674
46.558	22.674
46.537	22.695
46.454	22.674
46.454	22.674
46.434	22.695
46.371	22.695
46.351	22.695
46.309	22.695
46.268	22.716
46.247	22.716
46.206	22.737
46.185	22.737
46.164	22.737
46.123	22.757
46.04	22.757
46.04	22.757
45.998	22.757
45.977	22.757
45.957	22.778
45.874	22.757
45.853	22.757
45.791	22.757
45.77	22.757
45.708	22.757
45.666	22.778
45.625	22.82
45.542	22.84
45.542	22.84
45.5	22.882
45.438	22.882
45.417	22.903
45.376	22.903
45.334	22.923
45.272	22.944
45.251	22.944
45.21	22.986
45.189	22.986
45.168	23.006
45.085	23.006
45.085	23.006
45.044	23.027
45.002	23.069
44.982	23.089
44.94	23.089
44.878	23.089
44.836	23.089
44.795	23.131
44.774	23.131
44.754	23.131
44.712	23.152
44.671	23.172
44.671	23.172
44.608	23.193
44.588	23.214
44.567	23.234
44.525	23.234
44.484	23.255
44.442	23.255
44.422	23.297
44.38	23.317
44.359	23.338
44.359	23.359
44.297	23.4
44.297	23.4
44.297	23.421
44.256	23.421
44.235	23.442
44.193	23.463
44.173	23.504
44.152	23.504
44.131	23.525
44.09	23.546
44.069	23.546
44.028	23.566
43.965	23.608
43.965	23.608
43.924	23.629
43.903	23.67
43.862	23.712
43.841	23.712
43.799	23.732
43.758	23.753
43.737	23.753
43.696	23.753
43.675	23.795
43.654	23.795
43.55	23.795
43.55	23.795
43.53	23.795
43.509	23.815
43.488	23.815
43.426	23.795
43.405	23.795
43.384	23.795
43.343	23.795
43.301	23.795
43.281	23.815
43.26	23.836
43.219	23.857
43.219	23.857
43.198	23.878
43.198	23.898
43.177	23.898
43.156	23.919
43.156	23.94
43.156	23.94
43.115	23.961
43.094	24.002
43.073	24.002
43.073	24.023
43.073	24.023
43.073	24.023
43.032	24.043
43.011	24.064
42.99	24.085
42.97	24.106
42.949	24.106
42.887	24.147
42.887	24.168
42.887	24.168
42.866	24.189
42.866	24.189
42.783	24.23
42.783	24.23
42.762	24.251
42.741	24.272
42.721	24.292
42.7	24.313
42.679	24.334
42.638	24.355
42.638	24.355
42.596	24.375
42.575	24.396
42.534	24.438
42.513	24.458
42.513	24.458
42.493	24.479
42.451	24.5
42.451	24.521
42.41	24.521
42.389	24.562
42.389	24.562
42.368	24.562
42.306	24.583
42.264	24.624
42.285	24.624
42.244	24.666
42.244	24.666
42.202	24.687
42.181	24.687
42.161	24.707
42.14	24.728
42.119	24.749
42.098	24.769
42.078	24.769
42.057	24.79
42.036	24.79
42.015	24.811
41.953	24.811
41.953	24.811
41.912	24.832
41.912	24.832
41.891	24.832
41.849	24.852
41.829	24.852
41.808	24.873
41.766	24.894
41.746	24.894
41.725	24.915
41.704	24.915
41.663	24.915
41.663	24.915
41.621	24.935
41.58	24.935
41.559	24.935
41.538	24.935
41.518	24.935
41.476	24.956
41.455	24.956
41.435	24.977
41.393	24.977
41.352	24.998
41.289	24.998
41.289	24.998
41.269	24.977
41.248	24.977
41.227	24.977
41.206	24.998
41.186	24.998
41.123	24.998
41.103	25.018
41.061	25.039
41.04	25.06
40.999	25.06
40.937	25.06
40.937	25.06
40.875	25.06
40.854	25.06
40.833	25.06
40.812	25.06
40.792	25.06
40.75	25.06
40.709	25.06
40.688	25.06
40.626	25.06
40.605	25.06
40.543	25.06
40.543	25.06
40.501	25.06
40.48	25.06
40.46	25.06
40.397	25.039
40.377	25.039
40.356	25.039
40.335	25.039
40.294	25.039
40.273	25.039
40.231	25.06
40.169	25.06
40.169	25.06
40.149	25.06
40.107	25.06
40.066	25.06
40.045	25.06
40.024	25.081
40.003	25.081
39.962	25.081
39.92	25.101
39.879	25.101
39.858	25.101
39.817	25.101
39.817	25.101
39.775	25.101
39.734	25.101
39.692	25.101
39.671	25.101
39.651	25.101
39.609	25.101
39.547	25.101
39.526	25.101
39.505	25.101
39.464	25.101
39.402	25.081
39.402	25.081
39.381	25.081
39.34	25.081
39.319	25.081
39.298	25.081
39.277	25.06
39.257	25.06
39.236	25.039
39.194	25.039
39.153	25.039
39.132	25.039
39.091	25.018
39.091	25.018
39.07	24.998
39.028	24.998
39.008	24.977
38.987	24.956
38.925	24.956
38.883	24.956
38.862	24.935
38.842	24.935
38.8	24.915
38.779	24.915
38.717	24.915
38.717	24.915
38.634	24.894
38.634	24.873
38.593	24.873
38.551	24.894
38.531	24.894
38.489	24.894
38.448	24.894
38.406	24.894
38.385	24.873
38.365	24.873
38.302	24.852
38.302	24.852
38.282	24.832
38.24	24.832
38.219	24.832
38.199	24.832
38.157	24.832
38.136	24.852
38.074	24.852
38.053	24.852
38.033	24.852
38.012	24.852
37.929	24.852
37.929	24.852
37.888	24.852
37.867	24.852
37.846	24.852
37.825	24.832
37.805	24.832
37.784	24.832
37.763	24.832
37.742	24.811
37.701	24.79
37.68	24.79
37.618	24.769
37.618	24.769
37.597	24.769
37.576	24.749
37.535	24.728
37.493	24.687
37.473	24.666
37.452	24.645
37.39	24.624
37.369	24.604
37.348	24.583
37.286	24.583
37.265	24.541
37.265	24.541
37.265	24.521
37.224	24.521
37.203	24.5
37.182	24.5
37.162	24.5
37.099	24.5
37.079	24.5
37.079	24.5
37.037	24.479
37.016	24.479
36.996	24.458
36.996	24.458
36.975	24.479
36.975	24.479
36.954	24.479
36.933	24.5
36.913	24.5
36.913	24.5
36.913	24.5
36.892	24.5
36.871	24.479
36.83	24.458
36.788	24.479
36.788	24.479
36.788	24.479
36.788	24.5
36.788	24.479
36.767	24.479
36.747	24.479
36.726	24.5
36.684	24.5
36.684	24.5
36.664	24.5
36.622	24.5
36.56	24.5
36.56	24.5
36.539	24.521
36.539	24.5
36.518	24.5
36.518	24.5
36.477	24.5
36.435	24.521
36.435	24.521
36.394	24.521
36.394	24.521
36.353	24.521
36.27	24.541
36.27	24.541
36.249	24.541
36.228	24.541
36.187	24.541
36.145	24.562
36.124	24.583
36.104	24.583
36.041	24.583
36	24.604
36	24.583
35.958	24.583
35.917	24.583
35.917	24.583
35.896	24.562
35.834	24.562
35.813	24.562
35.792	24.562
35.792	24.562
35.751	24.562
35.709	24.562
35.689	24.562
35.647	24.541
35.627	24.541
35.585	24.521
35.585	24.521
35.564	24.5
35.544	24.479
35.502	24.458
35.502	24.458
35.481	24.438
35.461	24.417
35.419	24.417
35.378	24.417
35.336	24.396
35.315	24.375
35.232	24.355
35.232	24.355
35.191	24.355
35.149	24.355
35.129	24.355
35.087	24.355
35.046	24.355
35.004	24.355
34.983	24.355
34.942	24.355
34.9	24.355
34.838	24.313
34.776	24.292
34.776	24.292
34.776	24.292
34.735	24.292
34.714	24.292
34.693	24.272
34.652	24.251
34.631	24.23
34.589	24.23
34.548	24.189
34.548	24.168
34.527	24.168
34.506	24.106
34.506	24.106
34.465	24.085
34.465	24.043
34.465	24.002
34.444	23.961
34.444	23.919
34.444	23.898
34.423	23.836
34.403	23.815
34.382	23.774
34.361	23.753
34.32	23.691
34.32	23.691
34.299	23.649
34.278	23.587
34.257	23.546
34.257	23.525
34.216	23.463
34.216	23.442
34.174	23.421
34.154	23.38
34.112	23.38
34.092	23.338
34.009	23.255
34.009	23.255
33.988	23.234
33.988	23.214
33.946	23.172
33.946	23.152
33.926	23.131
33.926	23.11
33.946	23.089
33.967	23.069
33.988	23.048
33.988	23.006
34.009	22.965
34.009	22.965
34.029	22.923
34.05	22.903
34.071	22.861
34.071	22.84
34.092	22.799
34.112	22.757
34.112	22.716
34.133	22.674
34.133	22.633
34.133	22.591
34.154	22.55
34.154	22.55
34.154	22.508
34.133	22.467
34.133	22.426
34.133	22.384
34.133	22.363
34.112	22.343
34.112	22.322
34.133	22.28
34.133	22.26
34.133	22.218
34.133	22.156
34.133	22.156
34.133	22.094
34.133	22.073
34.133	22.052
34.133	22.011
34.133	21.948
34.133	21.907
34.133	21.865
34.133	21.824
34.112	21.803
34.112	21.762
34.112	21.658
34.112	21.658
34.092	21.637
34.071	21.617
34.071	21.575
34.071	21.534
34.071	21.492
34.05	21.471
34.05	21.43
34.05	21.409
34.05	21.347
34.05	21.326
34.05	21.264
34.05	21.264
34.092	21.243
34.092	21.181
34.071	21.119
34.071	21.098
34.071	21.036
34.071	21.015
34.029	20.994
34.009	20.953
34.009	20.911
34.009	20.87
34.009	20.849
34.009	20.849
33.988	20.808
33.988	20.787
33.988	20.745
33.988	20.724
33.988	20.703
33.988	20.682
33.988	20.641
33.967	20.599
33.967	20.579
33.967	20.537
33.946	20.475
33.946	20.475
33.946	20.454
33.946	20.413
33.946	20.371
33.926	20.351
33.905	20.309
33.905	20.268
33.905	20.247
33.905	20.205
33.884	20.185
33.863	20.143
33.843	20.102
33.843	20.102
33.843	20.081
33.822	20.039
33.822	20.019
33.78	19.977
33.76	19.956
33.76	19.936
33.76	19.915
33.739	19.894
33.718	19.873
33.718	19.832
33.677	19.77
33.677	19.77
33.677	19.749
33.635	19.708
33.635	19.687
33.614	19.666
33.594	19.666
33.594	19.625
33.573	19.562
33.552	19.542
33.531	19.521
33.511	19.5
33.469	19.438
33.469	19.438
33.428	19.376
33.407	19.376
33.386	19.334
33.365	19.313
33.345	19.293
33.324	19.272
33.324	19.251
33.283	19.23
33.262	19.189
33.241	19.168
33.22	19.127
33.22	19.127
33.22	19.106
33.22	19.085
33.2	19.064
33.2	19.023
33.2	18.982
33.2	18.94
33.179	18.94
33.179	18.919
33.158	18.899
33.158	18.857
33.179	18.774
33.179	18.774
33.2	18.753
33.2	18.753
33.2	18.733
33.2	18.691
33.2	18.67
33.2	18.67
33.22	18.629
33.22	18.608
33.22	18.567
33.22	18.546
33.241	18.504
33.241	18.504
33.241	18.484
33.241	18.463
33.262	18.421
33.283	18.401
33.283	18.38
33.283	18.338
33.283	18.318
33.283	18.318
33.283	18.276
33.283	18.235
33.303	18.173
33.303	18.173
33.303	18.131
33.324	18.131
33.324	18.09
33.324	18.069
33.303	18.048
33.303	18.027
33.303	18.027
33.324	17.986
33.324	17.965
33.324	17.924
33.303	17.861
33.303	17.861
33.324	17.799
33.324	17.758
33.324	17.737
33.324	17.716
33.324	17.675
33.324	17.654
33.324	17.612
33.303	17.55
33.283	17.55
33.283	17.509
33.241	17.426
33.241	17.426
33.241	17.384
33.22	17.343
33.22	17.301
33.2	17.281
33.179	17.218
33.179	17.198
33.158	17.156
33.137	17.115
33.137	17.073
33.096	17.032
33.075	16.928
33.075	16.928
33.054	16.886
33.013	16.845
32.992	16.824
32.971	16.783
32.951	16.741
32.951	16.7
32.93	16.679
32.909	16.638
32.909	16.596
32.868	16.575
32.847	16.513
32.847	16.513
32.805	16.513
32.785	16.492
32.764	16.492
32.743	16.492
32.702	16.492
32.702	16.492
32.681	16.492
32.66	16.492
32.639	16.492
32.619	16.492
32.598	16.492
32.598	16.492
32.577	16.513
32.536	16.513
32.515	16.534
32.494	16.555
32.474	16.575
32.453	16.575
32.411	16.617
32.391	16.617
32.37	16.638
32.349	16.638
32.287	16.658
32.287	16.658
32.266	16.679
32.245	16.679
32.225	16.7
32.183	16.72
32.142	16.741
32.121	16.741
32.1	16.762
32.059	16.762
32.059	16.762
32.038	16.762
32.017	16.783
32.017	16.783
32.017	16.783
31.996	16.783
31.976	16.783
31.976	16.803
31.955	16.803
31.955	16.803
31.913	16.803
31.913	16.803
31.893	16.803
31.893	16.783
31.872	16.783
31.872	16.783
31.872	16.803
31.872	16.783
31.872	16.803
31.872	16.783
31.872	16.783
31.872	16.783
31.872	16.783
31.872	16.783
31.851	16.803
31.851	16.803
31.851	16.783
31.851	16.783
31.851	16.783
31.872	16.783
31.851	16.783
31.851	16.783
31.851	16.783
31.851	16.783
31.851	16.803
31.851	16.783
31.851	16.783
31.851	16.803
31.851	16.783
31.851	16.783
31.851	16.803
31.851	16.803
31.851	16.803
31.851	16.783
31.851	16.783
31.872	16.783
31.893	16.783
31.913	16.783
31.934	16.824
31.934	16.824
31.913	16.824
31.913	16.824
31.913	16.824
31.913	16.824
31.893	16.824
31.872	16.803
31.872	16.803
31.851	16.803
31.851	16.803
31.851	16.803
31.83	16.803
31.83	16.783
31.81	16.783
31.81	16.783
31.789	16.783
31.789	16.783
31.789	16.783
31.789	16.783
31.789	16.783
31.789	16.783
31.789	16.783
31.789	16.783
31.789	16.783
31.789	16.783
31.789	16.783
31.789	16.783
31.789	16.783
31.789	16.783
31.789	16.783
31.789	16.783
31.789	16.783
31.789	16.783
31.789	16.783
31.789	16.783
31.789	16.783
31.789	16.783
31.789	16.783
31.789	16.783
31.789	16.783
31.789	16.783
31.789	16.783
31.789	16.783
31.789	16.783
31.789	16.783
31.81	16.783
31.81	16.783
31.789	16.783
31.789	16.783
31.789	16.783
31.789	16.783
31.789	16.783
31.789	16.783
31.789	16.783
31.789	16.783
31.789	16.783
31.789	16.783
31.789	16.783
31.789	16.783
31.81	16.762
31.81	16.762
31.81	16.762
31.81	16.762
31.81	16.762
31.81	16.762
31.81	16.762
31.81	16.762
31.81	16.762
31.81	16.762
31.81	16.762
31.81	16.762
31.748	16.762
31.748	16.762
31.748	16.741
31.748	16.741
31.748	16.741
31.748	16.741
31.748	16.741
31.748	16.741
31.748	16.741
31.727	16.741
31.727	16.741
31.727	16.741
31.727	16.741
31.727	16.741
31.727	16.762
31.727	16.762
31.727	16.762
31.727	16.762
31.727	16.762
31.727	16.762
31.727	16.762
31.727	16.762
31.727	16.762
31.727	16.762
31.727	16.762
31.727	16.762
31.727	16.741
31.727	16.741
31.727	16.741
31.706	16.762
31.706	16.741
31.685	16.762
31.685	16.741
31.665	16.762
31.665	16.762
31.644	16.762
31.644	16.762
31.644	16.741
31.644	16.741
31.644	16.741
31.623	16.741
31.623	16.741
31.623	16.741
31.623	16.741
31.623	16.741
31.623	16.741
31.623	16.741
31.623	16.741
31.623	16.741
31.623	16.741
31.582	16.762
31.582	16.762
31.582	16.762
31.582	16.762
31.582	16.762
31.582	16.762
31.582	16.762
31.582	16.762
31.582	16.762
31.582	16.762
31.582	16.762
31.582	16.762
31.582	16.762
31.582	16.762
31.582	16.762
31.582	16.762
31.582	16.762
31.582	16.762
31.582	16.762
31.582	16.762
31.582	16.762
31.582	16.762
31.582	16.762
31.582	16.762
31.602	16.741
31.602	16.741
31.582	16.762
31.582	16.762
31.582	16.762
31.582	16.762
31.582	16.762
31.582	16.762
31.582	16.741
31.582	16.741
31.582	16.741
31.582	16.741
31.582	16.741
31.582	16.741
31.582	16.762
31.582	16.741
31.582	16.741
31.582	16.741
31.582	16.741
31.582	16.741
31.582	16.741
31.582	16.741
31.582	16.741
31.582	16.741
31.602	16.741
31.602	16.741
31.582	16.741
31.582	16.741
31.582	16.741
31.582	16.741
31.602	16.741
31.602	16.741
31.582	16.741
31.582	16.741
31.582	16.762
31.582	16.762
31.582	16.762
31.582	16.762
31.582	16.741
31.582	16.741
31.602	16.741
31.602	16.741
31.602	16.741
31.602	16.741
31.582	16.741
31.582	16.762
31.582	16.762
31.582	16.762
31.602	16.741
31.602	16.741
31.602	16.741
31.582	16.741
31.582	16.762
31.582	16.762
31.582	16.762
31.582	16.762
31.582	16.762
31.582	16.762
31.582	16.762
31.582	16.762
31.582	16.741
31.582	16.741
31.582	16.741
31.582	16.741
31.582	16.762
31.582	16.741
31.582	16.741
31.582	16.741
31.582	16.762
31.582	16.741
31.582	16.741
31.582	16.741
[truncated: 1,741 more rows]
