# Supplementary material for: Ant collective cognition allows for efficient navigation through disordered environments
Source: eLife. 2020 May 12;9:e55195. doi: 10.7554/eLife.55195 (PMC7332297; doi:10.7554/eLife.55195)
Supplement: Source data 2. — Format is X,Y coordinates as a function of time. Time interval between samples is 0.04 s, except for videos 1440005 and 1440011, where the time interval is 0.02 s. [file elife-55195-data2.zip › 1360017_275_load_trajectory.txt]

68.774	23.02
68.753	22.979
68.713	22.979
68.672	22.979
68.672	22.979
68.652	22.979
68.632	22.939
68.591	22.919
68.551	22.919
68.551	22.919
68.531	22.898
68.51	22.898
68.51	22.878
68.45	22.858
68.389	22.817
68.369	22.817
68.369	22.817
68.328	22.797
68.267	22.797
68.207	22.797
68.187	22.777
68.166	22.777
68.126	22.757
68.106	22.736
68.085	22.736
68.045	22.716
68.025	22.696
67.964	22.676
67.964	22.676
67.903	22.676
67.883	22.655
67.863	22.655
67.822	22.655
67.782	22.655
67.741	22.635
67.721	22.615
67.701	22.615
67.701	22.615
67.66	22.595
67.62	22.574
67.62	22.574
67.64	22.554
67.62	22.534
67.62	22.514
67.62	22.493
67.62	22.493
67.62	22.473
67.62	22.453
67.62	22.433
67.62	22.413
67.62	22.413
67.62	22.413
67.62	22.413
67.62	22.413
67.62	22.413
67.64	22.392
67.64	22.392
67.64	22.392
67.64	22.392
67.64	22.392
67.62	22.392
67.64	22.392
67.64	22.392
67.64	22.372
67.64	22.372
67.64	22.352
67.64	22.352
67.64	22.352
67.64	22.352
67.64	22.311
67.64	22.291
67.64	22.22
67.64	22.22
67.64	22.22
67.64	22.21
67.64	22.18
67.64	22.18
67.64	22.18
67.64	22.149
67.64	22.109
67.64	22.109
67.64	22.089
67.64	22.068
67.64	22.109
67.64	22.099
67.64	22.089
67.64	22.079
67.64	22.068
67.64	22.068
67.64	22.048
67.64	22.048
67.64	22.038
67.66	21.866
67.66	21.825
67.66	21.805
67.66	21.785
67.66	21.765
67.66	21.724
67.66	21.724
67.66	21.724
67.66	21.724
67.66	21.724
67.66	21.724
67.66	21.724
67.66	21.724
67.66	21.724
67.66	21.724
67.66	21.724
67.66	21.724
67.66	21.724
67.66	21.724
67.66	21.724
67.66	21.724
67.66	21.704
67.66	21.724
67.66	21.724
67.66	21.724
67.66	21.724
67.66	21.724
67.66	21.724
67.66	21.724
67.66	21.724
67.66	21.724
67.66	21.724
67.66	21.724
67.66	21.724
67.66	21.724
67.66	21.724
67.66	21.724
67.66	21.724
67.66	21.724
67.66	21.724
67.66	21.724
67.66	21.724
67.66	21.724
67.66	21.724
67.66	21.724
67.66	21.724
67.66	21.724
67.66	21.724
67.66	21.724
67.66	21.724
67.66	21.724
67.66	21.724
67.66	21.724
67.66	21.724
67.66	21.724
67.66	21.724
67.66	21.724
67.66	21.724
67.66	21.724
67.66	21.724
67.66	21.724
67.66	21.724
67.66	21.724
67.66	21.724
67.66	21.724
67.68	21.745
67.68	21.724
67.68	21.745
67.68	21.745
67.68	21.765
67.68	21.805
67.66	21.866
67.64	21.886
67.64	21.927
67.64	21.947
67.64	21.947
67.64	21.967
67.64	21.987
67.64	22.008
67.64	22.068
67.64	22.068
67.64	22.068
67.64	22.089
67.64	22.109
67.64	22.149
67.64	22.17
67.62	22.19
67.62	22.23
67.62	22.251
67.62	22.291
67.599	22.311
67.599	22.372
67.599	22.372
67.599	22.413
67.599	22.433
67.599	22.473
67.599	22.493
67.579	22.514
67.579	22.534
67.579	22.574
67.559	22.595
67.579	22.615
67.559	22.655
67.559	22.676
67.559	22.676
67.539	22.696
67.539	22.716
67.539	22.757
67.519	22.777
67.519	22.797
67.519	22.817
67.498	22.838
67.498	22.838
67.478	22.878
67.438	22.919
67.417	22.959
67.417	22.959
67.417	23
67.397	23.02
67.377	23.04
67.357	23.081
67.336	23.101
67.336	23.101
67.296	23.121
67.276	23.141
67.276	23.161
67.255	23.161
67.215	23.222
67.215	23.222
67.195	23.242
67.174	23.263
67.174	23.283
67.134	23.303
67.114	23.323
67.114	23.323
67.114	23.344
67.093	23.364
67.053	23.384
67.033	23.425
66.992	23.445
66.992	23.445
66.972	23.485
66.972	23.506
66.952	23.526
66.952	23.526
66.931	23.566
66.911	23.587
66.891	23.627
66.891	23.627
66.871	23.647
66.851	23.668
66.83	23.708
66.83	23.708
66.81	23.749
66.79	23.769
66.79	23.789
66.77	23.769
66.77	23.809
66.77	23.809
66.749	23.829
66.749	23.85
66.709	23.91
66.689	23.91
66.648	23.91
66.648	23.91
66.628	23.951
66.628	23.951
66.608	23.991
66.608	23.991
66.567	24.012
66.567	24.032
66.547	24.032
66.527	24.032
66.506	24.052
66.506	24.072
66.506	24.072
66.506	24.072
66.466	24.093
66.466	24.113
66.425	24.113
66.405	24.113
66.385	24.113
66.344	24.093
66.344	24.093
66.344	24.093
66.304	24.093
66.284	24.093
66.263	24.113
66.263	24.113
66.243	24.113
66.243	24.133
66.243	24.153
66.243	24.174
66.223	24.194
66.223	24.194
66.223	24.194
66.223	24.194
66.223	24.194
66.223	24.194
66.223	24.194
66.223	24.194
66.243	24.194
66.243	24.194
66.243	24.194
66.263	24.194
66.263	24.194
66.263	24.214
66.263	24.214
66.263	24.214
66.243	24.214
66.263	24.214
66.243	24.214
66.243	24.214
66.243	24.214
66.243	24.214
66.243	24.214
66.243	24.194
66.243	24.194
66.243	24.194
66.243	24.194
66.263	24.214
66.243	24.194
66.263	24.194
66.263	24.194
66.263	24.194
66.263	24.194
66.263	24.194
66.284	24.194
66.304	24.194
66.304	24.194
66.304	24.214
66.304	24.214
66.324	24.214
66.344	24.214
66.385	24.214
66.405	24.234
66.405	24.234
66.425	24.234
66.446	24.255
66.446	24.255
66.466	24.255
66.466	24.255
66.486	24.255
66.506	24.255
66.506	24.255
66.527	24.255
66.527	24.275
66.567	24.255
66.567	24.255
66.587	24.275
66.608	24.275
66.628	24.275
66.628	24.275
66.628	24.275
66.628	24.275
66.628	24.275
66.628	24.275
66.648	24.295
66.668	24.295
66.668	24.315
66.668	24.315
66.689	24.315
66.689	24.336
66.689	24.336
66.689	24.336
66.709	24.356
66.709	24.396
66.729	24.396
66.709	24.396
66.689	24.396
66.709	24.396
66.709	24.396
66.709	24.396
66.709	24.396
66.709	24.396
66.709	24.396
66.709	24.396
66.709	24.376
66.709	24.376
66.709	24.376
66.709	24.356
66.689	24.356
66.668	24.356
66.668	24.356
66.668	24.356
66.648	24.356
66.648	24.336
66.648	24.336
66.628	24.336
66.608	24.315
66.587	24.315
66.547	24.295
66.527	24.275
66.486	24.255
66.486	24.255
66.425	24.234
66.425	24.234
66.405	24.214
66.365	24.214
66.365	24.214
66.344	24.194
66.324	24.194
66.304	24.194
66.304	24.194
66.304	24.194
66.304	24.194
66.324	24.194
66.324	24.214
66.324	24.214
66.324	24.214
66.304	24.194
66.304	24.194
66.304	24.174
66.284	24.153
66.284	24.153
66.284	24.133
66.284	24.133
66.304	24.133
66.304	24.113
66.304	24.093
66.304	24.093
66.304	24.093
66.304	24.072
66.304	24.052
66.324	24.052
66.324	24.032
66.324	24.012
66.324	23.991
66.324	23.991
66.324	23.971
66.324	23.951
66.324	23.91
66.324	23.91
66.324	23.89
66.324	23.87
66.324	23.85
66.344	23.829
66.344	23.809
66.344	23.789
66.344	23.769
66.344	23.769
66.365	23.728
66.365	23.708
66.365	23.607
66.365	23.607
66.365	23.546
66.365	23.526
66.365	23.526
66.365	23.526
66.365	23.526
66.365	23.506
66.385	23.506
66.385	23.506
66.385	23.506
66.385	23.506
66.365	23.506
66.365	23.506
66.365	23.506
66.365	23.506
66.365	23.506
66.365	23.506
66.365	23.506
66.365	23.506
66.385	23.506
66.365	23.506
66.365	23.506
66.365	23.506
66.365	23.506
66.365	23.506
66.385	23.506
66.365	23.506
66.385	23.506
66.385	23.506
66.385	23.506
66.365	23.506
66.365	23.506
66.365	23.506
66.365	23.506
66.365	23.506
66.365	23.506
66.365	23.506
66.365	23.506
66.365	23.506
66.365	23.506
66.365	23.506
66.365	23.506
66.365	23.485
66.365	23.506
66.365	23.506
66.365	23.506
66.365	23.506
66.365	23.506
66.365	23.506
66.385	23.506
66.385	23.506
66.385	23.506
66.365	23.506
66.365	23.506
66.365	23.506
66.344	23.506
66.344	23.506
66.344	23.506
66.344	23.506
66.344	23.506
66.344	23.506
66.344	23.506
66.385	23.506
66.385	23.506
66.365	23.506
66.365	23.506
66.365	23.506
66.365	23.506
66.365	23.506
66.365	23.506
66.365	23.506
66.365	23.506
66.365	23.506
66.365	23.506
66.365	23.506
66.365	23.506
66.365	23.506
66.365	23.506
66.385	23.506
66.385	23.506
66.385	23.526
66.385	23.526
66.365	23.526
66.344	23.546
66.344	23.546
66.365	23.587
66.344	23.587
66.365	23.587
66.365	23.607
66.385	23.607
66.385	23.627
66.385	23.647
66.385	23.647
66.385	23.668
66.385	23.688
66.405	23.728
66.405	23.728
66.405	23.789
66.405	23.809
66.385	23.85
66.365	23.87
66.365	23.89
66.344	23.91
66.344	23.931
66.304	23.971
66.324	23.991
66.324	24.012
66.284	24.052
66.284	24.052
66.284	24.072
66.263	24.072
66.263	24.093
66.263	24.113
66.263	24.133
66.243	24.153
66.243	24.174
66.243	24.194
66.243	24.214
66.243	24.214
66.243	24.234
66.243	24.234
66.243	24.234
66.243	24.234
66.243	24.234
66.243	24.214
66.243	24.214
66.243	24.214
66.243	24.214
66.263	24.234
66.263	24.234
66.263	24.234
66.263	24.234
66.263	24.234
66.243	24.234
66.243	24.234
66.263	24.234
66.243	24.234
66.243	24.234
66.243	24.234
66.263	24.234
66.263	24.234
66.263	24.234
66.263	24.234
66.243	24.214
66.243	24.214
66.243	24.214
66.243	24.234
66.263	24.234
66.263	24.234
66.243	24.234
66.263	24.234
66.263	24.234
66.263	24.255
66.243	24.255
66.263	24.234
66.263	24.234
66.263	24.234
66.263	24.234
66.243	24.234
66.263	24.234
66.243	24.234
66.263	24.234
66.263	24.234
66.263	24.234
66.263	24.255
66.243	24.234
66.243	24.255
66.243	24.255
66.243	24.255
66.243	24.255
66.243	24.255
66.243	24.255
66.243	24.255
66.243	24.255
66.243	24.255
66.243	24.255
66.243	24.234
66.263	24.234
66.284	24.255
66.304	24.234
66.304	24.234
66.304	24.234
66.324	24.234
66.344	24.234
66.344	24.214
66.365	24.214
66.385	24.194
66.425	24.194
66.425	24.174
66.446	24.174
66.466	24.153
66.486	24.113
66.486	24.113
66.486	24.093
66.486	24.072
66.486	24.052
66.486	24.032
66.486	24.012
66.486	23.991
66.506	23.971
66.506	23.971
66.506	23.91
66.506	23.91
66.486	23.89
66.486	23.89
66.486	23.85
66.486	23.85
66.486	23.85
66.466	23.85
66.486	23.85
66.486	23.829
66.486	23.829
66.506	23.85
66.506	23.829
66.486	23.829
66.466	23.809
66.466	23.809
66.466	23.809
66.466	23.809
66.466	23.809
66.446	23.809
66.446	23.789
66.446	23.769
66.446	23.769
66.466	23.749
66.466	23.728
66.466	23.708
66.506	23.708
66.506	23.708
66.506	23.708
66.527	23.708
66.506	23.708
66.466	23.708
66.425	23.688
66.425	23.668
66.425	23.668
66.425	23.647
66.446	23.627
66.446	23.607
66.446	23.607
66.446	23.607
66.446	23.607
66.446	23.587
66.466	23.587
66.466	23.587
66.466	23.587
66.486	23.607
66.486	23.607
66.506	23.607
66.486	23.607
66.486	23.607
66.486	23.607
66.486	23.607
66.486	23.607
66.506	23.607
66.506	23.607
66.527	23.607
66.527	23.607
66.567	23.607
66.567	23.607
66.608	23.607
66.608	23.607
66.628	23.607
66.668	23.587
66.668	23.587
66.689	23.587
66.709	23.587
66.729	23.566
66.749	23.566
66.77	23.566
66.79	23.566
66.81	23.566
66.83	23.546
66.851	23.546
66.871	23.526
66.891	23.526
66.891	23.526
66.891	23.526
66.891	23.526
66.891	23.506
66.931	23.506
66.931	23.506
66.931	23.485
66.911	23.485
66.911	23.485
66.911	23.485
66.911	23.485
66.931	23.465
66.931	23.465
66.952	23.465
66.952	23.465
66.972	23.465
66.972	23.465
66.992	23.485
66.972	23.485
66.952	23.485
66.952	23.506
66.931	23.506
66.911	23.506
66.83	23.485
66.83	23.485
66.83	23.485
66.81	23.506
66.81	23.506
66.81	23.506
66.79	23.506
66.77	23.546
66.749	23.546
66.668	23.566
66.628	23.566
66.628	23.566
66.587	23.587
66.587	23.587
66.547	23.607
66.486	23.627
66.466	23.647
66.425	23.647
66.405	23.647
66.385	23.668
66.365	23.688
66.344	23.688
66.344	23.688
66.344	23.708
66.365	23.749
66.365	23.749
66.365	23.769
66.365	23.789
66.365	23.789
66.365	23.809
66.365	23.85
66.344	23.89
66.344	23.89
66.365	23.91
66.344	23.931
66.344	23.951
66.344	23.991
66.344	23.991
66.344	24.012
66.324	24.032
66.324	24.072
66.324	24.072
66.324	24.113
66.304	24.113
66.304	24.133
66.304	24.153
66.304	24.174
66.284	24.214
66.243	24.255
66.243	24.255
66.243	24.255
66.243	24.255
66.243	24.255
66.263	24.255
66.263	24.255
66.263	24.255
66.263	24.255
66.263	24.255
66.263	24.255
66.263	24.255
66.263	24.255
66.263	24.255
66.263	24.255
66.263	24.255
66.263	24.255
66.284	24.255
66.284	24.255
66.284	24.255
66.284	24.255
66.284	24.255
66.284	24.255
66.284	24.255
66.284	24.275
66.284	24.275
66.284	24.275
66.284	24.275
66.284	24.255
66.284	24.255
66.284	24.255
66.284	24.255
66.284	24.255
66.284	24.255
66.284	24.234
66.284	24.234
66.284	24.234
66.284	24.234
66.284	24.234
66.284	24.234
66.284	24.234
66.284	24.234
66.284	24.234
66.284	24.234
66.284	24.234
66.284	24.234
66.284	24.255
66.284	24.255
66.284	24.255
66.284	24.255
66.284	24.255
66.284	24.255
66.284	24.255
66.284	24.255
66.263	24.255
66.263	24.255
66.263	24.255
66.263	24.255
66.263	24.255
66.243	24.255
66.243	24.255
66.243	24.255
66.263	24.255
66.243	24.255
66.243	24.255
66.243	24.255
66.243	24.255
66.263	24.255
66.263	24.275
66.263	24.275
66.263	24.255
66.263	24.275
66.263	24.255
66.263	24.255
66.263	24.275
66.284	24.275
66.284	24.275
66.284	24.275
66.284	24.295
66.284	24.295
66.263	24.295
66.263	24.295
66.263	24.295
66.263	24.275
66.263	24.275
66.263	24.275
66.263	24.275
66.263	24.275
66.263	24.275
66.263	24.275
66.243	24.275
66.243	24.275
66.223	24.275
66.223	24.275
66.223	24.275
66.223	24.275
66.243	24.275
66.243	24.275
66.243	24.275
66.243	24.275
66.243	24.275
66.243	24.275
66.243	24.275
66.243	24.275
66.243	24.275
66.243	24.275
66.243	24.275
66.243	24.275
66.243	24.275
66.243	24.275
66.223	24.315
66.223	24.295
66.223	24.295
66.223	24.315
66.223	24.315
66.223	24.315
66.223	24.315
66.223	24.315
66.223	24.315
66.223	24.315
66.243	24.315
66.243	24.315
66.243	24.315
66.243	24.315
66.223	24.315
66.223	24.315
66.223	24.315
66.243	24.315
66.243	24.315
66.223	24.315
66.243	24.315
66.223	24.315
66.223	24.315
66.223	24.315
66.223	24.295
66.223	24.295
66.203	24.295
66.223	24.295
66.203	24.295
66.223	24.295
66.203	24.295
66.223	24.315
66.223	24.315
66.223	24.315
66.223	24.315
66.223	24.315
66.223	24.315
66.223	24.315
66.223	24.315
66.223	24.315
66.223	24.315
66.223	24.315
66.223	24.315
66.223	24.315
66.223	24.315
66.223	24.315
66.223	24.315
66.223	24.315
66.223	24.315
66.223	24.315
66.223	24.315
66.223	24.336
66.223	24.336
66.203	24.336
66.223	24.336
66.223	24.336
66.223	24.336
66.223	24.336
66.223	24.336
66.223	24.336
66.223	24.336
66.223	24.336
66.223	24.336
66.223	24.336
66.223	24.336
66.223	24.336
66.223	24.336
66.223	24.336
66.223	24.356
66.223	24.356
66.223	24.356
66.223	24.356
66.243	24.356
66.223	24.356
66.243	24.376
66.243	24.376
66.243	24.356
66.243	24.376
66.243	24.376
66.243	24.376
66.243	24.376
66.243	24.376
66.243	24.376
66.243	24.376
66.223	24.396
66.223	24.396
66.243	24.396
66.243	24.417
66.223	24.417
66.223	24.417
66.223	24.417
66.223	24.417
66.223	24.417
66.223	24.417
66.223	24.417
66.223	24.417
66.223	24.437
66.203	24.437
66.203	24.457
66.203	24.457
66.223	24.457
66.223	24.457
66.203	24.457
66.223	24.457
66.223	24.477
66.223	24.477
66.223	24.477
66.223	24.477
66.223	24.477
66.223	24.477
66.223	24.477
66.223	24.477
66.223	24.497
66.223	24.497
66.223	24.518
66.223	24.518
66.223	24.518
66.223	24.538
66.223	24.538
66.223	24.538
66.223	24.538
66.223	24.538
66.223	24.538
66.223	24.538
66.223	24.538
66.223	24.538
66.223	24.538
66.223	24.538
66.223	24.538
66.223	24.538
66.223	24.538
66.223	24.538
66.223	24.538
66.223	24.538
66.223	24.538
66.223	24.538
66.223	24.538
66.223	24.538
66.223	24.538
66.223	24.538
66.223	24.538
66.223	24.538
66.223	24.538
66.223	24.538
66.223	24.538
66.223	24.538
66.223	24.518
66.223	24.518
66.243	24.518
66.243	24.497
66.243	24.497
66.243	24.497
66.243	24.477
66.223	24.477
66.223	24.457
66.223	24.457
66.223	24.457
66.223	24.457
66.203	24.457
66.203	24.437
66.203	24.437
66.203	24.437
66.223	24.437
66.223	24.417
66.223	24.417
66.223	24.417
66.223	24.417
66.223	24.417
66.223	24.417
66.223	24.417
66.223	24.396
66.223	24.396
66.223	24.396
66.243	24.396
66.243	24.376
66.243	24.376
66.243	24.376
66.243	24.376
66.243	24.356
66.243	24.356
66.243	24.356
66.243	24.356
66.243	24.356
66.243	24.356
66.243	24.356
66.243	24.336
66.243	24.336
66.243	24.336
66.243	24.336
66.243	24.315
66.243	24.336
66.243	24.336
66.243	24.336
66.243	24.336
66.243	24.315
66.243	24.315
66.243	24.315
66.243	24.315
66.243	24.315
66.243	24.315
66.243	24.315
66.243	24.315
66.243	24.295
66.243	24.295
66.243	24.295
66.243	24.295
66.243	24.295
66.243	24.295
66.243	24.295
66.243	24.295
66.243	24.295
66.243	24.295
66.243	24.295
66.243	24.295
66.243	24.275
66.243	24.275
66.243	24.275
66.243	24.275
66.243	24.275
66.243	24.275
66.243	24.275
66.243	24.275
66.243	24.275
66.243	24.275
66.243	24.275
66.243	24.275
66.243	24.275
66.243	24.275
66.243	24.275
66.243	24.275
66.243	24.275
66.243	24.275
66.243	24.275
66.243	24.275
66.243	24.275
66.243	24.275
66.243	24.275
66.243	24.275
66.243	24.255
66.243	24.255
66.243	24.255
66.243	24.255
66.243	24.255
66.243	24.255
66.243	24.255
66.243	24.255
66.243	24.255
66.243	24.255
66.243	24.255
66.243	24.255
66.243	24.255
66.243	24.255
66.243	24.255
66.243	24.255
66.243	24.255
66.243	24.255
66.243	24.255
66.243	24.255
66.243	24.255
66.243	24.255
66.243	24.275
66.243	24.275
66.243	24.275
66.243	24.275
66.243	24.275
66.243	24.275
66.243	24.275
66.263	24.275
66.263	24.275
66.263	24.275
66.263	24.275
66.263	24.275
66.263	24.275
66.263	24.275
66.263	24.275
66.263	24.275
66.263	24.275
66.263	24.275
66.263	24.275
66.263	24.275
66.263	24.275
66.263	24.275
66.263	24.275
66.263	24.275
66.263	24.275
66.263	24.275
66.263	24.275
66.263	24.275
66.263	24.275
66.243	24.275
66.243	24.275
66.243	24.255
66.243	24.255
66.243	24.255
66.243	24.275
66.243	24.255
66.243	24.275
66.263	24.275
66.263	24.255
66.263	24.255
66.263	24.255
66.263	24.255
66.263	24.255
66.263	24.255
66.263	24.255
66.263	24.255
66.263	24.255
66.263	24.255
66.263	24.255
66.263	24.255
66.243	24.255
66.243	24.255
66.243	24.255
66.243	24.255
66.243	24.255
66.243	24.255
66.243	24.255
66.243	24.255
66.243	24.255
66.243	24.255
66.243	24.255
66.243	24.255
66.243	24.255
66.243	24.255
66.243	24.255
66.243	24.255
66.243	24.255
66.243	24.255
66.243	24.255
66.243	24.255
66.243	24.255
66.243	24.255
66.243	24.255
66.243	24.255
66.243	24.255
66.243	24.255
66.243	24.255
66.243	24.255
66.243	24.275
66.243	24.255
66.243	24.255
66.243	24.255
66.243	24.255
66.243	24.255
66.243	24.255
66.243	24.255
66.243	24.255
66.243	24.255
66.243	24.255
66.243	24.255
66.243	24.255
66.243	24.255
66.243	24.255
66.243	24.255
66.243	24.255
66.243	24.255
66.243	24.255
66.223	24.255
66.223	24.255
66.223	24.255
66.223	24.255
66.223	24.255
66.223	24.255
66.223	24.255
66.223	24.255
66.223	24.255
66.223	24.255
66.223	24.255
66.223	24.255
66.223	24.255
66.223	24.255
66.223	24.255
66.223	24.255
66.223	24.255
66.223	24.255
66.223	24.255
66.223	24.255
66.223	24.255
66.223	24.255
66.223	24.255
66.223	24.255
66.223	24.255
66.223	24.255
66.223	24.255
66.223	24.255
66.223	24.255
66.223	24.255
66.223	24.255
66.223	24.255
66.223	24.255
66.223	24.255
66.223	24.255
66.243	24.255
66.223	24.255
66.223	24.255
66.223	24.255
66.223	24.255
66.223	24.255
66.223	24.255
66.223	24.255
66.223	24.255
66.223	24.255
66.223	24.255
66.243	24.255
66.243	24.255
66.243	24.255
66.243	24.255
66.243	24.255
66.243	24.255
66.243	24.255
66.243	24.255
66.243	24.255
66.243	24.255
66.243	24.255
66.243	24.255
66.243	24.255
66.243	24.255
66.243	24.255
66.243	24.255
66.243	24.255
66.243	24.255
66.243	24.255
66.243	24.275
66.243	24.275
66.243	24.275
66.243	24.275
66.243	24.275
66.243	24.275
66.243	24.275
66.243	24.275
66.243	24.275
66.243	24.275
66.243	24.275
66.243	24.275
66.243	24.275
66.243	24.255
66.243	24.255
66.243	24.255
66.243	24.255
66.243	24.255
66.243	24.275
66.243	24.275
66.243	24.275
66.243	24.275
66.243	24.275
66.243	24.275
66.243	24.275
66.243	24.295
66.243	24.295
66.243	24.295
66.243	24.295
66.223	24.295
66.223	24.275
66.223	24.275
66.223	24.275
66.223	24.275
66.223	24.275
66.223	24.275
66.223	24.275
66.223	24.275
66.223	24.275
66.243	24.275
66.243	24.275
66.243	24.275
66.243	24.275
66.243	24.275
66.243	24.295
66.243	24.295
66.243	24.295
66.243	24.295
66.243	24.295
66.243	24.275
66.243	24.295
66.243	24.275
66.243	24.275
66.243	24.275
66.243	24.275
66.243	24.275
66.243	24.275
66.243	24.275
66.243	24.275
66.243	24.275
66.243	24.275
66.243	24.275
66.243	24.275
66.243	24.275
66.243	24.275
66.243	24.275
66.243	24.275
66.243	24.275
66.243	24.275
66.243	24.275
66.243	24.275
66.243	24.275
66.243	24.275
66.243	24.275
66.243	24.275
66.243	24.275
66.243	24.275
66.243	24.275
66.243	24.275
66.243	24.275
66.243	24.275
66.243	24.275
66.243	24.275
66.243	24.275
66.243	24.275
66.263	24.275
66.263	24.275
66.263	24.255
66.263	24.255
66.263	24.275
66.263	24.275
66.263	24.255
66.263	24.255
66.263	24.255
66.263	24.255
66.263	24.255
66.263	24.255
66.263	24.255
66.263	24.255
66.263	24.255
66.263	24.255
66.263	24.255
66.284	24.255
66.284	24.275
66.284	24.275
66.284	24.275
66.263	24.275
66.263	24.255
66.263	24.255
66.263	24.255
66.263	24.255
66.263	24.255
66.263	24.255
66.263	24.255
66.263	24.275
66.263	24.275
66.263	24.275
66.263	24.275
66.263	24.275
66.263	24.255
66.284	24.255
66.284	24.255
66.284	24.255
66.284	24.255
66.284	24.255
66.284	24.255
66.284	24.275
66.284	24.275
66.284	24.275
66.284	24.275
66.284	24.275
66.284	24.255
66.284	24.255
66.284	24.275
66.284	24.275
66.284	24.275
66.284	24.275
66.284	24.275
66.284	24.275
66.284	24.275
66.284	24.275
66.284	24.275
66.284	24.275
66.284	24.275
66.284	24.275
66.284	24.275
66.284	24.275
66.284	24.275
66.284	24.275
66.284	24.255
66.284	24.275
66.284	24.275
66.284	24.255
66.284	24.255
66.284	24.255
66.284	24.255
66.263	24.255
66.263	24.255
66.263	24.255
66.263	24.255
66.263	24.255
66.263	24.275
66.263	24.275
66.284	24.275
66.263	24.275
66.263	24.275
66.263	24.275
66.263	24.275
66.263	24.275
66.263	24.275
66.263	24.275
66.263	24.275
66.263	24.275
66.263	24.275
66.263	24.275
66.263	24.275
66.243	24.275
66.243	24.275
66.243	24.275
66.243	24.275
66.243	24.275
66.263	24.255
66.263	24.255
66.263	24.255
66.263	24.255
66.263	24.255
66.263	24.275
66.263	24.275
66.263	24.275
66.263	24.275
66.263	24.275
66.263	24.275
66.263	24.275
66.263	24.275
66.263	24.275
66.263	24.275
66.263	24.275
66.263	24.275
66.263	24.275
66.284	24.275
66.284	24.275
66.284	24.275
66.263	24.255
66.263	24.275
66.263	24.275
66.243	24.255
66.243	24.255
66.223	24.255
66.223	24.255
66.223	24.255
66.223	24.255
66.223	24.255
66.223	24.255
66.223	24.255
66.223	24.255
66.223	24.255
66.223	24.255
66.223	24.255
66.223	24.255
66.243	24.255
66.243	24.255
66.243	24.255
66.243	24.255
66.243	24.255
66.243	24.275
66.243	24.275
66.243	24.275
66.243	24.275
66.243	24.275
66.243	24.275
66.263	24.275
66.263	24.275
66.263	24.275
66.263	24.275
66.263	24.275
66.243	24.275
66.243	24.275
66.243	24.275
66.243	24.275
66.243	24.275
66.243	24.275
66.243	24.275
66.243	24.275
66.243	24.275
66.243	24.275
66.243	24.275
66.243	24.275
66.243	24.275
66.243	24.275
66.243	24.275
66.243	24.275
66.243	24.275
66.243	24.275
66.243	24.275
66.243	24.275
66.243	24.275
66.243	24.275
66.243	24.275
66.243	24.275
66.263	24.275
66.243	24.275
66.243	24.275
66.243	24.275
66.243	24.275
66.243	24.275
66.243	24.275
66.243	24.275
66.243	24.275
66.243	24.275
66.243	24.275
66.243	24.275
66.243	24.275
66.243	24.275
66.243	24.275
66.243	24.275
66.243	24.275
66.243	24.275
66.243	24.275
66.243	24.275
66.243	24.275
66.243	24.275
66.243	24.275
66.243	24.275
66.243	24.275
66.243	24.275
66.243	24.275
66.243	24.275
66.243	24.275
66.243	24.275
66.243	24.275
66.243	24.275
66.243	24.275
66.243	24.275
66.243	24.275
66.243	24.275
66.243	24.275
66.243	24.275
66.243	24.275
66.243	24.275
66.243	24.275
66.243	24.275
66.243	24.275
66.243	24.275
66.243	24.275
66.243	24.275
66.243	24.275
66.243	24.275
66.243	24.275
66.243	24.275
66.243	24.275
66.243	24.275
66.243	24.275
66.243	24.275
66.243	24.275
66.243	24.275
66.243	24.275
66.243	24.275
66.243	24.275
66.243	24.275
66.243	24.275
66.243	24.275
66.243	24.275
66.243	24.255
66.243	24.255
66.243	24.255
66.243	24.255
66.243	24.255
66.243	24.255
66.243	24.255
66.243	24.255
66.243	24.255
66.243	24.255
66.243	24.255
66.243	24.255
66.243	24.255
66.243	24.255
66.243	24.255
66.243	24.255
66.243	24.255
66.243	24.255
66.243	24.255
66.243	24.255
66.243	24.255
66.263	24.255
66.263	24.255
66.263	24.255
66.263	24.275
66.263	24.275
66.243	24.275
66.243	24.255
66.243	24.255
66.243	24.255
66.243	24.275
66.243	24.275
66.243	24.275
66.243	24.275
66.243	24.275
66.243	24.275
66.243	24.275
66.223	24.275
66.223	24.275
66.223	24.275
66.223	24.275
66.223	24.275
66.223	24.275
66.223	24.275
66.223	24.275
66.223	24.275
66.223	24.275
66.223	24.275
66.223	24.275
66.223	24.275
66.223	24.275
66.223	24.275
66.223	24.275
66.223	24.275
66.223	24.275
66.223	24.275
66.223	24.275
66.243	24.275
66.223	24.275
66.223	24.275
66.223	24.275
66.223	24.275
66.223	24.275
66.223	24.275
66.243	24.275
66.243	24.275
66.243	24.275
66.243	24.275
66.243	24.275
66.243	24.275
66.243	24.275
66.243	24.275
66.243	24.275
66.243	24.275
66.243	24.275
66.243	24.255
66.243	24.255
66.243	24.255
66.243	24.275
66.243	24.255
66.243	24.275
66.243	24.275
66.243	24.255
66.243	24.255
66.243	24.255
66.243	24.255
66.243	24.255
66.243	24.275
66.243	24.275
66.243	24.275
66.243	24.275
66.243	24.275
66.243	24.275
66.243	24.275
66.243	24.275
66.243	24.275
66.243	24.275
66.243	24.275
66.243	24.275
66.243	24.275
66.243	24.275
66.243	24.275
66.243	24.275
66.243	24.275
66.243	24.255
66.243	24.275
66.243	24.275
66.243	24.275
66.243	24.275
66.243	24.255
66.223	24.275
66.243	24.255
66.243	24.255
66.223	24.255
66.243	24.234
66.223	24.234
66.223	24.234
66.243	24.234
66.223	24.255
66.223	24.255
66.223	24.234
66.223	24.234
66.223	24.234
66.223	24.255
66.223	24.255
66.223	24.255
66.243	24.255
66.223	24.255
66.223	24.255
66.243	24.255
66.243	24.275
66.243	24.275
66.243	24.275
66.243	24.275
66.243	24.275
66.243	24.275
66.243	24.275
66.243	24.275
66.243	24.275
66.243	24.275
66.243	24.275
66.243	24.275
66.243	24.275
66.243	24.275
66.243	24.255
66.243	24.255
66.243	24.255
66.243	24.255
66.243	24.255
66.243	24.275
66.243	24.275
66.243	24.275
66.243	24.275
66.243	24.275
66.243	24.275
66.243	24.275
66.223	24.275
66.243	24.255
66.223	24.275
66.243	24.275
66.243	24.275
66.243	24.275
66.243	24.275
66.243	24.275
66.243	24.275
66.243	24.275
66.243	24.275
66.243	24.275
66.243	24.275
66.243	24.275
66.243	24.275
66.243	24.275
66.243	24.275
66.243	24.275
66.223	24.255
66.243	24.255
66.243	24.255
66.243	24.255
66.223	24.255
66.223	24.255
66.223	24.255
66.243	24.255
66.223	24.255
66.243	24.255
66.243	24.255
66.223	24.255
66.223	24.255
66.243	24.255
66.243	24.255
66.243	24.255
66.243	24.275
66.243	24.275
66.223	24.275
66.223	24.275
66.243	24.275
66.243	24.275
66.243	24.275
66.243	24.275
66.243	24.275
66.243	24.275
66.243	24.275
66.243	24.275
66.243	24.275
66.243	24.275
66.243	24.275
66.243	24.275
66.243	24.275
66.243	24.275
66.243	24.275
66.243	24.255
66.243	24.275
66.243	24.275
66.243	24.275
66.243	24.275
66.243	24.275
66.243	24.275
66.223	24.275
66.223	24.275
66.223	24.275
66.223	24.275
66.223	24.275
66.223	24.275
66.243	24.275
66.223	24.275
66.223	24.275
66.243	24.275
66.223	24.275
66.223	24.275
66.223	24.275
66.223	24.275
66.223	24.275
66.243	24.275
66.243	24.275
66.223	24.275
66.243	24.275
66.243	24.275
66.243	24.275
66.243	24.255
66.243	24.255
66.243	24.255
66.243	24.255
66.243	24.255
66.243	24.255
66.243	24.255
66.243	24.255
66.243	24.255
66.243	24.255
66.243	24.255
66.243	24.255
66.243	24.255
66.243	24.255
66.243	24.255
66.243	24.255
66.243	24.255
66.243	24.255
66.243	24.255
66.243	24.255
66.243	24.255
66.243	24.255
66.243	24.275
66.243	24.255
66.243	24.255
66.243	24.255
66.243	24.255
66.243	24.255
66.243	24.275
66.243	24.275
66.243	24.275
66.243	24.275
66.243	24.275
66.243	24.275
66.243	24.275
66.243	24.275
66.243	24.255
66.223	24.255
66.223	24.255
66.243	24.255
66.243	24.255
66.243	24.255
66.243	24.255
66.243	24.255
66.243	24.255
66.223	24.255
66.223	24.255
66.243	24.255
66.243	24.255
66.243	24.255
66.243	24.255
66.243	24.255
66.243	24.255
66.243	24.255
66.243	24.255
66.243	24.255
66.243	24.255
66.243	24.255
66.243	24.255
66.243	24.255
66.243	24.255
66.243	24.255
66.243	24.255
66.243	24.255
66.243	24.255
66.243	24.255
66.243	24.255
66.243	24.275
66.243	24.255
66.243	24.255
66.243	24.275
66.243	24.275
66.243	24.275
66.243	24.275
66.243	24.275
66.243	24.255
66.243	24.255
66.243	24.255
66.243	24.255
66.243	24.255
66.243	24.255
66.263	24.255
66.263	24.255
66.243	24.255
66.243	24.255
66.263	24.275
66.263	24.275
66.263	24.275
66.263	24.275
66.263	24.255
66.243	24.255
66.243	24.255
66.243	24.255
66.243	24.255
66.243	24.255
66.223	24.255
66.223	24.255
66.223	24.255
66.223	24.255
66.223	24.275
66.223	24.275
66.223	24.234
66.243	24.234
66.243	24.255
66.243	24.275
66.243	24.275
66.243	24.275
66.223	24.255
66.243	24.275
66.243	24.275
66.243	24.275
66.243	24.255
66.243	24.255
66.243	24.255
66.243	24.275
66.243	24.275
66.243	24.275
66.243	24.275
66.243	24.275
66.243	24.275
66.243	24.275
66.243	24.275
66.243	24.275
66.243	24.275
66.243	24.275
66.243	24.275
[truncated: 6,114 more rows]
