# Supplementary material for: Ant collective cognition allows for efficient navigation through disordered environments
Source: eLife. 2020 May 12;9:e55195. doi: 10.7554/eLife.55195 (PMC7332297; doi:10.7554/eLife.55195)
Supplement: Source data 2. — Format is X,Y coordinates as a function of time. Time interval between samples is 0.04 s, except for videos 1440005 and 1440011, where the time interval is 0.02 s. [file elife-55195-data2.zip › 1380006_250_load_trajectory.txt]

69.397	23.628
69.417	23.628
69.417	23.647
69.417	23.647
69.417	23.647
69.417	23.667
69.417	23.667
69.397	23.667
69.397	23.686
69.359	23.706
69.339	23.725
69.339	23.725
69.3	23.725
69.3	23.745
69.261	23.803
69.261	23.803
69.203	23.803
69.183	23.803
69.183	23.803
69.183	23.803
69.164	23.842
69.144	23.842
69.125	23.861
69.125	23.861
69.086	23.881
69.066	23.881
69.027	23.881
69.027	23.881
68.989	23.881
68.95	23.881
68.95	23.881
68.891	23.881
68.891	23.881
68.891	23.852
68.872	23.861
68.852	23.861
68.813	23.861
68.833	23.861
68.774	23.842
68.774	23.842
68.735	23.842
68.716	23.842
68.657	23.803
68.638	23.803
68.618	23.784
68.579	23.784
68.56	23.764
68.541	23.764
68.502	23.764
68.482	23.764
68.443	23.764
68.443	23.764
68.424	23.764
68.404	23.764
68.385	23.764
68.385	23.764
68.385	23.764
68.346	23.764
68.326	23.745
68.307	23.725
68.268	23.706
68.248	23.725
68.209	23.706
68.209	23.706
68.209	23.667
68.171	23.667
68.151	23.667
68.112	23.647
68.093	23.647
68.093	23.628
68.034	23.628
68.015	23.628
67.976	23.628
67.956	23.589
67.898	23.589
67.898	23.589
67.878	23.55
67.839	23.55
67.839	23.53
67.801	23.53
67.781	23.511
67.742	23.511
67.723	23.511
67.703	23.491
67.684	23.472
67.625	23.452
67.586	23.433
67.586	23.433
67.586	23.433
67.547	23.394
67.547	23.394
67.528	23.336
67.528	23.316
67.508	23.316
67.489	23.258
67.469	23.238
67.45	23.219
67.43	23.199
67.372	23.121
67.372	23.121
67.372	23.121
67.353	23.082
67.353	23.063
67.314	23.044
67.294	23.005
67.275	22.985
67.255	22.966
67.236	22.946
67.216	22.946
67.197	22.927
67.138	22.907
67.138	22.907
67.138	22.868
67.08	22.868
67.08	22.829
67.041	22.81
66.983	22.79
66.983	22.771
66.963	22.751
66.944	22.732
66.924	22.712
66.924	22.712
66.866	22.654
66.866	22.654
66.866	22.635
66.846	22.635
66.807	22.615
66.788	22.596
66.768	22.576
66.768	22.576
66.729	22.557
66.71	22.537
66.69	22.498
66.671	22.518
66.652	22.459
66.652	22.459
66.613	22.42
66.613	22.42
66.574	22.42
66.535	22.401
66.515	22.401
66.496	22.362
66.457	22.342
66.457	22.342
66.418	22.342
66.398	22.342
66.359	22.342
66.359	22.342
66.34	22.342
66.301	22.342
66.301	22.342
66.282	22.323
66.243	22.323
66.223	22.323
66.204	22.323
66.184	22.304
66.145	22.304
66.126	22.304
66.106	22.284
66.106	22.284
66.067	22.265
66.048	22.265
66.028	22.265
65.989	22.245
65.97	22.226
65.95	22.206
65.931	22.206
65.931	22.206
65.912	22.187
65.892	22.167
65.834	22.148
65.834	22.148
65.814	22.148
65.795	22.128
65.756	22.128
65.756	22.109
65.717	22.109
65.678	22.089
65.678	22.089
65.639	22.089
65.619	22.089
65.6	22.089
65.542	22.089
65.542	22.089
65.522	22.089
65.483	22.07
65.464	22.07
65.444	22.07
65.425	22.05
65.425	22.021
65.405	22.031
65.366	22.031
65.347	22.031
65.288	22.031
65.249	22.05
65.249	22.05
65.23	22.07
65.23	22.05
65.191	22.07
65.172	22.07
65.133	22.07
65.113	22.07
65.094	22.07
65.074	22.07
65.035	22.07
64.996	22.07
64.957	22.07
64.957	22.07
64.918	22.07
64.899	22.089
64.86	22.089
64.821	22.089
64.802	22.109
64.782	22.089
64.763	22.089
64.724	22.089
64.704	22.089
64.665	22.109
64.626	22.109
64.626	22.109
64.587	22.109
64.568	22.089
64.509	22.089
64.49	22.089
64.451	22.089
64.393	22.089
64.354	22.089
64.315	22.109
64.276	22.128
64.256	22.128
64.198	22.148
64.198	22.148
64.159	22.148
64.139	22.148
64.1	22.148
64.062	22.148
64.023	22.167
64.023	22.167
64.003	22.167
63.964	22.167
63.945	22.167
63.906	22.167
63.828	22.167
63.828	22.167
63.808	22.187
63.769	22.187
63.75	22.187
63.73	22.187
63.691	22.187
63.672	22.206
63.633	22.206
63.614	22.206
63.594	22.206
63.594	22.206
63.536	22.226
63.536	22.226
63.497	22.245
63.477	22.245
63.438	22.245
63.438	22.245
63.399	22.265
63.38	22.265
63.341	22.284
63.302	22.284
63.283	22.284
63.244	22.304
63.205	22.284
63.205	22.284
63.185	22.284
63.146	22.284
63.107	22.265
63.107	22.265
63.088	22.265
63.068	22.265
63.01	22.245
62.971	22.245
62.951	22.245
62.913	22.226
62.854	22.226
62.854	22.226
62.815	22.206
62.796	22.206
62.757	22.206
62.718	22.206
62.679	22.206
62.659	22.206
62.64	22.206
62.601	22.187
62.562	22.187
62.562	22.187
62.504	22.187
62.504	22.187
62.426	22.187
62.426	22.167
62.406	22.167
62.387	22.167
62.348	22.167
62.328	22.167
62.309	22.167
62.27	22.167
62.25	22.167
62.231	22.167
62.173	22.167
62.173	22.167
62.134	22.167
62.114	22.167
62.095	22.167
62.075	22.167
62.056	22.167
62.017	22.167
61.997	22.167
61.958	22.167
61.939	22.167
61.9	22.167
61.861	22.167
61.861	22.167
61.822	22.167
61.803	22.167
61.783	22.167
61.764	22.167
61.744	22.167
61.705	22.167
61.705	22.167
61.666	22.187
61.647	22.187
61.627	22.206
61.588	22.245
61.588	22.245
61.569	22.245
61.569	22.265
61.549	22.284
61.53	22.304
61.491	22.342
61.471	22.342
61.433	22.381
61.413	22.381
61.394	22.401
61.355	22.401
61.296	22.42
61.296	22.42
61.257	22.44
61.238	22.44
61.199	22.459
61.16	22.479
61.121	22.518
61.101	22.518
61.082	22.518
61.024	22.518
61.004	22.537
60.985	22.537
60.946	22.576
60.946	22.576
60.926	22.576
60.907	22.576
60.887	22.615
60.868	22.615
60.829	22.654
60.79	22.674
60.79	22.693
60.77	22.712
60.751	22.712
60.751	22.712
60.693	22.771
60.693	22.771
60.693	22.771
60.673	22.771
60.654	22.81
60.654	22.81
60.634	22.829
60.634	22.849
60.615	22.888
60.615	22.888
60.615	22.888
60.615	22.888
60.595	22.927
60.595	22.927
60.595	22.927
60.556	22.966
60.537	22.966
60.517	22.966
60.517	22.985
60.498	22.985
60.498	23.005
60.498	23.024
60.498	23.044
60.478	23.063
60.439	23.102
60.439	23.102
60.439	23.102
60.439	23.121
60.42	23.121
60.42	23.141
60.42	23.141
60.42	23.16
60.42	23.16
60.42	23.16
60.42	23.16
60.4	23.16
60.4	23.18
60.4	23.18
60.4	23.18
60.4	23.18
60.4	23.18
60.4	23.18
60.4	23.18
60.4	23.199
60.4	23.199
60.4	23.199
60.4	23.199
60.4	23.199
60.4	23.199
60.4	23.199
60.4	23.199
60.4	23.199
60.4	23.199
60.4	23.199
60.4	23.199
60.4	23.199
60.4	23.199
60.4	23.199
60.4	23.199
60.4	23.199
60.4	23.199
60.4	23.199
60.4	23.199
60.4	23.199
60.4	23.199
60.4	23.199
60.4	23.199
60.4	23.199
60.4	23.199
60.4	23.199
60.4	23.199
60.381	23.199
60.381	23.199
60.381	23.199
60.381	23.199
60.381	23.199
60.381	23.199
60.381	23.199
60.381	23.199
60.381	23.199
60.381	23.199
60.381	23.199
60.381	23.199
60.4	23.199
60.478	23.18
60.478	23.18
60.478	23.18
60.498	23.16
60.517	23.16
60.556	23.141
60.576	23.141
60.595	23.121
60.595	23.121
60.615	23.121
60.654	23.121
60.654	23.121
60.673	23.102
60.673	23.102
60.693	23.082
60.712	23.082
60.731	23.063
60.751	23.063
60.751	23.044
60.751	23.044
60.79	23.024
60.79	23.024
60.79	23.005
60.79	22.985
60.79	22.946
60.79	22.946
60.79	22.927
60.79	22.907
60.79	22.868
60.79	22.849
60.79	22.849
60.79	22.81
60.79	22.81
60.77	22.81
60.77	22.771
60.751	22.732
60.731	22.712
60.731	22.712
60.712	22.712
60.712	22.693
60.693	22.693
60.693	22.654
60.673	22.654
60.654	22.654
60.634	22.674
60.634	22.674
60.615	22.654
60.615	22.654
60.615	22.635
60.615	22.635
60.615	22.635
60.615	22.635
60.634	22.615
60.634	22.576
60.634	22.576
60.634	22.537
60.654	22.537
60.654	22.537
60.654	22.537
60.654	22.518
60.673	22.479
60.673	22.479
60.673	22.479
60.673	22.479
60.673	22.459
60.693	22.44
60.693	22.42
60.693	22.42
60.712	22.42
60.712	22.401
60.712	22.401
60.712	22.401
60.731	22.381
60.731	22.381
60.731	22.362
60.731	22.342
60.751	22.342
60.751	22.304
60.77	22.284
60.77	22.265
60.77	22.265
60.77	22.245
60.79	22.226
60.79	22.206
60.809	22.187
60.809	22.187
60.809	22.148
60.809	22.128
60.809	22.089
60.809	22.07
60.829	22.031
60.829	22.031
60.829	22.011
60.848	21.972
60.848	21.934
60.848	21.934
60.848	21.895
60.848	21.895
60.848	21.875
60.848	21.836
60.848	21.817
60.848	21.778
60.848	21.758
60.848	21.739
60.848	21.7
60.848	21.661
60.848	21.641
60.848	21.602
60.829	21.564
60.829	21.564
60.829	21.544
60.809	21.525
60.809	21.486
60.79	21.447
60.79	21.427
60.79	21.388
60.77	21.369
60.751	21.33
60.751	21.31
60.751	21.271
60.693	21.213
60.693	21.213
60.693	21.213
60.693	21.193
60.654	21.174
60.673	21.155
60.673	21.135
60.654	21.096
60.654	21.096
60.634	21.057
60.615	21.057
60.576	21.018
60.537	20.96
60.537	20.96
60.498	20.921
60.478	20.901
60.439	20.901
60.42	20.901
60.4	20.862
60.4	20.862
60.4	20.843
60.361	20.843
60.361	20.843
60.323	20.823
60.284	20.804
60.284	20.804
60.245	20.765
60.225	20.746
60.225	20.746
60.186	20.726
60.186	20.726
60.186	20.707
60.167	20.707
60.147	20.687
60.128	20.668
60.108	20.609
60.069	20.59
60.069	20.59
60.069	20.57
60.069	20.57
60.03	20.551
60.011	20.512
60.011	20.512
60.011	20.492
59.991	20.453
59.972	20.434
59.953	20.415
59.914	20.376
59.875	20.317
59.875	20.317
59.855	20.317
59.836	20.298
59.816	20.278
59.777	20.239
59.758	20.239
59.719	20.22
59.699	20.22
59.68	20.2
59.66	20.181
59.602	20.142
59.582	20.122
59.582	20.122
59.563	20.122
59.563	20.103
59.563	20.083
59.544	20.064
59.505	20.045
59.466	20.045
59.446	20.006
59.407	20.006
59.388	19.986
59.329	19.947
59.271	19.908
59.271	19.908
59.232	19.889
59.212	19.869
59.174	19.85
59.154	19.85
59.115	19.85
59.076	19.85
59.057	19.85
59.018	19.83
58.998	19.83
58.979	19.83
58.92	19.811
58.92	19.811
58.881	19.811
58.842	19.811
58.823	19.811
58.784	19.811
58.765	19.811
58.726	19.791
58.726	19.791
58.667	19.772
58.628	19.791
58.628	19.791
58.57	19.791
58.57	19.791
58.55	19.772
58.531	19.772
58.511	19.752
58.472	19.752
58.472	19.733
58.453	19.733
58.414	19.752
58.375	19.733
58.356	19.733
58.317	19.713
58.258	19.713
58.258	19.713
58.258	19.713
58.219	19.713
58.219	19.694
58.2	19.694
58.18	19.694
58.161	19.694
58.141	19.694
58.122	19.694
58.102	19.694
58.102	19.694
58.044	19.675
58.044	19.675
58.005	19.675
57.986	19.675
57.966	19.694
57.947	19.694
57.908	19.694
57.888	19.694
57.849	19.713
57.83	19.713
57.81	19.733
57.771	19.733
57.732	19.772
57.732	19.772
57.713	19.791
57.655	19.791
57.616	19.811
57.577	19.811
57.538	19.811
57.499	19.85
57.46	19.869
57.44	19.869
57.421	19.869
57.382	19.889
57.324	19.928
57.324	19.928
57.304	19.947
57.285	19.967
57.246	19.986
57.187	20.045
57.168	20.064
57.129	20.103
57.109	20.122
57.09	20.122
57.051	20.161
57.012	20.161
56.934	20.22
56.934	20.22
56.915	20.239
56.876	20.239
56.856	20.239
56.798	20.239
56.759	20.259
56.739	20.259
56.72	20.278
56.681	20.278
56.661	20.298
56.622	20.298
56.564	20.317
56.564	20.317
56.506	20.337
56.486	20.337
56.447	20.356
56.408	20.356
56.389	20.356
56.311	20.376
56.291	20.395
56.272	20.395
56.233	20.415
56.214	20.415
56.155	20.434
56.155	20.434
56.116	20.434
56.077	20.434
56.058	20.453
56.019	20.453
55.96	20.453
55.941	20.453
55.921	20.453
55.902	20.453
55.882	20.473
55.863	20.512
55.766	20.512
55.766	20.512
55.707	20.512
55.688	20.512
55.649	20.512
55.629	20.531
55.61	20.531
55.59	20.551
55.551	20.551
55.551	20.551
55.512	20.57
55.512	20.57
55.435	20.551
55.435	20.551
55.415	20.551
55.376	20.551
55.357	20.551
55.318	20.57
55.298	20.57
55.24	20.59
55.181	20.59
55.142	20.59
55.123	20.57
55.084	20.59
55.006	20.59
55.006	20.59
54.987	20.59
54.948	20.59
54.928	20.609
54.909	20.59
54.87	20.609
54.831	20.609
54.792	20.609
54.753	20.609
54.733	20.609
54.714	20.609
54.636	20.648
54.636	20.648
54.597	20.648
54.558	20.648
54.519	20.648
54.461	20.648
54.441	20.648
54.402	20.668
54.363	20.648
54.305	20.668
54.266	20.668
54.247	20.668
54.169	20.648
54.169	20.648
54.11	20.609
54.091	20.629
54.052	20.629
54.013	20.629
53.974	20.629
53.935	20.629
53.896	20.629
53.877	20.609
53.838	20.629
53.799	20.629
53.76	20.629
53.76	20.629
53.721	20.629
53.682	20.629
53.662	20.648
53.643	20.648
53.604	20.668
53.604	20.687
53.585	20.668
53.565	20.668
53.546	20.687
53.526	20.726
53.468	20.746
53.468	20.746
53.468	20.765
53.448	20.785
53.448	20.862
53.409	20.882
53.409	20.882
53.409	20.901
53.39	20.921
53.37	20.94
53.351	20.96
53.351	20.979
53.292	21.057
53.292	21.057
53.273	21.057
53.253	21.057
53.234	21.077
53.215	21.096
53.195	21.116
53.195	21.116
53.137	21.116
53.117	21.155
53.098	21.155
53.059	21.155
53.039	21.174
53.039	21.174
53.02	21.213
52.961	21.252
52.942	21.252
52.922	21.271
52.922	21.291
52.903	21.291
52.883	21.31
52.864	21.31
52.864	21.31
52.845	21.33
52.825	21.33
52.825	21.33
52.806	21.33
52.806	21.33
52.806	21.33
52.786	21.33
52.786	21.33
52.786	21.33
52.786	21.31
52.786	21.31
52.786	21.31
52.786	21.31
52.786	21.31
52.786	21.31
52.786	21.31
52.786	21.31
52.786	21.31
52.786	21.33
52.786	21.33
52.806	21.33
52.806	21.31
52.806	21.31
52.806	21.33
52.806	21.31
52.806	21.31
52.806	21.31
52.806	21.31
52.806	21.31
52.786	21.31
52.786	21.31
52.786	21.31
52.786	21.31
52.786	21.31
52.786	21.31
52.786	21.33
52.806	21.33
52.806	21.33
52.806	21.33
52.786	21.349
52.806	21.349
52.806	21.349
52.786	21.349
52.806	21.349
52.806	21.349
52.806	21.33
52.806	21.33
52.806	21.33
52.806	21.33
52.806	21.33
52.806	21.33
52.806	21.33
52.806	21.33
52.806	21.33
52.806	21.33
52.806	21.33
52.806	21.33
52.806	21.33
52.806	21.33
52.806	21.33
52.806	21.33
52.806	21.31
52.806	21.31
52.806	21.33
52.806	21.33
52.806	21.33
52.806	21.33
52.806	21.33
52.786	21.33
52.786	21.33
52.786	21.33
52.767	21.33
52.786	21.33
52.806	21.33
52.806	21.33
52.806	21.33
52.806	21.349
52.786	21.349
52.786	21.369
52.786	21.349
52.767	21.349
52.728	21.349
52.728	21.349
52.728	21.349
52.728	21.349
52.728	21.33
52.728	21.33
52.728	21.33
52.728	21.33
52.728	21.349
52.728	21.33
52.728	21.33
52.747	21.33
52.747	21.33
52.728	21.33
52.728	21.33
52.747	21.33
52.747	21.33
52.747	21.33
52.747	21.33
52.747	21.33
52.747	21.33
52.728	21.33
52.728	21.33
52.728	21.33
52.728	21.33
52.747	21.33
52.747	21.33
52.747	21.33
52.767	21.349
52.767	21.349
52.767	21.349
52.767	21.349
52.767	21.349
52.767	21.349
52.767	21.349
52.767	21.369
52.767	21.369
52.767	21.369
52.767	21.369
52.767	21.369
52.767	21.349
52.767	21.349
52.767	21.349
52.767	21.349
52.767	21.349
52.767	21.349
52.767	21.349
52.767	21.349
52.767	21.349
52.767	21.349
52.767	21.349
52.747	21.349
52.747	21.369
52.747	21.369
52.747	21.369
52.747	21.349
52.747	21.349
52.747	21.369
52.747	21.369
52.747	21.369
52.747	21.349
52.747	21.369
52.747	21.349
52.747	21.369
52.747	21.369
52.747	21.369
52.747	21.369
52.747	21.369
52.747	21.369
52.747	21.349
52.747	21.349
52.747	21.369
52.747	21.369
52.747	21.349
52.747	21.349
52.747	21.349
52.747	21.349
52.747	21.349
52.767	21.349
52.767	21.349
52.786	21.349
52.806	21.349
52.806	21.349
52.806	21.349
52.806	21.33
52.806	21.33
52.825	21.33
52.825	21.33
52.864	21.33
52.864	21.33
52.864	21.33
52.903	21.33
52.981	21.33
53.02	21.349
53.02	21.349
53.039	21.349
53.059	21.349
53.078	21.349
53.078	21.349
53.098	21.349
53.156	21.369
53.156	21.369
53.176	21.369
53.215	21.388
53.234	21.388
53.253	21.427
53.253	21.447
53.273	21.447
53.273	21.447
53.273	21.486
53.292	21.486
53.292	21.505
53.292	21.544
53.292	21.544
53.292	21.564
53.292	21.583
53.292	21.602
53.292	21.622
53.312	21.661
53.312	21.68
53.312	21.68
53.312	21.7
53.292	21.719
53.292	21.719
53.292	21.739
53.292	21.739
53.273	21.778
53.253	21.778
53.234	21.778
53.215	21.778
53.215	21.778
53.215	21.778
53.215	21.778
53.215	21.778
53.215	21.778
53.215	21.778
53.234	21.778
53.234	21.778
53.234	21.797
53.234	21.817
53.253	21.817
53.253	21.836
53.253	21.836
53.273	21.836
53.273	21.856
53.292	21.856
53.292	21.875
53.292	21.875
53.292	21.914
53.292	21.914
53.292	21.914
53.312	21.934
53.331	21.972
53.351	21.992
53.351	22.011
53.351	22.031
53.37	22.05
53.37	22.07
53.37	22.089
53.37	22.128
53.39	22.187
53.39	22.187
53.39	22.206
53.39	22.245
53.39	22.265
53.39	22.265
53.39	22.304
53.39	22.342
53.409	22.362
53.409	22.381
53.409	22.44
53.409	22.479
53.448	22.537
53.448	22.537
53.429	22.576
53.409	22.615
53.429	22.615
53.429	22.654
53.429	22.674
53.429	22.712
53.429	22.712
53.448	22.751
53.448	22.771
53.448	22.81
53.448	22.868
53.448	22.868
53.468	22.888
53.468	22.927
53.468	22.985
53.468	22.985
53.468	23.024
53.468	23.063
53.468	23.102
53.468	23.141
53.468	23.16
53.448	23.238
53.448	23.316
53.448	23.316
53.448	23.336
53.448	23.355
53.448	23.394
53.448	23.433
53.429	23.452
53.429	23.491
53.409	23.53
53.409	23.55
53.409	23.569
53.409	23.589
53.37	23.667
53.37	23.667
53.351	23.686
53.351	23.706
53.331	23.725
53.312	23.764
53.273	23.822
53.234	23.842
53.195	23.881
53.176	23.9
53.137	23.92
53.117	23.939
53.059	23.978
53.059	23.978
53.039	24.017
53.02	24.037
52.981	24.076
52.961	24.095
52.942	24.115
52.922	24.134
52.903	24.173
52.864	24.192
52.845	24.212
52.786	24.231
52.708	24.29
52.708	24.29
52.689	24.29
52.65	24.309
52.63	24.329
52.591	24.329
52.572	24.348
52.552	24.368
52.533	24.368
52.494	24.368
52.455	24.368
52.416	24.387
52.338	24.407
52.338	24.407
52.319	24.426
52.26	24.426
52.241	24.446
52.202	24.446
52.182	24.465
52.143	24.485
52.104	24.504
52.066	24.524
52.027	24.543
52.007	24.562
51.968	24.582
51.968	24.582
51.929	24.582
51.929	24.601
51.89	24.621
51.89	24.621
51.851	24.64
51.812	24.64
51.793	24.64
51.754	24.64
51.754	24.64
51.754	24.621
51.734	24.621
51.734	24.621
51.734	24.621
51.715	24.601
51.715	24.601
51.696	24.582
51.657	24.543
51.637	24.543
51.637	24.524
51.637	24.524
51.618	24.504
51.598	24.504
51.579	24.485
51.579	24.485
51.559	24.465
51.559	24.446
51.54	24.446
51.54	24.426
51.52	24.426
51.52	24.426
51.52	24.426
51.52	24.407
51.501	24.407
51.501	24.407
51.501	24.387
51.501	24.387
51.462	24.348
51.462	24.348
51.462	24.348
51.442	24.329
51.442	24.329
51.423	24.348
51.403	24.329
51.403	24.348
51.403	24.348
51.364	24.329
51.364	24.329
51.364	24.329
51.364	24.329
51.364	24.329
51.364	24.348
51.364	24.348
51.364	24.329
51.364	24.329
51.364	24.329
51.364	24.329
51.384	24.329
51.384	24.329
51.384	24.329
51.384	24.329
51.384	24.329
51.384	24.329
51.384	24.329
51.364	24.329
51.364	24.329
51.364	24.329
51.364	24.348
51.364	24.329
51.364	24.329
51.364	24.329
51.345	24.329
51.345	24.329
51.345	24.329
51.345	24.329
51.345	24.329
51.345	24.329
51.345	24.329
51.364	24.329
51.364	24.348
51.364	24.348
51.364	24.348
51.364	24.348
51.364	24.348
51.364	24.348
51.384	24.348
51.364	24.348
51.364	24.348
51.364	24.329
51.364	24.329
51.364	24.329
51.384	24.329
51.384	24.329
51.384	24.329
51.423	24.348
51.423	24.348
51.423	24.348
51.423	24.348
51.423	24.348
51.423	24.348
51.403	24.348
51.403	24.329
51.403	24.329
51.423	24.329
51.423	24.348
51.423	24.348
51.423	24.348
51.423	24.348
51.423	24.348
51.423	24.348
51.423	24.348
51.423	24.348
51.423	24.348
51.423	24.348
51.423	24.348
51.423	24.348
51.423	24.348
51.423	24.348
51.423	24.348
51.403	24.329
51.403	24.329
51.403	24.329
51.403	24.329
51.403	24.329
51.403	24.348
51.364	24.329
51.384	24.329
51.384	24.348
51.384	24.368
51.384	24.348
51.384	24.329
51.384	24.329
51.384	24.329
51.384	24.329
51.364	24.329
51.364	24.329
51.384	24.348
51.384	24.348
51.364	24.348
51.345	24.348
51.345	24.329
51.326	24.329
51.326	24.309
51.306	24.309
51.306	24.309
51.306	24.309
51.306	24.309
51.287	24.29
51.287	24.29
51.287	24.29
51.287	24.29
51.287	24.29
51.287	24.29
51.287	24.29
51.287	24.29
51.287	24.29
51.287	24.29
51.287	24.29
51.287	24.309
51.287	24.309
51.287	24.309
51.287	24.29
51.287	24.29
51.287	24.29
51.287	24.29
51.287	24.29
51.287	24.29
51.287	24.29
51.287	24.29
51.287	24.29
51.287	24.29
51.287	24.29
51.287	24.29
51.287	24.27
51.287	24.29
51.306	24.29
51.306	24.29
51.306	24.27
51.287	24.29
51.287	24.29
51.287	24.29
51.287	24.27
51.287	24.27
51.287	24.27
51.287	24.27
51.287	24.27
51.287	24.27
51.287	24.27
51.287	24.27
51.287	24.29
51.287	24.309
51.287	24.309
51.287	24.309
51.287	24.29
51.287	24.29
51.287	24.27
51.287	24.27
51.287	24.27
51.287	24.27
51.287	24.29
51.287	24.29
51.287	24.29
51.287	24.29
51.287	24.27
51.287	24.27
51.287	24.27
51.287	24.27
51.287	24.29
51.267	24.27
51.287	24.29
51.287	24.29
51.287	24.29
51.287	24.29
51.287	24.29
51.287	24.29
51.287	24.29
51.287	24.29
51.267	24.29
51.267	24.29
51.287	24.29
51.287	24.29
51.287	24.29
51.267	24.29
51.267	24.29
51.287	24.29
51.287	24.29
51.287	24.29
51.287	24.29
51.287	24.29
51.287	24.29
51.287	24.29
51.287	24.29
51.287	24.27
51.287	24.27
51.287	24.27
51.287	24.309
51.287	24.309
51.287	24.309
51.267	24.309
51.267	24.29
51.267	24.29
51.267	24.29
51.267	24.27
51.267	24.27
51.267	24.29
51.267	24.29
51.267	24.29
51.267	24.29
51.287	24.29
51.287	24.309
51.287	24.329
51.287	24.329
51.287	24.329
51.287	24.29
51.287	24.29
51.287	24.29
51.287	24.29
51.287	24.27
51.287	24.27
51.287	24.27
51.287	24.27
51.287	24.27
51.287	24.251
51.267	24.27
51.267	24.27
51.267	24.27
51.267	24.29
51.267	24.29
51.267	24.29
51.267	24.29
51.267	24.29
51.287	24.29
51.287	24.29
51.287	24.29
51.287	24.29
51.267	24.29
51.267	24.29
51.287	24.29
51.287	24.29
51.287	24.29
51.287	24.29
51.287	24.29
51.287	24.29
51.287	24.29
51.287	24.29
51.306	24.29
51.306	24.29
51.287	24.329
51.287	24.329
51.287	24.329
51.287	24.329
51.287	24.29
51.287	24.29
51.287	24.309
51.287	24.329
51.287	24.309
51.287	24.29
51.287	24.29
51.267	24.29
51.267	24.29
51.267	24.29
51.267	24.29
51.267	24.29
51.287	24.309
51.267	24.309
51.267	24.309
51.287	24.309
51.287	24.309
51.287	24.309
51.267	24.309
51.287	24.309
51.267	24.309
51.267	24.309
51.267	24.309
51.267	24.309
51.267	24.309
51.267	24.309
51.267	24.309
51.267	24.309
51.267	24.309
51.267	24.309
51.267	24.309
51.287	24.309
51.287	24.309
51.287	24.309
51.267	24.309
51.267	24.309
51.267	24.309
51.267	24.309
51.267	24.309
51.267	24.309
51.287	24.309
51.287	24.309
51.287	24.329
51.287	24.329
51.267	24.329
51.267	24.329
51.287	24.329
51.287	24.329
51.287	24.309
51.287	24.329
51.287	24.309
51.287	24.309
51.287	24.309
51.287	24.329
51.287	24.309
51.287	24.329
51.287	24.329
51.287	24.329
51.287	24.329
51.287	24.329
51.287	24.329
51.287	24.329
51.287	24.309
51.287	24.309
51.287	24.329
51.287	24.329
51.287	24.329
51.287	24.329
51.287	24.329
51.287	24.329
51.287	24.329
51.287	24.309
51.287	24.309
51.287	24.309
51.287	24.309
51.287	24.309
51.287	24.309
51.287	24.29
51.287	24.29
51.287	24.29
51.287	24.29
51.287	24.29
51.287	24.29
51.287	24.29
51.287	24.29
51.287	24.309
51.306	24.29
51.306	24.29
51.306	24.29
51.306	24.29
51.306	24.29
51.287	24.309
51.306	24.29
51.306	24.29
51.306	24.27
51.306	24.29
51.306	24.29
51.287	24.29
51.287	24.29
51.287	24.309
51.287	24.309
51.287	24.309
51.287	24.309
51.287	24.309
51.287	24.309
51.287	24.309
51.267	24.309
51.287	24.309
51.287	24.309
51.287	24.309
51.287	24.309
51.287	24.309
51.287	24.309
51.287	24.309
51.287	24.309
51.287	24.309
51.287	24.309
51.287	24.309
51.267	24.29
51.267	24.29
51.267	24.29
51.267	24.29
51.287	24.29
51.287	24.29
51.267	24.29
51.267	24.29
51.267	24.309
51.267	24.309
51.267	24.309
51.267	24.309
51.287	24.309
51.287	24.309
51.287	24.309
51.267	24.309
51.248	24.29
51.248	24.27
51.267	24.309
51.267	24.309
51.287	24.309
51.287	24.309
51.287	24.29
51.287	24.29
51.287	24.29
51.287	24.309
51.287	24.309
51.267	24.29
51.287	24.309
51.287	24.309
51.287	24.309
51.287	24.309
51.287	24.29
51.306	24.309
51.287	24.309
51.287	24.309
51.287	24.309
51.306	24.309
51.306	24.309
51.287	24.309
51.267	24.29
51.267	24.29
51.267	24.29
51.267	24.29
51.287	24.29
51.267	24.29
51.267	24.29
51.267	24.29
51.267	24.29
51.267	24.29
51.267	24.29
51.287	24.27
51.287	24.27
51.287	24.27
51.248	24.27
51.267	24.27
51.267	24.27
51.267	24.27
51.287	24.29
51.287	24.29
51.287	24.29
51.287	24.29
51.287	24.29
51.267	24.29
51.287	24.29
51.287	24.29
51.306	24.29
51.287	24.29
51.287	24.29
51.287	24.29
51.287	24.29
51.287	24.29
51.287	24.29
51.287	24.29
51.287	24.29
51.287	24.27
51.287	24.27
51.287	24.27
51.248	24.27
51.248	24.27
51.248	24.27
51.287	24.29
51.287	24.27
51.287	24.27
51.287	24.27
51.287	24.27
51.287	24.29
51.287	24.29
51.287	24.29
51.287	24.27
51.287	24.27
51.287	24.27
51.287	24.27
51.287	24.27
51.287	24.27
51.287	24.27
51.287	24.27
51.287	24.27
51.287	24.27
51.287	24.27
51.287	24.27
51.287	24.27
51.287	24.27
51.287	24.27
51.287	24.27
51.306	24.29
51.306	24.309
51.306	24.309
51.326	24.348
51.306	24.329
51.287	24.329
51.306	24.329
51.287	24.329
51.287	24.309
51.267	24.309
51.267	24.309
51.287	24.27
51.287	24.29
51.267	24.27
51.267	24.27
51.267	24.27
51.267	24.27
51.267	24.27
51.267	24.27
51.267	24.27
51.267	24.27
51.267	24.27
51.267	24.27
51.248	24.27
51.267	24.27
51.287	24.27
51.287	24.27
51.287	24.27
51.287	24.27
51.287	24.29
51.287	24.29
51.306	24.309
51.287	24.29
51.287	24.29
51.287	24.29
51.287	24.29
51.306	24.309
51.306	24.309
51.306	24.309
51.287	24.29
51.287	24.29
51.267	24.27
51.267	24.27
51.287	24.29
51.287	24.29
51.287	24.29
51.287	24.29
51.287	24.29
51.287	24.29
51.267	24.27
51.267	24.27
51.267	24.29
51.267	24.27
51.287	24.27
51.287	24.27
51.287	24.27
51.287	24.27
51.306	24.27
51.287	24.27
51.287	24.27
51.287	24.27
51.306	24.29
51.306	24.29
51.287	24.29
51.287	24.29
51.287	24.29
51.287	24.309
51.287	24.329
51.287	24.329
51.287	24.29
51.267	24.27
51.267	24.27
51.267	24.27
51.267	24.27
51.267	24.27
51.267	24.27
51.287	24.27
51.287	24.29
51.287	24.29
51.267	24.27
51.267	24.27
51.267	24.27
51.267	24.27
51.267	24.27
51.287	24.27
51.287	24.27
51.287	24.27
51.287	24.27
51.287	24.27
51.267	24.27
51.267	24.27
51.267	24.27
51.267	24.27
51.267	24.27
51.267	24.27
51.267	24.27
51.267	24.27
51.287	24.27
51.287	24.27
51.287	24.29
51.287	24.29
51.287	24.29
51.267	24.27
51.267	24.27
51.267	24.27
51.287	24.309
51.287	24.309
51.267	24.309
51.267	24.309
51.287	24.309
51.287	24.309
51.287	24.309
51.287	24.29
51.287	24.29
51.287	24.29
51.287	24.29
51.287	24.29
51.287	24.29
51.287	24.29
51.287	24.29
51.287	24.29
51.287	24.29
51.287	24.29
51.287	24.29
51.287	24.29
51.287	24.29
51.287	24.29
51.287	24.29
51.287	24.29
51.267	24.309
51.267	24.309
51.267	24.329
51.287	24.309
51.287	24.309
51.287	24.309
51.287	24.309
51.287	24.309
51.306	24.309
51.287	24.309
51.287	24.29
51.287	24.29
51.287	24.29
51.287	24.309
51.287	24.29
51.287	24.29
51.287	24.29
51.287	24.29
51.287	24.29
51.287	24.29
51.287	24.29
51.287	24.29
51.287	24.29
51.287	24.29
51.287	24.329
51.287	24.329
51.267	24.329
51.287	24.329
51.267	24.309
51.267	24.309
51.287	24.29
51.287	24.27
51.287	24.29
51.287	24.29
51.267	24.309
51.267	24.309
51.267	24.309
51.287	24.309
51.287	24.309
51.287	24.29
51.287	24.29
51.287	24.29
51.306	24.309
51.306	24.309
51.306	24.309
51.306	24.309
51.287	24.29
51.287	24.29
51.287	24.29
51.287	24.29
51.287	24.27
51.267	24.29
51.267	24.29
51.267	24.29
51.287	24.29
51.287	24.29
51.287	24.29
51.287	24.29
51.267	24.29
51.267	24.29
51.267	24.29
51.267	24.27
51.267	24.27
51.267	24.29
51.267	24.309
51.267	24.309
51.267	24.309
51.267	24.29
51.267	24.29
51.267	24.29
51.267	24.29
51.267	24.29
51.267	24.309
51.267	24.309
51.267	24.309
51.287	24.309
51.267	24.309
51.267	24.309
51.267	24.309
51.267	24.309
51.267	24.29
51.267	24.29
51.267	24.309
51.267	24.29
51.267	24.309
51.267	24.309
51.267	24.329
51.267	24.329
51.267	24.348
51.267	24.348
51.248	24.309
51.267	24.309
51.267	24.329
51.267	24.309
51.248	24.309
51.267	24.309
51.248	24.309
51.267	24.309
51.248	24.329
51.267	24.329
51.248	24.29
51.248	24.29
51.248	24.27
51.248	24.27
51.248	24.27
51.248	24.27
51.267	24.27
51.248	24.27
51.248	24.29
51.248	24.29
51.248	24.29
51.248	24.29
51.267	24.29
51.267	24.29
51.267	24.27
51.267	24.27
51.267	24.27
51.267	24.27
51.267	24.27
51.267	24.27
51.267	24.27
51.267	24.27
51.267	24.27
51.267	24.29
51.267	24.27
51.267	24.27
51.267	24.27
51.267	24.27
51.248	24.27
51.228	24.27
51.228	24.29
51.248	24.29
51.248	24.29
51.248	24.29
51.248	24.27
51.248	24.27
51.248	24.27
51.248	24.27
51.248	24.27
51.267	24.27
51.267	24.27
51.267	24.27
51.248	24.27
51.267	24.27
51.267	24.27
51.248	24.27
51.267	24.27
51.248	24.29
51.248	24.29
51.248	24.29
51.248	24.27
51.248	24.27
51.248	24.27
51.248	24.251
[truncated: 5,107 more rows]
