# Supplementary material for: Ant collective cognition allows for efficient navigation through disordered environments
Source: eLife. 2020 May 12;9:e55195. doi: 10.7554/eLife.55195 (PMC7332297; doi:10.7554/eLife.55195)
Supplement: Source data 2. — Format is X,Y coordinates as a function of time. Time interval between samples is 0.04 s, except for videos 1440005 and 1440011, where the time interval is 0.02 s. [file elife-55195-data2.zip › 1380007_250_load_trajectory.txt]

69.5	23.709
69.5	23.709
69.48	23.709
69.48	23.709
69.48	23.709
69.48	23.709
69.422	23.709
69.383	23.709
69.363	23.709
69.325	23.728
69.305	23.728
69.286	23.728
69.247	23.728
69.247	23.728
69.169	23.709
69.169	23.709
69.149	23.69
69.11	23.709
69.091	23.709
69.071	23.69
69.033	23.69
69.013	23.69
68.994	23.69
68.955	23.67
68.935	23.67
68.916	23.67
68.857	23.651
68.857	23.651
68.838	23.631
68.799	23.631
68.76	23.592
68.721	23.592
68.682	23.573
68.663	23.573
68.624	23.573
68.604	23.553
68.565	23.553
68.488	23.514
68.468	23.495
68.468	23.495
68.449	23.475
68.449	23.475
68.429	23.475
68.41	23.456
68.371	23.456
68.351	23.456
68.293	23.436
68.254	23.417
68.235	23.398
68.176	23.378
68.137	23.359
68.137	23.359
68.118	23.359
68.079	23.339
68.04	23.339
68.001	23.339
67.982	23.339
67.962	23.339
67.923	23.339
67.904	23.339
67.845	23.339
67.845	23.339
67.806	23.339
67.806	23.339
67.787	23.32
67.767	23.32
67.728	23.339
67.728	23.32
67.709	23.339
67.67	23.339
67.67	23.359
67.651	23.339
67.631	23.339
67.612	23.339
67.553	23.359
67.553	23.359
67.534	23.359
67.475	23.359
67.456	23.359
67.436	23.378
67.417	23.378
67.378	23.378
67.359	23.359
67.32	23.359
67.281	23.359
67.242	23.359
67.203	23.359
67.203	23.359
67.164	23.378
67.164	23.378
67.125	23.359
67.106	23.359
67.047	23.359
67.028	23.359
66.969	23.339
66.95	23.339
66.93	23.339
66.911	23.339
66.872	23.339
66.872	23.339
66.833	23.339
66.814	23.31
66.794	23.339
66.755	23.339
66.755	23.32
66.716	23.32
66.677	23.32
66.638	23.3
66.619	23.3
66.599	23.3
66.522	23.281
66.522	23.281
66.522	23.281
66.483	23.281
66.444	23.281
66.424	23.261
66.385	23.261
66.346	23.242
66.327	23.242
66.288	23.242
66.269	23.222
66.23	23.242
66.171	23.222
66.171	23.222
66.132	23.222
66.093	23.203
66.054	23.222
66.016	23.203
65.996	23.203
65.957	23.203
65.938	23.203
65.899	23.203
65.86	23.222
65.84	23.203
65.762	23.203
65.762	23.203
65.743	23.203
65.724	23.203
65.685	23.203
65.646	23.222
65.607	23.203
65.568	23.213
65.568	23.222
65.548	23.222
65.529	23.222
65.47	23.222
65.393	23.222
65.393	23.222
65.373	23.222
65.354	23.222
65.334	23.222
65.315	23.222
65.315	23.203
65.276	23.203
65.256	23.203
65.237	23.203
65.198	23.183
65.159	23.183
65.14	23.183
65.14	23.183
65.12	23.164
65.101	23.144
65.062	23.125
65.023	23.125
65.003	23.106
64.984	23.086
64.984	23.086
64.945	23.067
64.906	23.067
64.867	23.047
64.809	23.028
64.809	23.028
64.789	23.047
64.77	23.028
64.711	23.008
64.692	23.008
64.672	22.989
64.633	22.969
64.595	22.969
64.575	22.95
64.556	22.95
64.536	22.93
64.517	22.93
64.517	22.93
64.478	22.911
64.419	22.891
64.4	22.853
64.4	22.833
64.38	22.814
64.361	22.794
64.341	22.755
64.322	22.755
64.283	22.736
64.264	22.677
64.205	22.619
64.205	22.619
64.166	22.599
64.147	22.561
64.147	22.541
64.108	22.502
64.088	22.444
64.049	22.405
64.049	22.405
64.011	22.346
64.011	22.327
63.991	22.307
63.933	22.21
63.933	22.21
63.933	22.171
63.933	22.132
63.894	22.113
63.855	22.054
63.835	22.035
63.796	22.015
63.758	21.996
63.738	21.977
63.719	21.957
63.699	21.938
63.641	21.879
63.641	21.879
63.621	21.86
63.582	21.821
63.543	21.801
63.524	21.782
63.485	21.782
63.446	21.762
63.427	21.743
63.407	21.724
63.388	21.724
63.368	21.704
63.31	21.685
63.31	21.685
63.29	21.646
63.271	21.607
63.271	21.587
63.232	21.568
63.212	21.568
63.174	21.529
63.174	21.529
63.154	21.49
63.135	21.49
63.115	21.49
63.096	21.451
63.096	21.451
63.076	21.432
63.076	21.432
63.057	21.412
63.037	21.393
63.018	21.373
62.959	21.354
62.94	21.334
62.92	21.315
62.882	21.295
62.843	21.276
62.823	21.256
62.823	21.256
62.804	21.237
62.804	21.237
62.765	21.217
62.745	21.217
62.726	21.198
62.726	21.178
62.726	21.178
62.726	21.159
62.726	21.14
62.706	21.12
62.706	21.101
62.706	21.101
62.706	21.081
62.706	21.062
62.706	21.042
62.706	21.042
62.706	21.023
62.706	21.003
62.706	20.964
62.706	20.964
62.687	20.925
62.667	20.906
62.667	20.906
62.667	20.906
62.667	20.906
62.667	20.867
62.667	20.867
62.667	20.867
62.667	20.848
62.667	20.828
62.667	20.77
62.667	20.75
62.667	20.75
62.667	20.731
62.667	20.692
62.667	20.692
62.667	20.672
62.667	20.653
62.667	20.653
62.667	20.653
62.667	20.595
62.667	20.595
62.667	20.575
62.667	20.556
62.667	20.556
62.667	20.536
62.667	20.517
62.667	20.517
62.667	20.517
62.667	20.497
62.667	20.497
62.667	20.458
62.667	20.439
62.667	20.439
62.667	20.419
62.667	20.419
62.667	20.4
62.648	20.38
62.648	20.361
62.648	20.361
62.648	20.341
62.648	20.341
62.648	20.322
62.648	20.303
62.648	20.303
62.648	20.264
62.648	20.264
62.648	20.244
62.648	20.244
62.629	20.225
62.609	20.205
62.609	20.205
62.59	20.205
62.57	20.186
62.57	20.166
62.551	20.147
62.551	20.147
62.531	20.147
62.531	20.108
62.512	20.088
62.512	20.069
62.473	20.049
62.473	20.011
62.473	20.011
62.453	19.991
62.453	19.991
62.453	19.952
62.453	19.933
62.434	19.894
62.414	19.874
62.414	19.855
62.414	19.835
62.414	19.816
62.414	19.796
62.414	19.796
62.414	19.796
62.414	19.777
62.414	19.757
62.414	19.757
62.395	19.738
62.375	19.719
62.375	19.699
62.375	19.699
62.356	19.66
62.337	19.66
62.337	19.66
62.298	19.602
62.298	19.602
62.298	19.582
62.259	19.543
62.239	19.504
62.239	19.504
62.22	19.466
62.22	19.446
62.181	19.427
62.181	19.407
62.181	19.368
62.181	19.368
62.181	19.368
62.181	19.368
62.181	19.329
62.161	19.31
62.142	19.291
62.122	19.271
62.083	19.271
62.083	19.232
62.045	19.213
62.045	19.193
62.045	19.174
62.025	19.154
62.006	19.096
62.006	19.096
62.006	19.057
61.986	19.057
61.967	19.037
61.928	19.018
61.928	18.999
61.908	18.979
61.908	18.94
61.889	18.921
61.889	18.901
61.869	18.882
61.83	18.823
61.83	18.823
61.811	18.804
61.791	18.804
61.772	18.784
61.753	18.745
61.733	18.726
61.714	18.726
61.694	18.687
61.694	18.668
61.694	18.648
61.675	18.629
61.655	18.59
61.655	18.59
61.616	18.57
61.597	18.531
61.597	18.531
61.558	18.512
61.558	18.492
61.558	18.473
61.538	18.453
61.538	18.434
61.519	18.415
61.519	18.395
61.5	18.337
61.5	18.337
61.5	18.317
61.5	18.298
61.5	18.278
61.48	18.239
61.48	18.239
61.48	18.22
61.48	18.2
61.461	18.181
61.441	18.142
61.422	18.142
61.383	18.103
61.383	18.103
61.363	18.064
61.363	18.064
61.344	18.045
61.324	18.045
61.305	18.025
61.266	18.006
61.266	18.006
61.246	18.006
61.227	17.986
61.188	17.967
61.149	17.947
61.149	17.947
61.13	17.947
61.11	17.947
61.091	17.928
61.013	17.889
61.032	17.889
61.013	17.85
60.993	17.85
60.974	17.831
60.935	17.792
60.935	17.792
60.896	17.753
60.896	17.753
60.838	17.714
60.838	17.714
60.838	17.694
60.779	17.675
60.76	17.675
60.721	17.675
60.721	17.675
60.701	17.675
60.682	17.675
60.624	17.675
60.565	17.675
60.565	17.675
60.526	17.675
60.507	17.675
60.487	17.675
60.468	17.675
60.429	17.675
60.409	17.675
60.371	17.675
60.351	17.675
60.312	17.675
60.293	17.675
60.254	17.675
60.254	17.675
60.195	17.655
60.176	17.675
60.137	17.675
60.117	17.675
60.098	17.675
60.059	17.675
60.04	17.694
60.02	17.694
60.001	17.694
60.001	17.694
59.923	17.694
59.923	17.694
59.903	17.694
59.845	17.675
59.845	17.675
59.767	17.675
59.728	17.675
59.709	17.675
59.67	17.694
59.631	17.694
59.592	17.714
59.572	17.733
59.514	17.753
59.514	17.753
59.495	17.753
59.475	17.753
59.456	17.772
59.417	17.792
59.358	17.811
59.319	17.831
59.3	17.85
59.261	17.85
59.242	17.87
59.222	17.889
59.164	17.947
59.164	17.947
59.105	17.947
59.066	17.967
59.047	17.986
59.027	18.006
59.027	18.025
59.008	18.064
58.969	18.103
58.95	18.123
58.911	18.142
58.872	18.142
58.794	18.2
58.794	18.2
58.735	18.22
58.735	18.22
58.696	18.239
58.658	18.259
58.638	18.278
58.599	18.298
58.56	18.337
58.521	18.356
58.482	18.356
58.482	18.376
58.404	18.395
58.404	18.395
58.366	18.395
58.327	18.395
58.268	18.434
58.229	18.473
58.21	18.492
58.19	18.492
58.171	18.512
58.151	18.551
58.132	18.57
58.113	18.59
58.054	18.629
58.054	18.629
58.015	18.668
57.976	18.707
57.976	18.707
57.957	18.707
57.918	18.745
57.898	18.745
57.879	18.784
57.84	18.804
57.821	18.823
57.762	18.862
57.723	18.901
57.723	18.901
57.704	18.921
57.645	18.921
57.626	18.94
57.587	18.96
57.567	18.96
57.529	18.979
57.49	18.979
57.451	18.979
57.412	18.999
57.373	18.999
57.314	19.037
57.314	19.037
57.275	19.037
57.237	19.057
57.217	19.057
57.178	19.076
57.12	19.076
57.081	19.115
57.042	19.115
57.022	19.135
57.003	19.135
56.964	19.135
56.828	19.135
56.828	19.135
56.789	19.154
56.769	19.154
56.75	19.174
56.73	19.174
56.692	19.174
56.653	19.193
56.614	19.213
56.575	19.232
56.555	19.232
56.516	19.271
56.477	19.271
56.477	19.271
56.438	19.271
56.4	19.271
56.38	19.291
56.341	19.291
56.322	19.291
56.283	19.291
56.283	19.291
56.263	19.291
56.244	19.291
56.224	19.291
56.166	19.291
56.166	19.291
56.088	19.291
56.069	19.291
56.049	19.291
56.03	19.291
55.991	19.291
55.971	19.291
55.932	19.291
55.893	19.291
55.855	19.291
55.816	19.291
55.777	19.291
55.777	19.291
55.757	19.291
55.738	19.291
55.718	19.271
55.679	19.271
55.66	19.271
55.621	19.271
55.601	19.271
55.563	19.271
55.524	19.271
55.485	19.271
55.446	19.252
55.446	19.252
55.407	19.252
55.387	19.252
55.329	19.232
55.309	19.232
55.271	19.232
55.251	19.193
55.212	19.174
55.173	19.174
55.154	19.174
55.115	19.174
55.076	19.154
55.076	19.154
55.037	19.154
54.998	19.135
54.94	19.135
54.901	19.135
54.901	19.135
54.862	19.154
54.842	19.135
54.823	19.135
54.784	19.115
54.764	19.135
54.706	19.135
54.706	19.135
54.667	19.135
54.648	19.135
54.589	19.135
54.55	19.154
54.531	19.154
54.492	19.154
54.434	19.154
54.375	19.154
54.336	19.154
54.297	19.154
54.2	19.174
54.2	19.174
54.18	19.174
54.122	19.193
54.064	19.213
54.044	19.213
54.005	19.213
53.966	19.193
53.947	19.193
53.888	19.193
53.85	19.174
53.811	19.193
53.713	19.193
53.713	19.193
53.655	19.193
53.655	19.213
53.616	19.193
53.577	19.193
53.538	19.193
53.499	19.193
53.46	19.193
53.421	19.193
53.382	19.193
53.363	19.193
53.285	19.193
53.285	19.193
53.266	19.213
53.227	19.232
53.188	19.252
53.149	19.252
53.11	19.271
53.071	19.271
53.032	19.271
52.993	19.271
52.954	19.291
52.896	19.291
52.896	19.291
52.896	19.291
52.876	19.291
52.857	19.291
52.837	19.271
52.837	19.252
52.818	19.252
52.818	19.232
52.798	19.213
52.779	19.213
52.759	19.193
52.74	19.193
52.701	19.193
52.701	19.193
52.682	19.174
52.682	19.174
52.662	19.154
52.643	19.154
52.623	19.096
52.604	19.076
52.584	19.057
52.565	19.057
52.526	19.018
52.468	19.037
52.39	18.979
52.39	18.979
52.37	18.979
52.331	18.96
52.312	18.96
52.292	18.94
52.234	18.94
52.214	18.921
52.195	18.921
52.156	18.921
52.137	18.901
52.098	18.882
52.039	18.843
52.039	18.843
52	18.823
51.942	18.804
51.903	18.804
51.903	18.784
51.864	18.765
51.806	18.765
51.767	18.745
51.747	18.707
51.708	18.707
51.669	18.707
51.592	18.668
51.592	18.668
51.553	18.668
51.514	18.668
51.475	18.668
51.455	18.668
51.416	18.648
51.358	18.648
51.339	18.629
51.319	18.609
51.3	18.609
51.241	18.609
51.183	18.59
51.183	18.59
51.144	18.57
51.124	18.551
51.027	18.551
51.008	18.551
50.968	18.551
50.91	18.57
50.891	18.57
50.871	18.551
50.832	18.551
50.813	18.531
50.715	18.512
50.715	18.512
50.657	18.512
50.599	18.512
50.579	18.512
50.56	18.512
50.501	18.512
50.462	18.512
50.462	18.512
50.423	18.512
50.365	18.512
50.326	18.512
50.268	18.512
50.268	18.512
50.209	18.531
50.17	18.531
50.151	18.551
50.112	18.551
50.093	18.551
50.073	18.57
50.034	18.59
49.995	18.609
49.956	18.609
49.917	18.609
49.859	18.648
49.859	18.648
49.82	18.668
49.781	18.687
49.742	18.687
49.703	18.687
49.684	18.687
49.645	18.687
49.606	18.687
49.567	18.687
49.489	18.687
49.45	18.687
49.372	18.687
49.372	18.687
49.314	18.687
49.256	18.687
49.236	18.687
49.197	18.687
49.139	18.687
49.119	18.687
49.08	18.687
49.022	18.687
48.983	18.687
48.964	18.687
48.866	18.687
48.866	18.687
48.827	18.687
48.788	18.687
48.749	18.687
48.71	18.687
48.691	18.687
48.672	18.707
48.652	18.707
48.613	18.707
48.594	18.726
48.555	18.745
48.535	18.765
48.535	18.765
48.516	18.765
48.477	18.784
48.457	18.804
48.438	18.823
48.418	18.843
48.399	18.862
48.38	18.882
48.38	18.882
48.36	18.901
48.341	18.921
48.321	18.979
48.321	18.979
48.302	18.999
48.282	19.018
48.282	19.018
48.282	19.037
48.263	19.057
48.243	19.096
48.224	19.115
48.224	19.115
48.185	19.154
48.185	19.154
48.165	19.213
48.165	19.213
48.146	19.232
48.127	19.252
48.107	19.252
48.107	19.271
48.088	19.291
48.068	19.291
48.049	19.329
48.049	19.349
48.029	19.368
48.029	19.407
47.99	19.446
47.99	19.446
47.971	19.485
47.932	19.504
47.893	19.524
47.854	19.524
47.835	19.563
47.815	19.602
47.776	19.621
47.737	19.621
47.698	19.66
47.679	19.68
47.581	19.738
47.581	19.738
47.523	19.757
47.504	19.777
47.465	19.796
47.426	19.835
47.367	19.835
47.348	19.835
47.328	19.835
47.289	19.835
47.251	19.874
47.231	19.894
47.134	19.933
47.134	19.933
47.114	19.991
47.075	20.011
47.017	20.011
46.978	20.011
46.959	20.011
46.9	20.03
46.861	20.049
46.803	20.049
46.764	20.049
46.725	20.049
46.667	20.049
46.667	20.049
46.608	20.049
46.589	20.03
46.55	20.03
46.55	20.011
46.53	19.991
46.491	19.991
46.452	19.933
46.414	19.933
46.375	19.933
46.355	19.913
46.258	19.894
46.258	19.894
46.219	19.874
46.199	19.874
46.16	19.874
46.141	19.855
46.141	19.835
46.122	19.835
46.083	19.835
46.063	19.816
46.063	19.796
46.063	19.796
46.005	19.757
46.005	19.757
45.985	19.757
45.946	19.719
45.927	19.699
45.907	19.699
45.869	19.66
45.849	19.641
45.83	19.582
45.791	19.582
45.752	19.563
45.752	19.563
45.752	19.563
45.752	19.563
45.713	19.543
45.654	19.504
45.654	19.485
45.635	19.485
45.596	19.466
45.557	19.427
45.518	19.407
45.518	19.407
45.499	19.388
45.479	19.368
45.44	19.349
45.44	19.349
45.401	19.349
45.382	19.349
45.362	19.329
45.343	19.31
45.304	19.271
45.226	19.232
45.226	19.232
45.207	19.213
45.168	19.213
45.129	19.193
45.031	19.096
45.031	19.096
44.973	19.057
44.954	19.037
44.915	18.999
44.856	18.979
44.837	18.96
44.798	18.921
44.74	18.921
44.701	18.901
44.642	18.882
44.603	18.862
44.506	18.843
44.506	18.843
44.428	18.823
44.389	18.804
44.35	18.804
44.272	18.804
44.233	18.784
44.175	18.745
44.117	18.745
44.078	18.745
44	18.726
43.922	18.726
43.844	18.707
43.844	18.707
43.766	18.707
43.708	18.687
43.63	18.687
43.591	18.668
43.552	18.668
43.474	18.648
43.416	18.648
43.357	18.648
43.299	18.648
43.241	18.629
43.124	18.629
43.124	18.629
43.046	18.609
43.007	18.609
42.949	18.609
42.89	18.609
42.832	18.57
42.754	18.57
42.696	18.57
42.657	18.57
42.598	18.57
42.52	18.57
42.423	18.551
42.423	18.551
42.365	18.57
42.306	18.57
42.248	18.57
42.19	18.59
42.131	18.59
42.092	18.57
42.034	18.57
41.995	18.57
41.936	18.57
41.878	18.57
41.8	18.57
41.8	18.57
41.781	18.551
41.703	18.531
41.683	18.512
41.625	18.492
41.567	18.473
41.528	18.473
41.508	18.453
41.469	18.453
41.45	18.395
41.411	18.395
41.255	18.415
41.255	18.415
41.236	18.395
41.197	18.395
41.158	18.395
41.099	18.395
41.061	18.415
41.002	18.415
40.944	18.395
40.924	18.376
40.885	18.356
40.846	18.356
40.749	18.356
40.749	18.356
40.73	18.356
40.671	18.356
40.632	18.356
40.593	18.337
40.554	18.337
40.477	18.337
40.457	18.356
40.418	18.356
40.36	18.337
40.321	18.317
40.224	18.317
40.224	18.317
40.165	18.317
40.107	18.317
40.087	18.298
40.029	18.298
39.97	18.317
39.932	18.317
39.912	18.317
39.854	18.317
39.815	18.317
39.756	18.317
39.659	18.337
39.659	18.337
39.62	18.337
39.581	18.337
39.542	18.356
39.503	18.356
39.445	18.376
39.406	18.376
39.367	18.395
39.328	18.395
39.289	18.415
39.25	18.453
39.153	18.453
39.153	18.453
39.095	18.492
39.056	18.492
39.036	18.512
39.017	18.512
38.978	18.531
38.919	18.551
38.88	18.57
38.841	18.59
38.803	18.59
38.783	18.59
38.705	18.648
38.705	18.648
38.666	18.668
38.647	18.668
38.608	18.687
38.569	18.707
38.53	18.745
38.511	18.765
38.472	18.784
38.433	18.804
38.394	18.823
38.355	18.843
38.296	18.862
38.296	18.862
38.257	18.882
38.238	18.901
38.199	18.921
38.141	18.94
38.121	18.94
38.082	18.96
38.063	18.96
38.024	18.96
37.985	18.979
37.966	18.999
37.907	18.999
37.907	18.999
37.868	18.999
37.829	18.999
37.79	18.999
37.771	18.999
37.732	18.999
37.712	18.979
37.674	18.979
37.635	18.979
37.576	18.96
37.557	18.94
37.459	18.94
37.459	18.94
37.44	18.921
37.382	18.921
37.343	18.882
37.284	18.882
37.265	18.882
37.226	18.882
37.167	18.862
37.128	18.862
37.09	18.843
37.051	18.843
36.992	18.823
36.992	18.823
36.953	18.823
36.895	18.823
36.856	18.823
36.817	18.823
36.778	18.823
36.739	18.823
36.7	18.823
36.661	18.823
36.603	18.823
36.564	18.823
36.467	18.823
36.467	18.823
36.447	18.823
36.408	18.823
36.369	18.823
36.33	18.823
36.291	18.823
36.253	18.823
36.214	18.843
36.175	18.843
36.136	18.862
36.097	18.862
36.019	18.901
36.019	18.901
35.98	18.921
35.941	18.921
35.922	18.94
35.883	18.94
35.824	18.96
35.785	18.96
35.727	18.979
35.688	18.979
35.669	18.979
35.63	18.999
35.552	19.018
35.552	19.018
35.532	19.037
35.474	19.057
35.454	19.076
35.416	19.076
35.377	19.096
35.338	19.115
35.318	19.135
35.279	19.154
35.26	19.174
35.221	19.193
35.182	19.271
35.182	19.271
35.162	19.291
35.143	19.31
35.104	19.349
35.046	19.368
35.026	19.388
34.987	19.407
34.968	19.446
34.929	19.466
34.909	19.504
34.89	19.524
34.832	19.582
34.832	19.582
34.793	19.602
34.754	19.641
34.734	19.66
34.695	19.699
34.676	19.719
34.637	19.738
34.598	19.777
34.559	19.816
34.54	19.816
34.481	19.835
34.423	19.855
34.423	19.855
34.364	19.913
34.345	19.913
34.306	19.952
34.267	19.972
34.228	19.972
34.209	20.011
34.17	20.069
34.131	20.108
34.092	20.127
34.072	20.147
33.995	20.186
33.995	20.186
33.936	20.205
33.897	20.244
33.858	20.244
33.839	20.264
33.819	20.264
33.78	20.264
33.761	20.303
33.722	20.322
33.683	20.361
33.644	20.361
33.625	20.4
33.625	20.4
33.586	20.419
33.547	20.419
33.508	20.458
33.488	20.458
33.469	20.478
33.469	20.497
33.45	20.497
33.45	20.497
33.45	20.497
33.45	20.497
33.411	20.478
33.411	20.478
33.411	20.478
33.411	20.458
33.391	20.458
33.372	20.439
33.352	20.439
33.333	20.419
33.313	20.4
33.294	20.38
33.274	20.38
33.255	20.361
33.216	20.341
33.216	20.341
33.196	20.322
33.158	20.303
33.119	20.283
33.099	20.283
33.06	20.264
33.041	20.244
33.002	20.225
32.982	20.225
32.963	20.205
32.943	20.205
32.866	20.166
32.866	20.166
32.846	20.147
32.807	20.127
32.768	20.108
32.729	20.088
32.71	20.069
32.69	20.049
32.651	20.03
32.613	20.03
32.574	20.011
32.554	20.011
32.476	19.952
32.476	19.952
32.437	19.952
32.359	19.913
32.34	19.894
32.301	19.855
32.262	19.855
32.204	19.855
32.145	19.816
32.126	19.816
32.106	19.796
32.067	19.777
31.99	19.777
31.99	19.777
31.931	19.757
31.892	19.757
31.873	19.738
31.834	19.719
31.795	19.699
31.775	19.68
31.717	19.66
31.659	19.641
31.62	19.641
31.581	19.621
31.522	19.621
31.522	19.621
31.503	19.602
31.445	19.602
31.367	19.621
31.347	19.621
31.328	19.602
31.269	19.582
31.25	19.582
31.211	19.582
31.153	19.582
31.114	19.582
31.016	19.582
31.016	19.582
30.977	19.582
30.958	19.563
30.9	19.563
30.861	19.563
30.841	19.582
30.802	19.563
30.763	19.582
30.724	19.582
30.666	19.582
30.627	19.582
30.53	19.563
30.53	19.563
30.51	19.563
30.452	19.563
30.393	19.582
30.355	19.582
30.296	19.602
30.257	19.602
30.218	19.602
30.179	19.621
30.14	19.641
30.101	19.641
30.024	19.641
30.024	19.641
30.024	19.641
29.985	19.66
29.926	19.66
29.907	19.66
29.848	19.68
29.829	19.699
29.771	19.68
29.751	19.68
29.732	19.68
29.693	19.68
29.615	19.699
29.615	19.699
29.576	19.719
29.556	19.719
29.498	19.738
29.498	19.738
29.479	19.738
29.44	19.719
29.381	19.719
29.342	19.719
29.303	19.719
29.284	19.719
29.226	19.719
29.226	19.719
29.226	19.719
29.206	19.719
29.206	19.699
29.187	19.68
29.187	19.68
29.167	19.66
29.148	19.66
29.128	19.641
29.109	19.621
29.109	19.621
29.07	19.582
29.07	19.582
29.07	19.582
29.05	19.563
29.031	19.524
28.992	19.504
28.992	19.504
28.972	19.504
28.953	19.485
28.934	19.466
28.914	19.427
28.875	19.427
28.797	19.368
28.797	19.368
28.758	19.349
28.739	19.329
28.7	19.31
28.68	19.271
28.642	19.252
28.603	19.232
28.583	19.232
28.525	19.213
28.505	19.154
28.466	19.115
28.35	19.057
28.35	19.057
28.311	19.037
28.272	19.018
28.233	18.979
28.194	18.979
28.155	18.94
28.116	18.94
28.058	18.921
28.019	18.882
27.98	18.862
27.96	18.843
27.882	18.784
27.882	18.784
27.843	18.765
27.805	18.745
27.805	18.745
27.746	18.745
27.727	18.707
27.688	18.687
27.629	18.687
27.61	18.668
27.551	18.648
27.551	18.648
27.474	18.609
27.474	18.609
27.435	18.59
27.396	18.59
27.357	18.57
27.337	18.57
27.279	18.59
27.24	18.609
27.221	18.609
27.182	18.609
27.182	18.629
27.143	18.629
27.045	18.668
27.045	18.668
27.026	18.668
27.006	18.687
26.968	18.707
26.909	18.726
26.89	18.726
26.851	18.745
26.831	18.765
26.792	18.765
26.753	18.784
26.734	18.784
26.676	18.823
26.676	18.823
26.637	18.823
26.598	18.843
26.578	18.843
26.539	18.862
26.481	18.882
26.442	18.901
26.422	18.921
26.384	18.96
26.364	18.96
26.325	18.979
26.247	18.999
26.247	18.999
26.189	18.999
26.169	19.018
26.13	19.018
26.092	19.037
26.053	19.076
26.033	19.076
26.014	19.096
25.975	19.096
25.955	19.096
25.916	19.115
25.839	19.154
25.839	19.154
25.78	19.174
25.761	19.193
25.722	19.193
25.683	19.252
25.644	19.271
25.585	19.291
25.566	19.31
25.527	19.31
25.508	19.329
25.488	19.349
25.41	19.388
25.41	19.388
25.371	19.407
25.352	19.427
25.313	19.446
25.293	19.466
25.293	19.466
25.274	19.485
25.235	19.524
25.216	19.524
25.138	19.602
25.118	19.621
25.06	19.68
25.06	19.68
25.021	19.699
25.001	19.719
24.963	19.738
24.904	19.796
24.885	19.835
24.846	19.855
24.826	19.874
24.787	19.913
24.729	19.933
24.71	19.991
24.651	20.049
24.651	20.049
24.612	20.069
24.593	20.108
24.554	20.147
24.515	20.186
24.495	20.205
24.476	20.244
24.418	20.244
24.379	20.264
24.34	20.283
24.301	20.303
24.242	20.38
24.242	20.38
24.203	20.4
24.145	20.439
24.126	20.458
24.087	20.497
24.067	20.536
24.028	20.575
24.028	20.614
23.989	20.633
23.97	20.653
23.95	20.692
23.853	20.731
23.853	20.731
23.834	20.789
23.775	20.789
23.775	20.848
23.717	20.886
23.697	20.906
23.678	20.925
23.619	20.964
23.581	20.984
23.561	20.984
23.522	21.023
23.464	21.062
23.464	21.062
23.425	21.101
23.405	21.12
23.347	21.12
23.308	21.14
23.25	21.159
23.23	21.178
23.191	21.198
23.152	21.217
23.113	21.237
23.074	21.276
22.997	21.295
22.997	21.295
22.958	21.295
22.919	21.334
22.88	21.334
22.841	21.354
22.821	21.354
22.802	21.373
22.763	21.373
22.743	21.412
22.705	21.412
22.666	21.432
22.568	21.432
22.568	21.432
22.529	21.451
22.51	21.49
22.471	21.49
22.432	21.509
22.393	21.529
22.393	21.529
22.374	21.529
22.374	21.529
22.374	21.529
22.374	21.568
22.374	21.568
22.374	21.568
22.374	21.587
22.354	21.626
22.354	21.646
22.354	21.685
22.354	21.704
22.335	21.704
22.315	21.724
22.315	21.724
22.315	21.743
22.315	21.801
22.276	21.84
22.276	21.84
22.237	21.86
22.218	21.879
22.237	21.938
22.237	21.957
22.237	21.996
22.237	22.035
22.218	22.074
22.218	22.093
22.179	22.132
22.14	22.171
22.082	22.21
22.082	22.21
22.043	22.23
22.023	22.269
22.004	22.288
21.965	22.307
21.926	22.346
21.887	22.385
21.868	22.405
21.848	22.424
21.829	22.444
21.809	22.483
21.731	22.58
21.731	22.58
21.712	22.541
21.673	22.541
21.653	22.561
21.614	22.599
21.595	22.619
21.576	22.619
21.556	22.638
21.517	22.658
21.517	22.677
21.498	22.697
21.478	22.736
21.478	22.736
21.478	22.736
21.459	22.736
21.459	22.736
21.42	22.736
21.381	22.716
21.361	22.716
21.361	22.697
21.342	22.697
21.303	22.697
21.323	22.697
21.303	22.697
21.303	22.697
21.284	22.697
21.264	22.697
21.245	22.677
21.225	22.677
21.225	22.697
21.225	22.697
21.206	22.697
21.206	22.697
21.225	22.677
21.225	22.677
21.225	22.697
21.225	22.697
21.225	22.697
21.225	22.697
21.225	22.677
21.225	22.677
21.225	22.697
21.225	22.697
21.225	22.697
21.225	22.697
21.225	22.677
21.225	22.697
21.225	22.697
21.225	22.697
21.225	22.697
21.225	22.697
21.225	22.697
21.225	22.697
21.225	22.697
21.225	22.697
21.225	22.697
21.225	22.697
21.225	22.697
21.225	22.697
21.225	22.697
21.225	22.697
21.225	22.677
21.225	22.697
21.225	22.697
21.245	22.697
21.245	22.677
21.245	22.697
21.225	22.697
21.225	22.697
21.225	22.677
21.225	22.677
21.225	22.677
21.225	22.677
21.225	22.677
21.225	22.677
21.225	22.677
21.225	22.677
21.225	22.677
21.225	22.697
21.225	22.677
21.225	22.697
21.225	22.697
21.225	22.697
21.225	22.697
21.225	22.697
21.225	22.697
21.225	22.697
21.225	22.697
21.225	22.697
21.225	22.697
21.225	22.697
21.225	22.697
21.225	22.677
21.225	22.677
21.225	22.677
21.225	22.697
21.225	22.697
21.225	22.697
21.225	22.697
21.225	22.697
21.225	22.697
21.225	22.697
21.225	22.697
21.225	22.697
21.225	22.697
21.225	22.697
21.225	22.697
21.225	22.697
21.225	22.697
21.225	22.697
21.225	22.697
21.225	22.697
21.225	22.697
21.225	22.697
21.225	22.697
21.225	22.697
21.225	22.697
21.225	22.697
21.225	22.697
21.225	22.697
21.225	22.697
21.225	22.697
21.225	22.697
21.225	22.697
21.225	22.697
21.225	22.697
21.225	22.697
21.225	22.697
21.225	22.697
21.225	22.697
21.225	22.697
21.225	22.716
21.225	22.716
21.225	22.697
21.225	22.697
21.225	22.697
21.225	22.697
21.225	22.697
21.225	22.697
21.245	22.697
21.225	22.697
21.225	22.697
21.225	22.697
21.225	22.697
21.225	22.697
21.225	22.697
21.245	22.697
21.245	22.697
21.245	22.697
21.225	22.697
21.225	22.697
21.225	22.697
21.225	22.697
21.225	22.697
21.225	22.697
21.225	22.697
21.225	22.697
21.206	22.697
21.225	22.658
21.225	22.658
21.206	22.697
21.206	22.697
21.206	22.677
21.206	22.677
21.206	22.677
21.206	22.697
21.206	22.697
21.225	22.697
21.225	22.697
21.225	22.697
21.225	22.697
21.225	22.697
21.225	22.697
21.225	22.697
21.225	22.697
21.225	22.697
21.225	22.697
21.225	22.697
21.225	22.697
21.225	22.677
21.225	22.677
21.225	22.677
21.225	22.677
21.225	22.677
21.225	22.677
21.225	22.677
21.225	22.697
21.225	22.697
21.225	22.697
21.225	22.697
21.225	22.697
21.225	22.697
21.225	22.697
21.225	22.697
21.225	22.697
21.225	22.697
21.225	22.697
21.225	22.697
21.225	22.697
21.225	22.697
21.225	22.697
21.225	22.697
21.225	22.697
21.225	22.697
21.225	22.697
21.225	22.697
21.225	22.697
21.225	22.697
21.225	22.697
21.225	22.697
21.225	22.697
21.225	22.697
21.225	22.697
21.225	22.697
21.225	22.697
21.225	22.697
21.225	22.697
21.225	22.697
21.225	22.697
21.225	22.697
21.225	22.697
21.225	22.697
21.225	22.697
21.225	22.697
21.225	22.697
21.225	22.697
21.225	22.697
21.225	22.697
21.225	22.697
21.225	22.697
21.225	22.697
21.225	22.697
21.225	22.677
21.225	22.677
21.225	22.697
21.225	22.697
21.225	22.697
21.225	22.677
21.225	22.677
21.225	22.697
21.225	22.697
21.225	22.697
21.225	22.677
21.225	22.697
21.225	22.697
21.225	22.697
21.225	22.697
21.225	22.697
21.225	22.697
21.225	22.697
21.225	22.697
21.225	22.677
21.225	22.677
21.225	22.677
21.225	22.677
21.225	22.697
21.225	22.677
21.225	22.677
21.225	22.677
21.225	22.697
21.225	22.697
21.225	22.697
21.225	22.677
21.225	22.677
21.225	22.677
21.225	22.677
21.225	22.677
21.225	22.677
21.225	22.677
21.225	22.697
21.225	22.697
21.206	22.697
21.186	22.697
21.186	22.697
21.186	22.697
21.186	22.697
21.186	22.697
21.186	22.697
21.186	22.697
21.186	22.697
21.186	22.697
21.186	22.697
21.167	22.697
21.167	22.697
21.167	22.697
21.167	22.697
21.167	22.697
21.167	22.697
21.167	22.697
21.147	22.697
21.147	22.697
21.147	22.697
21.147	22.697
21.147	22.697
21.147	22.697
21.147	22.697
21.147	22.697
21.147	22.697
21.147	22.697
21.147	22.697
21.147	22.697
21.147	22.697
21.147	22.697
21.147	22.697
21.147	22.697
21.128	22.697
21.128	22.697
21.128	22.697
21.128	22.697
21.128	22.697
21.128	22.697
21.128	22.697
21.128	22.697
21.128	22.697
21.128	22.697
21.128	22.697
21.128	22.697
21.128	22.697
21.128	22.697
21.128	22.697
21.128	22.697
21.128	22.697
21.128	22.697
21.128	22.697
21.128	22.697
21.128	22.697
21.128	22.697
21.128	22.697
21.147	22.697
21.167	22.697
21.186	22.697
21.206	22.697
21.225	22.697
21.245	22.697
21.284	22.697
21.284	22.677
21.284	22.677
21.303	22.677
21.323	22.677
21.342	22.677
21.342	22.677
21.361	22.677
21.361	22.677
21.381	22.677
21.42	22.677
21.42	22.697
21.42	22.697
21.42	22.697
21.42	22.697
21.42	22.697
21.42	22.697
21.517	22.697
21.556	22.716
21.576	22.716
21.576	22.716
21.634	22.716
21.653	22.716
21.673	22.716
21.692	22.716
21.731	22.716
21.731	22.716
21.731	22.716
21.77	22.716
21.77	22.716
21.848	22.716
[truncated: 766 more rows]
