# Supplementary material for: Ant collective cognition allows for efficient navigation through disordered environments
Source: eLife. 2020 May 12;9:e55195. doi: 10.7554/eLife.55195 (PMC7332297; doi:10.7554/eLife.55195)
Supplement: Source data 2. — Format is X,Y coordinates as a function of time. Time interval between samples is 0.04 s, except for videos 1440005 and 1440011, where the time interval is 0.02 s. [file elife-55195-data2.zip › 1380008_250_load_trajectory.txt]

70.026	22.676
70.046	22.657
70.046	22.657
70.046	22.657
70.026	22.657
70.026	22.657
70.007	22.637
69.968	22.637
69.929	22.637
69.909	22.657
69.909	22.657
69.89	22.657
69.87	22.657
69.851	22.637
69.831	22.618
69.812	22.637
69.773	22.618
69.773	22.618
69.753	22.598
69.753	22.598
69.734	22.598
69.714	22.598
69.695	22.579
69.675	22.579
69.656	22.559
69.636	22.559
69.617	22.559
69.617	22.559
69.558	22.559
69.558	22.559
69.558	22.559
69.539	22.559
69.519	22.53
69.5	22.54
69.5	22.559
69.48	22.559
69.46	22.54
69.441	22.54
69.421	22.54
69.402	22.54
69.343	22.52
69.343	22.52
69.324	22.52
69.285	22.52
69.285	22.52
69.265	22.52
69.226	22.52
69.226	22.501
69.207	22.501
69.187	22.501
69.168	22.501
69.148	22.481
69.09	22.481
69.09	22.481
69.07	22.481
69.031	22.462
69.012	22.462
68.992	22.462
68.973	22.442
68.953	22.462
68.914	22.462
68.914	22.413
68.914	22.413
68.895	22.462
68.856	22.481
68.856	22.481
68.836	22.462
68.817	22.481
68.778	22.481
68.758	22.481
68.758	22.481
68.758	22.481
68.739	22.481
68.719	22.481
68.7	22.481
68.661	22.501
68.641	22.501
68.641	22.501
68.622	22.501
68.622	22.501
68.583	22.501
68.563	22.501
68.563	22.501
68.544	22.501
68.524	22.501
68.485	22.501
68.466	22.501
68.446	22.501
68.427	22.52
68.427	22.52
68.427	22.52
68.427	22.54
68.388	22.54
68.368	22.54
68.348	22.54
68.329	22.54
68.329	22.559
68.29	22.559
68.29	22.559
68.27	22.579
68.251	22.598
68.251	22.598
68.231	22.598
68.231	22.618
68.212	22.618
68.212	22.637
68.192	22.637
68.192	22.637
68.192	22.657
68.153	22.657
68.134	22.676
68.114	22.676
68.095	22.676
68.095	22.676
68.056	22.696
68.056	22.696
68.036	22.696
68.017	22.715
67.997	22.715
67.958	22.735
67.939	22.735
67.919	22.735
67.9	22.754
67.88	22.754
67.841	22.754
67.841	22.754
67.822	22.774
67.802	22.774
67.802	22.774
67.744	22.793
67.724	22.793
67.705	22.793
67.685	22.813
67.666	22.813
67.627	22.813
67.607	22.813
67.568	22.832
67.568	22.832
67.568	22.832
67.549	22.832
67.529	22.852
67.471	22.852
67.471	22.852
67.451	22.871
67.412	22.871
67.393	22.891
67.353	22.891
67.334	22.891
67.334	22.871
67.334	22.871
67.295	22.891
67.256	22.891
67.236	22.891
67.217	22.91
67.197	22.91
67.197	22.91
67.158	22.91
67.158	22.891
67.139	22.891
67.119	22.891
67.1	22.871
67.1	22.871
67.08	22.852
67.061	22.852
67.041	22.832
67.041	22.813
67.022	22.813
67.002	22.813
66.983	22.793
66.963	22.774
66.963	22.774
66.963	22.754
66.924	22.735
66.924	22.735
66.905	22.696
66.885	22.696
66.885	22.676
66.866	22.657
66.866	22.637
66.827	22.637
66.827	22.598
66.827	22.598
66.827	22.579
66.827	22.579
66.827	22.52
66.827	22.52
66.768	22.501
66.749	22.501
66.749	22.462
66.729	22.462
66.729	22.442
66.69	22.442
66.69	22.423
66.671	22.384
66.651	22.364
66.651	22.345
66.593	22.305
66.593	22.305
66.573	22.305
66.534	22.286
66.534	22.266
66.515	22.266
66.495	22.247
66.476	22.227
66.476	22.208
66.437	22.188
66.417	22.169
66.417	22.169
66.358	22.13
66.358	22.13
66.339	22.11
66.319	22.091
66.3	22.081
66.28	22.071
66.261	22.032
66.222	22.032
66.222	22.032
66.202	21.993
66.163	21.993
66.163	21.993
66.105	21.974
66.105	21.974
66.066	21.974
66.046	21.954
66.027	21.954
66.007	21.915
65.968	21.915
65.968	21.915
65.929	21.876
65.91	21.876
65.89	21.876
65.871	21.857
65.812	21.857
65.812	21.857
65.793	21.857
65.773	21.837
65.754	21.798
65.676	21.798
65.676	21.798
65.676	21.798
65.656	21.798
65.656	21.818
65.656	21.818
65.617	21.818
65.617	21.857
65.617	21.857
65.617	21.876
65.617	21.876
65.617	21.876
65.617	21.876
65.617	21.896
65.598	21.896
65.559	21.915
65.559	21.915
65.559	21.935
65.559	21.935
65.539	21.954
65.539	21.954
65.52	21.954
65.52	21.954
65.52	21.974
65.52	21.974
65.52	21.974
65.5	21.993
65.481	21.993
65.481	21.993
65.461	21.993
65.422	22.032
65.383	22.052
65.383	22.052
65.364	22.052
65.344	22.052
65.344	22.052
65.344	22.052
65.344	22.052
65.344	22.052
65.324	22.052
65.344	22.052
65.344	22.052
65.344	22.052
65.344	22.052
65.344	22.052
65.344	22.052
65.344	22.052
65.344	22.052
65.344	22.052
65.344	22.052
65.344	22.052
65.324	22.052
65.324	22.052
65.324	22.052
65.324	22.052
65.364	22.052
65.364	22.052
65.364	22.052
65.364	22.052
65.364	22.052
65.344	22.052
65.364	22.052
65.364	22.052
65.344	22.052
65.344	22.052
65.344	22.052
65.344	22.052
65.344	22.052
65.344	22.052
65.344	22.052
65.344	22.052
65.344	22.052
65.344	22.052
65.344	22.032
65.344	22.032
65.344	22.032
65.344	22.032
65.324	22.032
65.324	22.032
65.324	22.032
65.324	22.032
65.324	22.032
65.344	22.032
65.344	22.032
65.344	22.032
65.324	22.032
65.344	22.032
65.324	22.032
65.324	22.032
65.324	22.032
65.344	22.032
65.324	22.052
65.324	22.052
65.344	22.052
65.344	22.052
65.324	22.052
65.324	22.052
65.344	22.052
65.324	22.052
65.324	22.032
65.324	22.052
65.324	22.052
65.324	22.052
65.324	22.032
65.324	22.032
65.324	22.032
65.324	22.032
65.324	22.032
65.324	22.032
65.324	22.032
65.324	22.032
65.324	22.032
65.324	22.052
65.324	22.052
65.324	22.032
65.324	22.032
65.324	22.032
65.324	22.032
65.324	22.032
65.324	22.032
65.305	22.032
65.305	22.052
65.305	22.052
65.305	22.052
65.305	22.032
65.324	22.032
65.305	22.071
65.305	22.052
65.305	22.052
65.305	22.052
65.305	22.052
65.324	22.052
65.324	22.032
65.324	22.032
65.305	22.032
65.305	22.032
65.305	22.032
65.305	22.032
65.305	22.032
65.305	22.032
65.305	22.032
65.324	22.032
65.324	22.032
65.305	22.032
65.305	22.032
65.305	22.032
65.305	22.032
65.305	22.032
65.305	22.032
65.305	22.032
65.305	22.052
65.305	22.032
65.305	22.032
65.305	22.032
65.305	22.032
65.305	22.052
65.305	22.032
65.305	22.032
65.305	22.032
65.305	22.032
65.305	22.032
65.324	22.032
65.305	22.032
65.305	22.032
65.305	22.032
65.305	22.032
65.305	22.032
65.305	22.032
65.305	22.032
65.305	22.032
65.324	22.032
65.324	22.032
65.324	22.032
65.324	22.032
65.324	22.032
65.324	22.032
65.324	22.032
65.344	22.032
65.344	22.032
65.344	22.032
65.324	22.052
65.344	22.052
65.324	22.052
65.324	22.052
65.324	22.032
65.324	22.052
65.324	22.052
65.324	22.052
65.324	22.052
65.324	22.052
65.324	22.052
65.324	22.052
65.324	22.032
65.344	22.032
65.324	22.052
65.344	22.052
65.344	22.052
65.324	22.052
65.324	22.032
65.324	22.032
65.324	22.032
65.344	22.032
65.324	22.032
65.324	22.032
65.324	22.032
65.324	22.032
65.324	22.032
65.324	22.032
65.324	22.032
65.324	22.032
65.324	22.032
65.324	22.032
65.324	22.032
65.324	22.032
65.305	22.032
65.324	22.032
65.324	22.032
65.305	22.032
65.324	22.032
65.305	22.032
65.305	22.032
65.305	22.032
65.305	22.032
65.305	22.032
65.305	22.032
65.305	22.032
65.305	22.032
65.324	22.032
65.324	22.032
65.324	22.052
65.324	22.032
65.305	22.032
65.305	22.032
65.305	22.032
65.305	22.032
65.305	22.032
65.305	22.032
65.305	22.032
65.305	22.032
65.305	22.032
65.305	22.032
65.305	22.032
65.305	22.032
65.305	22.032
65.305	22.032
65.305	22.032
65.305	22.032
65.305	22.052
65.305	22.052
65.305	22.032
65.305	22.052
65.305	22.052
65.285	22.052
65.285	22.052
65.305	22.052
65.305	22.052
65.305	22.052
65.324	22.071
65.324	22.071
65.364	22.052
65.364	22.052
65.364	22.052
65.364	22.052
65.364	22.052
65.364	22.071
65.364	22.071
65.364	22.071
65.364	22.071
65.364	22.052
65.364	22.052
65.364	22.052
65.364	22.071
65.364	22.071
65.364	22.071
65.383	22.052
65.383	22.052
65.403	22.052
65.403	22.052
65.403	22.071
65.403	22.071
65.403	22.071
65.403	22.071
65.403	22.071
65.364	22.071
65.364	22.071
65.364	22.052
65.383	22.052
65.383	22.052
65.364	22.052
65.364	22.052
65.364	22.052
65.364	22.052
65.364	22.052
65.364	22.052
65.344	22.052
65.364	22.052
65.364	22.052
65.364	22.052
65.364	22.052
65.364	22.052
65.364	22.052
65.364	22.052
65.364	22.052
65.364	22.052
65.364	22.052
65.364	22.052
65.364	22.052
65.344	22.052
65.344	22.052
65.344	22.052
65.344	22.052
65.344	22.052
65.344	22.052
65.364	22.052
65.364	22.052
65.364	22.052
65.364	22.052
65.344	22.052
65.364	22.052
65.364	22.052
65.364	22.052
65.364	22.052
65.364	22.052
65.364	22.052
65.364	22.052
65.364	22.052
65.364	22.052
65.364	22.052
65.364	22.052
65.364	22.052
65.364	22.052
65.364	22.052
65.364	22.052
65.364	22.052
65.344	22.052
65.344	22.052
65.344	22.052
65.364	22.052
65.364	22.052
65.364	22.052
65.364	22.052
65.364	22.052
65.364	22.032
65.364	22.052
65.364	22.052
65.364	22.052
65.344	22.052
65.344	22.052
65.344	22.052
65.344	22.052
65.344	22.052
65.344	22.052
65.344	22.052
65.344	22.052
65.344	22.052
65.305	22.052
65.305	22.052
65.324	22.052
65.324	22.052
65.324	22.052
65.305	22.052
65.324	22.052
65.324	22.052
65.324	22.052
65.344	22.052
65.344	22.071
65.344	22.071
65.324	22.052
65.324	22.052
65.344	22.052
65.344	22.052
65.344	22.052
65.344	22.052
65.344	22.052
65.344	22.071
65.344	22.052
65.344	22.052
65.324	22.052
65.324	22.052
65.344	22.052
65.344	22.052
65.344	22.052
65.344	22.052
65.344	22.052
65.364	22.052
65.344	22.052
65.364	22.052
65.344	22.052
65.344	22.052
65.344	22.052
65.344	22.052
65.344	22.052
65.344	22.052
65.344	22.052
65.324	22.052
65.324	22.052
65.324	22.052
65.324	22.052
65.324	22.052
65.344	22.052
65.344	22.052
65.344	22.052
65.344	22.071
65.324	22.071
65.324	22.071
65.324	22.052
65.324	22.052
65.324	22.032
65.324	22.032
65.324	22.032
65.305	22.032
65.305	22.032
65.324	22.032
65.324	22.032
65.305	22.032
65.305	22.032
65.305	22.032
65.305	22.032
65.305	22.052
65.305	22.032
65.305	22.052
65.324	22.052
65.305	22.052
65.305	22.052
65.305	22.032
65.305	22.032
65.324	22.032
65.324	22.032
65.324	22.032
65.324	22.032
65.324	22.032
65.344	22.032
65.344	22.032
65.344	22.032
65.344	22.032
65.344	22.032
65.344	22.032
65.344	22.032
65.344	22.032
65.344	22.032
65.344	22.032
65.344	22.032
65.344	22.032
65.344	22.052
65.324	22.052
65.324	22.052
65.324	22.052
65.324	22.052
65.324	22.052
65.344	22.052
65.344	22.032
65.364	22.013
65.364	22.013
65.364	22.013
65.364	22.013
65.364	22.013
65.364	22.013
65.383	22.013
65.383	22.052
65.383	22.013
65.364	22.032
65.364	22.013
65.344	22.013
65.324	22.032
65.324	22.032
65.324	22.032
65.344	22.032
65.324	22.032
65.324	22.032
65.324	22.032
65.324	22.032
65.324	22.032
65.324	22.032
65.344	22.032
65.344	22.032
65.344	22.032
65.344	22.032
65.344	22.032
65.344	22.032
65.344	22.032
65.344	22.032
65.344	22.032
65.344	22.032
65.344	22.032
65.344	22.032
65.344	22.032
65.364	22.032
65.344	22.052
65.344	22.052
65.344	22.052
65.344	22.052
65.344	22.032
65.344	22.032
65.344	22.032
65.344	22.032
65.344	22.032
65.324	22.032
65.324	22.032
65.324	22.032
65.324	22.052
65.324	22.052
65.324	22.032
65.324	22.032
65.324	22.032
65.324	22.032
65.324	22.032
65.324	22.032
65.324	22.032
65.324	22.032
65.324	22.032
65.324	22.032
65.305	22.032
65.305	22.032
65.305	22.032
65.305	22.032
65.305	22.032
65.305	22.032
65.305	22.032
65.324	22.032
65.324	22.032
65.324	22.032
65.324	22.032
65.324	22.032
65.324	22.052
65.324	22.052
65.344	22.032
65.324	22.032
65.344	22.032
65.344	22.032
65.324	22.032
65.324	22.032
65.324	22.032
65.324	22.052
65.324	22.052
65.324	22.052
65.324	22.052
65.324	22.052
65.324	22.032
65.324	22.032
65.324	22.032
65.344	22.032
65.344	22.032
65.364	22.032
65.364	22.013
65.364	22.013
65.364	22.013
65.364	21.993
65.383	21.993
65.383	21.993
65.403	21.993
65.403	21.993
65.403	21.993
65.383	21.993
65.403	21.993
65.403	21.974
65.403	21.993
65.403	21.993
65.403	21.993
65.403	21.993
65.422	21.993
65.422	21.993
65.422	21.993
65.442	21.993
65.442	22.013
65.442	22.013
65.461	22.013
65.461	22.013
65.481	22.032
65.461	22.032
65.461	22.032
65.461	22.052
65.461	22.052
65.461	22.052
65.461	22.052
65.461	22.052
65.461	22.052
65.461	22.052
65.461	22.052
65.461	22.071
65.461	22.071
65.481	22.071
65.481	22.071
65.481	22.071
65.481	22.071
65.481	22.071
65.461	22.071
65.481	22.071
65.461	22.091
65.481	22.091
65.5	22.091
65.481	22.091
65.5	22.091
65.481	22.091
65.481	22.091
65.481	22.091
65.481	22.11
65.481	22.11
65.5	22.11
65.5	22.11
65.5	22.11
65.481	22.11
65.481	22.11
65.481	22.11
65.461	22.11
65.442	22.091
65.422	22.091
65.403	22.091
65.403	22.091
65.403	22.091
65.383	22.071
65.383	22.071
65.383	22.071
65.383	22.071
65.383	22.071
65.383	22.071
65.383	22.071
65.383	22.071
65.383	22.071
65.383	22.071
65.364	22.071
65.364	22.071
65.364	22.071
65.364	22.071
65.344	22.071
65.364	22.052
65.344	22.052
65.344	22.052
65.344	22.052
65.344	22.052
65.344	22.052
65.344	22.052
65.344	22.052
65.344	22.052
65.344	22.052
65.344	22.052
65.305	22.052
65.305	22.052
65.305	22.052
65.305	22.052
65.305	22.052
65.305	22.052
65.285	22.052
65.285	22.052
65.285	22.052
65.285	22.052
65.285	22.052
65.285	22.052
65.285	22.052
65.285	22.052
65.285	22.052
65.285	22.052
65.285	22.052
65.285	22.052
65.285	22.052
65.285	22.052
65.285	22.052
65.285	22.052
65.285	22.052
65.285	22.052
65.266	22.052
65.285	22.052
65.285	22.071
65.285	22.071
65.285	22.071
65.285	22.071
65.285	22.052
65.285	22.052
65.285	22.052
65.285	22.052
65.285	22.052
65.285	22.052
65.285	22.052
65.285	22.052
65.285	22.052
65.285	22.052
65.285	22.052
65.285	22.052
65.285	22.052
65.285	22.052
65.285	22.052
65.285	22.052
65.285	22.052
65.285	22.052
65.285	22.052
65.285	22.052
65.285	22.052
65.285	22.052
65.266	22.052
65.266	22.052
65.266	22.052
65.266	22.052
65.285	22.052
65.285	22.052
65.285	22.052
65.285	22.052
65.285	22.052
65.285	22.052
65.285	22.052
65.285	22.052
65.285	22.052
65.285	22.052
65.285	22.052
65.285	22.052
65.285	22.052
65.285	22.052
65.285	22.052
65.285	22.052
65.285	22.052
65.285	22.052
65.285	22.052
65.285	22.052
65.285	22.052
65.285	22.052
65.285	22.052
65.285	22.052
65.285	22.052
65.285	22.052
65.285	22.071
65.285	22.071
65.285	22.071
65.285	22.071
65.285	22.071
65.285	22.071
65.285	22.052
65.285	22.052
65.285	22.052
65.285	22.052
65.285	22.052
65.285	22.052
65.285	22.052
65.285	22.071
65.285	22.071
65.285	22.071
65.285	22.052
65.285	22.052
65.285	22.052
65.285	22.052
65.285	22.052
65.285	22.052
65.285	22.052
65.285	22.052
65.285	22.052
65.285	22.052
65.285	22.052
65.266	22.071
65.266	22.071
65.285	22.052
65.285	22.052
65.285	22.052
65.285	22.052
65.285	22.052
65.285	22.052
65.285	22.052
65.285	22.052
65.285	22.052
65.285	22.052
65.285	22.052
65.285	22.052
65.285	22.071
65.285	22.052
65.285	22.052
65.285	22.052
65.285	22.052
65.266	22.071
65.266	22.071
65.266	22.071
65.285	22.052
65.266	22.052
65.285	22.052
65.285	22.052
65.285	22.052
65.266	22.071
65.266	22.071
65.266	22.071
65.266	22.071
65.285	22.071
65.285	22.071
65.285	22.071
65.285	22.071
65.285	22.052
65.285	22.052
65.285	22.052
65.285	22.052
65.285	22.052
65.285	22.052
65.285	22.052
65.305	22.052
65.285	22.052
65.285	22.052
65.285	22.071
65.285	22.052
65.305	22.071
65.285	22.071
65.266	22.071
65.285	22.071
65.285	22.071
65.266	22.071
65.266	22.071
65.285	22.071
65.285	22.052
65.285	22.052
65.285	22.052
65.305	22.052
65.305	22.052
65.285	22.052
65.285	22.052
65.285	22.052
65.285	22.052
65.305	22.052
65.305	22.052
65.305	22.052
65.285	22.052
65.285	22.052
65.285	22.052
65.285	22.052
65.305	22.052
65.285	22.052
65.285	22.052
65.285	22.052
65.285	22.052
65.305	22.052
65.305	22.052
65.305	22.052
65.305	22.052
65.305	22.052
65.305	22.052
65.305	22.052
65.305	22.052
65.305	22.052
65.305	22.052
65.305	22.052
65.305	22.052
65.285	22.052
65.285	22.052
65.305	22.052
65.305	22.052
65.305	22.052
65.285	22.052
65.285	22.052
65.285	22.052
65.285	22.052
65.285	22.052
65.285	22.052
65.285	22.052
65.285	22.052
65.285	22.052
65.285	22.052
65.285	22.052
65.285	22.052
65.285	22.052
65.285	22.052
65.305	22.052
65.305	22.052
65.305	22.052
65.305	22.052
65.305	22.052
65.305	22.052
65.285	22.052
65.305	22.071
65.305	22.071
65.305	22.071
65.305	22.052
65.305	22.052
65.305	22.052
65.305	22.052
65.305	22.052
65.305	22.052
65.285	22.052
65.305	22.071
65.305	22.071
65.305	22.052
65.305	22.052
65.305	22.052
65.285	22.052
65.305	22.052
65.305	22.052
65.305	22.052
65.305	22.052
65.305	22.052
65.305	22.052
65.305	22.052
65.305	22.052
65.305	22.052
65.305	22.052
65.305	22.052
65.305	22.052
65.305	22.052
65.305	22.052
65.305	22.052
65.305	22.052
65.305	22.052
65.305	22.071
65.305	22.071
65.305	22.071
65.305	22.071
65.285	22.052
65.285	22.052
65.305	22.052
65.305	22.052
65.305	22.052
65.285	22.052
65.285	22.052
65.285	22.052
65.285	22.052
65.285	22.052
65.305	22.052
65.305	22.052
65.285	22.052
65.285	22.052
65.305	22.052
65.305	22.052
65.305	22.052
65.285	22.052
65.305	22.052
65.285	22.052
65.305	22.052
65.305	22.052
65.305	22.052
65.305	22.052
65.305	22.052
65.305	22.052
65.305	22.052
65.285	22.052
65.305	22.052
65.305	22.052
65.305	22.052
65.305	22.052
65.305	22.052
65.305	22.052
65.305	22.052
65.285	22.052
65.305	22.052
65.305	22.052
65.305	22.052
65.305	22.052
65.305	22.052
65.305	22.052
65.305	22.052
65.305	22.071
65.305	22.052
65.324	22.052
65.305	22.052
65.305	22.052
65.305	22.052
65.305	22.052
65.305	22.052
65.305	22.052
65.305	22.052
65.305	22.052
65.305	22.052
65.305	22.052
65.305	22.052
65.305	22.052
65.305	22.052
65.305	22.052
65.305	22.052
65.305	22.052
65.305	22.052
65.305	22.052
65.285	22.052
65.305	22.052
65.305	22.052
65.305	22.052
65.305	22.071
65.305	22.071
65.305	22.052
65.305	22.052
65.305	22.052
65.305	22.052
65.305	22.052
65.305	22.052
65.305	22.071
65.305	22.071
65.305	22.071
65.305	22.071
65.305	22.052
65.305	22.052
65.324	22.052
65.305	22.052
65.285	22.052
65.285	22.052
65.285	22.052
65.305	22.052
65.305	22.052
65.305	22.052
65.305	22.052
65.305	22.052
65.305	22.052
65.324	22.052
65.324	22.032
65.324	22.032
65.344	22.032
65.344	22.032
65.344	22.032
65.344	22.032
65.364	22.032
65.364	22.052
65.383	22.052
65.403	22.052
65.403	22.052
65.422	22.052
65.422	22.071
65.442	22.071
65.461	22.071
65.461	22.071
65.481	22.071
65.5	22.071
65.52	22.091
65.539	22.091
65.559	22.091
65.598	22.11
65.598	22.11
65.598	22.091
65.598	22.091
65.617	22.091
65.656	22.091
65.656	22.091
65.676	22.091
65.695	22.071
65.695	22.071
65.734	22.091
65.734	22.091
65.754	22.091
65.754	22.091
65.754	22.11
65.773	22.11
65.812	22.11
65.812	22.11
65.812	22.11
65.812	22.13
65.832	22.149
65.832	22.149
65.832	22.149
65.832	22.149
65.851	22.169
65.871	22.169
65.871	22.188
65.89	22.188
65.91	22.188
65.91	22.169
65.91	22.169
65.89	22.169
65.91	22.169
65.91	22.169
65.91	22.169
65.91	22.169
65.91	22.169
65.929	22.169
65.929	22.188
65.929	22.188
65.949	22.188
65.988	22.169
65.988	22.169
65.988	22.169
66.007	22.169
66.027	22.169
66.027	22.169
66.007	22.169
66.007	22.169
66.027	22.188
66.027	22.208
66.007	22.208
66.007	22.227
66.046	22.247
66.046	22.247
66.046	22.247
66.046	22.247
66.027	22.227
66.007	22.227
66.027	22.227
66.007	22.227
66.007	22.227
66.007	22.227
66.007	22.247
66.007	22.247
65.988	22.266
65.988	22.266
65.968	22.266
65.968	22.286
65.949	22.286
65.949	22.286
65.949	22.305
65.968	22.305
65.968	22.305
65.968	22.286
65.968	22.305
65.968	22.305
65.988	22.325
65.988	22.325
66.007	22.325
66.007	22.325
66.027	22.345
66.007	22.325
66.027	22.325
66.027	22.345
66.046	22.345
66.046	22.345
66.066	22.345
66.085	22.364
66.085	22.384
66.085	22.384
66.105	22.364
66.105	22.384
66.124	22.384
66.124	22.384
66.124	22.384
66.144	22.403
66.163	22.403
66.183	22.403
66.183	22.403
66.183	22.403
66.202	22.423
66.202	22.423
66.202	22.442
66.222	22.442
66.222	22.442
66.222	22.442
66.241	22.442
66.241	22.442
66.241	22.442
66.261	22.442
66.28	22.413
66.28	22.481
66.319	22.501
66.319	22.501
66.319	22.501
66.339	22.501
66.339	22.501
66.358	22.501
66.378	22.52
66.398	22.52
66.437	22.54
66.456	22.54
66.456	22.54
66.476	22.559
66.495	22.559
66.495	22.559
66.515	22.579
66.554	22.579
66.573	22.618
66.593	22.618
66.612	22.618
66.612	22.618
66.632	22.637
66.671	22.657
66.71	22.657
66.69	22.657
66.729	22.676
66.729	22.676
66.749	22.696
66.768	22.696
66.788	22.715
66.788	22.735
66.827	22.735
66.827	22.774
66.846	22.793
66.866	22.832
66.866	22.852
66.866	22.871
66.885	22.891
66.885	22.891
66.885	22.91
66.885	22.93
66.885	23.008
66.885	23.008
66.885	23.047
66.885	23.066
66.885	23.086
66.866	23.086
66.846	23.105
66.846	23.105
66.866	23.164
66.866	23.164
66.866	23.164
66.866	23.164
66.885	23.203
66.885	23.203
66.885	23.222
66.885	23.242
66.905	23.261
66.905	23.261
66.924	23.281
66.924	23.3
66.924	23.3
66.924	23.3
66.924	23.32
66.944	23.34
66.944	23.359
66.963	23.359
66.963	23.398
66.983	23.398
66.963	23.418
66.963	23.437
66.963	23.457
66.963	23.457
66.963	23.476
66.963	23.476
66.963	23.476
66.963	23.496
66.963	23.535
66.983	23.554
66.963	23.554
66.963	23.574
66.983	23.593
66.983	23.613
66.983	23.613
66.983	23.652
66.983	23.691
66.983	23.691
66.983	23.691
66.983	23.691
66.983	23.691
66.983	23.71
66.983	23.71
66.983	23.71
66.983	23.73
66.983	23.749
66.983	23.749
66.963	23.769
66.963	23.827
66.963	23.827
66.963	23.827
66.963	23.847
66.963	23.847
66.963	23.847
66.963	23.847
66.963	23.847
66.963	23.847
66.963	23.866
66.963	23.866
66.944	23.886
66.924	23.925
66.924	23.925
66.924	23.944
66.905	23.944
66.905	23.964
66.905	23.964
66.905	23.983
66.905	24.003
66.905	24.022
66.905	24.042
66.885	24.061
66.885	24.081
66.905	24.1
66.905	24.1
66.885	24.12
66.885	24.12
66.885	24.139
66.905	24.139
66.905	24.198
66.905	24.217
66.885	24.237
66.866	24.256
66.866	24.256
66.866	24.256
66.866	24.295
66.866	24.295
66.866	24.335
66.846	24.354
66.846	24.374
66.827	24.393
66.827	24.393
66.807	24.413
66.807	24.413
66.788	24.432
66.788	24.432
66.768	24.452
66.729	24.53
66.729	24.53
66.729	24.549
66.69	24.569
66.69	24.588
66.69	24.608
66.69	24.627
66.671	24.647
66.632	24.666
66.632	24.686
66.612	24.705
66.612	24.725
66.593	24.764
66.593	24.764
66.593	24.764
66.573	24.783
66.573	24.783
66.554	24.803
66.554	24.822
66.534	24.861
66.515	24.881
66.515	24.9
66.476	24.939
66.456	24.959
66.437	24.998
66.437	24.998
66.417	25.017
66.417	25.056
66.378	25.095
66.339	25.115
66.339	25.115
66.319	25.115
66.3	25.134
66.28	25.134
66.261	25.154
66.261	25.193
66.183	25.232
66.183	25.232
66.183	25.232
66.163	25.251
66.144	25.271
66.105	25.271
66.105	25.31
66.085	25.33
66.066	25.369
66.066	25.349
66.046	25.349
66.027	25.388
65.988	25.408
65.988	25.408
65.929	25.427
65.91	25.447
65.871	25.466
65.871	25.486
65.832	25.505
65.832	25.505
65.832	25.525
65.793	25.505
65.773	25.505
65.734	25.564
65.695	25.564
65.695	25.564
65.656	25.583
65.656	25.564
65.617	25.564
65.598	25.583
65.598	25.583
65.559	25.583
65.52	25.583
65.481	25.564
65.481	25.583
65.461	25.583
65.403	25.583
65.403	25.583
65.383	25.583
65.344	25.583
65.305	25.583
65.285	25.583
65.285	25.583
65.266	25.583
65.188	25.583
65.168	25.583
65.149	25.583
65.11	25.583
65.051	25.564
65.051	25.564
64.973	25.564
64.954	25.603
64.954	25.603
64.954	25.603
64.895	25.603
64.876	25.583
64.876	25.603
64.817	25.622
64.739	25.583
64.739	25.583
64.681	25.603
64.681	25.603
64.642	25.622
64.622	25.642
64.622	25.642
64.564	25.642
64.525	25.661
64.447	25.661
64.408	25.661
64.388	25.681
64.369	25.681
64.349	25.681
64.251	25.681
64.251	25.681
64.212	25.681
64.193	25.7
64.134	25.681
64.134	25.681
64.095	25.7
64.095	25.7
64.037	25.7
64.037	25.72
63.998	25.7
63.978	25.7
63.881	25.7
63.881	25.7
63.861	25.7
63.822	25.681
63.783	25.7
63.764	25.7
63.744	25.681
63.744	25.681
63.705	25.661
63.705	25.661
63.686	25.642
63.686	25.622
63.666	25.603
63.666	25.603
63.647	25.583
63.647	25.583
63.627	25.564
63.647	25.564
63.647	25.564
63.627	25.525
63.627	25.505
63.627	25.447
63.627	25.427
63.627	25.427
63.588	25.369
63.588	25.369
63.569	25.369
63.549	25.369
63.549	25.369
63.549	25.349
63.53	25.349
63.53	25.271
63.491	25.251
63.491	25.232
63.491	25.154
63.471	25.154
63.471	25.154
63.471	25.154
63.471	25.134
63.471	25.115
63.452	25.095
63.452	25.056
63.452	25.037
63.452	25.017
63.413	24.978
63.413	24.959
63.393	24.92
63.413	24.9
63.374	24.861
63.374	24.861
63.374	24.822
63.354	24.803
63.354	24.764
63.334	24.744
63.334	24.744
63.334	24.705
63.315	24.686
63.315	24.627
63.276	24.608
63.276	24.569
63.256	24.53
63.256	24.53
63.237	24.51
63.217	24.491
63.198	24.471
63.178	24.432
63.159	24.413
63.139	24.413
63.139	24.374
63.12	24.354
63.12	24.354
63.081	24.335
63.042	24.276
63.042	24.276
63.003	24.256
62.983	24.237
62.964	24.237
62.944	24.217
62.925	24.198
62.925	24.198
62.905	24.178
62.886	24.159
62.847	24.139
62.827	24.12
62.808	24.081
62.808	24.081
62.788	24.061
62.769	24.042
62.73	24.022
62.71	24.022
62.691	23.983
62.671	23.964
62.613	23.944
62.593	23.925
62.554	23.905
62.535	23.886
62.476	23.866
62.476	23.866
62.457	23.866
62.418	23.847
62.398	23.827
62.398	23.827
62.398	23.827
62.398	23.827
62.398	23.808
62.398	23.808
62.398	23.827
62.379	23.847
62.359	23.866
62.359	23.866
62.359	23.886
62.339	23.886
62.339	23.905
62.339	23.905
62.339	23.905
62.32	23.925
62.32	23.925
62.3	23.944
62.3	23.944
62.281	23.983
62.261	23.983
62.261	23.983
62.261	23.983
62.242	24.003
62.242	24.022
62.242	24.022
62.242	24.022
62.242	24.022
62.222	24.061
62.222	24.061
62.222	24.061
62.203	24.061
62.203	24.061
62.203	24.061
62.203	24.061
62.203	24.061
62.203	24.061
62.203	24.061
62.203	24.061
62.203	24.061
62.203	24.061
62.203	24.061
62.203	24.061
62.222	24.061
62.203	24.061
62.203	24.061
62.203	24.061
62.203	24.061
62.222	24.042
62.222	24.042
62.222	24.061
62.222	24.061
62.222	24.061
62.222	24.061
62.222	24.061
62.222	24.061
62.222	24.061
62.222	24.061
62.222	24.061
62.203	24.061
62.203	24.081
62.203	24.061
62.203	24.061
62.203	24.061
62.203	24.061
62.203	24.061
62.203	24.061
62.203	24.061
62.203	24.061
62.203	24.061
62.203	24.061
62.203	24.061
62.203	24.061
62.203	24.061
62.203	24.061
62.203	24.061
62.203	24.061
62.203	24.061
62.183	24.042
62.164	24.022
62.183	24.022
62.183	24.022
62.164	24.022
62.183	24.022
62.183	24.042
62.164	24.042
62.164	24.042
62.164	24.042
62.164	24.042
62.164	24.042
62.164	24.061
62.144	24.061
62.125	24.061
62.125	24.061
62.125	24.061
62.125	24.061
62.125	24.061
62.125	24.061
62.125	24.081
62.125	24.061
62.125	24.061
62.125	24.061
62.125	24.061
62.125	24.061
62.125	24.061
62.125	24.061
62.125	24.061
62.125	24.061
62.125	24.061
62.125	24.061
62.125	24.061
62.125	24.081
62.125	24.061
62.125	24.081
62.125	24.081
62.125	24.061
62.125	24.061
62.125	24.061
62.125	24.061
62.125	24.061
62.144	24.061
62.125	24.061
62.125	24.061
62.125	24.061
62.125	24.061
62.125	24.061
62.125	24.061
62.125	24.061
62.125	24.061
62.125	24.061
62.125	24.061
62.125	24.061
62.125	24.061
62.125	24.061
62.125	24.081
62.125	24.081
62.125	24.061
62.125	24.061
62.125	24.061
62.125	24.061
62.125	24.081
62.125	24.081
62.125	24.081
62.125	24.081
62.125	24.081
62.125	24.061
62.125	24.061
62.125	24.061
62.125	24.081
62.125	24.061
62.125	24.061
62.144	24.081
62.125	24.061
62.125	24.061
62.144	24.081
62.164	24.061
62.144	24.081
62.144	24.081
62.164	24.061
62.164	24.061
62.183	24.042
62.203	24.042
62.203	24.042
62.242	24.042
62.281	24.003
62.281	24.003
62.281	24.003
62.3	23.983
62.3	23.964
62.3	23.964
62.32	23.964
62.339	23.964
62.359	23.944
62.379	23.925
62.379	23.925
62.398	23.905
62.437	23.886
62.437	23.886
62.437	23.847
62.457	23.827
62.476	23.827
62.476	23.808
62.476	23.788
62.515	23.749
62.515	23.749
62.515	23.71
62.535	23.691
62.535	23.671
62.574	23.574
62.574	23.574
62.593	23.574
62.613	23.535
62.632	23.535
62.632	23.515
62.632	23.496
62.652	23.496
62.671	23.457
62.671	23.418
62.691	23.418
62.691	23.398
62.73	23.359
62.73	23.359
62.73	23.34
62.749	23.32
62.769	23.3
62.769	23.261
62.769	23.222
62.769	23.203
62.769	23.183
62.749	23.144
62.769	23.105
62.769	23.086
62.769	23.047
62.769	23.047
62.788	23.047
62.808	23.008
62.808	23.008
62.788	22.969
62.788	22.949
62.788	22.93
62.788	22.91
62.788	22.891
62.769	22.852
62.769	22.832
62.749	22.813
62.749	22.813
62.749	22.793
62.749	22.774
62.73	22.754
62.71	22.735
62.71	22.715
62.71	22.676
62.671	22.618
62.671	22.618
62.652	22.598
62.632	22.579
62.613	22.54
62.613	22.54
62.593	22.52
62.593	22.501
62.593	22.481
62.593	22.442
62.593	22.403
62.593	22.384
62.574	22.364
62.574	22.345
62.574	22.345
62.574	22.325
62.574	22.286
62.574	22.286
62.574	22.266
62.554	22.266
62.554	22.227
62.554	22.208
62.554	22.188
62.554	22.149
62.515	22.13
62.515	22.11
62.515	22.11
62.496	22.091
62.496	22.071
62.496	22.071
62.496	22.052
62.496	22.032
62.476	21.993
62.476	21.993
62.476	21.974
62.457	21.974
62.437	21.954
62.418	21.915
62.418	21.896
62.418	21.876
62.398	21.818
62.398	21.818
62.379	21.798
62.379	21.798
[truncated: 2,926 more rows]
