# Supplementary material for: Ant collective cognition allows for efficient navigation through disordered environments
Source: eLife. 2020 May 12;9:e55195. doi: 10.7554/eLife.55195 (PMC7332297; doi:10.7554/eLife.55195)
Supplement: Source data 2. — Format is X,Y coordinates as a function of time. Time interval between samples is 0.04 s, except for videos 1440005 and 1440011, where the time interval is 0.02 s. [file elife-55195-data2.zip › 1380010_250_load_trajectory.txt]

69.262	23.304
69.243	23.304
69.204	23.323
69.184	23.323
69.165	23.284
69.145	23.362
69.106	23.362
69.067	23.362
69.047	23.362
68.969	23.362
68.969	23.362
68.93	23.362
68.911	23.343
68.872	23.362
68.852	23.362
68.833	23.362
68.794	23.382
68.755	23.382
68.755	23.362
68.735	23.382
68.696	23.421
68.618	23.421
68.618	23.421
68.579	23.421
68.56	23.421
68.54	23.401
68.501	23.401
68.482	23.382
68.443	23.382
68.404	23.382
68.384	23.382
68.345	23.401
68.326	23.401
68.228	23.401
68.228	23.401
68.208	23.421
68.169	23.44
68.072	23.343
68.072	23.343
68.033	23.343
68.033	23.382
67.955	23.323
67.955	23.343
67.955	23.323
67.955	23.323
67.896	23.323
67.896	23.323
67.838	23.304
67.76	23.304
67.74	23.265
67.701	23.245
67.701	23.245
67.604	23.284
67.526	23.284
67.506	23.265
67.487	23.245
67.467	23.265
67.408	23.245
67.408	23.245
67.408	23.206
67.311	23.226
67.272	23.206
67.272	23.206
67.233	23.167
67.233	23.187
67.194	23.167
67.135	23.187
67.135	23.187
67.077	23.148
67.057	23.128
67.057	23.128
67.018	23.148
66.999	23.128
66.999	23.128
66.921	23.128
66.882	23.128
66.882	23.089
66.862	23.109
66.823	23.128
66.804	23.128
66.784	23.109
66.726	23.069
66.726	23.069
66.706	23.069
66.667	23.05
66.647	23.069
66.569	23.069
66.55	23.069
66.53	23.089
66.53	23.05
66.511	23.05
66.472	23.069
66.452	23.089
66.394	23.148
66.394	23.148
66.374	23.128
66.355	23.167
66.335	23.148
66.296	23.187
66.296	23.245
66.257	23.265
66.257	23.265
66.218	23.323
66.218	23.323
66.179	23.362
66.14	23.362
66.14	23.362
66.121	23.362
66.101	23.421
66.043	23.44
66.023	23.479
66.023	23.479
66.004	23.499
65.965	23.499
65.926	23.518
65.906	23.518
65.887	23.518
65.847	23.577
65.847	23.577
65.808	23.596
65.789	23.596
65.769	23.635
65.769	23.674
65.73	23.694
65.691	23.694
65.691	23.713
65.652	23.733
65.633	23.772
65.594	23.791
65.516	23.791
65.516	23.791
65.516	23.811
65.477	23.83
65.477	23.811
65.457	23.889
65.418	23.889
65.399	23.889
65.36	23.909
65.301	23.909
65.282	23.928
65.262	23.967
65.184	24.006
65.184	24.006
65.165	24.006
65.087	24.045
65.067	24.045
65.047	24.045
65.028	24.065
64.989	24.065
64.989	24.065
64.93	24.084
64.872	24.104
64.833	24.104
64.813	24.143
64.813	24.143
64.735	24.143
64.735	24.143
64.716	24.143
64.657	24.182
64.638	24.182
64.599	24.182
64.579	24.221
64.56	24.24
64.521	24.24
64.482	24.26
64.404	24.279
64.404	24.279
64.365	24.279
64.326	24.279
64.286	24.299
64.247	24.318
64.247	24.318
64.208	24.338
64.169	24.377
64.15	24.377
64.111	24.396
64.091	24.416
64.013	24.396
64.013	24.396
63.994	24.396
63.955	24.396
63.955	24.416
63.935	24.435
63.857	24.435
63.818	24.435
63.779	24.435
63.76	24.435
63.76	24.435
63.721	24.435
63.682	24.455
63.682	24.455
63.643	24.494
63.623	24.494
63.604	24.494
63.565	24.494
63.545	24.494
63.545	24.533
63.467	24.552
63.467	24.572
63.467	24.591
63.447	24.591
63.428	24.67
63.428	24.67
63.369	24.689
63.35	24.728
63.33	24.728
63.33	24.748
63.311	24.767
63.291	24.767
63.291	24.748
63.252	24.767
63.233	24.806
63.233	24.826
63.233	24.845
63.233	24.845
63.233	24.865
63.233	24.904
63.252	24.904
63.272	24.923
63.272	24.943
63.272	24.962
63.291	24.982
63.291	24.982
63.311	25.001
63.311	25.021
63.33	25.06
63.33	25.06
63.33	25.06
63.33	25.079
63.33	25.099
63.33	25.099
63.369	25.118
63.35	25.118
63.35	25.157
63.369	25.216
63.369	25.216
63.369	25.216
63.369	25.255
63.369	25.255
63.369	25.255
63.389	25.274
63.408	25.313
63.428	25.352
63.428	25.372
63.428	25.372
63.447	25.391
63.447	25.411
63.447	25.43
63.486	25.45
63.486	25.509
63.486	25.509
63.486	25.528
63.506	25.548
63.506	25.587
63.506	25.587
63.526	25.606
63.545	25.645
63.565	25.684
63.545	25.704
63.565	25.743
63.565	25.743
63.565	25.782
63.565	25.782
63.584	25.801
63.584	25.821
63.584	25.84
63.604	25.86
63.623	25.879
63.604	25.918
63.623	25.957
63.623	25.977
63.623	25.996
63.623	26.035
63.604	26.094
63.604	26.094
63.584	26.113
63.565	26.133
63.545	26.133
63.545	26.152
63.526	26.172
63.506	26.191
63.486	26.211
63.486	26.231
63.467	26.25
63.447	26.27
63.447	26.289
63.447	26.289
63.447	26.328
63.408	26.348
63.428	26.367
63.428	26.387
63.428	26.426
63.428	26.445
63.408	26.484
63.389	26.504
63.389	26.504
63.369	26.523
63.369	26.562
63.369	26.562
63.369	26.562
63.369	26.582
63.35	26.601
63.311	26.621
63.311	26.621
63.291	26.621
63.272	26.64
63.252	26.64
63.233	26.66
63.213	26.66
63.174	26.718
63.174	26.718
63.155	26.738
63.155	26.738
63.135	26.757
63.116	26.777
63.116	26.777
63.116	26.777
63.096	26.796
63.096	26.796
63.096	26.816
63.096	26.835
63.077	26.874
63.077	26.874
63.077	26.894
63.077	26.894
63.057	26.913
63.018	26.933
62.999	26.952
62.999	26.952
62.999	26.972
62.979	26.972
62.94	27.011
62.94	27.031
62.901	27.05
62.901	27.05
62.901	27.089
62.901	27.089
62.862	27.089
62.843	27.109
62.823	27.128
62.823	27.167
62.765	27.187
62.765	27.187
62.784	27.245
62.726	27.245
62.726	27.284
62.726	27.284
62.706	27.284
62.706	27.323
62.686	27.323
62.647	27.323
62.647	27.323
62.667	27.323
62.608	27.323
62.608	27.343
62.589	27.343
62.589	27.343
62.55	27.343
62.55	27.343
62.53	27.343
62.511	27.343
62.511	27.362
62.511	27.362
62.511	27.362
62.452	27.362
62.491	27.362
62.472	27.362
62.472	27.362
62.413	27.343
62.374	27.343
62.374	27.343
62.335	27.343
62.296	27.343
62.277	27.362
62.257	27.362
62.257	27.362
62.238	27.382
62.238	27.382
62.238	27.382
62.218	27.382
62.218	27.382
62.16	27.382
62.16	27.382
62.14	27.362
62.14	27.382
62.101	27.382
62.082	27.382
62.082	27.401
62.062	27.421
62.043	27.44
62.023	27.46
62.004	27.479
62.023	27.479
61.984	27.479
61.984	27.479
61.945	27.479
61.906	27.479
61.925	27.499
61.867	27.518
61.847	27.538
61.828	27.538
61.808	27.557
61.769	27.557
61.769	27.577
61.73	27.577
61.613	27.577
61.613	27.577
61.594	27.577
61.594	27.557
61.574	27.557
61.516	27.557
61.496	27.538
61.477	27.538
61.418	27.518
61.399	27.538
61.399	27.538
61.321	27.499
61.282	27.499
61.282	27.499
61.243	27.479
61.243	27.479
61.223	27.479
61.165	27.479
61.145	27.479
61.106	27.46
61.086	27.46
61.047	27.44
61.028	27.44
60.969	27.44
60.95	27.44
60.95	27.44
60.93	27.421
60.891	27.401
60.891	27.401
60.852	27.382
60.813	27.382
60.774	27.362
60.755	27.343
60.755	27.343
60.716	27.323
60.677	27.323
60.638	27.284
60.638	27.284
60.638	27.265
60.599	27.245
60.579	27.226
60.54	27.226
60.521	27.226
60.501	27.206
60.482	27.187
60.462	27.167
60.443	27.167
60.443	27.148
60.384	27.089
60.384	27.089
60.365	27.07
60.345	27.07
60.306	27.05
60.286	27.031
60.247	27.011
60.247	26.991
60.208	26.972
60.189	26.952
60.15	26.933
60.111	26.913
60.072	26.894
60.072	26.894
60.033	26.835
60.013	26.816
59.955	26.796
59.935	26.777
59.896	26.738
59.877	26.718
59.857	26.699
59.799	26.699
59.799	26.679
59.74	26.64
59.701	26.601
59.701	26.601
59.682	26.582
59.643	26.543
59.604	26.523
59.604	26.484
59.584	26.465
59.564	26.426
59.545	26.406
59.506	26.387
59.486	26.367
59.447	26.348
59.408	26.289
59.408	26.289
59.369	26.27
59.35	26.231
59.35	26.231
59.33	26.191
59.311	26.172
59.291	26.133
59.252	26.113
59.213	26.094
59.213	26.074
59.174	26.035
59.116	25.977
59.116	25.977
59.096	25.957
59.077	25.938
59.057	25.918
59.038	25.899
59.018	25.879
58.96	25.84
58.921	25.821
58.901	25.801
58.882	25.782
58.823	25.762
58.784	25.743
58.784	25.743
58.764	25.704
58.745	25.665
58.725	25.645
58.686	25.626
58.667	25.606
58.628	25.587
58.628	25.567
58.569	25.509
58.569	25.509
58.55	25.47
58.491	25.43
58.491	25.43
58.472	25.411
58.452	25.372
58.452	25.333
58.433	25.313
58.413	25.294
58.374	25.255
58.374	25.216
58.335	25.196
58.316	25.157
58.277	25.157
58.218	25.099
58.218	25.099
58.218	25.06
58.199	25.001
58.16	24.982
58.14	24.943
58.101	24.904
58.082	24.884
58.062	24.865
58.023	24.826
57.984	24.806
57.984	24.767
57.945	24.728
57.945	24.728
57.925	24.709
57.886	24.689
57.867	24.65
57.808	24.611
57.789	24.591
57.769	24.572
57.75	24.533
57.75	24.533
57.711	24.513
57.652	24.494
57.613	24.435
57.613	24.435
57.613	24.416
57.535	24.416
57.516	24.396
57.496	24.377
57.457	24.357
57.457	24.357
57.418	24.338
57.399	24.299
57.379	24.279
57.34	24.279
57.301	24.26
57.301	24.26
57.262	24.182
57.262	24.143
57.223	24.143
57.184	24.143
57.145	24.143
57.106	24.104
57.086	24.065
57.047	24.045
57.047	24.026
57.008	24.006
56.969	23.967
56.969	23.967
56.95	23.967
56.93	23.928
56.911	23.909
56.872	23.909
56.852	23.889
56.833	23.889
56.833	23.889
56.774	23.889
56.774	23.909
56.735	23.87
56.677	23.909
56.677	23.909
56.657	23.928
56.618	23.948
56.599	23.967
56.56	23.987
56.56	24.006
56.521	24.006
56.482	24.006
56.443	24.026
56.384	24.045
56.384	24.084
56.286	24.084
56.286	24.084
56.286	24.104
56.247	24.123
56.247	24.123
56.189	24.182
56.15	24.182
56.13	24.201
56.111	24.221
56.091	24.221
56.052	24.221
56.033	24.221
55.974	24.279
55.974	24.279
55.974	24.279
55.935	24.279
55.896	24.279
55.896	24.299
55.877	24.318
55.857	24.318
55.838	24.338
55.838	24.338
55.799	24.357
55.779	24.357
55.779	24.396
55.779	24.396
55.779	24.435
55.779	24.455
55.779	24.474
55.74	24.494
55.721	24.513
55.701	24.533
55.682	24.572
55.662	24.572
55.623	24.591
55.603	24.591
55.564	24.63
55.564	24.63
55.564	24.63
55.525	24.67
55.486	24.67
55.428	24.67
55.428	24.67
55.408	24.709
55.369	24.689
55.35	24.689
55.33	24.709
55.272	24.709
55.213	24.709
55.213	24.709
55.174	24.689
55.155	24.689
55.116	24.67
55.116	24.689
55.096	24.689
55.038	24.728
55.018	24.767
54.999	24.787
54.979	24.806
54.94	24.865
54.882	24.904
54.882	24.904
54.842	24.904
54.823	24.943
54.784	24.943
54.745	24.962
54.706	24.962
54.667	24.982
54.647	25.04
54.608	25.021
54.55	25.04
54.53	25.06
54.452	25.079
54.452	25.079
54.433	25.118
54.374	25.118
54.335	25.118
54.277	25.138
54.238	25.157
54.238	25.177
54.179	25.177
54.14	25.196
54.082	25.216
54.042	25.235
53.984	25.255
53.984	25.255
53.945	25.274
53.925	25.274
53.906	25.313
53.847	25.313
53.808	25.333
53.789	25.333
53.769	25.333
53.73	25.372
53.691	25.372
53.672	25.391
53.594	25.391
53.594	25.391
53.555	25.391
53.535	25.411
53.496	25.411
53.477	25.411
53.418	25.43
53.418	25.43
53.399	25.43
53.379	25.43
53.34	25.45
53.321	25.45
53.242	25.47
53.242	25.47
53.203	25.509
53.184	25.47
53.184	25.47
53.145	25.47
53.106	25.489
53.086	25.489
53.067	25.47
53.028	25.47
52.989	25.47
52.95	25.43
52.911	25.411
52.911	25.411
52.872	25.411
52.852	25.352
52.852	25.333
52.833	25.333
52.813	25.333
52.794	25.274
52.794	25.274
52.774	25.235
52.774	25.235
52.735	25.216
52.716	25.157
52.716	25.157
52.696	25.138
52.677	25.118
52.657	25.118
52.618	25.099
52.599	25.06
52.579	25.04
52.56	25.021
52.54	25.001
52.501	25.001
52.501	24.982
52.462	24.943
52.462	24.943
52.423	24.923
52.423	24.904
52.364	24.904
52.364	24.904
52.345	24.884
52.325	24.865
52.306	24.806
52.306	24.787
52.286	24.748
52.286	24.748
52.267	24.709
52.267	24.709
52.247	24.689
52.208	24.67
52.169	24.63
52.15	24.63
52.111	24.611
52.111	24.591
52.111	24.591
52.052	24.572
52.033	24.572
52.033	24.572
51.974	24.533
51.974	24.533
51.935	24.513
51.935	24.513
51.916	24.513
51.877	24.494
51.857	24.474
51.838	24.455
51.818	24.455
51.799	24.455
51.779	24.435
51.74	24.435
51.681	24.377
51.681	24.377
51.642	24.377
51.623	24.357
51.584	24.338
51.564	24.338
51.545	24.318
51.506	24.299
51.486	24.279
51.467	24.26
51.447	24.24
51.408	24.201
51.35	24.182
51.35	24.182
51.35	24.162
51.329	24.162
51.31	24.143
51.29	24.143
51.251	24.123
51.212	24.104
51.212	24.104
51.173	24.084
51.154	24.065
51.115	24.026
51.037	24.006
51.037	24.006
51.017	23.987
50.998	23.967
50.959	23.948
50.92	23.928
50.9	23.909
50.861	23.909
50.822	23.909
50.802	23.87
50.802	23.87
50.783	23.85
50.724	23.811
50.724	23.811
50.685	23.772
50.646	23.752
50.607	23.772
50.568	23.791
50.549	23.772
50.51	23.752
50.451	23.752
50.451	23.713
50.412	23.713
50.393	23.694
50.373	23.674
50.373	23.674
50.315	23.674
50.276	23.655
50.276	23.655
50.198	23.635
50.159	23.635
50.12	23.616
50.081	23.596
50.061	23.596
50.022	23.577
50.002	23.557
49.963	23.538
49.963	23.538
49.924	23.518
49.885	23.499
49.846	23.479
49.807	23.499
49.768	23.499
49.749	23.499
49.749	23.44
49.71	23.44
49.671	23.421
49.651	23.421
49.593	23.382
49.593	23.382
49.554	23.362
49.534	23.343
49.515	23.343
49.495	23.323
49.476	23.304
49.437	23.304
49.417	23.284
49.398	23.265
49.359	23.206
49.3	23.206
49.261	23.187
49.261	23.187
49.222	23.167
49.222	23.167
49.163	23.148
49.144	23.128
49.124	23.109
49.105	23.109
49.085	23.089
49.046	23.089
49.027	23.089
49.027	23.109
48.929	23.089
48.929	23.089
48.89	23.089
48.871	23.089
48.851	23.05
48.812	23.05
48.773	23.03
48.734	23.011
48.715	23.011
48.676	22.991
48.676	22.972
48.656	22.952
48.578	22.952
48.578	22.952
48.539	22.952
48.539	22.913
48.5	22.933
48.461	22.933
48.441	22.913
48.383	22.913
48.383	22.894
48.363	22.874
48.363	22.835
48.324	22.816
48.266	22.796
48.266	22.796
48.266	22.777
48.246	22.757
48.227	22.757
48.227	22.718
48.227	22.718
48.207	22.699
48.188	22.679
48.149	22.679
48.129	22.64
48.11	22.621
48.09	22.601
48.09	22.601
48.071	22.601
48.071	22.582
48.051	22.562
48.032	22.523
47.993	22.484
47.993	22.445
47.973	22.445
47.973	22.426
47.954	22.406
47.934	22.387
47.915	22.348
47.915	22.348
47.895	22.309
47.876	22.309
47.856	22.289
47.817	22.23
47.778	22.23
47.778	22.211
47.739	22.172
47.72	22.152
47.7	22.113
47.68	22.094
47.622	22.055
47.622	22.055
47.602	22.035
47.563	22.016
47.544	21.977
47.524	21.938
47.505	21.918
47.485	21.899
47.466	21.86
47.427	21.84
47.407	21.821
47.368	21.801
47.31	21.762
47.31	21.762
47.271	21.743
47.251	21.723
47.232	21.704
47.193	21.684
47.154	21.665
47.115	21.626
47.095	21.626
47.076	21.606
47.037	21.587
47.037	21.606
46.998	21.606
46.998	21.606
46.959	21.606
46.939	21.606
46.939	21.606
46.919	21.626
46.9	21.626
46.88	21.626
46.861	21.606
46.841	21.606
46.802	21.606
46.763	21.587
46.724	21.606
46.724	21.606
46.705	21.626
46.666	21.626
46.646	21.645
46.646	21.645
46.627	21.665
46.607	21.665
46.588	21.684
46.568	21.684
46.549	21.704
46.529	21.704
46.471	21.743
46.471	21.743
46.451	21.743
46.432	21.743
46.432	21.762
46.373	21.762
46.354	21.762
46.334	21.762
46.334	21.762
46.315	21.762
46.315	21.762
46.295	21.762
46.237	21.782
46.237	21.782
46.198	21.801
46.178	21.801
46.159	21.801
46.139	21.801
46.119	21.821
46.1	21.821
46.041	21.84
45.983	21.86
45.963	21.86
45.924	21.879
45.885	21.918
45.885	21.918
45.846	21.918
45.846	21.938
45.788	21.938
45.749	21.938
45.729	21.938
45.69	21.957
45.671	21.977
45.651	21.996
45.632	21.996
45.612	21.996
45.593	22.016
45.593	22.016
45.573	22.016
45.534	22.035
45.515	22.035
45.476	22.055
45.476	22.094
45.437	22.074
45.417	22.074
45.398	22.074
45.398	22.113
45.398	22.113
45.339	22.172
45.339	22.172
45.319	22.23
45.3	22.25
45.3	22.25
45.28	22.309
45.241	22.348
45.222	22.367
45.183	22.387
45.144	22.406
45.124	22.426
45.085	22.465
45.046	22.504
45.046	22.504
45.007	22.523
44.988	22.543
44.949	22.562
44.929	22.582
44.91	22.582
44.89	22.601
44.851	22.621
44.832	22.621
44.793	22.66
44.754	22.66
44.695	22.718
44.695	22.718
44.676	22.718
44.637	22.738
44.578	22.757
44.558	22.757
44.539	22.757
44.5	22.777
44.48	22.796
44.441	22.796
44.402	22.796
44.363	22.796
44.305	22.796
44.305	22.796
44.266	22.796
44.266	22.796
44.227	22.816
44.188	22.816
44.149	22.816
44.11	22.816
44.09	22.816
44.071	22.796
44.051	22.796
44.012	22.796
43.973	22.796
43.973	22.796
43.954	22.777
43.934	22.757
43.895	22.757
43.876	22.738
43.856	22.718
43.837	22.718
43.798	22.699
43.778	22.699
43.758	22.679
43.739	22.66
43.661	22.64
43.661	22.64
43.641	22.64
43.583	22.621
43.544	22.621
43.524	22.601
43.505	22.601
43.505	22.601
43.466	22.582
43.446	22.582
43.407	22.582
43.368	22.582
43.31	22.562
43.31	22.562
43.29	22.562
43.271	22.562
43.232	22.562
43.193	22.562
43.154	22.562
43.115	22.543
43.076	22.543
43.056	22.562
43.017	22.562
43.017	22.562
42.9	22.562
42.9	22.562
42.861	22.543
42.822	22.543
42.802	22.543
42.783	22.543
42.763	22.562
42.705	22.562
42.685	22.562
42.666	22.562
42.607	22.562
42.588	22.582
42.51	22.601
42.51	22.601
42.471	22.621
42.451	22.621
42.412	22.621
42.393	22.621
42.373	22.64
42.334	22.679
42.295	22.679
42.256	22.679
42.217	22.679
42.197	22.699
42.158	22.718
42.158	22.718
42.139	22.757
42.119	22.757
42.061	22.777
42.022	22.796
42.002	22.816
41.944	22.816
41.924	22.816
41.905	22.835
41.846	22.835
41.807	22.855
41.768	22.874
41.768	22.874
41.729	22.894
41.71	22.894
41.671	22.913
41.651	22.913
41.632	22.913
41.612	22.913
41.573	22.913
41.534	22.913
41.476	22.913
41.437	22.913
41.397	22.933
41.397	22.933
41.397	22.933
41.358	22.933
41.319	22.933
41.241	22.933
41.222	22.933
41.222	22.933
41.222	22.913
41.222	22.913
41.222	22.913
41.202	22.894
41.202	22.874
41.202	22.874
41.183	22.855
41.183	22.855
41.163	22.816
41.144	22.816
41.144	22.777
41.144	22.777
41.105	22.718
41.085	22.699
41.066	22.679
41.066	22.66
41.007	22.621
41.007	22.621
40.988	22.601
40.968	22.601
40.949	22.582
40.929	22.582
40.89	22.543
40.871	22.543
40.851	22.523
40.851	22.504
40.812	22.484
40.793	22.465
40.734	22.406
40.734	22.406
40.695	22.387
40.676	22.367
40.637	22.367
40.597	22.348
40.578	22.328
40.539	22.309
40.5	22.289
40.461	22.23
40.441	22.25
40.383	22.211
40.324	22.172
40.324	22.172
40.305	22.191
40.266	22.152
40.227	22.133
40.207	22.113
40.168	22.094
40.129	22.055
40.11	22.055
40.071	22.035
40.051	21.996
40.012	21.977
39.993	21.938
39.993	21.938
39.973	21.918
39.954	21.899
39.954	21.879
39.954	21.84
39.954	21.821
39.934	21.782
39.934	21.762
39.915	21.723
39.895	21.684
39.876	21.665
39.836	21.606
39.836	21.606
39.797	21.567
39.778	21.528
39.758	21.509
39.739	21.489
39.719	21.45
39.719	21.43
39.68	21.411
39.68	21.372
39.661	21.352
39.661	21.313
39.622	21.274
39.622	21.274
39.622	21.255
39.602	21.235
39.583	21.235
39.583	21.196
39.563	21.157
39.544	21.118
39.524	21.118
39.505	21.099
39.466	21.079
39.446	21.021
39.427	21.001
39.427	21.001
39.407	21.001
39.388	20.943
39.368	20.923
39.329	20.884
39.31	20.845
39.31	20.826
39.29	20.787
39.251	20.767
39.251	20.728
39.193	20.669
39.154	20.63
39.154	20.63
39.134	20.611
39.095	20.572
39.076	20.552
39.056	20.513
39.036	20.494
38.997	20.474
38.997	20.455
38.958	20.435
38.958	20.396
38.88	20.377
38.822	20.318
38.822	20.318
38.783	20.299
38.763	20.299
38.744	20.279
38.705	20.279
38.685	20.24
38.646	20.221
38.627	20.201
38.588	20.182
38.568	20.162
38.51	20.143
38.412	20.123
38.412	20.123
38.393	20.104
38.354	20.084
38.315	20.084
38.276	20.045
38.236	20.045
38.197	20.026
38.178	20.026
38.119	19.987
38.08	19.987
38.022	19.987
37.944	20.006
37.944	20.006
37.924	20.006
37.885	20.006
37.846	20.006
37.827	20.006
37.788	20.006
37.749	20.006
37.729	19.987
37.69	19.987
37.671	19.987
37.612	19.967
37.554	19.967
37.554	19.967
37.475	19.967
37.436	19.967
37.378	19.967
37.319	19.948
37.261	19.967
37.222	19.967
37.202	19.948
37.183	19.948
37.105	19.908
37.046	19.908
36.929	19.928
36.929	19.928
36.91	19.928
36.851	19.928
36.812	19.928
36.754	19.928
36.715	19.928
36.636	19.967
36.636	19.967
36.558	19.967
36.539	19.967
36.461	19.967
36.363	19.967
36.363	19.967
36.344	19.948
36.285	19.948
36.246	19.967
36.207	19.967
36.168	19.967
36.11	19.987
36.09	20.006
36.032	20.006
35.993	20.026
35.973	20.026
35.856	20.026
35.856	20.026
35.856	20.045
35.778	20.065
35.739	20.065
35.68	20.084
35.661	20.104
35.622	20.123
35.583	20.143
35.563	20.162
35.544	20.162
35.524	20.182
35.466	20.24
35.466	20.24
35.427	20.26
35.388	20.279
35.368	20.279
35.349	20.318
35.329	20.338
35.31	20.357
35.271	20.396
35.271	20.416
35.251	20.435
35.212	20.455
35.212	20.533
35.212	20.533
35.212	20.552
35.212	20.572
35.173	20.611
35.134	20.65
35.095	20.669
35.095	20.689
35.056	20.708
35.036	20.748
35.036	20.767
34.997	20.806
34.978	20.865
34.978	20.865
34.978	20.904
34.958	20.904
34.939	20.943
34.919	20.982
34.9	21.021
34.88	21.04
34.88	21.06
34.88	21.099
34.841	21.118
34.841	21.157
34.802	21.216
34.802	21.216
34.763	21.255
34.763	21.274
34.744	21.313
34.724	21.352
34.705	21.391
34.685	21.43
34.685	21.45
34.666	21.509
34.627	21.548
34.607	21.587
34.568	21.645
34.568	21.645
34.529	21.684
34.529	21.684
34.51	21.723
34.49	21.762
34.451	21.821
34.432	21.84
34.393	21.879
34.373	21.899
34.334	21.938
34.314	21.957
34.275	22.016
34.275	22.016
34.217	22.035
34.197	22.055
34.158	22.094
34.139	22.113
34.1	22.152
34.08	22.191
34.061	22.211
34.022	22.25
34.022	22.289
33.983	22.309
33.944	22.367
33.944	22.367
33.924	22.406
33.905	22.445
33.866	22.465
33.827	22.484
33.788	22.543
33.768	22.562
33.749	22.582
33.729	22.601
33.71	22.621
33.671	22.64
33.612	22.699
33.612	22.699
33.593	22.738
33.573	22.757
33.534	22.757
33.514	22.796
33.495	22.816
33.436	22.835
33.397	22.874
33.339	22.913
33.319	22.933
33.3	22.952
33.241	22.991
33.241	22.991
33.222	23.011
33.183	23.069
33.163	23.109
33.124	23.148
33.085	23.167
33.066	23.187
33.027	23.206
32.988	23.206
32.949	23.226
32.929	23.245
32.871	23.284
32.871	23.284
32.812	23.304
32.773	23.323
32.753	23.343
32.675	23.382
32.656	23.401
32.636	23.401
32.578	23.401
32.539	23.401
32.5	23.401
32.48	23.421
32.402	23.44
32.402	23.44
32.363	23.46
32.324	23.46
32.305	23.46
32.266	23.479
32.207	23.479
32.188	23.479
32.149	23.479
32.129	23.46
32.09	23.479
32.071	23.479
31.993	23.518
31.993	23.518
31.973	23.538
31.973	23.577
31.953	23.596
31.934	23.635
31.895	23.655
31.875	23.674
31.875	23.713
31.856	23.752
31.836	23.791
31.836	23.811
31.817	23.87
31.817	23.87
31.797	23.928
31.797	23.967
31.778	23.987
31.778	24.026
31.758	24.065
31.758	24.084
31.739	24.104
31.7	24.143
31.68	24.162
31.661	24.201
31.583	24.24
31.583	24.24
31.583	24.26
31.544	24.279
31.524	24.299
31.485	24.318
31.485	24.338
31.466	24.357
31.427	24.396
31.388	24.435
31.368	24.435
31.349	24.455
31.31	24.494
31.31	24.494
31.271	24.533
31.271	24.533
31.232	24.552
31.232	24.591
31.212	24.63
31.153	24.65
31.153	24.65
31.114	24.67
31.075	24.689
31.036	24.709
30.978	24.767
30.978	24.767
30.958	24.767
30.939	24.806
30.919	24.826
30.88	24.826
30.88	24.845
30.841	24.884
30.802	24.904
30.802	24.923
30.783	24.962
30.724	24.982
30.666	24.982
30.666	24.982
30.646	25.021
30.607	25.021
30.588	25.04
30.549	25.06
30.549	25.06
30.51	25.079
30.51	25.079
30.471	25.099
30.451	25.118
30.432	25.138
30.373	25.138
30.373	25.138
30.373	25.138
30.334	25.118
30.314	25.099
30.295	25.079
30.295	25.06
30.295	25.04
30.275	25.04
30.236	25.021
30.197	25.001
30.197	25.001
30.1	25.001
30.1	25.001
30.08	24.982
30.041	24.982
30.022	24.943
29.983	24.923
29.963	24.884
29.944	24.865
29.885	24.865
29.866	24.826
29.827	24.806
29.807	24.787
29.729	24.748
29.729	24.748
29.671	24.748
29.651	24.748
29.612	24.728
29.553	24.728
29.514	24.728
29.475	24.728
29.436	24.709
29.397	24.709
29.378	24.689
29.339	24.67
29.28	24.65
29.28	24.65
29.241	24.67
29.202	24.67
29.183	24.67
29.163	24.67
29.144	24.65
29.105	24.65
29.085	24.65
29.027	24.65
28.988	24.65
28.968	24.67
28.91	24.67
28.91	24.67
28.89	24.67
28.832	24.67
28.773	24.67
28.753	24.67
28.734	24.67
28.695	24.67
28.656	24.689
28.636	24.689
28.617	24.689
28.597	24.689
28.558	24.709
28.558	24.709
28.519	24.728
28.5	24.728
28.48	24.748
28.441	24.767
28.422	24.787
28.402	24.806
28.402	24.806
28.383	24.806
28.363	24.845
28.324	24.865
28.305	24.904
28.305	24.904
28.266	24.904
28.266	24.923
28.246	24.943
28.246	24.943
28.207	24.962
28.168	24.982
28.149	24.982
28.149	24.982
28.129	24.982
28.11	25.001
28.071	25.06
28.071	25.06
28.051	25.079
28.031	25.099
27.992	25.099
27.973	25.099
27.914	25.118
27.895	25.118
27.875	25.138
27.836	25.138
27.817	25.157
27.797	25.157
27.719	25.177
27.719	25.177
27.7	25.177
27.661	25.177
27.641	25.196
27.622	25.216
27.602	25.235
27.583	25.235
27.563	25.235
27.544	25.255
27.524	25.235
27.524	25.235
27.485	25.255
27.485	25.255
27.446	25.255
27.407	25.274
27.388	25.274
27.368	25.274
27.349	25.274
27.349	25.274
27.31	25.255
27.29	25.255
27.251	25.255
27.212	25.255
27.173	25.274
27.173	25.274
27.153	25.274
27.134	25.274
27.095	25.294
27.056	25.313
27.017	25.313
26.997	25.333
26.978	25.333
26.958	25.333
26.939	25.333
26.88	25.313
26.841	25.333
26.841	25.333
26.802	25.333
26.783	25.352
26.744	25.352
26.724	25.372
26.685	25.372
26.646	25.372
26.627	25.411
26.607	25.411
26.568	25.411
26.549	25.411
26.49	25.411
26.49	25.411
26.471	25.411
26.431	25.411
26.392	25.43
26.373	25.43
26.373	25.45
26.334	25.47
26.334	25.47
26.295	25.489
26.275	25.509
26.236	25.528
26.197	25.548
26.197	25.548
26.158	25.548
26.158	25.548
26.119	25.567
26.08	25.548
26.061	25.567
26.022	25.567
26.002	25.587
25.963	25.587
25.924	25.587
25.905	25.587
25.846	25.606
25.846	25.606
25.827	25.606
25.807	25.606
25.768	25.606
25.729	25.606
25.71	25.606
25.69	25.587
25.631	25.587
25.592	25.567
25.573	25.567
25.534	25.548
25.495	25.528
25.495	25.528
25.456	25.528
25.417	25.528
25.378	25.528
25.358	25.528
25.319	25.509
25.261	25.489
25.222	25.489
25.202	25.47
25.163	25.47
25.144	25.43
25.066	25.372
25.066	25.372
25.027	25.352
24.988	25.333
24.968	25.333
24.929	25.313
24.89	25.294
24.831	25.274
24.812	25.255
24.753	25.255
24.734	25.235
24.695	25.196
24.636	25.157
24.636	25.157
24.597	25.138
24.578	25.118
24.519	25.06
24.48	25.021
24.461	25.001
24.441	24.962
24.422	24.923
24.383	24.884
24.344	24.865
24.305	24.826
24.266	24.748
24.266	24.748
24.246	24.728
24.207	24.67
24.168	24.65
24.149	24.591
24.11	24.552
24.07	24.533
24.031	24.513
23.992	24.494
23.953	24.455
23.914	24.435
23.895	24.377
23.895	24.377
23.856	24.357
23.836	24.318
23.797	24.279
23.778	24.26
23.758	24.24
23.739	24.221
23.719	24.201
23.7	24.182
23.7	24.182
23.661	24.162
23.641	24.143
23.641	24.143
23.641	24.123
23.661	24.104
23.641	24.104
23.641	24.104
23.641	24.104
23.641	24.104
23.622	24.104
23.602	24.123
23.602	24.143
23.602	24.143
23.583	24.162
23.583	24.162
23.563	24.182
23.544	24.201
23.524	24.201
23.505	24.221
23.505	24.221
23.485	24.24
23.466	24.26
23.466	24.26
23.446	24.279
23.427	24.279
23.407	24.299
23.407	24.299
23.368	24.318
23.349	24.338
23.349	24.338
23.31	24.357
23.27	24.396
23.251	24.416
23.231	24.435
23.231	24.435
23.212	24.435
23.173	24.435
23.153	24.474
23.153	24.474
23.134	24.474
23.114	24.474
23.075	24.494
23.056	24.494
23.036	24.513
23.017	24.552
22.997	24.552
22.997	24.552
22.958	24.572
22.939	24.572
22.9	24.591
22.9	24.591
22.841	24.591
22.841	24.591
22.841	24.611
22.802	24.611
22.783	24.611
22.763	24.611
22.724	24.611
22.705	24.65
22.685	24.65
22.646	24.65
22.607	24.67
22.607	24.67
22.568	24.67
22.549	24.67
22.529	24.67
22.529	24.65
22.509	24.65
22.451	24.591
22.451	24.591
22.431	24.572
22.412	24.552
22.392	24.513
22.392	24.494
22.392	24.494
22.373	24.494
22.334	24.474
22.334	24.474
22.334	24.474
22.295	24.474
22.275	24.474
22.236	24.455
22.197	24.435
22.178	24.435
22.178	24.435
22.119	24.396
22.119	24.396
22.1	24.396
22.061	24.377
22.022	24.357
22.002	24.338
21.983	24.338
21.944	24.318
21.905	24.318
21.885	24.299
21.846	24.299
21.827	24.299
21.749	24.279
21.749	24.279
21.709	24.279
21.67	24.24
21.612	24.221
21.592	24.201
21.573	24.201
21.534	24.182
21.495	24.182
21.456	24.162
21.417	24.143
21.378	24.123
21.3	24.123
21.3	24.123
21.28	24.104
21.241	24.065
21.222	24.065
21.163	24.045
21.105	24.045
21.085	24.045
21.046	24.026
21.007	23.987
20.968	23.987
20.929	23.987
20.812	23.948
20.812	23.948
20.773	23.928
20.734	23.909
20.695	23.909
20.656	23.889
20.636	23.87
20.578	23.811
20.558	23.811
20.519	23.791
20.48	23.791
20.422	23.791
20.363	23.694
20.363	23.694
20.305	23.674
20.266	23.655
20.227	23.616
20.207	23.616
20.188	23.596
20.129	23.596
20.09	23.557
20.031	23.538
20.012	23.538
19.973	23.518
19.934	23.46
19.934	23.46
19.914	23.44
19.914	23.421
19.895	23.382
19.875	23.362
19.856	23.304
19.836	23.284
19.797	23.245
19.778	23.226
19.778	23.187
19.758	23.128
19.758	23.089
19.758	23.089
19.739	23.011
19.719	22.952
19.7	22.952
19.68	22.913
19.641	22.855
19.622	22.796
19.602	22.796
19.563	22.757
19.544	22.738
19.505	22.679
19.446	22.621
19.446	22.621
19.407	22.582
19.388	22.543
19.348	22.523
19.309	22.484
19.29	22.445
19.27	22.406
19.212	22.387
19.173	22.348
19.153	22.328
[truncated: 2,707 more rows]
