# Supplementary material for: Ant collective cognition allows for efficient navigation through disordered environments
Source: eLife. 2020 May 12;9:e55195. doi: 10.7554/eLife.55195 (PMC7332297; doi:10.7554/eLife.55195)
Supplement: Source data 2. — Format is X,Y coordinates as a function of time. Time interval between samples is 0.04 s, except for videos 1440005 and 1440011, where the time interval is 0.02 s. [file elife-55195-data2.zip › 1380011_1_250_load_trajectory.txt]

68.25	23.532
68.25	23.456
68.231	23.456
68.25	23.456
68.25	23.417
68.25	23.398
68.269	23.398
68.25	23.36
68.25	23.36
68.193	23.341
68.174	23.341
68.174	23.322
68.135	23.322
68.097	23.303
68.078	23.303
68.078	23.284
68.059	23.284
68.021	23.265
67.964	23.227
67.964	23.227
67.964	23.227
67.944	23.207
67.925	23.207
67.906	23.207
67.906	23.207
67.849	23.169
67.868	23.169
67.849	23.169
67.83	23.15
67.792	23.15
67.773	23.15
67.754	23.15
67.754	23.15
67.754	23.15
67.734	23.131
67.696	23.131
67.696	23.131
67.639	23.112
67.62	23.131
67.563	23.131
67.524	23.112
67.524	23.131
67.505	23.131
67.486	23.112
67.486	23.112
67.41	23.112
67.391	23.074
67.372	23.074
67.314	23.074
67.295	23.074
67.257	23.074
67.238	23.074
67.219	23.055
67.219	23.036
67.162	23.036
67.104	22.997
67.104	22.997
67.104	22.997
67.085	22.978
67.047	22.978
67.009	22.978
66.99	22.959
66.971	22.94
66.933	22.94
66.914	22.921
66.875	22.902
66.856	22.883
66.799	22.864
66.799	22.864
66.761	22.864
66.742	22.845
66.704	22.845
66.685	22.845
66.646	22.826
66.608	22.807
66.57	22.807
66.551	22.807
66.532	22.807
66.494	22.787
66.417	22.807
66.417	22.807
66.379	22.845
66.379	22.807
66.36	22.807
66.303	22.787
66.303	22.768
66.245	22.768
66.226	22.768
66.226	22.768
66.188	22.787
66.112	22.768
66.112	22.749
66.112	22.749
66.112	22.749
66.035	22.749
65.978	22.768
65.997	22.768
65.997	22.749
65.978	22.749
65.902	22.787
65.902	22.749
65.902	22.73
65.845	22.768
65.768	22.768
65.768	22.768
65.806	22.749
65.749	22.749
65.73	22.73
65.73	22.711
65.692	22.711
65.711	22.711
65.673	22.711
65.615	22.711
65.615	22.692
65.615	22.692
65.577	22.692
65.577	22.692
65.558	22.673
65.52	22.673
65.501	22.673
65.463	22.673
65.482	22.673
65.482	22.692
65.444	22.692
65.405	22.692
65.329	22.692
65.291	22.711
65.272	22.692
65.272	22.692
65.253	22.692
65.157	22.692
65.157	22.673
65.1	22.654
65.1	22.654
65.081	22.654
65.062	22.654
65.005	22.673
64.986	22.673
64.947	22.673
64.928	22.654
64.928	22.654
64.833	22.654
64.795	22.654
64.737	22.654
64.756	22.654
64.718	22.635
64.661	22.635
64.661	22.616
64.642	22.597
64.604	22.578
64.585	22.578
64.527	22.539
64.527	22.539
64.527	22.52
64.489	22.52
64.47	22.52
64.47	22.52
64.413	22.482
64.375	22.482
64.356	22.463
64.317	22.444
64.356	22.425
64.26	22.425
64.26	22.406
64.26	22.406
64.203	22.387
64.203	22.406
64.203	22.368
64.146	22.387
64.088	22.368
64.069	22.348
64.012	22.329
64.031	22.31
64.031	22.291
63.974	22.272
63.916	22.234
63.916	22.234
63.897	22.215
63.897	22.215
63.84	22.215
63.764	22.234
63.764	22.215
63.726	22.215
63.726	22.215
63.706	22.177
63.668	22.177
63.63	22.138
63.592	22.158
63.592	22.158
63.592	22.119
63.554	22.119
63.477	22.119
63.497	22.081
63.497	22.081
63.439	22.1
63.439	22.081
63.42	22.043
63.42	22.043
63.344	22.024
63.325	21.986
63.325	21.986
63.306	21.986
63.229	21.986
63.21	21.967
63.172	21.967
63.172	21.928
63.153	21.948
63.134	21.928
63.115	21.909
63.115	21.909
63.057	21.909
63.057	21.909
63.057	21.909
63	21.89
63	21.89
62.962	21.89
62.943	21.871
62.905	21.871
62.905	21.871
62.847	21.871
62.828	21.871
62.809	21.871
62.809	21.833
62.752	21.852
62.752	21.852
62.752	21.814
62.714	21.795
62.618	21.795
62.618	21.776
62.58	21.776
62.561	21.738
62.542	21.757
62.523	21.757
62.542	21.738
62.485	21.757
62.466	21.757
62.466	21.757
62.447	21.738
62.427	21.718
62.408	21.718
62.37	21.738
62.37	21.757
62.332	21.757
62.313	21.738
62.237	21.738
62.237	21.738
62.256	21.738
62.179	21.718
62.179	21.718
62.179	21.718
62.141	21.718
62.122	21.718
62.084	21.661
62.084	21.661
62.065	21.623
61.988	21.68
62.008	21.68
61.912	21.661
61.969	21.623
61.874	21.604
61.874	21.604
61.893	21.585
61.836	21.585
61.817	21.585
61.778	21.585
61.759	21.585
61.74	21.585
61.74	21.585
61.645	21.604
61.664	21.604
61.645	21.585
61.607	21.547
61.607	21.547
61.626	21.547
61.588	21.547
61.607	21.547
61.53	21.566
61.53	21.566
61.511	21.566
61.454	21.566
61.492	21.547
61.416	21.566
61.435	21.566
61.416	21.566
61.416	21.566
61.397	21.585
61.378	21.604
61.32	21.585
61.32	21.585
61.301	21.585
61.244	21.585
61.263	21.68
61.244	21.661
61.225	21.661
61.168	21.604
61.11	21.623
61.11	21.623
61.148	21.68
61.148	21.68
61.148	21.699
61.091	21.661
61.072	21.718
61.053	21.718
61.015	21.757
61.015	21.757
60.977	21.776
60.9	21.776
60.862	21.795
60.862	21.795
60.843	21.814
60.805	21.814
60.767	21.814
60.709	21.814
60.709	21.833
60.69	21.833
60.671	21.852
60.633	21.852
60.576	21.814
60.518	21.852
60.461	21.852
60.461	21.852
60.518	21.852
60.499	21.871
60.404	21.852
60.404	21.871
60.366	21.852
60.328	21.852
60.328	21.909
60.251	21.871
60.251	21.89
60.232	21.89
60.156	21.909
60.156	21.909
60.118	21.909
60.099	21.909
60.079	21.928
60.099	22.024
60.022	21.948
59.984	21.948
59.984	22.005
59.946	21.986
59.927	21.986
59.908	22.005
59.831	22.005
59.831	22.005
59.831	22.043
59.774	22.043
59.755	22.043
59.755	22.062
59.698	22.1
59.659	22.1
59.64	22.119
59.64	22.119
59.621	22.138
59.583	22.138
59.488	22.177
59.488	22.177
59.469	22.177
59.43	22.196
59.411	22.196
59.392	22.196
59.373	22.215
59.354	22.234
59.335	22.234
59.297	22.234
59.259	22.234
59.259	22.234
59.22	22.253
59.22	22.253
59.22	22.31
59.163	22.272
59.125	22.291
59.106	22.291
59.125	22.31
59.106	22.31
59.125	22.329
59.125	22.329
59.125	22.348
59.087	22.329
59.068	22.387
59.068	22.387
59.087	22.406
59.068	22.425
59.029	22.444
59.01	22.482
59.01	22.501
59.01	22.501
58.972	22.501
58.953	22.52
58.953	22.539
58.953	22.558
58.972	22.558
58.972	22.558
58.972	22.558
58.991	22.597
58.972	22.597
58.972	22.616
58.972	22.654
58.972	22.673
58.972	22.711
58.972	22.749
58.972	22.749
58.972	22.768
58.991	22.845
58.991	22.845
58.991	22.845
58.991	22.902
58.991	22.94
59.01	22.94
58.972	22.997
58.972	23.017
58.953	23.017
58.953	23.036
58.953	23.036
58.953	23.055
58.953	23.15
58.953	23.15
58.953	23.207
58.934	23.246
58.896	23.265
58.896	23.303
58.896	23.303
58.896	23.303
58.877	23.341
58.877	23.379
58.877	23.417
58.858	23.456
58.82	23.494
58.82	23.494
58.781	23.513
58.781	23.551
58.781	23.57
58.781	23.589
58.743	23.666
58.705	23.666
58.686	23.742
58.686	23.742
58.667	23.761
58.648	23.761
58.571	23.799
58.571	23.799
58.571	23.799
58.571	23.857
58.552	23.857
58.552	23.876
58.533	23.914
58.495	23.933
58.419	23.952
58.4	23.952
58.38	23.971
58.342	23.99
58.266	23.99
58.266	23.99
58.247	23.99
58.19	24.009
58.17	24.009
58.132	24.047
58.113	24.067
58.075	24.086
58.056	24.086
58.018	24.086
58.018	24.105
57.96	24.162
57.941	24.181
57.941	24.181
57.884	24.2
57.846	24.2
57.846	24.257
57.789	24.277
57.75	24.296
57.731	24.296
57.731	24.334
57.731	24.334
57.693	24.353
57.655	24.41
57.56	24.429
57.56	24.429
57.54	24.448
57.502	24.448
57.483	24.506
57.426	24.506
57.426	24.506
57.35	24.506
57.311	24.486
57.273	24.486
57.273	24.486
57.254	24.506
57.178	24.506
57.178	24.506
57.159	24.506
57.101	24.506
57.025	24.506
56.987	24.506
56.968	24.506
56.93	24.525
56.911	24.525
56.891	24.544
56.853	24.544
56.815	24.563
56.777	24.563
56.777	24.563
56.72	24.563
56.72	24.582
56.681	24.582
56.643	24.582
56.586	24.582
56.567	24.582
56.491	24.582
56.471	24.582
56.471	24.582
56.433	24.62
56.414	24.62
56.414	24.62
56.357	24.62
56.319	24.639
56.261	24.62
56.242	24.62
56.185	24.62
56.166	24.639
56.128	24.639
56.09	24.658
56.071	24.658
56.051	24.696
55.975	24.696
55.975	24.696
55.975	24.696
55.937	24.696
55.899	24.696
55.822	24.696
55.784	24.696
55.765	24.696
55.746	24.716
55.746	24.735
55.727	24.735
55.708	24.735
55.632	24.773
55.632	24.773
55.612	24.773
55.593	24.811
55.574	24.811
55.555	24.811
55.536	24.83
55.536	24.849
55.517	24.849
55.498	24.887
55.479	24.887
55.441	24.887
55.402	24.887
55.402	24.887
55.402	24.906
55.402	24.906
55.364	24.906
55.307	24.906
55.307	24.906
55.307	24.906
55.269	24.926
55.269	24.945
55.231	24.945
55.231	24.945
55.173	24.945
55.173	24.945
55.173	24.945
55.173	24.945
55.154	24.945
55.154	24.964
55.135	24.964
55.078	24.983
55.078	24.983
55.078	24.983
55.002	25.002
54.925	25.021
54.925	25.021
54.925	25.021
54.849	25.04
54.849	25.04
54.83	25.059
54.792	25.059
54.772	25.059
54.753	25.059
54.753	25.059
54.734	25.078
54.715	25.078
54.658	25.078
54.639	25.059
54.639	25.059
54.62	25.059
54.582	25.04
54.582	25.04
54.486	25.04
54.486	25.04
54.467	25.04
54.429	24.983
54.41	24.983
54.372	24.983
54.314	25.002
54.295	25.04
54.295	25.04
54.219	25.04
54.181	25.002
54.181	25.021
54.181	25.002
54.143	25.002
54.143	25.021
54.123	25.021
54.085	25.021
54.066	25.002
53.971	25.002
53.913	24.983
53.913	24.983
53.894	24.983
53.875	24.964
53.856	24.964
53.818	24.983
53.799	24.964
53.799	24.964
53.799	24.964
53.799	24.964
53.78	24.964
53.723	24.983
53.665	24.983
53.665	24.983
53.627	24.983
53.589	24.983
53.589	24.964
53.57	24.964
53.551	24.945
53.513	24.926
53.513	24.926
53.493	24.945
53.455	24.906
53.417	24.887
53.398	24.868
53.398	24.868
53.36	24.868
53.322	24.868
53.303	24.868
53.303	24.849
53.264	24.83
53.245	24.83
53.226	24.811
53.207	24.792
53.207	24.792
53.169	24.773
53.131	24.773
53.131	24.773
53.112	24.754
53.093	24.754
53.073	24.735
53.035	24.716
53.016	24.696
52.997	24.696
52.978	24.696
52.94	24.696
52.921	24.696
52.883	24.696
52.825	24.677
52.825	24.677
52.806	24.677
52.787	24.677
52.749	24.658
52.711	24.658
52.711	24.658
52.673	24.658
52.673	24.658
52.653	24.658
52.634	24.639
52.596	24.639
52.539	24.62
52.539	24.62
52.52	24.62
52.482	24.601
52.482	24.601
52.424	24.582
52.424	24.582
52.424	24.582
52.367	24.563
52.367	24.563
52.367	24.582
52.367	24.563
52.367	24.563
52.367	24.563
52.348	24.563
52.367	24.582
52.367	24.62
52.367	24.639
52.367	24.639
52.367	24.639
52.367	24.639
52.329	24.677
52.329	24.696
52.31	24.716
52.31	24.716
52.31	24.716
52.329	24.735
52.291	24.754
52.291	24.754
52.31	24.773
52.31	24.792
52.31	24.811
52.329	24.83
52.329	24.83
52.329	24.868
52.31	24.887
52.329	24.945
52.329	24.945
52.329	24.964
52.253	24.983
52.253	25.002
52.253	25.021
52.272	25.021
52.234	25.04
52.272	25.059
52.234	25.116
52.272	25.116
52.234	25.136
52.234	25.155
52.234	25.155
52.195	25.155
52.157	25.212
52.138	25.231
52.138	25.25
52.195	25.269
52.195	25.269
52.176	25.307
52.119	25.307
52.119	25.326
52.043	25.326
52.004	25.365
52.004	25.365
51.985	25.384
51.985	25.403
51.985	25.403
51.985	25.422
51.985	25.422
51.966	25.46
51.966	25.46
51.928	25.479
51.928	25.498
51.909	25.536
51.89	25.556
51.89	25.556
51.852	25.536
51.852	25.556
51.871	25.613
51.833	25.613
51.814	25.613
51.814	25.613
51.775	25.613
51.814	25.67
51.775	25.67
51.775	25.689
51.775	25.67
51.775	25.67
51.718	25.708
51.718	25.727
51.718	25.766
51.699	25.746
51.699	25.785
51.661	25.823
51.718	25.861
51.699	25.88
51.699	25.88
51.661	25.899
51.642	25.937
51.642	25.937
51.623	25.975
51.604	25.995
51.623	25.995
51.623	26.052
51.642	26.052
51.623	26.071
51.623	26.071
51.546	26.147
51.604	26.071
51.584	26.109
51.546	26.166
51.546	26.166
51.527	26.166
51.489	26.166
51.489	26.166
51.451	26.166
51.451	26.205
51.432	26.205
51.413	26.224
51.413	26.205
51.336	26.262
51.317	26.262
51.279	26.262
51.279	26.262
51.279	26.262
51.241	26.243
51.241	26.262
51.184	26.262
51.184	26.243
51.164	26.243
51.126	26.243
51.126	26.243
51.05	26.281
51.05	26.319
50.993	26.3
50.993	26.3
50.955	26.262
50.955	26.262
50.955	26.243
50.935	26.3
50.897	26.3
50.859	26.262
50.859	26.281
50.859	26.338
50.84	26.3
50.821	26.281
50.783	26.319
50.783	26.319
50.706	26.319
50.687	26.357
50.687	26.357
50.668	26.357
50.668	26.357
50.649	26.357
50.611	26.376
50.611	26.338
50.573	26.357
50.515	26.357
50.496	26.357
50.496	26.357
50.496	26.338
50.554	26.319
50.439	26.376
50.401	26.357
50.401	26.357
50.401	26.376
50.401	26.376
50.363	26.376
50.305	26.376
50.305	26.357
50.267	26.376
50.267	26.376
50.248	26.376
50.229	26.338
50.229	26.338
50.229	26.319
50.191	26.376
50.172	26.319
50.153	26.262
50.134	26.281
50.038	26.243
50.057	26.243
50.019	26.224
50.019	26.224
50	26.205
50	26.205
50	26.224
49.943	26.205
49.943	26.166
49.905	26.109
49.905	26.109
49.828	26.09
49.866	26.033
49.866	26.052
49.771	26.014
49.771	26.014
49.752	25.995
49.733	25.975
49.695	25.975
49.656	25.995
49.733	25.956
49.733	25.956
49.637	25.995
49.618	25.975
49.618	25.995
49.504	26.014
49.466	25.975
49.466	25.975
49.427	26.014
49.427	25.937
49.389	25.956
49.313	25.975
49.351	25.918
49.332	25.899
49.313	25.88
49.256	25.88
49.256	25.88
49.256	25.842
49.16	25.823
49.16	25.823
49.16	25.823
49.141	25.804
49.103	25.766
49.103	25.766
49.103	25.785
49.046	25.785
48.988	25.746
49.007	25.727
49.007	25.708
48.95	25.708
48.931	25.727
48.931	25.727
48.95	25.727
48.912	25.708
48.893	25.689
48.893	25.67
48.855	25.67
48.836	25.632
48.816	25.613
48.778	25.613
48.797	25.613
48.759	25.613
48.778	25.594
48.778	25.594
48.74	25.575
48.721	25.575
48.645	25.498
48.626	25.479
48.606	25.441
48.568	25.441
48.606	25.441
48.587	25.422
48.549	25.422
48.511	25.403
48.492	25.384
48.492	25.384
48.473	25.384
48.435	25.384
48.435	25.346
48.435	25.307
48.396	25.326
48.377	25.288
48.339	25.307
48.32	25.307
48.301	25.269
48.263	25.25
48.225	25.231
48.225	25.231
48.206	25.231
48.186	25.212
48.148	25.193
48.11	25.174
48.072	25.174
48.072	25.155
48.053	25.136
48.015	25.116
47.996	25.116
47.996	25.116
47.976	25.116
47.976	25.116
47.919	25.078
47.881	25.078
47.862	25.059
47.824	25.059
47.805	25.059
47.786	25.059
47.767	25.04
47.767	25.04
47.747	25.021
47.728	25.021
47.709	24.983
47.709	24.983
47.69	24.983
47.652	24.983
47.652	24.983
47.614	24.964
47.595	24.945
47.576	24.945
47.537	24.906
47.518	24.906
47.518	24.906
47.499	24.906
47.442	24.868
47.442	24.868
47.423	24.868
47.423	24.868
47.385	24.849
47.385	24.83
47.366	24.83
47.347	24.811
47.308	24.811
47.289	24.792
47.27	24.773
47.232	24.773
47.194	24.735
47.194	24.735
47.175	24.735
47.156	24.735
47.137	24.696
47.098	24.658
47.079	24.658
47.079	24.62
47.041	24.62
47.022	24.62
47.022	24.582
47.003	24.544
46.888	24.506
46.888	24.506
46.869	24.506
46.85	24.506
46.85	24.467
46.793	24.448
46.755	24.429
46.736	24.41
46.717	24.41
46.678	24.391
46.659	24.353
46.64	24.353
46.602	24.334
46.602	24.334
46.583	24.296
46.583	24.296
46.526	24.277
46.526	24.277
46.487	24.238
46.411	24.219
46.411	24.181
46.392	24.181
46.373	24.162
46.373	24.162
46.278	24.067
46.278	24.067
46.258	24.047
46.201	24.028
46.182	24.009
46.163	23.99
46.144	23.971
46.106	23.933
46.087	23.914
46.068	23.895
46.048	23.895
46.01	23.876
45.972	23.857
45.972	23.857
45.972	23.837
45.953	23.837
45.934	23.837
45.877	23.799
45.877	23.78
45.838	23.78
45.8	23.761
45.762	23.761
45.724	23.723
45.667	23.685
45.628	23.647
45.628	23.647
45.59	23.647
45.571	23.627
45.514	23.627
45.476	23.57
45.457	23.551
45.438	23.532
45.418	23.532
45.418	23.513
45.342	23.494
45.304	23.475
45.266	23.437
45.266	23.437
45.228	23.437
45.208	23.437
45.17	23.36
45.151	23.36
45.132	23.341
45.113	23.341
45.037	23.303
45.037	23.303
44.998	23.284
44.998	23.246
44.922	23.207
44.922	23.207
44.884	23.188
44.865	23.188
44.865	23.169
44.808	23.112
44.75	23.112
44.731	23.074
44.731	23.055
44.712	23.036
44.674	23.017
44.655	23.017
44.598	22.978
44.598	22.978
44.559	22.959
44.54	22.94
44.502	22.883
44.502	22.883
44.464	22.883
44.445	22.864
44.426	22.864
44.388	22.826
44.369	22.826
44.33	22.807
44.292	22.807
44.292	22.807
44.235	22.768
44.235	22.749
44.197	22.749
44.178	22.749
44.159	22.73
44.12	22.73
44.12	22.73
44.063	22.673
44.044	22.692
44.025	22.673
43.968	22.673
43.968	22.673
43.949	22.692
43.929	22.673
43.91	22.673
43.891	22.673
43.872	22.654
43.872	22.654
43.815	22.654
43.796	22.654
43.7	22.635
43.7	22.635
43.662	22.635
43.662	22.635
43.605	22.539
43.605	22.616
43.567	22.616
43.567	22.616
43.529	22.597
43.49	22.597
43.452	22.578
43.452	22.558
43.414	22.558
43.376	22.539
43.357	22.539
43.357	22.539
43.338	22.539
43.319	22.539
43.28	22.539
43.242	22.539
43.204	22.558
43.166	22.558
43.109	22.558
43.109	22.597
43.09	22.597
43.09	22.597
43.07	22.597
43.07	22.597
43.051	22.597
43.013	22.597
42.956	22.616
42.937	22.635
42.918	22.654
42.88	22.654
42.841	22.654
42.822	22.635
42.803	22.673
42.765	22.673
42.689	22.711
42.689	22.711
42.65	22.711
42.65	22.749
42.631	22.768
42.612	22.787
42.593	22.845
42.574	22.864
42.536	22.902
42.498	22.902
42.498	22.921
42.479	22.921
42.345	22.94
42.345	22.94
42.307	22.959
42.307	22.959
42.269	22.978
42.269	23.017
42.23	23.036
42.192	23.036
42.135	23.093
42.097	23.093
42.078	23.093
42.059	23.093
42.04	23.131
42.04	23.131
42.001	23.15
41.982	23.15
41.944	23.15
41.868	23.169
41.849	23.188
41.81	23.207
41.791	23.207
41.772	23.207
41.753	23.227
41.696	23.246
41.62	23.265
41.62	23.265
41.601	23.265
41.562	23.284
41.543	23.284
41.524	23.322
41.486	23.322
41.486	23.322
41.448	23.341
41.41	23.341
41.371	23.379
41.333	23.398
41.276	23.417
41.276	23.417
41.257	23.417
41.238	23.417
41.2	23.437
41.161	23.475
41.123	23.475
41.085	23.475
41.066	23.475
41.028	23.475
40.99	23.494
40.971	23.513
40.913	23.513
40.913	23.513
40.894	23.551
40.875	23.57
40.856	23.57
40.837	23.608
40.818	23.608
40.818	23.589
40.818	23.589
40.818	23.589
40.799	23.608
40.78	23.627
40.703	23.627
40.703	23.627
40.684	23.647
40.665	23.647
40.646	23.647
40.608	23.647
40.589	23.666
40.551	23.685
40.531	23.685
40.512	23.704
40.474	23.704
40.455	23.742
40.341	23.742
40.341	23.742
40.321	23.742
40.302	23.761
40.283	23.761
40.264	23.78
40.245	23.78
40.207	23.78
40.169	23.799
40.131	23.799
40.131	23.837
40.073	23.837
39.997	23.876
39.997	23.876
39.978	23.876
39.921	23.914
39.921	23.914
39.882	23.933
39.825	23.952
39.787	23.952
39.768	23.952
39.73	23.971
39.73	23.99
39.692	23.99
39.615	24.028
39.615	24.028
39.596	24.028
39.577	24.028
39.52	24.028
39.52	24.028
39.462	24.028
39.424	24.028
39.405	24.028
39.367	24.028
39.329	24.028
39.291	24.047
39.214	24.047
39.214	24.047
39.176	24.047
39.157	24.067
39.119	24.067
39.119	24.067
39.1	24.067
39.042	24.067
39.042	24.067
38.985	24.047
38.966	24.047
38.928	24.047
38.871	24.047
38.871	24.047
38.871	24.047
38.813	24.047
38.794	24.047
38.775	24.047
38.718	24.047
38.718	24.047
38.622	24.067
38.622	24.067
38.565	24.086
38.565	24.086
38.47	24.086
38.47	24.086
38.451	24.086
38.374	24.086
38.374	24.067
38.336	24.067
38.279	24.047
38.26	24.028
38.203	24.009
38.164	24.009
38.145	24.009
38.107	24.009
38.05	24.009
38.05	24.009
38.031	23.99
38.012	23.99
37.993	23.971
37.935	23.971
37.916	23.971
37.897	23.971
37.897	23.971
37.878	23.971
37.859	23.971
37.821	23.971
37.763	23.952
37.763	23.952
37.744	23.933
37.706	23.933
37.687	23.933
37.649	23.933
37.592	23.914
37.573	23.914
37.515	23.914
37.515	23.914
37.496	23.914
37.439	23.895
37.343	23.914
37.343	23.914
37.305	23.914
37.286	23.914
37.248	23.895
37.248	23.895
37.172	23.895
37.153	23.895
37.114	23.876
37.076	23.895
37.038	23.895
37.019	23.895
36.943	23.914
36.943	23.914
36.904	23.914
36.885	23.933
36.866	23.952
36.847	23.952
36.79	23.952
36.79	23.971
36.733	23.99
36.714	23.99
36.714	24.009
36.656	24.028
36.618	24.047
36.618	24.047
36.599	24.047
36.599	24.067
36.58	24.086
36.523	24.086
36.484	24.086
36.465	24.124
36.446	24.124
36.408	24.124
36.408	24.124
36.37	24.124
36.332	24.143
36.332	24.143
36.294	24.143
36.255	24.162
36.217	24.162
36.179	24.162
36.141	24.162
36.141	24.181
36.103	24.181
36.084	24.2
36.026	24.2
35.988	24.2
35.988	24.219
35.988	24.219
35.95	24.219
35.893	24.219
35.835	24.219
35.816	24.219
35.816	24.238
35.778	24.219
35.74	24.238
35.702	24.238
35.664	24.238
35.644	24.238
35.568	24.238
35.568	24.238
35.53	24.238
35.492	24.238
35.415	24.257
35.415	24.257
35.377	24.257
35.358	24.257
35.282	24.238
35.263	24.257
35.205	24.257
35.205	24.238
35.148	24.238
35.148	24.238
35.148	24.238
35.072	24.238
35.034	24.238
35.015	24.238
34.976	24.238
34.919	24.238
34.919	24.238
34.9	24.219
34.843	24.219
34.785	24.219
34.747	24.219
34.747	24.219
34.728	24.238
34.69	24.238
34.652	24.219
34.652	24.219
34.595	24.2
34.537	24.2
34.537	24.2
34.48	24.2
34.461	24.181
34.404	24.181
34.346	24.143
34.346	24.143
34.308	24.143
34.308	24.143
34.232	24.143
34.232	24.143
34.194	24.143
34.175	24.143
34.117	24.105
34.098	24.105
34.06	24.067
34.041	24.067
33.965	24.047
33.965	24.047
33.965	24.047
33.926	24.047
33.907	24.047
33.869	24.047
33.869	24.028
33.869	24.028
33.812	24.028
33.793	24.028
33.774	24.028
33.755	24.028
33.716	24.028
33.716	24.028
33.659	24.028
33.621	24.028
33.583	24.028
33.583	24.047
33.564	24.047
33.564	24.067
33.564	24.067
33.545	24.086
33.487	24.124
33.487	24.143
33.449	24.162
33.449	24.162
33.449	24.181
33.43	24.181
33.43	24.2
33.373	24.2
33.373	24.219
33.354	24.238
33.354	24.257
33.296	24.257
33.296	24.277
33.296	24.277
33.201	24.315
33.201	24.315
33.144	24.315
33.144	24.334
33.106	24.334
33.106	24.353
33.086	24.372
33.067	24.372
33.01	24.372
32.972	24.391
32.953	24.41
32.915	24.429
32.876	24.429
32.876	24.429
32.838	24.467
32.819	24.467
32.8	24.486
32.762	24.506
32.743	24.525
32.705	24.582
32.705	24.582
32.686	24.582
32.647	24.582
32.609	24.582
32.552	24.62
32.552	24.62
32.552	24.639
32.514	24.658
32.495	24.658
32.476	24.658
32.456	24.677
32.418	24.696
32.38	24.716
32.38	24.735
32.342	24.735
32.323	24.754
32.266	24.773
32.266	24.773
32.246	24.792
32.246	24.811
32.246	24.83
32.246	24.849
32.189	24.868
32.151	24.868
32.151	24.906
32.17	24.926
32.113	24.945
32.113	24.964
32.037	25.002
32.037	25.002
32.037	25.021
31.998	25.021
31.979	25.059
31.96	25.059
31.922	25.097
31.922	25.116
31.922	25.136
31.884	25.155
31.846	25.174
31.827	25.193
31.788	25.231
31.788	25.231
31.788	25.25
31.75	25.269
31.75	25.288
31.712	25.288
31.693	25.307
31.693	25.326
31.636	25.346
31.636	25.365
31.617	25.384
31.597	25.441
31.578	25.441
31.578	25.441
31.559	25.46
31.502	25.479
31.464	25.479
31.464	25.479
31.445	25.498
31.426	25.517
31.387	25.536
31.349	25.556
31.33	25.556
31.311	25.556
31.273	25.556
31.273	25.556
31.197	25.575
31.197	25.575
31.158	25.594
31.158	25.594
31.139	25.632
31.082	25.632
31.025	25.632
31.006	25.632
31.006	25.651
30.967	25.651
30.948	25.651
30.948	25.651
30.91	25.632
30.853	25.651
30.853	25.67
30.796	25.689
30.757	25.689
30.7	25.689
30.7	25.689
30.7	25.67
30.7	25.67
30.662	25.689
30.586	25.689
30.586	25.689
30.548	25.689
30.548	25.689
30.452	25.67
30.49	25.67
30.471	25.67
30.433	25.651
30.376	25.632
30.395	25.632
30.357	25.613
30.318	25.594
30.299	25.556
30.299	25.556
30.261	25.556
30.223	25.556
30.204	25.536
30.204	25.536
30.166	25.517
30.128	25.517
30.089	25.498
30.089	25.498
30.032	25.498
30.032	25.498
29.956	25.479
29.956	25.479
29.937	25.46
29.918	25.46
29.86	25.441
29.841	25.441
29.841	25.422
29.803	25.422
29.784	25.422
29.746	25.422
29.708	25.422
29.688	25.422
29.631	25.441
29.631	25.441
29.612	25.441
29.593	25.441
29.555	25.46
29.555	25.46
29.517	25.46
29.498	25.46
29.478	25.46
29.459	25.46
29.459	25.46
29.459	25.46
29.44	25.479
29.44	25.479
29.402	25.498
29.402	25.479
29.402	25.498
29.383	25.498
29.383	25.517
29.383	25.517
29.364	25.536
29.364	25.556
29.345	25.575
29.364	25.575
29.364	25.575
29.364	25.575
29.364	25.613
29.364	25.613
29.364	25.632
29.345	25.651
29.345	25.67
29.345	25.67
29.326	25.708
29.326	25.708
29.307	25.746
29.288	25.746
29.268	25.785
29.268	25.785
29.249	25.804
29.249	25.823
29.23	25.823
29.211	25.823
29.211	25.842
29.154	25.861
29.135	25.88
29.135	25.899
29.097	25.918
29.097	25.937
29.078	25.937
29.078	25.937
29.059	25.956
29.059	25.975
29.039	25.975
28.982	25.975
28.982	25.975
28.963	25.975
28.906	26.014
28.887	26.052
28.887	26.071
28.849	26.09
28.849	26.128
28.849	26.128
28.81	26.128
28.81	26.147
28.81	26.147
28.791	26.147
28.772	26.185
28.772	26.205
28.772	26.205
28.772	26.224
28.734	26.243
28.734	26.3
28.715	26.319
28.715	26.319
28.696	26.319
28.677	26.338
28.677	26.338
28.677	26.357
28.658	26.376
28.6	26.395
28.543	26.395
28.543	26.395
28.543	26.395
28.524	26.415
28.524	26.472
28.524	26.472
28.524	26.491
28.524	26.51
28.467	26.51
28.467	26.51
28.429	26.529
28.429	26.529
28.371	26.51
28.352	26.51
28.352	26.51
28.276	26.51
28.219	26.51
28.219	26.51
28.199	26.51
28.161	26.529
28.142	26.529
28.123	26.567
28.047	26.567
28.047	26.567
27.97	26.586
27.951	26.586
27.932	26.586
27.894	26.605
27.837	26.682
27.837	26.682
27.799	26.701
27.799	26.701
27.799	26.739
27.741	26.739
27.703	26.758
27.703	26.758
27.665	26.777
27.646	26.777
27.627	26.777
27.608	26.777
27.55	26.835
27.55	26.835
27.531	26.854
27.493	26.873
27.474	26.892
27.455	26.892
27.436	26.892
27.417	26.911
27.36	26.93
27.34	26.93
27.321	26.949
27.302	26.968
27.264	26.968
27.264	26.968
27.264	26.987
27.264	26.987
27.264	26.987
27.264	27.025
27.264	27.045
27.264	27.064
27.264	27.064
27.264	27.102
27.264	27.102
27.283	27.159
27.283	27.216
27.283	27.216
27.283	27.216
27.283	27.216
27.283	27.216
27.264	27.235
27.264	27.235
27.264	27.255
27.245	27.255
27.264	27.255
27.264	27.312
27.264	27.35
27.264	27.369
27.264	27.369
27.264	27.388
27.264	27.388
27.264	27.426
27.226	27.426
27.226	27.426
27.226	27.465
27.226	27.484
27.226	27.503
27.207	27.503
27.207	27.541
27.207	27.579
27.207	27.579
27.207	27.598
27.207	27.617
27.207	27.617
27.207	27.617
27.207	27.636
27.207	27.636
27.169	27.636
27.169	27.636
27.169	27.636
27.169	27.617
27.169	27.617
27.169	27.617
27.169	27.636
27.169	27.617
27.169	27.617
27.169	27.617
27.169	27.617
27.169	27.636
27.188	27.636
27.188	27.636
27.188	27.655
27.188	27.655
27.188	27.655
27.188	27.655
27.188	27.674
27.188	27.674
27.188	27.674
27.188	27.674
27.188	27.674
27.188	27.674
27.15	27.674
27.15	27.674
27.15	27.674
27.15	27.674
27.15	27.674
27.15	27.674
27.15	27.674
27.15	27.674
27.15	27.674
27.13	27.694
27.13	27.713
27.13	27.732
27.13	27.732
27.13	27.732
27.13	27.732
27.13	27.732
27.13	27.732
27.13	27.732
27.13	27.732
27.13	27.732
27.13	27.732
27.13	27.732
27.13	27.732
27.13	27.732
27.13	27.732
27.13	27.732
27.13	27.732
27.13	27.732
27.13	27.751
27.13	27.751
27.13	27.751
27.13	27.751
27.13	27.751
27.13	27.751
27.13	27.751
27.13	27.751
27.13	27.751
27.13	27.751
27.13	27.751
27.13	27.751
27.13	27.751
27.13	27.751
27.13	27.751
27.13	27.751
27.13	27.751
27.13	27.751
27.13	27.751
27.13	27.751
27.13	27.751
27.13	27.751
27.111	27.751
27.111	27.751
27.111	27.751
27.111	27.751
27.111	27.751
27.111	27.751
27.111	27.751
27.111	27.751
27.111	27.751
27.111	27.751
27.111	27.751
27.111	27.751
27.111	27.751
27.111	27.751
27.111	27.751
27.111	27.751
27.111	27.751
27.111	27.751
27.111	27.751
27.111	27.751
27.111	27.751
27.111	27.751
27.111	27.751
27.111	27.751
27.111	27.751
27.111	27.751
27.111	27.751
27.111	27.751
27.111	27.751
27.111	27.751
27.111	27.751
27.111	27.751
27.111	27.751
27.111	27.751
27.111	27.751
27.111	27.751
27.092	27.732
27.092	27.732
27.111	27.77
27.111	27.77
27.111	27.751
27.111	27.751
27.111	27.77
27.111	27.751
27.111	27.751
27.111	27.751
27.111	27.751
27.111	27.751
27.111	27.751
27.111	27.751
27.111	27.751
27.111	27.751
27.111	27.751
27.111	27.751
27.111	27.751
27.111	27.751
27.111	27.751
27.111	27.751
27.111	27.751
27.111	27.751
27.111	27.751
27.111	27.751
27.111	27.751
27.111	27.751
27.111	27.751
27.111	27.751
27.111	27.751
27.111	27.751
27.111	27.751
27.111	27.751
27.111	27.751
27.111	27.751
27.111	27.751
27.111	27.751
27.111	27.751
27.111	27.751
27.111	27.751
27.111	27.751
27.111	27.751
27.111	27.751
27.111	27.751
27.111	27.751
27.111	27.751
27.111	27.751
27.111	27.751
27.111	27.751
27.111	27.751
27.111	27.751
27.111	27.751
27.111	27.751
27.111	27.751
27.111	27.751
27.111	27.751
27.111	27.751
27.111	27.751
27.111	27.751
27.111	27.751
27.111	27.751
27.111	27.751
27.111	27.751
27.111	27.751
27.111	27.751
27.111	27.751
27.111	27.751
27.111	27.751
27.111	27.751
27.111	27.751
27.111	27.751
27.111	27.751
27.111	27.751
27.111	27.751
27.111	27.751
27.111	27.751
27.111	27.751
27.111	27.751
27.111	27.751
27.111	27.751
27.111	27.751
27.111	27.751
27.111	27.751
27.111	27.751
27.111	27.751
27.111	27.751
27.111	27.751
27.111	27.751
27.111	27.751
27.111	27.751
27.111	27.751
27.13	27.751
27.13	27.732
27.13	27.713
27.15	27.713
27.15	27.713
27.15	27.713
27.169	27.713
[truncated: 2,232 more rows]
