# Supplementary material for: Ant collective cognition allows for efficient navigation through disordered environments
Source: eLife. 2020 May 12;9:e55195. doi: 10.7554/eLife.55195 (PMC7332297; doi:10.7554/eLife.55195)
Supplement: Source data 2. — Format is X,Y coordinates as a function of time. Time interval between samples is 0.04 s, except for videos 1440005 and 1440011, where the time interval is 0.02 s. [file elife-55195-data2.zip › 1380011_2_250_load_trajectory.txt]

69.733	23.121
69.733	23.121
69.733	23.121
69.714	23.121
69.695	23.083
69.714	23.083
69.714	23.083
69.714	23.102
69.714	23.083
69.714	23.083
69.714	23.083
69.695	23.083
69.695	23.064
69.695	23.064
69.695	23.064
69.695	23.064
69.676	23.026
69.676	23.007
69.676	23.007
69.657	23.007
69.657	23.007
69.657	22.988
69.657	22.988
69.638	22.988
69.638	22.969
69.581	22.95
69.581	22.95
69.562	22.931
69.524	22.912
69.524	22.912
69.524	22.912
69.524	22.893
69.486	22.865
69.448	22.855
69.429	22.855
69.429	22.836
69.372	22.836
69.334	22.836
69.334	22.836
69.315	22.817
69.296	22.817
69.277	22.798
69.22	22.779
69.201	22.779
69.182	22.779
69.144	22.76
69.125	22.741
69.106	22.722
69.106	22.722
69.049	22.722
69.049	22.722
68.992	22.741
68.973	22.684
68.954	22.684
68.897	22.684
68.878	22.665
68.84	22.665
68.802	22.665
68.745	22.665
68.726	22.646
68.707	22.627
68.669	22.627
68.422	22.646
68.384	22.646
68.327	22.627
68.308	22.627
68.289	22.608
68.213	22.608
68.194	22.589
68.137	22.589
68.099	22.589
68.099	22.589
68.08	22.57
67.985	22.551
67.985	22.551
67.947	22.532
67.928	22.513
67.89	22.513
67.89	22.494
67.852	22.494
67.814	22.494
67.757	22.475
67.757	22.475
67.719	22.456
67.7	22.437
67.624	22.437
67.624	22.437
67.605	22.418
67.586	22.418
67.567	22.418
67.529	22.418
67.491	22.418
67.453	22.418
67.453	22.418
67.415	22.418
67.415	22.418
67.415	22.437
67.377	22.456
67.377	22.456
67.377	22.456
67.377	22.456
67.377	22.475
67.377	22.475
67.377	22.475
67.339	22.494
67.339	22.494
67.32	22.494
67.32	22.513
67.301	22.513
67.282	22.57
67.282	22.57
67.263	22.608
67.244	22.665
67.244	22.665
67.225	22.665
67.225	22.684
67.187	22.703
67.168	22.703
67.149	22.703
67.111	22.722
67.073	22.741
67.054	22.76
67.054	22.76
67.054	22.779
67.016	22.779
66.978	22.798
66.921	22.817
66.883	22.836
66.864	22.855
66.883	22.912
66.845	22.912
66.788	22.893
66.769	22.912
66.731	22.931
66.731	22.931
66.693	22.931
66.655	22.95
66.617	22.95
66.598	22.95
66.522	22.969
66.484	22.969
66.465	22.988
66.446	23.007
66.408	23.026
66.408	23.045
66.332	23.064
66.332	23.064
66.294	23.083
66.275	23.083
66.256	23.102
66.218	23.121
66.18	23.121
66.142	23.121
66.104	23.121
66.047	23.159
66.028	23.159
66.009	23.159
65.952	23.216
65.952	23.216
65.933	23.235
65.876	23.254
65.819	23.273
65.8	23.292
65.743	23.311
65.705	23.33
65.686	23.33
65.648	23.368
65.629	23.387
65.61	23.406
65.553	23.463
65.553	23.463
65.496	23.463
65.458	23.482
65.439	23.501
65.382	23.501
65.325	23.558
65.306	23.596
65.268	23.596
65.23	23.634
65.192	23.653
65.154	23.653
65.078	23.691
65.078	23.691
65.021	23.729
64.964	23.786
64.945	23.786
64.926	23.786
64.869	23.805
64.869	23.843
64.812	23.805
64.793	23.843
64.774	23.843
64.755	23.843
64.698	23.881
64.698	23.881
64.698	23.881
64.679	23.9
64.66	23.919
64.622	23.919
64.565	23.919
64.527	23.938
64.47	23.938
64.432	23.938
64.413	23.957
64.356	24.014
64.261	24.09
64.261	24.09
64.242	24.109
64.204	24.109
64.166	24.109
64.128	24.147
64.128	24.147
64.09	24.147
64.052	24.185
64.052	24.185
64.033	24.204
63.976	24.166
63.881	24.147
63.881	24.147
63.862	24.128
63.862	24.147
63.748	24.128
63.729	24.147
63.691	24.147
63.672	24.147
63.634	24.166
63.615	24.204
63.577	24.204
63.558	24.204
63.444	24.185
63.444	24.185
63.444	24.204
63.425	24.204
63.349	24.166
63.292	24.166
63.292	24.185
63.216	24.166
63.178	24.166
63.14	24.166
63.102	24.128
63.064	24.166
62.969	24.128
62.969	24.128
62.855	24.071
62.836	24.09
62.817	24.09
62.779	24.052
62.76	24.052
62.722	24.052
62.665	24.033
62.665	24.033
62.627	23.995
62.589	24.014
62.532	24.014
62.532	24.014
62.494	24.014
62.475	24.033
62.475	24.033
62.437	24.033
62.418	24.033
62.399	24.014
62.437	23.957
62.418	23.938
62.418	23.938
62.361	23.9
62.342	23.824
62.342	23.824
62.323	23.767
62.304	23.767
62.285	23.767
62.266	23.729
62.228	23.767
62.209	23.71
62.19	23.691
62.171	23.691
62.133	23.672
62.114	23.634
62.114	23.615
62.114	23.615
62.095	23.596
62.095	23.615
62.057	23.558
62.019	23.539
62	23.52
61.981	23.501
61.981	23.501
61.943	23.482
61.924	23.463
61.886	23.444
61.829	23.406
61.829	23.406
61.81	23.406
61.791	23.387
61.772	23.387
61.753	23.368
61.715	23.349
61.677	23.349
61.658	23.349
61.639	23.33
61.62	23.273
61.601	23.273
61.563	23.254
61.563	23.254
61.544	23.235
61.525	23.216
61.506	23.197
61.468	23.178
61.449	23.178
61.43	23.159
61.392	23.14
61.373	23.121
61.354	23.102
61.335	23.083
61.297	23.064
61.297	23.064
61.24	23.045
61.221	23.026
61.202	23.026
61.164	23.026
61.126	22.988
61.088	22.988
61.05	22.988
61.031	22.988
61.012	22.988
60.955	22.988
60.917	22.988
60.917	22.988
60.879	22.969
60.86	22.969
60.86	22.969
60.822	22.969
60.803	22.969
60.784	22.969
60.727	22.969
60.708	22.969
60.651	22.969
60.651	22.969
60.594	22.969
60.594	22.969
60.575	22.969
60.556	22.969
60.537	22.969
60.499	22.969
60.461	22.931
60.423	22.931
60.423	22.931
60.366	22.912
60.366	22.893
60.309	22.893
60.252	22.893
60.252	22.893
60.214	22.874
60.176	22.874
60.119	22.874
60.119	22.874
60.081	22.874
60.043	22.874
59.986	22.836
59.986	22.836
59.929	22.817
59.929	22.817
59.853	22.779
59.853	22.779
59.834	22.779
59.777	22.741
59.739	22.741
59.72	22.741
59.701	22.741
59.682	22.741
59.625	22.741
59.587	22.741
59.549	22.722
59.53	22.722
59.454	22.722
59.454	22.722
59.416	22.722
59.397	22.722
59.359	22.703
59.321	22.703
59.264	22.703
59.264	22.684
59.207	22.684
59.169	22.684
59.169	22.684
59.131	22.684
59.036	22.646
59.036	22.646
59.036	22.646
58.979	22.646
58.979	22.646
58.922	22.646
58.903	22.627
58.903	22.608
58.827	22.608
58.808	22.608
58.789	22.608
58.732	22.608
58.694	22.608
58.694	22.608
58.656	22.589
58.599	22.57
58.58	22.57
58.542	22.551
58.542	22.551
58.523	22.532
58.504	22.513
58.485	22.513
58.447	22.494
58.409	22.475
58.371	22.456
58.371	22.456
58.333	22.456
58.333	22.456
58.314	22.456
58.314	22.456
58.276	22.456
58.257	22.456
58.219	22.456
58.2	22.456
58.162	22.456
58.162	22.456
58.124	22.456
58.124	22.456
58.105	22.437
58.048	22.437
58.029	22.456
57.991	22.456
57.972	22.456
57.953	22.456
57.953	22.456
57.915	22.475
57.858	22.494
57.782	22.475
57.763	22.475
57.763	22.475
57.687	22.475
57.687	22.475
57.668	22.494
57.611	22.513
57.592	22.494
57.516	22.494
57.516	22.494
57.459	22.494
57.421	22.513
57.383	22.513
57.326	22.513
57.326	22.513
57.307	22.475
57.288	22.494
57.269	22.494
57.231	22.532
57.231	22.532
57.231	22.532
57.231	22.532
57.231	22.532
57.231	22.551
57.155	22.608
57.098	22.608
57.098	22.608
57.098	22.627
57.098	22.627
57.117	22.646
57.098	22.684
57.06	22.703
57.041	22.722
57.003	22.76
56.984	22.779
56.946	22.817
56.908	22.779
56.87	22.836
56.87	22.836
56.832	22.836
56.775	22.836
56.737	22.836
56.699	22.855
56.68	22.874
56.661	22.874
56.623	22.893
56.604	22.893
56.547	22.931
56.566	22.931
56.528	22.95
56.528	22.95
56.547	22.95
56.528	22.931
56.528	22.912
56.547	22.893
56.509	22.893
56.509	22.912
56.509	22.912
56.509	22.893
56.528	22.893
56.547	22.893
56.547	22.931
56.547	22.931
56.528	22.931
56.547	22.874
56.509	22.931
56.547	22.931
56.547	22.912
56.528	22.874
56.547	22.893
56.547	22.912
56.547	22.874
56.528	22.874
56.509	22.893
56.509	22.893
56.547	22.874
56.528	22.874
56.509	22.931
56.528	22.893
56.528	22.893
56.566	22.855
56.528	22.893
56.528	22.893
56.528	22.893
56.528	22.912
56.528	22.874
56.528	22.874
56.528	22.893
56.528	22.874
56.566	22.874
56.528	22.874
56.509	22.893
56.49	22.931
56.49	22.931
56.528	22.912
56.509	22.931
56.528	22.912
56.528	22.931
56.528	22.931
56.528	22.95
56.528	22.95
56.528	22.931
56.528	22.931
56.528	22.912
56.528	22.912
56.547	22.912
56.528	22.912
56.528	22.931
56.528	22.931
56.547	22.931
56.547	22.931
56.547	22.931
56.547	22.931
56.547	22.931
56.547	22.912
56.528	22.912
56.547	22.912
56.547	22.931
56.547	22.912
56.547	22.912
56.528	22.912
56.528	22.912
56.528	22.912
56.528	22.912
56.528	22.912
56.528	22.912
56.547	22.893
56.547	22.893
56.528	22.893
56.509	22.912
56.509	22.912
56.509	22.912
56.528	22.874
56.547	22.931
56.547	22.931
56.528	22.931
56.528	22.931
56.547	22.931
56.547	22.912
56.528	22.931
56.509	22.931
56.528	22.912
56.509	22.931
56.528	22.931
56.528	22.931
56.547	22.874
56.547	22.874
56.528	22.874
56.547	22.874
56.547	22.874
56.528	22.874
56.528	22.893
56.528	22.893
56.509	22.893
56.528	22.874
56.528	22.874
56.528	22.874
56.528	22.893
56.528	22.893
56.547	22.912
56.528	22.874
56.49	22.855
56.528	22.874
56.547	22.893
56.528	22.912
56.547	22.912
56.547	22.893
56.547	22.893
56.547	22.893
56.528	22.893
56.528	22.893
56.528	22.874
56.547	22.874
56.547	22.893
56.547	22.893
56.528	22.893
56.528	22.874
56.509	22.893
56.547	22.931
56.509	22.855
56.528	22.874
56.528	22.874
56.528	22.874
56.528	22.893
56.547	22.893
56.528	22.893
56.528	22.893
56.509	22.874
56.528	22.893
56.547	22.912
56.528	22.912
56.528	22.912
56.547	22.931
56.547	22.874
56.547	22.874
56.547	22.874
56.528	22.912
56.547	22.893
56.547	22.893
56.547	22.893
56.547	22.912
56.528	22.95
56.528	22.95
56.528	22.95
56.547	22.988
56.566	23.026
56.566	23.026
56.547	23.064
56.547	23.064
56.528	23.083
56.528	23.102
56.547	23.121
56.528	23.14
56.528	23.14
56.547	23.159
56.547	23.159
56.547	23.178
56.547	23.197
56.547	23.197
56.547	23.197
56.528	23.216
56.528	23.235
56.528	23.254
56.528	23.254
56.509	23.254
56.528	23.311
56.509	23.311
56.509	23.349
56.49	23.368
56.49	23.406
56.49	23.406
56.471	23.425
56.471	23.425
56.471	23.444
56.471	23.444
56.471	23.482
56.452	23.501
56.452	23.52
56.452	23.539
56.452	23.558
56.414	23.577
56.414	23.615
56.414	23.615
56.395	23.634
56.395	23.653
56.376	23.672
56.376	23.691
56.376	23.71
56.357	23.729
56.319	23.786
56.319	23.786
56.319	23.805
56.281	23.805
56.262	23.843
56.262	23.843
56.262	23.843
56.262	23.862
56.262	23.862
56.224	23.9
56.224	23.919
56.224	23.938
56.167	23.976
56.148	23.976
56.129	23.995
56.11	24.014
56.091	24.052
56.091	24.052
56.091	24.052
56.091	24.09
56.053	24.109
56.053	24.147
56.015	24.166
55.996	24.166
55.977	24.185
55.958	24.204
55.958	24.204
55.92	24.261
55.92	24.28
55.92	24.28
55.901	24.28
55.901	24.318
55.882	24.318
55.844	24.356
55.825	24.375
55.825	24.375
55.787	24.413
55.768	24.432
55.768	24.432
55.768	24.413
55.768	24.489
55.768	24.489
55.749	24.508
55.711	24.565
55.711	24.546
55.673	24.565
55.673	24.584
55.654	24.603
55.635	24.603
55.635	24.641
55.597	24.641
55.578	24.622
55.54	24.622
55.54	24.622
55.521	24.641
55.521	24.622
55.483	24.679
55.426	24.679
55.35	24.717
55.369	24.717
55.369	24.717
55.35	24.736
55.236	24.736
55.236	24.736
55.236	24.736
55.236	24.736
55.198	24.774
55.16	24.774
55.122	24.755
55.084	24.793
55.008	24.793
55.008	24.793
54.989	24.774
54.932	24.774
54.932	24.774
54.932	24.793
54.875	24.831
54.875	24.831
54.837	24.793
54.837	24.793
54.818	24.793
54.799	24.812
54.761	24.812
54.704	24.812
54.704	24.812
54.685	24.812
54.666	24.812
54.59	24.812
54.514	24.793
54.514	24.793
54.495	24.774
54.457	24.736
54.438	24.736
54.4	24.717
54.343	24.698
54.324	24.698
54.248	24.698
54.229	24.698
54.191	24.679
54.153	24.66
54.096	24.641
54.096	24.641
54.039	24.565
53.982	24.565
53.944	24.565
53.925	24.565
53.887	24.546
53.868	24.489
53.811	24.47
53.792	24.375
53.754	24.337
53.716	24.337
53.64	24.28
53.64	24.28
53.583	24.28
53.545	24.261
53.545	24.261
53.488	24.185
53.488	24.147
53.45	24.147
53.393	24.128
53.355	24.128
53.298	24.109
53.279	24.033
53.203	24.033
53.203	24.033
53.146	24.014
53.127	23.976
53.127	23.957
53.013	23.957
52.975	23.957
52.918	23.919
52.861	23.9
52.804	23.881
52.766	23.862
52.728	23.862
52.652	23.805
52.652	23.805
52.614	23.767
52.557	23.767
52.519	23.748
52.462	23.71
52.443	23.71
52.424	23.71
52.386	23.71
52.367	23.71
52.348	23.71
52.348	23.691
52.31	23.672
52.31	23.672
52.31	23.672
52.291	23.653
52.291	23.653
52.291	23.615
52.291	23.539
52.272	23.539
52.272	23.52
52.253	23.52
52.234	23.444
52.215	23.444
52.177	23.406
52.177	23.406
52.158	23.349
52.139	23.349
52.139	23.33
52.12	23.292
52.082	23.254
52.082	23.178
52.063	23.159
52.063	23.121
52.044	23.102
52.025	23.102
51.987	23.007
51.987	23.007
51.968	23.007
51.949	22.969
51.93	22.95
51.93	22.836
51.911	22.817
51.873	22.798
51.835	22.741
51.835	22.703
51.816	22.703
51.797	22.646
51.759	22.57
51.759	22.57
51.74	22.551
51.74	22.551
51.702	22.456
51.626	22.437
51.645	22.399
51.626	22.342
51.607	22.323
51.607	22.304
51.569	22.285
51.512	22.228
51.474	22.19
51.474	22.19
51.474	22.152
51.379	22.114
51.379	22.076
51.342	22.019
51.323	22
51.285	21.981
51.266	21.943
51.228	21.924
51.19	21.867
51.095	21.848
51.038	21.848
51.038	21.848
51	21.81
50.943	21.772
50.905	21.715
50.905	21.696
50.848	21.639
50.829	21.62
50.81	21.62
50.734	21.563
50.677	21.525
50.658	21.525
50.563	21.468
50.563	21.468
50.525	21.468
50.525	21.449
50.468	21.392
50.449	21.411
50.411	21.392
50.335	21.392
50.335	21.335
50.259	21.278
50.259	21.297
50.202	21.24
50.05	21.24
50.05	21.24
50.031	21.221
49.936	21.183
49.898	21.164
49.879	21.126
49.822	21.088
49.784	21.069
49.708	21.069
49.67	21.05
49.708	21.05
49.632	21.031
49.556	20.993
49.556	20.993
49.48	20.974
49.423	20.917
49.404	20.917
49.347	20.841
49.347	20.879
49.328	20.879
49.271	20.86
49.214	20.841
49.214	20.803
49.157	20.765
49.043	20.746
49.043	20.746
49.005	20.727
48.967	20.689
48.948	20.651
48.891	20.556
48.834	20.594
48.834	20.575
48.834	20.575
48.815	20.518
48.777	20.48
48.739	20.48
48.682	20.461
48.682	20.461
48.682	20.442
48.682	20.442
48.663	20.423
48.701	20.366
48.701	20.328
48.701	20.309
48.682	20.309
48.663	20.271
48.663	20.233
48.644	20.252
48.644	20.157
48.644	20.157
48.606	20.157
48.606	20.157
48.587	20.138
48.568	20.119
48.568	20.119
48.53	20.062
48.492	19.967
48.473	19.948
48.454	19.91
48.416	19.853
48.378	19.815
48.378	19.815
48.34	19.777
48.321	19.739
48.283	19.682
48.264	19.682
48.226	19.663
48.226	19.644
48.188	19.587
48.169	19.587
48.131	19.568
48.074	19.511
48.017	19.511
48.017	19.511
47.998	19.416
47.979	19.416
47.922	19.378
47.903	19.245
47.865	19.283
47.827	19.226
47.808	19.264
47.789	19.207
47.751	19.112
47.751	19.055
47.675	19.055
47.675	19.055
47.637	19.055
47.618	18.98
47.58	18.98
47.599	18.904
47.561	18.885
47.504	18.847
47.523	18.847
47.485	18.79
47.466	18.79
47.409	18.79
47.314	18.771
47.314	18.771
47.238	18.733
47.181	18.714
47.143	18.695
47.105	18.714
47.029	18.695
46.991	18.657
47.01	18.6
46.991	18.581
46.934	18.543
46.858	18.505
46.801	18.505
46.801	18.505
46.744	18.467
46.706	18.467
46.687	18.467
46.668	18.486
46.592	18.467
46.573	18.429
46.535	18.391
46.516	18.391
46.383	18.391
46.364	18.353
46.307	18.353
46.307	18.353
46.231	18.334
46.136	18.353
46.117	18.353
46.079	18.353
46.041	18.334
45.927	18.372
45.927	18.372
45.87	18.372
45.87	18.391
45.87	18.391
45.832	18.448
45.832	18.448
45.794	18.448
45.794	18.448
45.756	18.448
45.737	18.486
45.718	18.486
45.699	18.486
45.68	18.429
45.68	18.486
45.642	18.467
45.642	18.467
45.623	18.543
45.623	18.543
45.604	18.581
45.604	18.581
45.604	18.581
45.585	18.6
45.585	18.619
45.585	18.619
45.566	18.638
45.547	18.676
45.528	18.676
45.509	18.676
45.49	18.733
45.49	18.733
45.471	18.771
45.452	18.828
45.414	18.866
45.395	18.885
45.376	18.885
45.338	18.885
45.319	18.923
45.281	18.942
45.243	18.942
45.224	19.036
45.148	19.055
45.148	19.055
45.11	19.074
45.053	19.074
45.015	19.074
44.977	19.15
44.901	19.169
44.882	19.169
44.844	19.169
44.806	19.169
44.768	19.207
44.692	19.207
44.597	19.207
44.597	19.207
44.559	19.226
44.502	19.245
44.445	19.283
44.407	19.302
44.369	19.321
44.331	19.321
44.293	19.321
44.255	19.321
44.198	19.321
44.141	19.321
44.065	19.378
44.065	19.378
44.046	19.378
43.97	19.397
43.951	19.397
43.932	19.397
43.913	19.416
43.875	19.416
43.837	19.416
43.799	19.416
43.799	19.416
43.761	19.416
43.742	19.378
43.742	19.378
43.666	19.378
43.647	19.359
43.647	19.359
43.59	19.321
43.533	19.321
43.476	19.321
43.419	19.283
43.381	19.283
43.362	19.245
43.343	19.226
43.286	19.207
43.286	19.207
43.21	19.207
43.153	19.207
43.134	19.207
43.096	19.207
43.058	19.207
43.02	19.207
43.001	19.207
42.963	19.207
42.944	19.188
42.887	19.15
42.792	19.093
42.792	19.093
42.773	19.093
42.697	19.055
42.678	19.036
42.64	19.036
42.602	19.017
42.564	18.999
42.564	18.999
42.526	18.999
42.526	18.999
42.507	18.999
42.469	18.999
42.469	18.999
42.469	18.961
42.469	18.961
42.45	18.904
42.45	18.904
42.45	18.904
42.45	18.885
42.431	18.885
42.431	18.866
42.431	18.809
42.431	18.809
42.431	18.771
42.431	18.771
42.431	18.771
42.431	18.771
42.431	18.714
42.431	18.619
42.431	18.619
42.431	18.562
42.431	18.562
42.412	18.524
42.393	18.486
42.393	18.429
42.336	18.353
42.336	18.353
42.298	18.296
42.26	18.239
42.241	18.163
42.222	18.163
42.203	18.087
42.203	18.087
42.146	17.992
42.146	17.992
42.127	17.935
42.127	17.935
42.051	17.859
42.051	17.859
41.994	17.84
41.956	17.764
41.899	17.745
41.899	17.726
41.842	17.688
41.842	17.65
41.823	17.555
41.804	17.536
41.823	17.555
41.785	17.498
41.728	17.422
41.728	17.422
41.709	17.403
41.614	17.346
41.671	17.289
41.538	17.289
41.5	17.251
41.443	17.251
41.405	17.213
41.386	17.175
41.329	17.194
41.272	17.137
41.196	17.08
41.196	17.08
41.139	17.08
41.177	17.023
41.177	16.928
41.177	16.909
41.101	16.89
41.082	16.871
41.006	16.814
40.949	16.814
40.892	16.833
40.892	16.776
40.835	16.719
40.835	16.719
40.797	16.7
40.759	16.643
40.759	16.605
40.588	16.567
40.645	16.624
40.55	16.586
40.607	16.51
40.588	16.453
40.455	16.453
40.417	16.491
40.303	16.453
40.303	16.453
40.341	16.396
40.303	16.377
40.265	16.32
40.208	16.301
40.208	16.301
40.189	16.301
40.189	16.301
40.056	16.263
39.999	16.263
39.942	16.225
39.866	16.187
39.866	16.187
39.847	16.206
39.847	16.206
39.828	16.168
39.828	16.168
39.847	16.168
39.847	16.149
39.847	16.149
39.847	16.149
39.809	16.149
39.847	16.035
39.809	16.054
39.809	16.054
39.809	16.035
39.809	16.054
39.809	15.883
39.771	15.978
39.771	15.921
39.771	15.902
39.752	15.902
39.752	15.902
39.733	15.845
39.733	15.845
39.714	15.75
39.714	15.75
39.695	15.731
39.676	15.712
39.657	15.693
39.638	15.693
39.638	15.655
39.619	15.655
39.6	15.617
39.581	15.598
39.562	15.579
39.562	15.541
39.505	15.465
39.505	15.465
39.505	15.389
39.467	15.351
39.467	15.332
39.467	15.313
39.448	15.313
39.41	15.294
39.334	15.237
39.334	15.237
39.334	15.18
39.315	15.142
39.22	15.085
39.22	15.085
39.201	15.066
39.144	15.028
39.144	15.028
39.106	14.971
39.087	14.952
39.068	14.914
39.03	14.914
39.03	14.914
38.992	14.857
38.992	14.857
38.973	14.8
38.973	14.8
38.954	14.762
38.954	14.724
38.954	14.667
38.935	14.667
38.935	14.667
38.935	14.667
38.916	14.648
38.897	14.591
38.84	14.61
38.897	14.534
38.84	14.534
38.84	14.534
38.84	14.515
38.84	14.439
38.84	14.401
38.821	14.363
38.802	14.382
38.802	14.325
38.802	14.325
38.821	14.306
38.821	14.306
38.802	14.249
38.783	14.173
38.783	14.173
38.802	14.154
38.764	14.135
38.783	14.078
38.764	14.059
38.764	14.04
38.726	14.04
38.726	14.021
38.612	14.097
38.612	13.964
38.574	13.926
38.574	13.907
38.574	13.907
38.555	13.888
38.517	13.85
38.498	13.85
38.441	13.812
38.441	13.812
38.441	13.812
38.365	13.831
38.365	13.774
38.403	13.774
38.327	13.774
38.308	13.698
38.308	13.698
38.289	13.698
38.27	13.698
38.213	13.66
38.137	13.641
38.156	13.66
38.137	13.641
38.08	13.546
38.061	13.546
38.023	13.546
37.985	13.508
37.928	13.47
37.928	13.47
37.909	13.451
37.871	13.451
37.871	13.432
37.833	13.432
37.795	13.413
37.719	13.413
37.719	13.413
37.662	13.413
37.624	13.413
37.567	13.375
37.491	13.356
37.491	13.356
37.453	13.318
37.415	13.299
37.377	13.28
37.32	13.261
37.282	13.261
37.263	13.223
37.225	13.185
37.187	13.166
37.149	13.147
37.13	13.128
37.073	13.109
37.073	13.109
36.997	13.071
36.959	13.052
36.921	13.033
36.883	12.995
36.845	12.976
36.807	12.957
36.769	12.938
36.731	12.919
36.712	12.919
36.693	12.9
36.579	12.862
36.579	12.862
36.522	12.862
36.484	12.862
36.427	12.862
36.408	12.862
36.37	12.862
36.351	12.843
36.332	12.843
36.256	12.843
36.161	12.843
36.123	12.843
36.085	12.843
36.085	12.843
36.028	12.843
35.99	12.843
35.933	12.843
35.895	12.843
35.857	12.843
35.8	12.805
35.705	12.805
35.667	12.805
35.629	12.805
35.591	12.805
35.534	12.805
35.534	12.805
35.458	12.805
35.401	12.805
35.363	12.805
35.325	12.805
35.268	12.805
35.23	12.805
35.192	12.805
35.173	12.805
35.116	12.805
35.059	12.805
34.964	12.767
34.964	12.767
34.926	12.767
34.869	12.805
34.85	12.786
34.831	12.805
34.736	12.805
34.698	12.786
34.679	12.786
34.622	12.786
34.584	12.748
34.546	12.748
34.47	12.748
34.47	12.748
34.432	12.767
34.413	12.767
34.356	12.767
34.356	12.767
34.28	12.748
34.223	12.748
34.185	12.729
34.166	12.691
34.128	12.653
34.052	12.634
33.976	12.634
33.976	12.634
33.976	12.634
33.919	12.634
33.919	12.596
33.881	12.596
33.767	12.596
33.729	12.596
33.691	12.615
33.672	12.615
33.653	12.596
33.577	12.577
33.52	12.577
33.52	12.577
33.482	12.558
33.444	12.539
33.406	12.539
33.349	12.501
33.349	12.52
33.292	12.482
33.235	12.463
33.235	12.425
33.197	12.425
33.159	12.406
33.102	12.406
33.102	12.406
33.045	12.349
33.026	12.33
33.007	12.311
32.969	12.311
32.969	12.292
32.931	12.273
32.912	12.254
32.874	12.254
32.855	12.235
32.836	12.216
32.779	12.197
32.779	12.197
32.741	12.159
32.741	12.159
32.703	12.14
32.703	12.121
32.665	12.121
32.665	12.102
32.608	12.083
32.551	12.064
32.532	12.045
32.456	12.045
32.418	12.045
32.418	12.045
32.399	12.026
32.361	12.026
32.323	12.007
32.304	11.988
32.304	11.988
32.266	11.969
32.228	11.969
32.19	11.95
32.114	11.931
32.076	11.931
32.038	11.893
32.038	11.893
32.019	11.874
31.981	11.874
31.943	11.855
31.867	11.836
31.848	11.836
31.81	11.817
31.772	11.798
31.753	11.798
31.734	11.798
31.696	11.798
31.601	11.741
31.601	11.741
31.601	11.722
31.563	11.703
31.525	11.703
31.525	11.703
31.468	11.684
31.468	11.684
31.411	11.684
31.373	11.684
31.373	11.684
31.297	11.703
31.24	11.703
31.24	11.703
31.202	11.722
31.164	11.722
31.145	11.722
31.126	11.722
31.107	11.722
31.088	11.722
31.031	11.722
30.993	11.722
30.974	11.722
30.974	11.722
30.822	11.722
30.822	11.722
30.803	11.722
30.803	11.76
30.765	11.76
30.67	11.779
30.651	11.779
30.613	11.798
30.575	11.798
30.537	11.798
30.518	11.798
30.48	11.798
30.385	11.798
30.385	11.798
30.347	11.798
30.29	11.798
30.252	11.798
30.214	11.779
30.176	11.779
30.138	11.779
30.1	11.779
30.043	11.779
30.024	11.76
30.005	11.76
29.948	11.722
29.948	11.722
29.91	11.703
29.853	11.703
29.834	11.684
29.796	11.684
29.777	11.684
29.739	11.665
29.739	11.646
29.701	11.627
29.701	11.608
29.682	11.608
29.663	11.57
29.663	11.57
29.625	11.551
29.625	11.513
29.606	11.513
29.549	11.494
29.53	11.456
29.53	11.437
29.53	11.399
29.511	11.399
29.511	11.38
29.492	11.361
29.492	11.323
29.492	11.323
29.492	11.285
29.473	11.266
29.473	11.266
29.473	11.228
29.473	11.19
29.454	11.19
29.454	11.152
29.454	11.114
29.454	11.095
29.454	11.095
29.435	11.057
29.435	11.057
29.435	11.038
29.416	11
29.416	10.962
29.397	10.943
29.397	10.905
29.397	10.905
29.397	10.867
29.359	10.848
29.359	10.81
29.34	10.791
29.321	10.753
29.321	10.753
29.321	10.734
29.321	10.658
29.302	10.677
29.302	10.62
29.302	10.62
29.283	10.601
29.264	10.563
29.245	10.544
29.226	10.544
29.226	10.506
29.188	10.487
29.188	10.487
29.169	10.449
29.15	10.411
29.15	10.373
29.169	10.373
29.112	10.335
29.074	10.316
29.074	10.278
29.093	10.24
29.112	10.221
29.112	10.221
29.017	10.221
29.017	10.221
28.998	10.164
29.017	10.126
28.96	10.107
28.884	10.088
28.884	10.088
28.846	10.069
28.789	10.069
28.751	10.088
28.789	10.031
28.751	10.012
28.732	9.9931
28.732	9.9931
28.713	9.9741
28.694	9.9551
28.675	9.9551
28.656	9.9361
28.637	9.9361
28.599	9.8411
28.58	9.8601
28.542	9.8601
28.523	9.7651
28.523	9.7461
28.447	9.7081
28.447	9.7081
28.447	9.6891
28.39	9.6511
28.352	9.6511
28.314	9.6321
28.314	9.6321
28.276	9.5941
28.238	9.5941
28.238	9.5941
28.2	9.5941
28.181	9.5751
28.105	9.5941
28.105	9.5941
28.105	9.5751
28.086	9.5371
28.01	9.5561
27.953	9.5371
27.953	9.5371
27.934	9.6131
27.934	9.5561
27.896	9.5941
27.896	9.5181
27.82	9.5371
27.763	9.5561
27.763	9.5561
27.763	9.5561
27.725	9.5371
27.706	9.5371
27.687	9.5181
27.649	9.4991
27.611	9.4991
27.592	9.5181
27.554	9.4991
27.535	9.4991
27.497	9.4991
27.421	9.4991
27.421	9.4991
27.364	9.4801
27.345	9.4801
27.326	9.4801
27.288	9.4801
27.269	9.4611
27.231	9.4611
27.193	9.4611
27.136	9.4611
27.098	9.4611
27.079	9.4611
27.022	9.3851
27.022	9.3851
26.984	9.3851
26.946	9.3851
26.889	9.3851
26.87	9.3851
26.851	9.2901
26.775	9.3281
26.737	9.3281
26.699	9.3281
26.68	9.3471
26.642	9.3471
26.547	9.3851
26.547	9.3851
26.509	9.3851
26.471	9.3851
26.433	9.3851
26.395	9.3851
26.338	9.3851
26.3	9.3851
26.3	9.3471
26.224	9.3851
26.205	9.3851
26.148	9.3661
26.053	9.4041
26.053	9.4041
25.996	9.4041
25.977	9.3851
25.92	9.3851
25.92	9.3661
25.787	9.4801
25.749	9.4801
25.73	9.4801
25.673	9.4801
25.635	9.4611
25.597	9.4801
25.502	9.4801
25.502	9.4801
25.464	9.4801
25.426	9.4801
25.369	9.4801
25.312	9.4801
25.274	9.4801
25.217	9.4801
25.179	9.4801
25.141	9.4801
25.122	9.4801
25.065	9.4801
25.008	9.4801
25.008	9.4801
24.951	9.4801
24.913	9.4801
24.894	9.4801
24.856	9.5181
24.799	9.5181
24.761	9.5181
24.723	9.5181
24.685	9.5181
24.647	9.5181
24.59	9.5751
24.514	9.5751
24.514	9.5751
24.476	9.5751
24.438	9.6131
24.381	9.6131
24.362	9.6321
24.324	9.6321
24.324	9.6701
24.286	9.6891
24.248	9.6891
24.191	9.7081
24.153	9.7081
24.077	9.7461
24.077	9.7461
24.039	9.7651
24.001	9.7841
23.982	9.7841
23.963	9.7841
23.925	9.7841
23.887	9.7841
23.868	9.7841
23.811	9.8031
23.773	9.8221
23.735	9.8221
23.678	9.8601
23.678	9.8601
23.64	9.8601
23.602	9.8791
23.564	9.8981
23.526	9.9171
23.507	9.9171
23.469	9.9551
23.412	9.9551
23.374	9.9551
23.336	9.9551
23.298	9.9741
23.26	10.012
23.26	10.012
23.222	10.031
23.203	10.031
23.165	10.031
23.127	10.031
23.07	10.031
23.032	10.05
23.013	10.05
22.975	10.05
22.937	10.05
22.899	10.05
22.823	10.05
22.823	10.05
22.804	10.069
22.766	10.088
22.728	10.088
22.709	10.088
22.69	10.088
22.671	10.088
22.633	10.088
22.595	10.088
22.557	10.088
22.538	10.107
22.481	10.126
22.481	10.126
22.443	10.145
22.405	10.145
22.367	10.164
22.348	10.183
22.31	10.202
22.291	10.221
22.272	10.221
22.253	10.24
22.196	10.297
22.158	10.316
22.101	10.316
22.101	10.316
22.063	10.335
22.044	10.354
22.006	10.354
21.987	10.373
21.949	10.392
21.911	10.411
21.892	10.43
21.854	10.449
21.816	10.449
21.778	10.468
21.74	10.506
21.74	10.506
21.702	10.544
21.683	10.544
21.664	10.563
21.626	10.62
21.607	10.62
21.588	10.677
21.55	10.715
21.512	10.753
21.474	10.791
21.474	10.791
21.455	10.848
21.455	10.848
21.455	10.867
21.455	10.867
21.455	10.905
21.436	10.943
21.417	10.981
21.398	11
21.398	11.019
21.417	11.038
21.398	11.076
21.417	11.114
21.417	11.152
21.417	11.152
21.436	11.152
21.455	11.171
21.436	11.19
21.474	11.228
21.455	11.247
21.455	11.247
21.455	11.266
21.474	11.285
21.474	11.323
21.474	11.342
21.512	11.361
21.512	11.361
21.512	11.399
21.512	11.418
21.512	11.456
21.512	11.475
21.512	11.513
21.512	11.532
21.474	11.589
21.474	11.589
21.474	11.627
21.512	11.627
21.493	11.665
21.493	11.665
21.512	11.722
21.531	11.722
21.493	11.779
21.493	11.798
21.474	11.817
21.474	11.836
21.474	11.855
21.474	11.893
21.474	11.931
21.455	11.95
21.436	11.988
21.436	11.988
21.436	12.026
21.417	12.045
21.417	12.083
21.379	12.121
21.379	12.121
21.379	12.159
21.36	12.159
21.36	12.216
21.36	12.216
21.341	12.216
21.303	12.273
21.303	12.273
21.284	12.311
21.284	12.311
21.284	12.349
21.227	12.349
21.208	12.368
21.189	12.387
21.189	12.444
21.151	12.444
21.151	12.444
21.113	12.463
21.075	12.52
21.075	12.52
21.037	12.577
21.018	12.577
20.999	12.596
20.999	12.596
20.942	12.634
20.904	12.653
20.904	12.71
20.828	12.748
20.809	12.786
20.809	12.786
20.733	12.843
20.733	12.843
20.676	12.843
20.657	12.881
20.6	12.919
20.581	12.938
20.562	12.957
20.543	13.014
20.524	13.014
20.524	13.052
20.467	13.071
20.41	13.109
20.41	13.185
20.41	13.185
20.391	13.242
20.372	13.242
20.315	13.242
20.296	13.242
20.277	13.261
20.239	13.261
20.22	13.242
20.163	13.299
20.144	13.318
20.049	13.318
19.992	13.375
19.992	13.375
19.973	13.375
19.954	13.375
19.859	13.337
19.878	13.356
19.802	13.375
[truncated: 719 more rows]
