# Supplementary material for: Ant collective cognition allows for efficient navigation through disordered environments
Source: eLife. 2020 May 12;9:e55195. doi: 10.7554/eLife.55195 (PMC7332297; doi:10.7554/eLife.55195)
Supplement: Source data 2. — Format is X,Y coordinates as a function of time. Time interval between samples is 0.04 s, except for videos 1440005 and 1440011, where the time interval is 0.02 s. [file elife-55195-data2.zip › 1380012_250_load_trajectory.txt]

70.047	23.343
70.086	23.381
70.086	23.381
70.086	23.381
70.086	23.381
70.086	23.362
70.067	23.362
70.086	23.362
70.086	23.362
70.086	23.362
70.086	23.362
70.086	23.362
70.086	23.362
70.086	23.381
70.086	23.381
70.086	23.381
70.086	23.381
70.086	23.401
70.086	23.401
70.086	23.42
70.105	23.42
70.105	23.42
70.105	23.42
70.105	23.42
70.105	23.42
70.105	23.42
70.105	23.439
70.105	23.439
70.086	23.458
70.105	23.458
70.105	23.458
70.105	23.458
70.105	23.458
70.086	23.478
70.086	23.516
70.086	23.516
70.086	23.516
70.067	23.516
70.067	23.516
70.067	23.516
70.067	23.555
70.047	23.574
70.047	23.593
70.047	23.593
70.047	23.612
70.047	23.612
70.047	23.612
70.028	23.632
70.028	23.651
70.009	23.651
69.951	23.728
69.951	23.728
69.932	23.728
69.913	23.747
69.932	23.747
69.913	23.747
69.913	23.747
69.913	23.766
69.913	23.766
69.913	23.785
69.894	23.805
69.874	23.824
69.855	23.862
69.855	23.862
69.855	23.862
69.836	23.882
69.817	23.92
69.797	23.92
69.797	23.92
69.797	23.92
69.797	23.939
69.797	23.939
69.778	23.959
69.778	23.978
69.74	24.016
69.74	24.016
69.72	24.036
69.701	24.055
69.701	24.074
69.682	24.074
69.643	24.093
69.605	24.113
69.605	24.113
69.605	24.132
69.586	24.132
69.566	24.113
69.566	24.113
69.566	24.113
69.547	24.113
69.547	24.132
69.547	24.132
69.528	24.113
69.49	24.113
69.47	24.132
69.47	24.132
69.47	24.132
69.451	24.132
69.451	24.151
69.393	24.132
69.393	24.132
69.393	24.113
69.393	24.113
69.393	24.113
69.374	24.093
69.355	24.093
69.336	24.093
69.316	24.074
69.278	24.113
69.259	24.113
69.239	24.113
69.22	24.113
69.22	24.113
69.182	24.141
69.163	24.113
69.163	24.113
69.182	24.132
69.182	24.132
69.182	24.113
69.163	24.113
69.163	24.113
69.143	24.093
69.124	24.093
69.124	24.055
69.124	24.055
69.086	24.036
69.086	24.016
69.066	23.997
69.028	23.997
68.989	23.939
68.989	23.939
68.97	23.92
68.912	23.92
68.912	23.882
68.893	23.882
68.835	23.843
68.835	23.843
68.797	23.843
68.816	23.824
68.797	23.805
68.778	23.805
68.739	23.805
68.72	23.785
68.682	23.766
68.682	23.747
68.643	23.728
68.566	23.67
68.566	23.651
68.566	23.651
68.566	23.651
68.566	23.632
68.566	23.632
68.528	23.612
68.508	23.574
68.508	23.574
68.489	23.516
68.451	23.497
68.451	23.478
68.412	23.478
68.354	23.439
68.354	23.439
68.354	23.42
68.335	23.401
68.297	23.381
68.258	23.362
68.239	23.362
68.201	23.343
68.162	23.304
68.104	23.304
68.085	23.285
68.047	23.285
68.008	23.228
68.008	23.228
68.008	23.208
67.95	23.17
67.95	23.17
67.931	23.17
67.893	23.151
67.835	23.131
67.777	23.093
67.758	23.093
67.739	23.093
67.72	23.093
67.643	23.054
67.643	23.054
67.643	23.054
67.585	23.035
67.546	23.035
67.527	23.016
67.508	23.016
67.45	23.016
67.431	23.035
67.393	23.016
67.373	23.016
67.335	22.997
67.277	22.977
67.277	22.977
67.239	22.958
67.239	22.958
67.162	22.939
67.162	22.939
67.142	22.92
67.085	22.9
67.085	22.881
67.065	22.862
67.046	22.862
67.008	22.823
66.969	22.785
66.969	22.785
66.95	22.766
66.931	22.747
66.931	22.727
66.892	22.727
66.873	22.689
66.873	22.689
66.835	22.689
66.796	22.67
66.777	22.65
66.738	22.65
66.661	22.65
66.661	22.65
66.642	22.65
66.623	22.631
66.604	22.612
66.565	22.612
66.508	22.612
66.488	22.612
66.45	22.612
66.431	22.612
66.45	22.612
66.411	22.612
66.354	22.593
66.354	22.593
66.277	22.593
66.277	22.612
66.277	22.631
66.238	22.631
66.238	22.631
66.2	22.631
66.2	22.631
66.161	22.631
66.161	22.65
66.123	22.65
66.084	22.67
66.084	22.67
66.046	22.67
65.988	22.65
65.95	22.65
65.93	22.67
65.911	22.67
65.892	22.689
65.834	22.67
65.834	22.67
65.796	22.689
65.757	22.689
65.68	22.727
65.68	22.727
65.661	22.727
65.642	22.747
65.603	22.727
65.584	22.727
65.546	22.747
65.546	22.747
65.507	22.747
65.488	22.747
65.488	22.766
65.43	22.785
65.372	22.823
65.372	22.823
65.372	22.843
65.353	22.843
65.353	22.862
65.334	22.881
65.334	22.881
65.315	22.92
65.315	22.958
65.315	22.977
65.315	22.997
65.315	23.035
65.276	23.093
65.276	23.093
65.276	23.093
65.276	23.112
65.257	23.112
65.257	23.151
65.199	23.17
65.18	23.208
65.161	23.208
65.161	23.208
65.142	23.247
65.103	23.266
65.045	23.285
65.045	23.285
65.045	23.285
65.007	23.304
65.007	23.324
64.988	23.343
64.968	23.362
64.949	23.362
64.93	23.401
64.911	23.42
64.891	23.439
64.853	23.458
64.814	23.497
64.814	23.497
64.795	23.497
64.776	23.535
64.757	23.555
64.738	23.574
64.738	23.574
64.718	23.593
64.68	23.593
64.661	23.593
64.641	23.612
64.603	23.651
64.564	23.651
64.564	23.651
64.526	23.632
64.487	23.612
64.487	23.632
64.487	23.632
64.468	23.632
64.43	23.632
64.43	23.67
64.41	23.67
64.41	23.67
64.391	23.67
64.314	23.67
64.314	23.67
64.276	23.689
64.257	23.709
64.237	23.709
64.237	23.709
64.218	23.728
64.199	23.766
64.18	23.785
64.18	23.785
64.199	23.824
64.16	23.843
64.16	23.882
64.16	23.882
64.141	23.92
64.122	23.92
64.122	23.959
64.122	23.959
64.103	23.997
64.103	23.997
64.103	24.016
64.103	24.036
64.103	24.074
64.103	24.113
64.103	24.113
64.103	24.113
64.103	24.132
64.083	24.151
64.083	24.189
64.064	24.189
64.064	24.209
64.064	24.228
64.064	24.247
64.064	24.266
64.045	24.286
64.026	24.286
64.006	24.305
64.006	24.305
64.006	24.305
63.987	24.305
63.987	24.305
63.968	24.305
63.949	24.343
63.929	24.343
63.91	24.324
63.91	24.343
63.91	24.363
63.91	24.363
63.91	24.401
63.91	24.401
63.891	24.42
63.872	24.42
63.872	24.459
63.872	24.459
63.872	24.459
63.872	24.459
63.872	24.459
63.872	24.478
63.853	24.497
63.833	24.536
63.795	24.555
63.795	24.555
63.814	24.594
63.776	24.555
63.776	24.555
63.776	24.574
63.756	24.594
63.737	24.594
63.718	24.613
63.718	24.632
63.699	24.632
63.699	24.632
63.679	24.651
63.679	24.651
63.66	24.69
63.66	24.69
63.641	24.709
63.622	24.728
63.622	24.728
63.622	24.728
63.602	24.767
63.564	24.786
63.564	24.786
63.545	24.805
63.525	24.824
63.525	24.824
63.506	24.824
63.487	24.824
63.468	24.824
63.468	24.844
63.468	24.844
63.448	24.863
63.448	24.863
63.429	24.863
63.429	24.882
63.391	24.882
63.333	24.94
63.333	24.94
63.333	24.94
63.333	24.93
63.314	24.94
63.314	24.949
63.295	24.969
63.275	24.978
63.275	24.988
63.256	25.007
63.256	25.007
63.237	25.026
63.218	25.046
63.218	25.046
63.198	25.065
63.16	25.094
63.16	25.094
63.16	25.074
63.16	25.074
63.16	25.074
63.16	25.074
63.16	25.074
63.16	25.055
63.141	25.074
63.141	25.036
63.141	25.036
63.121	25.017
63.121	24.998
63.121	24.998
63.102	24.998
63.121	24.998
63.102	24.998
63.102	24.998
63.121	24.978
63.102	24.978
63.102	24.978
63.083	24.978
63.083	24.978
63.102	24.959
63.102	24.978
63.083	24.978
63.083	24.978
63.102	24.959
63.083	24.978
63.083	24.978
63.102	24.978
63.102	24.978
63.102	24.978
63.102	24.978
63.102	24.978
63.102	24.978
63.102	24.978
63.102	24.978
63.102	24.978
63.102	24.978
63.121	24.978
63.102	24.978
63.102	24.978
63.102	24.978
63.102	24.978
63.102	24.978
63.102	24.978
63.102	24.978
63.102	24.978
63.102	24.978
63.102	24.978
63.102	24.978
63.102	24.978
63.102	24.978
63.102	24.978
63.102	24.978
63.102	24.978
63.102	24.978
63.102	24.978
63.102	24.978
63.102	24.978
63.121	24.978
63.121	24.978
63.121	24.978
63.121	24.978
63.102	24.978
63.102	24.978
63.121	24.978
63.102	24.978
63.102	24.978
63.102	24.978
63.102	24.978
63.102	24.978
63.083	24.978
63.102	24.978
63.102	24.978
63.083	24.978
63.102	24.978
63.083	24.978
63.102	24.978
63.102	24.978
63.102	24.978
63.102	24.978
63.083	24.978
63.083	24.978
63.083	24.978
63.083	24.978
63.102	24.978
63.102	24.978
63.102	24.978
63.102	24.978
63.102	24.978
63.102	24.978
63.102	24.978
63.102	24.978
63.102	24.978
63.083	24.978
63.083	24.978
63.083	24.978
63.102	24.978
63.102	24.978
63.102	24.978
63.102	24.978
63.102	24.978
63.102	24.978
63.102	24.978
63.102	24.978
63.102	24.978
63.102	24.978
63.102	24.978
63.102	24.978
63.102	24.959
63.102	24.959
63.102	24.959
63.102	24.978
63.102	24.978
63.083	24.978
63.102	24.959
63.102	24.959
63.102	24.959
63.102	24.959
63.102	24.959
63.102	24.959
63.102	24.959
63.083	24.959
63.083	24.978
63.083	24.978
63.083	24.978
63.083	24.978
63.083	24.978
63.083	24.978
63.083	24.978
63.083	24.959
63.102	24.978
63.083	24.978
63.083	24.978
63.064	24.978
63.083	24.978
63.083	24.978
63.083	24.959
63.083	24.959
63.083	24.978
63.083	24.978
63.102	24.978
63.083	24.978
63.102	24.978
63.083	24.978
63.083	24.978
63.083	24.978
63.083	24.978
63.102	24.978
63.083	24.978
63.102	24.978
63.083	24.978
63.083	24.978
63.083	24.978
63.083	24.978
63.083	24.978
63.083	24.978
63.083	24.978
63.083	24.998
63.083	24.978
63.083	24.978
63.083	24.978
63.083	24.978
63.102	24.978
63.102	24.978
63.102	24.978
63.121	24.978
63.102	24.978
63.102	24.978
63.102	24.978
63.102	24.978
63.121	24.978
63.121	24.978
63.102	24.978
63.102	24.978
63.121	24.959
63.121	24.959
63.121	24.978
63.102	24.978
63.102	24.978
63.083	24.978
63.083	24.978
63.102	24.978
63.102	24.978
63.102	24.978
63.102	24.978
63.102	24.978
63.102	24.978
63.102	24.978
63.121	24.978
63.102	24.978
63.102	24.978
63.121	24.978
63.102	24.978
63.102	24.978
63.102	24.978
63.121	24.978
63.102	24.978
63.102	24.978
63.121	24.959
63.121	24.959
63.121	24.959
63.121	24.959
63.141	24.959
63.16	24.978
63.16	24.959
63.179	24.959
63.179	24.959
63.179	24.959
63.198	24.959
63.198	24.959
63.218	24.94
63.218	24.94
63.237	24.94
63.237	24.94
63.256	24.921
63.256	24.94
63.275	24.94
63.275	24.94
63.295	24.921
63.295	24.921
63.295	24.901
63.314	24.901
63.333	24.901
63.333	24.901
63.352	24.882
63.372	24.892
63.372	24.892
63.391	24.882
63.41	24.863
63.41	24.863
63.41	24.844
63.429	24.844
63.429	24.844
63.448	24.844
63.468	24.805
63.468	24.805
63.487	24.805
63.525	24.786
63.525	24.786
63.525	24.786
63.545	24.767
63.545	24.767
63.564	24.747
63.564	24.747
63.564	24.747
63.564	24.747
63.602	24.728
63.602	24.728
63.602	24.728
63.602	24.728
63.622	24.728
63.622	24.728
63.622	24.728
63.622	24.709
63.641	24.709
63.641	24.709
63.66	24.709
63.641	24.709
63.679	24.651
63.679	24.651
63.679	24.651
63.679	24.632
63.679	24.651
63.699	24.651
63.718	24.651
63.737	24.632
63.737	24.594
63.756	24.613
63.776	24.613
63.795	24.613
63.833	24.574
63.833	24.574
63.833	24.574
63.853	24.555
63.853	24.536
63.853	24.536
63.853	24.536
63.853	24.536
63.853	24.517
63.853	24.497
63.853	24.497
63.853	24.478
63.872	24.478
63.872	24.478
63.872	24.478
63.872	24.459
63.872	24.478
63.872	24.478
63.872	24.478
63.872	24.459
63.891	24.478
63.872	24.478
63.872	24.459
63.872	24.459
63.91	24.401
63.91	24.401
63.91	24.382
63.91	24.363
63.91	24.363
63.929	24.305
63.929	24.343
63.929	24.324
63.929	24.305
63.929	24.305
63.929	24.305
63.949	24.286
63.987	24.266
63.987	24.266
63.968	24.228
63.968	24.228
63.987	24.209
63.987	24.228
63.987	24.228
64.006	24.228
64.006	24.209
64.026	24.189
64.026	24.151
64.026	24.132
64.026	24.093
64.026	24.093
64.026	24.074
64.045	24.055
64.045	24.036
64.026	23.997
64.045	23.997
64.045	23.997
64.064	23.959
64.064	23.939
64.064	23.92
64.064	23.92
64.064	23.901
64.064	23.901
64.045	23.882
64.045	23.862
64.064	23.862
64.083	23.843
64.103	23.843
64.103	23.824
64.103	23.824
64.103	23.805
64.122	23.805
64.122	23.805
64.122	23.785
64.122	23.785
64.122	23.766
64.122	23.747
64.122	23.709
64.122	23.709
64.141	23.709
64.141	23.689
64.122	23.689
64.141	23.689
64.16	23.689
64.16	23.651
64.18	23.632
64.18	23.632
64.18	23.632
64.18	23.632
64.18	23.612
64.18	23.593
64.199	23.574
64.199	23.516
64.199	23.497
64.199	23.497
64.199	23.497
64.199	23.478
64.199	23.458
64.199	23.458
64.218	23.458
64.218	23.439
64.237	23.42
64.218	23.401
64.218	23.381
64.218	23.343
64.218	23.343
64.199	23.324
64.199	23.304
64.199	23.285
64.199	23.285
64.199	23.285
64.199	23.285
64.199	23.266
64.218	23.208
64.218	23.199
64.218	23.199
64.237	23.151
64.237	23.151
64.237	23.141
64.237	23.131
64.237	23.112
64.218	23.054
64.218	23.054
64.218	23.054
64.218	23.035
64.199	23.016
64.199	22.997
64.199	22.997
64.18	22.977
64.18	22.958
64.18	22.958
64.18	22.92
64.16	22.92
64.16	22.862
64.16	22.862
64.141	22.843
64.141	22.843
64.141	22.843
64.141	22.823
64.141	22.823
64.141	22.804
64.141	22.785
64.122	22.785
64.141	22.747
64.141	22.727
64.122	22.727
64.122	22.727
64.103	22.708
64.103	22.689
64.103	22.67
64.083	22.67
64.083	22.67
64.083	22.631
64.064	22.612
64.045	22.612
64.045	22.631
64.045	22.593
64.045	22.573
64.045	22.573
64.045	22.554
64.045	22.554
64.006	22.516
64.006	22.496
64.006	22.496
63.968	22.477
63.968	22.419
63.949	22.419
63.968	22.4
63.968	22.4
63.949	22.362
63.949	22.362
63.929	22.4
63.929	22.381
63.929	22.381
63.929	22.4
63.929	22.4
63.929	22.381
63.929	22.381
63.929	22.381
63.929	22.381
63.929	22.381
63.929	22.381
63.929	22.381
63.929	22.381
63.929	22.362
63.929	22.362
63.929	22.381
63.929	22.381
63.929	22.362
63.929	22.381
63.91	22.381
64.006	22.4
63.987	22.419
63.949	22.419
63.949	22.419
63.968	22.419
63.968	22.419
63.968	22.419
63.968	22.381
63.949	22.381
63.949	22.381
63.949	22.381
63.949	22.381
63.968	22.381
63.968	22.4
63.968	22.381
63.968	22.381
63.968	22.362
63.949	22.362
63.949	22.362
63.91	22.362
63.91	22.362
63.91	22.362
63.91	22.362
63.91	22.362
63.929	22.362
63.91	22.362
63.91	22.4
63.91	22.4
63.91	22.381
63.91	22.381
63.891	22.381
63.891	22.381
63.891	22.381
63.891	22.381
63.91	22.381
63.91	22.4
63.91	22.362
63.929	22.4
63.987	22.362
63.987	22.362
63.987	22.362
63.968	22.362
63.968	22.362
63.987	22.362
63.987	22.362
64.006	22.362
63.987	22.362
64.006	22.362
64.006	22.362
64.045	22.362
64.064	22.343
64.064	22.343
64.026	22.343
64.026	22.343
64.026	22.323
63.987	22.304
63.987	22.304
64.006	22.304
64.045	22.285
64.026	22.266
64.045	22.285
64.045	22.285
64.064	22.266
64.064	22.266
64.064	22.266
64.064	22.266
64.083	22.266
64.083	22.266
64.083	22.266
64.083	22.266
64.083	22.246
64.083	22.246
64.083	22.246
64.103	22.227
64.083	22.227
64.083	22.227
64.083	22.208
64.083	22.189
64.083	22.208
64.083	22.208
64.083	22.189
64.083	22.189
64.103	22.189
64.103	22.169
64.103	22.169
64.103	22.169
64.122	22.169
64.122	22.169
64.122	22.169
64.122	22.169
64.122	22.169
64.141	22.169
64.141	22.169
64.16	22.169
64.16	22.169
64.18	22.169
64.18	22.15
64.199	22.15
64.237	22.15
64.237	22.15
64.257	22.131
64.257	22.15
64.257	22.15
64.276	22.15
64.276	22.15
64.295	22.131
64.314	22.112
64.333	22.092
64.333	22.092
64.353	22.073
64.391	22.035
64.391	22.035
64.391	22.035
64.41	22.015
64.43	21.996
64.449	21.996
64.468	21.948
64.468	21.996
64.487	21.977
64.507	21.977
64.507	21.958
64.545	21.958
64.584	21.919
64.584	21.919
64.584	21.881
64.603	21.881
64.622	21.881
64.641	21.823
64.661	21.823
64.68	21.823
64.68	21.804
64.699	21.785
64.738	21.765
64.738	21.746
64.776	21.688
64.776	21.688
64.795	21.669
64.834	21.669
64.834	21.631
64.853	21.631
64.891	21.592
64.911	21.573
64.93	21.554
64.949	21.534
64.968	21.515
64.968	21.477
65.007	21.438
65.007	21.438
65.045	21.4
65.065	21.381
65.084	21.342
65.084	21.323
65.084	21.304
65.084	21.265
65.084	21.246
65.103	21.227
65.103	21.188
65.122	21.169
65.161	21.111
65.161	21.111
65.161	21.092
65.161	21.073
65.161	21.053
65.18	21.034
65.199	21.015
65.218	20.996
65.218	20.977
65.238	20.938
65.238	20.938
65.257	20.9
65.218	20.823
65.218	20.823
65.218	20.803
65.199	20.784
65.199	20.765
65.18	20.726
65.161	20.707
65.161	20.669
65.142	20.649
65.103	20.611
65.084	20.573
65.065	20.534
65.045	20.515
65.045	20.515
65.026	20.496
65.026	20.496
65.007	20.476
65.026	20.457
65.026	20.457
65.026	20.438
65.026	20.419
64.988	20.38
64.949	20.322
64.93	20.284
64.93	20.245
64.93	20.245
64.911	20.226
64.911	20.188
64.911	20.188
64.911	20.149
64.891	20.072
64.872	20.072
64.853	20.034
64.853	20.015
64.834	19.995
64.814	19.976
64.776	19.899
64.776	19.899
64.776	19.88
64.776	19.841
64.757	19.822
64.757	19.803
64.738	19.784
64.718	19.764
64.68	19.745
64.661	19.726
64.641	19.688
64.622	19.668
64.545	19.649
64.545	19.649
64.526	19.649
64.507	19.63
64.487	19.611
64.449	19.591
64.41	19.572
64.391	19.553
64.391	19.534
64.353	19.514
64.314	19.476
64.295	19.476
64.257	19.457
64.257	19.457
64.218	19.437
64.18	19.437
64.141	19.418
64.122	19.418
64.083	19.399
64.045	19.399
64.026	19.38
63.987	19.36
63.968	19.36
63.949	19.36
63.91	19.341
63.91	19.341
63.872	19.341
63.853	19.341
63.833	19.303
63.776	19.283
63.718	19.245
63.699	19.245
63.699	19.226
63.66	19.206
63.66	19.206
63.622	19.187
63.583	19.187
63.583	19.187
63.545	19.187
63.525	19.168
63.487	19.149
63.448	19.149
63.429	19.129
63.41	19.129
63.372	19.11
63.333	19.091
63.314	19.072
63.275	19.072
63.198	19.033
63.198	19.033
63.198	19.033
63.179	19.033
63.141	19.014
63.141	19.014
63.121	19.014
63.102	18.995
63.083	18.975
63.064	18.956
63.006	18.956
62.987	18.937
62.948	18.918
62.948	18.918
62.929	18.918
62.91	18.899
62.871	18.879
62.833	18.879
62.814	18.86
62.794	18.841
62.756	18.841
62.737	18.822
62.717	18.802
62.698	18.783
62.66	18.745
62.66	18.745
62.621	18.725
62.602	18.706
62.583	18.687
62.563	18.668
62.525	18.668
62.525	18.648
62.506	18.629
62.487	18.61
62.467	18.61
62.467	18.571
62.429	18.533
62.429	18.533
62.41	18.533
62.39	18.514
62.39	18.494
62.371	18.475
62.352	18.456
62.352	18.456
62.333	18.437
62.313	18.418
62.313	18.398
62.275	18.379
62.256	18.341
62.256	18.341
62.236	18.341
62.217	18.341
62.198	18.341
62.159	18.321
62.121	18.321
62.121	18.321
62.082	18.321
62.082	18.321
62.063	18.321
62.044	18.321
62.006	18.321
62.006	18.321
61.986	18.341
61.967	18.36
61.929	18.36
61.909	18.36
61.871	18.36
61.852	18.36
61.852	18.379
61.832	18.379
61.813	18.379
61.813	18.379
61.775	18.418
61.775	18.418
61.755	18.456
61.736	18.456
61.736	18.475
61.717	18.494
61.717	18.514
61.698	18.514
61.698	18.533
61.678	18.533
61.678	18.533
61.659	18.552
61.621	18.591
61.621	18.591
61.621	18.591
61.621	18.61
61.602	18.629
61.582	18.668
61.563	18.706
61.544	18.725
61.525	18.745
61.486	18.764
61.467	18.783
61.448	18.802
61.409	18.841
61.409	18.841
61.39	18.86
61.351	18.879
61.332	18.899
61.313	18.918
61.294	18.937
61.255	18.956
61.236	18.956
61.217	18.956
61.197	18.956
61.178	18.975
61.159	19.014
61.159	19.014
61.14	19.033
61.101	19.033
61.063	19.033
61.063	19.052
61.024	19.052
61.024	19.072
60.986	19.091
60.986	19.091
60.947	19.11
60.928	19.129
60.909	19.187
60.909	19.187
60.87	19.206
60.87	19.226
60.851	19.226
60.851	19.245
60.851	19.264
60.832	19.283
60.813	19.283
60.793	19.303
60.774	19.303
60.774	19.303
60.755	19.322
60.755	19.322
60.755	19.341
60.736	19.36
60.736	19.36
60.736	19.36
60.755	19.36
60.755	19.38
60.774	19.399
60.755	19.399
60.755	19.418
60.793	19.437
60.774	19.437
60.774	19.437
60.774	19.437
60.813	19.476
60.793	19.457
60.793	19.476
60.813	19.495
60.813	19.495
60.832	19.514
60.832	19.534
60.851	19.534
60.832	19.572
60.87	19.572
60.87	19.572
60.87	19.591
60.909	19.611
60.928	19.649
60.928	19.668
60.928	19.688
60.928	19.688
60.947	19.726
60.967	19.745
60.986	19.764
61.005	19.822
61.005	19.88
61.005	19.88
61.005	19.88
61.024	19.938
61.005	19.938
61.005	19.957
61.024	19.957
61.024	19.976
61.024	19.995
61.063	19.995
61.044	20.015
61.044	20.015
61.063	20.053
61.063	20.053
61.063	20.111
61.082	20.13
61.082	20.149
61.082	20.188
61.082	20.207
61.082	20.207
61.082	20.226
61.082	20.265
61.101	20.284
61.121	20.303
61.14	20.322
61.14	20.322
61.14	20.361
61.14	20.38
61.14	20.438
61.121	20.438
61.14	20.438
61.159	20.476
61.178	20.496
61.159	20.515
61.159	20.515
61.159	20.534
61.178	20.592
61.178	20.592
61.159	20.63
61.178	20.63
61.159	20.669
61.178	20.649
61.178	20.649
61.178	20.669
61.159	20.726
61.159	20.746
61.178	20.765
61.178	20.784
61.178	20.842
61.178	20.842
61.159	20.861
61.178	20.88
61.178	20.9
61.178	20.919
61.178	20.938
61.178	20.977
61.178	20.977
61.178	20.996
61.178	21.015
61.197	21.034
61.178	21.092
61.178	21.092
61.159	21.111
61.14	21.13
61.14	21.15
61.14	21.169
61.14	21.169
61.14	21.188
61.121	21.207
61.14	21.227
61.14	21.246
61.121	21.284
61.121	21.323
61.121	21.323
61.121	21.361
61.121	21.381
61.101	21.4
61.082	21.438
61.063	21.458
61.063	21.458
61.044	21.477
61.044	21.515
61.024	21.554
61.005	21.554
60.967	21.611
60.967	21.611
60.947	21.631
60.928	21.65
60.909	21.669
60.89	21.669
60.87	21.688
60.851	21.708
60.832	21.727
60.832	21.746
60.813	21.785
60.793	21.804
60.774	21.823
60.774	21.823
60.774	21.842
60.774	21.862
60.755	21.881
60.736	21.919
60.717	21.977
60.697	21.977
60.678	21.996
60.678	22.015
60.659	22.035
60.64	22.035
60.563	22.092
60.563	22.092
60.524	22.112
60.505	22.15
60.505	22.189
60.486	22.208
60.447	22.208
60.409	22.227
60.389	22.227
60.37	22.246
60.332	22.266
60.332	22.285
60.293	22.343
60.293	22.343
60.293	22.381
60.274	22.4
60.236	22.4
60.216	22.439
60.197	22.458
60.178	22.458
60.159	22.496
60.139	22.516
60.101	22.535
60.082	22.535
60.043	22.593
60.043	22.593
60.024	22.612
60.005	22.612
59.985	22.65
59.947	22.67
59.928	22.689
59.889	22.708
59.889	22.727
59.87	22.766
59.851	22.804
59.851	22.804
59.812	22.881
59.812	22.881
59.793	22.9
59.735	22.939
59.716	22.939
59.716	22.958
59.678	22.958
59.658	22.997
59.639	23.016
59.62	23.035
59.581	23.054
59.543	23.054
59.504	23.093
59.504	23.093
59.485	23.112
59.427	23.112
59.408	23.131
59.37	23.151
59.351	23.17
59.331	23.228
59.331	23.247
59.312	23.285
59.274	23.304
59.274	23.324
59.235	23.362
59.235	23.362
59.197	23.362
59.177	23.381
59.139	23.381
59.12	23.401
59.12	23.439
59.081	23.458
59.062	23.458
59.004	23.439
59.004	23.458
58.985	23.439
58.927	23.439
58.927	23.439
58.908	23.439
58.85	23.439
58.812	23.439
58.793	23.439
58.754	23.439
58.735	23.439
58.696	23.439
58.677	23.439
58.658	23.439
58.6	23.439
58.542	23.458
58.542	23.458
58.504	23.458
58.485	23.458
58.427	23.458
58.389	23.458
58.369	23.458
58.331	23.478
58.292	23.478
58.254	23.478
58.215	23.478
58.177	23.497
58.1	23.497
58.1	23.497
58.081	23.516
58.023	23.516
57.985	23.516
57.965	23.535
57.927	23.516
57.888	23.516
57.85	23.535
57.831	23.535
57.831	23.535
57.831	23.555
57.831	23.555
57.831	23.555
57.831	23.555
57.831	23.574
57.831	23.555
57.831	23.574
57.831	23.574
57.831	23.593
57.831	23.593
57.811	23.651
57.811	23.651
57.792	23.67
57.792	23.689
57.792	23.689
57.792	23.709
57.792	23.728
57.792	23.747
57.773	23.766
57.773	23.805
57.754	23.824
57.754	23.824
57.754	23.843
57.734	23.862
57.734	23.882
57.715	23.92
57.715	23.92
57.715	23.939
57.696	23.959
57.696	23.959
57.696	23.978
57.677	23.997
57.677	24.016
57.677	24.036
57.657	24.074
57.657	24.093
57.638	24.093
57.619	24.17
57.619	24.17
57.6	24.209
57.581	24.209
57.561	24.247
57.561	24.286
57.542	24.324
57.542	24.343
57.523	24.382
57.504	24.42
57.484	24.44
57.465	24.478
57.465	24.555
57.465	24.555
57.446	24.594
57.407	24.613
57.407	24.651
57.369	24.651
57.369	24.69
57.35	24.709
57.311	24.747
57.292	24.786
57.273	24.805
57.253	24.824
57.196	24.882
57.196	24.882
57.196	24.901
57.176	24.921
57.157	24.94
57.138	24.959
57.119	24.978
57.08	24.998
57.061	25.017
57.061	25.055
57.042	25.074
57.023	25.094
56.965	25.151
56.965	25.151
56.946	25.151
56.926	25.19
56.907	25.19
56.888	25.228
56.849	25.248
56.83	25.267
56.792	25.305
56.734	25.325
56.734	25.344
56.715	25.344
56.657	25.402
56.657	25.402
56.638	25.402
56.599	25.421
56.561	25.44
56.522	25.459
56.503	25.459
56.465	25.479
56.445	25.479
56.426	25.479
56.407	25.479
56.368	25.498
56.311	25.498
56.311	25.498
56.291	25.498
56.253	25.498
56.215	25.498
56.195	25.517
56.176	25.536
56.157	25.536
56.118	25.555
56.099	25.536
56.08	25.536
56.041	25.536
55.984	25.536
55.984	25.536
55.926	25.536
55.887	25.555
55.849	25.555
55.83	25.555
55.791	25.555
55.753	25.575
55.714	25.575
55.676	25.594
55.637	25.594
55.58	25.594
55.541	25.594
55.541	25.594
55.522	25.575
55.483	25.575
55.445	25.555
55.426	25.555
55.387	25.555
55.368	25.536
55.33	25.555
55.291	25.555
55.272	25.536
55.233	25.536
55.176	25.536
55.176	25.536
55.156	25.536
55.118	25.536
55.079	25.517
55.041	25.517
55.022	25.517
55.002	25.517
54.964	25.517
54.925	25.517
54.906	25.517
54.887	25.498
54.849	25.498
54.849	25.498
54.829	25.498
54.829	25.479
54.791	25.479
54.791	25.479
54.772	25.479
54.733	25.459
54.714	25.459
54.675	25.459
54.656	25.459
54.618	25.44
54.598	25.421
54.598	25.421
54.56	25.421
54.56	25.421
54.579	25.402
54.579	25.382
54.579	25.382
54.56	25.344
54.56	25.305
54.56	25.305
54.56	25.267
54.56	25.248
54.56	25.19
54.56	25.19
54.56	25.171
54.56	25.151
54.56	25.132
54.579	25.094
54.579	25.055
54.579	25.036
54.579	24.998
54.598	24.959
54.598	24.94
54.579	24.901
54.541	24.844
54.541	24.844
54.541	24.805
54.541	24.786
54.541	24.747
54.521	24.709
54.521	24.67
54.521	24.632
54.521	24.594
54.521	24.574
54.502	24.536
54.521	24.517
54.502	24.459
54.502	24.459
54.521	24.44
54.521	24.401
54.521	24.382
54.502	24.343
54.502	24.324
54.502	24.305
54.502	24.228
54.502	24.189
54.483	24.151
54.445	24.132
54.406	24.113
54.406	24.113
54.406	24.074
54.387	24.055
54.368	24.036
54.348	24.016
54.348	23.997
54.329	23.939
54.271	23.901
54.271	23.882
54.252	23.882
54.214	23.805
54.175	23.747
54.175	23.747
54.156	23.728
54.156	23.728
54.156	23.709
54.156	23.689
54.156	23.67
54.156	23.632
54.137	23.612
54.137	23.612
54.137	23.612
54.137	23.574
54.156	23.593
54.156	23.593
54.156	23.593
54.175	23.574
54.175	23.555
54.214	23.555
54.214	23.555
54.233	23.535
54.252	23.535
54.271	23.535
54.271	23.497
54.291	23.516
54.31	23.497
54.31	23.497
54.31	23.478
54.329	23.458
54.348	23.458
54.368	23.439
54.387	23.42
54.425	23.401
54.445	23.401
54.464	23.381
54.464	23.362
54.483	23.343
54.541	23.304
54.541	23.304
54.541	23.304
54.56	23.285
54.579	23.266
54.598	23.266
54.598	23.266
54.598	23.247
54.598	23.247
54.598	23.247
54.598	23.228
54.598	23.208
54.618	23.17
54.618	23.17
54.618	23.17
54.637	23.151
54.637	23.151
54.637	23.131
54.656	23.112
54.656	23.112
54.656	23.093
54.656	23.074
54.675	23.074
54.675	23.074
54.656	23.074
54.656	23.074
54.675	23.074
54.675	23.054
54.675	23.054
54.675	23.054
54.675	23.054
54.675	23.054
54.675	23.054
54.675	23.054
54.675	23.054
54.675	23.054
54.675	23.054
54.675	23.054
54.675	23.054
54.675	23.035
54.675	23.035
54.675	23.035
54.675	23.035
54.675	23.035
54.695	23.035
54.695	23.035
54.695	23.035
54.695	23.035
54.675	23.035
54.675	23.035
54.695	23.035
54.695	22.997
54.695	23.016
54.675	23.016
54.675	23.016
54.675	23.016
54.695	23.016
54.695	23.016
54.695	23.016
54.695	23.016
54.695	23.016
54.695	23.016
54.695	22.997
54.695	23.016
54.695	23.016
54.695	23.016
54.695	23.016
54.695	23.016
54.695	23.016
54.695	23.016
54.695	23.016
54.695	23.016
54.695	23.016
54.695	23.016
54.675	23.016
54.675	23.016
54.675	23.016
54.675	23.016
54.675	23.016
54.675	23.016
54.695	23.016
54.695	23.016
54.695	23.016
54.675	23.016
54.675	23.016
54.675	23.016
54.695	23.016
54.695	23.016
54.695	23.016
54.675	23.016
54.675	23.016
54.695	23.016
54.695	23.016
54.695	23.016
54.675	23.054
54.675	23.054
54.675	23.054
54.675	23.054
54.675	23.054
54.675	23.054
54.675	23.054
54.675	23.054
54.675	23.054
54.675	23.054
54.675	23.054
54.675	23.054
54.675	23.054
54.675	23.054
54.675	23.054
54.675	23.054
54.675	23.054
54.675	23.054
54.675	23.054
54.675	23.054
54.675	23.054
54.675	23.054
54.695	23.054
54.675	23.054
54.675	23.054
54.675	23.054
54.675	23.054
54.675	23.054
54.675	23.054
54.675	23.054
54.675	23.054
54.675	23.054
54.675	23.054
54.675	23.054
54.675	23.054
54.675	23.054
54.675	23.054
54.656	23.054
54.675	23.054
54.675	23.054
54.656	23.054
54.675	23.054
54.675	23.054
54.675	23.054
54.675	23.054
54.656	23.074
54.656	23.093
54.656	23.093
54.656	23.093
54.656	23.093
54.637	23.093
54.637	23.093
54.637	23.112
54.637	23.112
54.637	23.112
54.637	23.093
54.656	23.074
54.656	23.074
54.656	23.074
54.656	23.074
54.656	23.074
54.637	23.074
54.637	23.093
54.81	23.093
54.829	23.093
54.829	23.093
54.829	23.093
54.829	23.093
54.81	23.112
54.81	23.112
54.81	23.112
54.81	23.112
54.81	23.112
54.81	23.112
54.81	23.112
54.81	23.112
54.81	23.112
54.81	23.112
54.81	23.112
54.81	23.112
54.81	23.112
54.81	23.112
54.81	23.112
54.81	23.093
54.829	23.074
54.829	23.074
54.849	22.997
54.849	22.997
54.849	22.997
54.849	22.997
54.849	22.997
54.849	22.997
54.849	22.997
54.868	22.977
54.887	22.958
54.887	22.958
54.887	22.958
54.906	22.958
54.906	22.939
54.906	22.939
54.925	22.92
54.925	22.9
54.945	22.881
54.945	22.862
[truncated: 2,900 more rows]
