# Supplementary material for: Ant collective cognition allows for efficient navigation through disordered environments
Source: eLife. 2020 May 12;9:e55195. doi: 10.7554/eLife.55195 (PMC7332297; doi:10.7554/eLife.55195)
Supplement: Source data 2. — Format is X,Y coordinates as a function of time. Time interval between samples is 0.04 s, except for videos 1440005 and 1440011, where the time interval is 0.02 s. [file elife-55195-data2.zip › 1400002_225_load_trajectory.txt]

68.883	22.753
68.904	22.753
68.883	22.753
68.904	22.753
68.883	22.774
68.883	22.774
68.883	22.774
68.904	22.774
68.904	22.774
68.904	22.774
68.904	22.774
68.904	22.774
68.904	22.774
68.904	22.753
68.925	22.753
68.904	22.753
68.904	22.753
68.904	22.753
68.904	22.753
68.904	22.753
68.904	22.731
68.883	22.689
68.883	22.689
68.883	22.647
68.883	22.647
68.862	22.668
68.862	22.668
68.819	22.647
68.841	22.625
68.819	22.625
68.798	22.604
68.777	22.583
68.756	22.583
68.735	22.562
68.735	22.562
68.735	22.541
68.735	22.519
68.713	22.519
68.692	22.519
68.692	22.498
68.671	22.477
68.628	22.477
68.607	22.456
68.565	22.434
68.565	22.434
68.565	22.434
68.565	22.434
68.522	22.434
68.501	22.413
68.48	22.392
68.48	22.392
68.48	22.392
68.459	22.413
68.438	22.392
68.416	22.392
68.416	22.392
68.395	22.392
68.374	22.392
68.374	22.392
68.374	22.392
68.374	22.392
68.374	22.392
68.31	22.392
68.289	22.392
68.268	22.392
68.247	22.413
68.204	22.392
68.204	22.371
68.204	22.371
68.162	22.371
68.162	22.371
68.162	22.371
68.141	22.328
68.141	22.35
68.119	22.328
68.141	22.35
68.119	22.35
68.077	22.35
68.077	22.35
68.035	22.371
68.035	22.35
68.013	22.35
68.013	22.35
68.013	22.35
68.013	22.35
68.013	22.35
67.992	22.371
67.971	22.371
67.971	22.371
67.95	22.371
67.928	22.35
67.928	22.35
67.928	22.35
67.886	22.35
67.886	22.35
67.844	22.35
67.844	22.35
67.801	22.35
67.78	22.35
67.759	22.35
67.759	22.328
67.759	22.328
67.759	22.328
67.759	22.35
67.759	22.328
67.695	22.371
67.695	22.371
67.674	22.35
67.653	22.35
67.632	22.35
67.61	22.328
67.568	22.328
67.547	22.328
67.547	22.328
67.526	22.328
67.504	22.328
67.483	22.328
67.462	22.35
67.462	22.35
67.441	22.35
67.419	22.35
67.419	22.35
67.398	22.328
67.377	22.328
67.377	22.328
67.356	22.35
67.335	22.35
67.313	22.35
67.271	22.371
67.229	22.371
67.229	22.371
67.229	22.35
67.229	22.371
67.207	22.371
67.207	22.371
67.186	22.371
67.165	22.392
67.144	22.392
67.144	22.392
67.144	22.371
67.101	22.371
67.038	22.392
67.038	22.392
67.038	22.392
67.016	22.392
66.995	22.392
66.974	22.371
66.953	22.371
66.953	22.413
66.932	22.392
66.91	22.392
66.868	22.392
66.868	22.413
66.847	22.456
66.847	22.456
66.826	22.456
66.804	22.456
66.804	22.456
66.783	22.413
66.762	22.413
66.741	22.434
66.698	22.434
66.698	22.434
66.677	22.434
66.677	22.434
66.635	22.434
66.635	22.434
66.613	22.477
66.592	22.477
66.592	22.477
66.55	22.477
66.529	22.477
66.507	22.413
66.486	22.477
66.486	22.477
66.465	22.477
66.465	22.477
66.444	22.413
66.444	22.413
66.422	22.434
66.401	22.434
66.38	22.434
66.359	22.434
66.338	22.413
66.338	22.413
66.316	22.413
66.295	22.413
66.274	22.392
66.253	22.36
66.253	22.392
66.253	22.392
66.232	22.392
66.189	22.392
66.189	22.392
66.168	22.392
66.147	22.35
66.125	22.371
66.125	22.371
66.104	22.35
66.083	22.35
66.062	22.35
65.998	22.371
65.998	22.371
65.998	22.35
65.977	22.371
65.956	22.371
65.935	22.371
65.935	22.371
65.913	22.35
65.913	22.35
65.871	22.35
65.85	22.371
65.829	22.371
65.744	22.392
65.744	22.392
65.722	22.392
65.701	22.371
65.659	22.371
65.638	22.371
65.616	22.371
65.574	22.392
65.553	22.392
65.51	22.413
65.489	22.434
65.468	22.413
65.425	22.434
65.425	22.434
65.404	22.434
65.383	22.413
65.362	22.434
65.319	22.413
65.319	22.434
65.298	22.434
65.277	22.392
65.235	22.413
65.213	22.413
65.213	22.434
65.171	22.477
65.171	22.477
65.15	22.498
65.128	22.498
65.107	22.498
65.107	22.498
65.086	22.541
65.065	22.562
65.065	22.562
65.044	22.583
65.022	22.604
65.001	22.604
64.959	22.625
64.959	22.625
64.938	22.625
64.938	22.678
64.938	22.678
64.895	22.604
64.895	22.625
64.895	22.625
64.853	22.604
64.832	22.625
64.81	22.625
64.768	22.647
64.747	22.668
64.747	22.668
64.704	22.647
64.704	22.668
64.683	22.689
64.662	22.689
64.662	22.71
64.641	22.71
64.641	22.71
64.619	22.731
64.556	22.71
64.535	22.71
64.471	22.731
64.471	22.731
64.45	22.731
64.428	22.731
64.428	22.71
64.386	22.71
64.365	22.71
64.344	22.71
64.301	22.71
64.301	22.689
64.28	22.689
64.238	22.689
64.216	22.689
64.216	22.689
64.174	22.689
64.132	22.668
64.11	22.689
64.068	22.689
64.047	22.689
64.025	22.71
63.983	22.71
63.983	22.71
63.962	22.71
63.941	22.731
63.919	22.753
63.919	22.753
63.898	22.753
63.898	22.753
63.877	22.753
63.835	22.753
63.835	22.753
63.813	22.731
63.792	22.71
63.771	22.71
63.75	22.71
63.728	22.731
63.686	22.71
63.686	22.71
63.665	22.71
63.622	22.689
63.622	22.689
63.601	22.689
63.58	22.689
63.559	22.668
63.538	22.668
63.516	22.647
63.474	22.647
63.474	22.668
63.431	22.647
63.431	22.647
63.431	22.604
63.41	22.625
63.389	22.625
63.389	22.604
63.347	22.625
63.325	22.625
63.304	22.647
63.283	22.647
63.262	22.668
63.219	22.71
63.156	22.731
63.156	22.731
63.135	22.731
63.113	22.753
63.092	22.753
63.071	22.753
63.05	22.731
63.028	22.731
62.986	22.753
62.965	22.774
62.965	22.753
62.944	22.753
62.901	22.753
62.901	22.753
62.88	22.774
62.859	22.795
62.838	22.795
62.774	22.795
62.774	22.795
62.71	22.816
62.71	22.838
62.689	22.838
62.668	22.816
62.647	22.816
62.583	22.838
62.583	22.838
62.519	22.838
62.498	22.859
62.498	22.859
62.456	22.88
62.434	22.922
62.434	22.944
62.413	22.944
62.371	22.965
62.35	22.944
62.307	22.965
62.265	22.986
62.265	22.986
62.244	22.965
62.222	22.986
62.201	22.965
62.159	22.986
62.116	22.965
62.074	22.986
62.053	23.007
62.01	23.007
61.989	23.028
61.947	23.007
61.883	22.965
61.883	22.965
61.883	22.986
61.883	22.986
61.862	22.986
61.862	23.071
61.841	23.05
61.841	23.092
61.841	23.071
61.841	23.071
61.841	23.071
61.841	23.071
61.841	23.113
61.841	23.113
61.841	23.113
61.841	23.134
61.819	23.134
61.841	23.156
61.841	23.177
61.819	23.177
61.819	23.177
61.819	23.177
61.819	23.198
61.841	23.219
61.841	23.283
61.841	23.283
61.841	23.283
61.841	23.283
61.841	23.283
61.841	23.325
61.841	23.368
61.862	23.389
61.862	23.389
61.862	23.431
61.862	23.431
61.862	23.453
61.862	23.495
61.862	23.495
61.862	23.538
61.862	23.538
61.862	23.559
61.862	23.559
61.862	23.58
61.862	23.601
61.862	23.622
61.862	23.686
61.862	23.707
61.862	23.728
61.862	23.728
61.862	23.728
61.862	23.771
61.862	23.771
61.862	23.813
61.862	23.835
61.862	23.856
61.862	23.856
61.862	23.877
61.862	23.919
61.862	23.919
61.862	23.941
61.883	23.983
61.883	23.983
61.883	23.983
61.883	24.004
61.883	24.025
61.862	24.068
61.862	24.068
61.862	24.089
61.862	24.11
61.862	24.131
61.862	24.153
61.862	24.174
61.841	24.216
61.841	24.216
61.841	24.238
61.841	24.259
61.819	24.28
61.819	24.301
61.819	24.322
61.819	24.344
61.819	24.365
61.798	24.386
61.777	24.407
61.756	24.428
61.756	24.45
61.756	24.45
61.734	24.471
61.734	24.492
61.713	24.492
61.713	24.513
61.713	24.535
61.713	24.556
61.692	24.577
61.692	24.598
61.692	24.619
61.671	24.641
61.628	24.683
61.628	24.683
61.628	24.704
61.607	24.704
61.607	24.747
61.586	24.747
61.586	24.768
61.586	24.789
61.565	24.789
61.565	24.81
61.522	24.832
61.501	24.853
61.459	24.874
61.459	24.874
61.459	24.874
61.437	24.895
61.437	24.895
61.416	24.916
61.416	24.916
61.395	24.916
61.374	24.938
61.374	24.938
61.353	24.959
61.353	24.98
61.31	25.022
61.31	25.022
61.289	25.022
61.268	25.044
61.268	25.044
61.247	25.044
61.247	25.065
61.225	25.086
61.204	25.086
61.162	25.107
61.162	25.107
61.141	25.128
61.077	25.15
61.077	25.15
61.077	25.15
61.034	25.15
61.013	25.171
60.992	25.192
60.971	25.213
60.95	25.213
60.928	25.235
60.907	25.235
60.886	25.235
60.865	25.235
60.822	25.256
60.822	25.256
60.801	25.256
60.78	25.256
60.737	25.277
60.737	25.277
60.737	25.277
60.716	25.298
60.695	25.319
60.674	25.319
60.653	25.319
60.61	25.341
60.589	25.362
60.589	25.362
60.568	25.383
60.547	25.404
60.525	25.404
60.504	25.425
60.483	25.447
60.462	25.468
60.441	25.468
60.419	25.489
60.398	25.489
60.398	25.489
60.356	25.51
60.356	25.51
60.356	25.532
60.313	25.532
60.313	25.553
60.292	25.595
60.271	25.595
60.25	25.616
60.25	25.638
60.228	25.638
60.228	25.638
60.207	25.638
60.165	25.659
60.165	25.659
60.122	25.659
60.101	25.701
60.101	25.701
60.08	25.701
60.059	25.722
60.016	25.722
60.016	25.744
59.995	25.765
59.974	25.765
59.931	25.765
59.889	25.765
59.889	25.765
59.868	25.786
59.847	25.807
59.847	25.828
59.804	25.85
59.783	25.85
59.762	25.85
59.762	25.871
59.762	25.871
59.74	25.892
59.74	25.892
59.677	25.892
59.677	25.892
59.656	25.913
59.656	25.913
59.592	25.913
59.592	25.892
59.571	25.913
59.55	25.935
59.507	25.935
59.507	25.956
59.465	25.956
59.444	25.956
59.401	25.956
59.401	25.956
59.38	25.977
59.359	25.977
59.359	25.998
59.316	25.998
59.274	25.998
59.231	25.998
59.21	25.998
59.189	25.977
59.168	25.977
59.168	25.977
59.104	25.977
59.104	25.977
59.062	25.956
59.062	25.935
59.019	25.913
59.019	25.913
58.998	25.913
58.998	25.892
58.934	25.871
58.892	25.871
58.892	25.871
58.828	25.871
58.786	25.85
58.786	25.85
58.743	25.871
58.722	25.85
58.722	25.85
58.637	25.85
58.595	25.828
58.595	25.828
58.574	25.807
58.531	25.786
58.51	25.765
58.489	25.765
58.447	25.744
58.447	25.744
58.404	25.722
58.383	25.722
58.362	25.701
58.34	25.701
58.319	25.68
58.277	25.68
58.256	25.659
58.234	25.638
58.192	25.616
58.15	25.616
58.086	25.574
58.086	25.574
58.065	25.574
58.043	25.574
58.022	25.553
57.98	25.553
57.959	25.51
57.937	25.489
57.895	25.489
57.853	25.489
57.831	25.468
57.789	25.447
57.704	25.425
57.704	25.425
57.683	25.425
57.64	25.425
57.598	25.425
57.577	25.404
57.534	25.404
57.513	25.383
57.471	25.383
57.45	25.362
57.407	25.362
57.365	25.362
57.301	25.341
57.301	25.341
57.259	25.319
57.216	25.298
57.174	25.298
57.153	25.277
57.089	25.277
57.068	25.277
57.025	25.256
57.004	25.256
56.94	25.235
56.919	25.213
56.813	25.192
56.813	25.192
56.792	25.192
56.75	25.192
56.707	25.171
56.665	25.171
56.622	25.171
56.58	25.15
56.559	25.15
56.537	25.15
56.516	25.128
56.474	25.128
56.368	25.086
56.368	25.086
56.304	25.086
56.283	25.086
56.24	25.065
56.198	25.044
56.177	25.044
56.134	25.044
56.113	25.022
56.071	25.001
56.028	25.001
56.007	25.001
55.901	24.98
55.901	24.98
55.859	24.959
55.816	24.938
55.774	24.916
55.731	24.916
55.71	24.895
55.668	24.895
55.646	24.874
55.604	24.874
55.562	24.853
55.498	24.832
55.434	24.81
55.434	24.81
55.413	24.81
55.371	24.789
55.349	24.789
55.307	24.747
55.286	24.747
55.265	24.725
55.222	24.704
55.18	24.704
55.137	24.662
55.116	24.641
55.074	24.619
55.074	24.619
55.031	24.598
54.989	24.577
54.968	24.556
54.925	24.556
54.883	24.513
54.84	24.492
54.798	24.45
54.777	24.428
54.756	24.407
54.692	24.386
54.649	24.344
54.649	24.344
54.628	24.322
54.565	24.301
54.543	24.28
54.501	24.259
54.437	24.216
54.416	24.195
54.395	24.174
54.374	24.174
54.352	24.153
54.31	24.131
54.246	24.089
54.246	24.089
54.204	24.068
54.183	24.068
54.162	24.047
54.14	24.047
54.119	24.047
54.098	24.025
54.056	24.025
54.034	24.025
54.034	24.025
54.013	24.025
53.971	24.025
53.971	24.025
53.949	24.004
53.949	24.004
53.928	24.025
53.928	24.025
53.907	24.047
53.886	24.047
53.886	24.068
53.865	24.11
53.843	24.11
53.843	24.11
53.822	24.153
53.822	24.153
53.801	24.153
53.78	24.174
53.759	24.195
53.759	24.216
53.737	24.238
53.737	24.259
53.716	24.28
53.695	24.28
53.695	24.301
53.674	24.322
53.652	24.344
53.652	24.344
53.631	24.365
53.61	24.386
53.61	24.386
53.589	24.407
53.546	24.428
53.525	24.45
53.504	24.492
53.504	24.492
53.483	24.513
53.483	24.513
53.44	24.556
53.44	24.556
53.419	24.556
53.398	24.577
53.377	24.598
53.355	24.641
53.334	24.662
53.271	24.662
53.249	24.662
53.228	24.683
53.186	24.683
53.165	24.683
53.122	24.725
53.122	24.725
53.101	24.747
53.059	24.768
53.016	24.768
52.974	24.768
52.952	24.768
52.91	24.768
52.868	24.768
52.825	24.768
52.825	24.768
52.783	24.768
52.74	24.768
52.74	24.768
52.698	24.768
52.677	24.768
52.655	24.768
52.613	24.768
52.592	24.768
52.571	24.768
52.507	24.768
52.507	24.768
52.443	24.768
52.401	24.768
52.358	24.768
52.358	24.768
52.316	24.768
52.295	24.768
52.231	24.768
52.168	24.768
52.168	24.768
52.146	24.789
52.104	24.789
52.083	24.789
52.04	24.789
52.019	24.789
51.955	24.768
51.955	24.768
51.892	24.768
51.849	24.768
51.828	24.768
51.828	24.768
51.765	24.768
51.722	24.747
51.722	24.768
51.658	24.768
51.616	24.768
51.574	24.747
51.51	24.747
51.51	24.747
51.51	24.747
51.51	24.704
51.446	24.704
51.404	24.704
51.404	24.704
51.34	24.683
51.277	24.683
51.255	24.662
51.234	24.662
51.213	24.641
51.149	24.577
51.149	24.577
51.107	24.556
51.065	24.535
51.065	24.513
51.043	24.513
51.043	24.513
50.937	24.513
50.916	24.513
50.916	24.492
50.852	24.45
50.789	24.407
50.725	24.386
50.725	24.386
50.661	24.365
50.619	24.365
50.619	24.365
50.555	24.365
50.492	24.365
50.449	24.365
50.407	24.322
50.365	24.322
50.343	24.301
50.28	24.301
50.195	24.259
50.195	24.259
50.152	24.238
50.11	24.216
50.068	24.216
50.025	24.216
49.983	24.195
49.919	24.195
49.898	24.195
49.855	24.174
49.792	24.174
49.771	24.153
49.707	24.131
49.707	24.131
49.664	24.131
49.622	24.11
49.58	24.11
49.558	24.11
49.516	24.089
49.495	24.068
49.452	24.068
49.41	24.047
49.389	24.025
49.346	24.025
49.261	24.004
49.261	24.004
49.219	23.983
49.177	23.962
49.177	23.962
49.113	23.962
49.071	23.962
49.049	23.941
49.007	23.919
48.943	23.898
48.901	23.877
48.858	23.877
48.752	23.856
48.752	23.856
48.731	23.856
48.689	23.835
48.667	23.835
48.625	23.813
48.604	23.792
48.562	23.771
48.498	23.771
48.456	23.771
48.435	23.75
48.392	23.728
48.329	23.728
48.329	23.728
48.265	23.707
48.223	23.686
48.201	23.686
48.159	23.665
48.117	23.644
48.074	23.644
48.053	23.622
47.968	23.601
47.947	23.601
47.904	23.601
47.841	23.559
47.841	23.559
47.82	23.559
47.798	23.516
47.777	23.516
47.756	23.516
47.735	23.516
47.692	23.495
47.671	23.495
47.65	23.495
47.608	23.495
47.586	23.474
47.565	23.453
47.565	23.453
47.544	23.431
47.523	23.431
47.523	23.41
47.501	23.389
47.501	23.368
47.501	23.347
47.501	23.325
47.48	23.304
47.459	23.262
47.459	23.262
47.438	23.219
47.438	23.219
47.438	23.156
47.417	23.113
47.417	23.092
47.395	23.05
47.374	23.05
47.353	23.028
47.353	22.986
47.353	22.965
47.353	22.901
47.332	22.88
47.289	22.838
47.289	22.838
47.289	22.795
47.268	22.774
47.226	22.731
47.226	22.689
47.204	22.647
47.183	22.625
47.162	22.604
47.162	22.541
47.141	22.519
47.12	22.519
47.077	22.434
47.077	22.434
47.035	22.413
47.014	22.413
46.992	22.371
46.992	22.35
46.971	22.328
46.971	22.286
46.95	22.265
46.929	22.222
46.886	22.201
46.865	22.159
46.801	22.116
46.801	22.116
46.801	22.095
46.78	22.053
46.759	22.031
46.738	21.989
46.717	21.968
46.674	21.947
46.653	21.904
46.632	21.883
46.611	21.841
46.568	21.798
46.547	21.756
46.547	21.756
46.526	21.734
46.504	21.734
46.462	21.713
46.441	21.671
46.398	21.692
46.377	21.65
46.335	21.607
46.314	21.565
46.292	21.544
46.229	21.522
46.186	21.48
46.186	21.48
46.123	21.416
46.08	21.437
46.059	21.395
46.017	21.395
45.974	21.395
45.953	21.374
45.91	21.331
45.889	21.31
45.847	21.31
45.804	21.289
45.762	21.268
45.762	21.268
45.72	21.268
45.677	21.268
45.635	21.225
45.614	21.225
45.571	21.204
45.529	21.183
45.507	21.183
45.465	21.161
45.444	21.14
45.401	21.119
45.295	21.076
45.295	21.076
45.232	21.076
45.232	21.055
45.189	21.034
45.168	21.013
45.126	21.013
45.083	21.013
45.062	20.992
44.998	21.013
44.977	21.013
44.956	21.013
44.871	21.013
44.871	21.013
44.829	21.034
44.807	21.034
44.765	21.034
44.701	21.034
44.68	21.034
44.659	21.034
44.617	21.034
44.553	21.034
44.532	21.055
44.468	21.055
44.426	21.055
44.426	21.055
44.383	21.055
44.32	21.055
44.298	21.055
44.256	21.055
44.235	21.055
44.192	21.055
44.171	21.034
44.15	21.055
44.129	21.034
44.129	21.034
44.086	21.013
44.086	21.013
44.065	20.992
44.044	20.949
44.001	20.928
43.959	20.928
43.959	20.907
43.959	20.907
43.938	20.907
43.938	20.907
43.917	20.864
43.917	20.864
43.895	20.843
43.895	20.843
43.874	20.822
43.874	20.801
43.853	20.801
43.853	20.779
43.832	20.737
43.832	20.737
43.81	20.695
43.789	20.673
43.747	20.631
43.726	20.61
43.683	20.567
43.683	20.567
43.662	20.546
43.641	20.525
43.598	20.525
43.556	20.482
43.535	20.482
43.513	20.461
43.471	20.44
43.45	20.461
43.429	20.44
43.429	20.419
43.365	20.419
43.365	20.419
43.344	20.376
43.323	20.376
43.301	20.398
43.301	20.398
43.28	20.355
43.259	20.355
43.259	20.355
43.216	20.398
43.195	20.398
43.174	20.398
43.089	20.376
43.089	20.376
43.089	20.376
43.068	20.355
43.047	20.355
43.026	20.355
43.004	20.355
42.983	20.334
42.962	20.355
42.941	20.355
42.92	20.334
42.898	20.334
42.835	20.334
42.835	20.334
42.813	20.334
42.792	20.334
42.771	20.334
42.75	20.334
42.729	20.313
42.686	20.313
42.644	20.313
42.58	20.313
42.559	20.313
42.538	20.313
42.474	20.313
42.474	20.313
42.432	20.313
42.41	20.334
42.368	20.334
42.326	20.334
42.283	20.355
42.262	20.355
42.241	20.355
42.198	20.376
42.177	20.355
42.156	20.376
42.071	20.398
42.071	20.398
42.05	20.398
42.029	20.398
41.986	20.419
41.965	20.461
41.923	20.482
41.901	20.482
41.859	20.482
41.838	20.482
41.795	20.482
41.774	20.504
41.668	20.525
41.668	20.525
41.647	20.525
41.626	20.546
41.583	20.546
41.541	20.567
41.498	20.567
41.435	20.589
41.413	20.589
41.392	20.589
41.371	20.589
41.329	20.61
41.244	20.589
41.244	20.589
41.222	20.61
41.159	20.61
41.138	20.652
41.116	20.631
41.053	20.631
41.032	20.652
40.989	20.652
40.947	20.652
40.904	20.673
40.819	20.673
40.735	20.673
40.735	20.673
40.692	20.673
40.65	20.673
40.629	20.695
40.586	20.695
40.544	20.695
40.522	20.695
40.459	20.737
40.416	20.716
40.353	20.716
40.353	20.716
40.268	20.695
40.268	20.695
40.226	20.695
40.204	20.695
40.141	20.695
40.077	20.716
40.013	20.737
39.971	20.716
39.95	20.716
39.929	20.716
39.907	20.716
39.865	20.716
39.801	20.737
39.801	20.737
39.759	20.758
39.738	20.758
39.695	20.779
39.653	20.779
39.61	20.779
39.589	20.779
39.547	20.779
39.504	20.779
39.462	20.801
39.419	20.822
39.356	20.843
39.356	20.843
39.313	20.864
39.292	20.907
39.271	20.886
39.207	20.886
39.144	20.928
39.122	20.928
39.08	20.949
39.038	20.949
38.995	20.949
38.953	20.949
38.868	20.949
38.868	20.949
38.825	20.949
38.783	20.97
38.762	20.97
38.719	20.97
38.677	20.992
38.656	20.992
38.592	21.034
38.571	21.055
38.55	21.055
38.507	21.055
38.422	21.098
38.422	21.098
38.38	21.119
38.338	21.14
38.295	21.14
38.253	21.14
38.21	21.161
38.168	21.161
38.125	21.204
38.104	21.204
38.041	21.204
37.998	21.225
37.935	21.247
37.935	21.247
37.892	21.268
37.871	21.268
37.828	21.289
37.807	21.289
37.786	21.289
37.744	21.31
37.701	21.31
37.659	21.331
37.616	21.331
37.574	21.331
37.532	21.331
37.532	21.331
37.51	21.353
37.489	21.353
37.425	21.353
37.383	21.353
37.341	21.353
37.319	21.353
37.319	21.353
37.319	21.331
37.319	21.331
37.298	21.353
37.298	21.395
37.298	21.395
37.277	21.416
37.256	21.437
37.256	21.459
37.256	21.459
37.235	21.48
37.235	21.522
37.235	21.501
37.235	21.501
37.235	21.501
37.235	21.501
37.235	21.48
37.235	21.48
37.235	21.501
37.235	21.501
37.256	21.501
37.235	21.522
37.235	21.501
37.235	21.501
37.235	21.501
37.235	21.501
37.235	21.501
37.256	21.501
37.235	21.501
37.235	21.501
37.235	21.501
37.235	21.501
37.256	21.501
37.235	21.522
37.235	21.522
37.235	21.522
37.235	21.522
37.235	21.522
37.235	21.522
37.235	21.522
37.235	21.501
37.235	21.501
37.235	21.501
37.235	21.501
37.235	21.501
37.256	21.501
37.235	21.501
37.256	21.501
37.235	21.522
37.235	21.522
37.235	21.522
37.235	21.522
37.256	21.522
37.256	21.522
37.256	21.522
37.256	21.522
37.256	21.522
37.235	21.522
37.235	21.522
37.235	21.522
37.235	21.522
37.235	21.522
37.235	21.501
37.235	21.501
37.235	21.522
37.235	21.522
37.235	21.522
37.235	21.522
37.256	21.522
37.256	21.501
37.256	21.501
37.235	21.501
37.235	21.522
37.235	21.522
37.235	21.522
37.235	21.522
37.235	21.501
37.235	21.501
37.256	21.501
37.256	21.501
37.256	21.501
37.256	21.501
37.256	21.501
37.256	21.522
37.256	21.522
37.256	21.522
37.256	21.522
37.256	21.522
37.256	21.501
37.256	21.501
37.256	21.501
37.256	21.501
37.256	21.501
37.256	21.501
37.256	21.501
37.256	21.501
37.256	21.501
37.256	21.501
37.256	21.501
37.256	21.501
37.256	21.501
37.256	21.501
37.256	21.501
37.256	21.501
37.256	21.501
37.256	21.501
37.256	21.501
37.256	21.501
37.256	21.501
37.256	21.501
37.256	21.522
37.256	21.522
37.256	21.522
37.256	21.522
37.256	21.522
37.256	21.522
37.256	21.522
37.256	21.522
37.256	21.522
37.256	21.522
37.256	21.522
37.256	21.522
37.256	21.522
37.256	21.522
37.256	21.522
37.256	21.522
37.256	21.522
37.256	21.522
37.256	21.522
37.256	21.522
37.256	21.522
37.256	21.501
37.256	21.501
37.256	21.501
37.256	21.501
37.256	21.522
37.256	21.501
37.256	21.501
37.256	21.501
37.256	21.501
37.256	21.501
37.256	21.501
37.256	21.501
37.256	21.501
37.256	21.501
37.256	21.501
37.256	21.501
37.256	21.501
37.256	21.501
37.256	21.501
37.256	21.501
37.256	21.501
37.256	21.501
37.256	21.501
37.256	21.501
37.256	21.501
37.256	21.501
37.256	21.501
37.256	21.501
37.256	21.501
37.256	21.501
37.256	21.501
37.256	21.501
37.277	21.501
37.277	21.501
37.277	21.522
37.277	21.501
37.277	21.501
37.298	21.501
37.341	21.501
37.341	21.522
37.341	21.501
37.362	21.501
37.362	21.501
37.362	21.501
37.383	21.501
37.383	21.501
37.404	21.522
37.425	21.544
37.425	21.565
37.447	21.565
37.447	21.565
37.468	21.586
37.468	21.586
37.51	21.586
37.51	21.586
37.51	21.607
37.51	21.607
37.532	21.607
37.532	21.607
37.553	21.628
37.553	21.628
37.574	21.628
37.595	21.628
37.638	21.65
37.659	21.671
37.701	21.671
37.701	21.671
37.722	21.671
37.744	21.671
37.765	21.692
37.786	21.692
37.807	21.713
37.85	21.713
37.85	21.734
37.892	21.734
37.892	21.756
37.913	21.756
37.956	21.798
37.956	21.798
37.977	21.798
37.998	21.841
38.019	21.883
38.019	21.925
38.041	21.925
38.041	21.947
38.041	21.968
38.062	21.989
38.083	22.01
38.104	22.053
38.125	22.074
38.125	22.074
38.125	22.095
38.125	22.095
38.125	22.116
38.147	22.116
38.168	22.137
38.189	22.159
38.189	22.159
38.21	22.159
38.232	22.18
38.232	22.201
38.274	22.201
38.274	22.201
38.274	22.201
38.295	22.222
38.295	22.244
38.295	22.265
38.295	22.286
38.316	22.307
38.316	22.307
38.359	22.328
38.38	22.35
38.38	22.371
38.401	22.392
38.401	22.392
38.401	22.392
38.422	22.392
38.444	22.413
38.507	22.434
38.507	22.477
38.507	22.477
38.528	22.498
38.528	22.519
38.55	22.519
38.571	22.562
38.571	22.625
38.571	22.625
38.613	22.647
38.613	22.668
38.613	22.689
38.635	22.753
38.635	22.774
38.635	22.795
38.656	22.795
38.656	22.838
38.656	22.859
38.656	22.901
38.635	22.944
38.635	22.944
38.656	22.965
38.698	22.986
38.698	23.007
38.698	23.028
38.698	23.028
38.698	23.05
38.698	23.071
38.698	23.092
38.677	23.113
38.677	23.134
38.656	23.177
38.656	23.177
38.635	23.198
38.613	23.198
38.613	23.198
38.592	23.219
38.613	23.219
38.592	23.241
38.592	23.241
38.592	23.283
38.592	23.283
38.613	23.304
38.635	23.347
38.635	23.347
38.656	23.347
38.656	23.368
38.656	23.389
38.677	23.431
38.677	23.431
38.677	23.453
38.677	23.453
38.677	23.453
38.677	23.495
38.677	23.516
38.677	23.559
38.677	23.559
38.698	23.58
38.698	23.601
38.698	23.644
38.698	23.665
38.698	23.707
38.698	23.728
38.677	23.75
38.677	23.771
38.677	23.792
38.677	23.813
38.698	23.856
38.698	23.856
38.677	23.877
38.677	23.898
38.677	23.919
38.677	23.941
38.677	23.941
38.677	23.962
38.698	23.983
38.719	24.004
38.741	24.047
38.762	24.047
38.783	24.089
38.783	24.089
38.825	24.11
38.825	24.153
38.847	24.174
38.847	24.195
38.868	24.216
38.868	24.238
38.868	24.259
38.868	24.301
38.889	24.322
38.889	24.344
38.91	24.45
38.91	24.45
38.91	24.471
38.91	24.513
38.91	24.535
38.91	24.556
38.91	24.577
38.91	24.598
38.889	24.619
38.847	24.619
38.825	24.641
38.804	24.662
38.741	24.683
38.741	24.683
38.698	24.683
38.677	24.704
38.656	24.704
38.613	24.704
38.571	24.704
38.571	24.704
38.528	24.725
38.486	24.725
38.444	24.725
38.401	24.725
38.274	24.704
38.274	24.704
38.253	24.704
38.21	24.683
38.168	24.683
38.125	24.683
38.083	24.662
38.041	24.662
37.998	24.662
37.935	24.662
37.913	24.662
37.871	24.641
37.807	24.598
37.807	24.598
37.786	24.577
37.744	24.577
37.722	24.577
37.701	24.577
37.701	24.598
37.68	24.598
37.638	24.619
37.616	24.641
37.595	24.662
37.574	24.662
37.51	24.683
37.51	24.683
37.51	24.704
37.489	24.704
37.447	24.704
37.425	24.725
37.404	24.725
37.383	24.725
37.362	24.747
37.319	24.768
37.277	24.789
37.256	24.789
37.192	24.789
37.192	24.789
37.171	24.81
37.15	24.81
37.128	24.81
37.107	24.81
37.086	24.81
37.065	24.81
37.001	24.81
36.959	24.81
36.938	24.81
36.916	24.81
36.895	24.81
36.895	24.81
36.853	24.81
36.81	24.81
36.81	24.81
36.768	24.81
36.747	24.81
36.704	24.81
36.683	24.81
36.662	24.768
36.598	24.789
36.577	24.789
36.513	24.81
36.513	24.81
36.471	24.81
36.471	24.81
36.428	24.81
36.407	24.81
36.365	24.81
36.322	24.81
36.301	24.81
36.28	24.832
36.238	24.832
36.216	24.832
36.131	24.832
36.131	24.832
36.11	24.832
36.068	24.832
36.004	24.832
36.004	24.81
35.941	24.832
35.919	24.81
35.877	24.81
35.834	24.81
35.813	24.81
35.792	24.81
35.707	24.832
35.707	24.832
35.686	24.81
35.622	24.81
35.622	24.81
35.601	24.81
35.58	24.832
35.538	24.832
35.516	24.832
35.495	24.832
35.431	24.832
35.431	24.832
35.389	24.832
35.389	24.832
35.347	24.832
35.325	24.832
35.283	24.832
35.262	24.832
35.219	24.853
35.219	24.853
35.177	24.853
35.134	24.874
35.134	24.874
35.113	24.853
35.071	24.853
35.071	24.853
35.05	24.832
35.028	24.832
35.028	24.832
34.986	24.832
34.965	24.832
34.965	24.832
34.901	24.768
34.88	24.768
34.88	24.768
34.88	24.768
34.837	24.768
34.837	24.768
34.816	24.747
34.816	24.747
34.816	24.747
34.774	24.725
34.774	24.725
34.774	24.725
34.774	24.683
34.753	24.641
34.753	24.619
34.753	24.598
34.731	24.513
34.731	24.513
34.71	24.492
34.689	24.471
34.668	24.492
34.668	24.471
34.647	24.471
34.625	24.407
34.604	24.407
34.604	24.322
34.583	24.28
34.562	24.259
34.541	24.216
34.541	24.216
34.519	24.195
34.498	24.174
34.477	24.153
34.434	24.153
34.413	24.11
34.413	24.068
34.392	24.025
34.371	24.004
34.35	23.983
34.35	23.962
34.286	23.898
34.286	23.898
34.286	23.856
34.265	23.835
34.244	23.792
34.244	23.771
34.201	23.728
34.18	23.707
34.159	23.686
34.137	23.665
34.116	23.644
34.095	23.601
34.031	23.495
34.031	23.495
34.01	23.453
34.01	23.431
33.968	23.41
33.947	23.389
33.947	23.347
33.904	23.325
33.883	23.304
33.862	23.262
33.862	23.219
33.841	23.198
33.777	23.134
33.777	23.134
33.777	23.113
33.734	23.071
33.713	23.05
33.692	23.007
33.671	22.986
33.628	22.965
33.607	22.922
33.607	22.901
33.586	22.859
33.565	22.838
33.522	22.774
33.522	22.774
33.501	22.753
33.48	22.731
33.48	22.71
33.459	22.668
33.437	22.625
33.416	22.583
33.395	22.541
33.353	22.519
33.331	22.477
33.331	22.456
33.289	22.371
33.289	22.371
33.204	22.35
33.183	22.328
33.183	22.307
33.14	22.265
33.077	22.222
33.077	22.222
33.034	22.18
32.992	22.137
32.95	22.095
32.95	22.095
32.886	21.989
32.886	21.989
32.844	21.989
32.822	21.947
32.822	21.925
32.801	21.904
32.78	21.883
32.737	21.819
32.716	21.798
32.653	21.777
32.589	21.734
32.568	21.734
32.547	21.692
32.547	21.692
32.483	21.65
32.483	21.628
32.419	21.586
32.398	21.586
32.356	21.565
32.292	21.544
32.25	21.544
32.228	21.501
32.207	21.48
32.186	21.459
32.101	21.459
32.101	21.459
32.08	21.416
32.08	21.416
32.016	21.395
31.953	21.374
31.91	21.374
31.847	21.353
31.847	21.353
31.804	21.331
31.762	21.331
31.719	21.31
31.656	21.289
31.656	21.289
31.634	21.289
31.571	21.247
31.507	21.247
31.465	21.204
31.465	21.204
31.422	21.204
31.38	21.183
31.337	21.183
31.295	21.14
31.274	21.119
31.189	21.076
31.189	21.076
31.189	21.055
31.147	21.013
31.083	21.013
31.04	21.013
31.04	21.013
30.998	21.013
30.977	20.97
30.934	20.97
30.892	20.949
30.85	20.949
30.786	20.907
30.786	20.907
30.765	20.907
30.701	20.907
30.616	20.907
30.595	20.886
30.553	20.864
30.51	20.843
30.489	20.843
30.425	20.843
30.425	20.822
30.362	20.822
30.319	20.822
30.319	20.822
30.234	20.822
30.213	20.801
30.171	20.801
30.107	20.779
30.065	20.779
30.065	20.758
30.001	20.758
29.959	20.737
29.959	20.758
29.895	20.737
29.725	20.737
29.725	20.737
29.704	20.737
29.662	20.716
29.64	20.716
29.598	20.716
29.556	20.716
29.513	20.716
29.471	20.716
29.449	20.716
29.407	20.716
29.386	20.695
29.301	20.695
29.301	20.695
29.259	20.716
29.259	20.716
29.216	20.716
29.174	20.716
29.153	20.716
29.089	20.737
29.068	20.716
28.962	20.716
28.919	20.695
[truncated: 985 more rows]
