# Supplementary material for: Ant collective cognition allows for efficient navigation through disordered environments
Source: eLife. 2020 May 12;9:e55195. doi: 10.7554/eLife.55195 (PMC7332297; doi:10.7554/eLife.55195)
Supplement: Source data 2. — Format is X,Y coordinates as a function of time. Time interval between samples is 0.04 s, except for videos 1440005 and 1440011, where the time interval is 0.02 s. [file elife-55195-data2.zip › 1400003_225_load_trajectory.txt]

68.244	24.509
68.266	24.509
68.202	24.509
68.202	24.509
68.202	24.509
68.181	24.488
68.181	24.488
68.139	24.488
68.097	24.467
68.097	24.446
68.075	24.467
68.054	24.467
68.012	24.446
68.012	24.446
67.949	24.446
67.906	24.446
67.864	24.446
67.843	24.446
67.801	24.446
67.759	24.446
67.738	24.446
67.674	24.425
67.653	24.425
67.611	24.425
67.569	24.425
67.505	24.425
67.505	24.425
67.505	24.425
67.484	24.425
67.484	24.425
67.421	24.425
67.4	24.425
67.357	24.404
67.336	24.425
67.336	24.383
67.315	24.425
67.315	24.404
67.294	24.425
67.252	24.425
67.252	24.425
67.209	24.404
67.188	24.404
67.167	24.383
67.146	24.383
67.125	24.362
67.083	24.34
67.083	24.298
67.04	24.277
67.04	24.277
66.998	24.277
66.935	24.235
66.935	24.235
66.893	24.214
66.871	24.214
66.829	24.193
66.808	24.172
66.787	24.172
66.745	24.172
66.724	24.129
66.703	24.129
66.681	24.129
66.66	24.129
66.597	24.129
66.597	24.129
66.576	24.129
66.576	24.129
66.555	24.129
66.491	24.15
66.47	24.15
66.47	24.172
66.407	24.172
66.386	24.172
66.343	24.193
66.343	24.193
66.28	24.235
66.28	24.235
66.259	24.235
66.238	24.235
66.217	24.235
66.196	24.235
66.153	24.235
66.132	24.235
66.111	24.214
66.111	24.214
66.111	24.214
66.069	24.193
66.027	24.214
66.027	24.214
65.984	24.214
65.984	24.235
65.963	24.235
65.963	24.235
65.921	24.235
65.921	24.235
65.879	24.235
65.837	24.235
65.837	24.214
65.815	24.214
65.794	24.214
65.794	24.214
65.794	24.214
65.794	24.214
65.731	24.193
65.71	24.172
65.689	24.15
65.668	24.129
65.625	24.129
65.625	24.108
65.583	24.108
65.541	24.108
65.562	24.087
65.562	24.087
65.541	24.087
65.541	24.066
65.541	24.066
65.562	24.045
65.562	24.045
65.562	24.024
65.541	24.003
65.541	24.003
65.562	23.981
65.541	23.96
65.52	23.918
65.52	23.918
65.52	23.918
65.52	23.897
65.499	23.897
65.499	23.876
65.499	23.855
65.499	23.834
65.499	23.834
65.499	23.812
65.499	23.812
65.477	23.791
65.477	23.749
65.477	23.749
65.456	23.728
65.456	23.728
65.456	23.707
65.435	23.686
65.435	23.686
65.435	23.665
65.435	23.643
65.435	23.643
65.414	23.601
65.414	23.591
65.372	23.538
65.372	23.538
65.372	23.517
65.351	23.475
65.33	23.432
65.33	23.411
65.308	23.39
65.287	23.369
65.287	23.348
65.266	23.306
65.245	23.284
65.224	23.263
65.182	23.179
65.182	23.179
65.182	23.158
65.14	23.115
65.118	23.094
65.076	23.073
65.034	23.052
65.034	23.031
65.013	22.989
64.992	22.968
64.992	22.946
64.949	22.925
64.928	22.883
64.928	22.883
64.886	22.862
64.865	22.841
64.823	22.82
64.823	22.82
64.78	22.799
64.759	22.777
64.738	22.756
64.696	22.756
64.654	22.735
64.611	22.714
64.569	22.693
64.569	22.693
64.548	22.672
64.506	22.651
64.506	22.651
64.485	22.63
64.464	22.609
64.443	22.609
64.4	22.609
64.337	22.587
64.316	22.587
64.295	22.587
64.252	22.545
64.252	22.545
64.231	22.545
64.189	22.524
64.168	22.503
64.126	22.503
64.083	22.503
64.062	22.482
64.02	22.482
63.999	22.461
63.957	22.461
63.914	22.461
63.83	22.44
63.83	22.44
63.83	22.418
63.788	22.397
63.767	22.397
63.745	22.397
63.724	22.376
63.682	22.376
63.619	22.355
63.577	22.334
63.577	22.334
63.555	22.334
63.492	22.313
63.492	22.313
63.45	22.313
63.408	22.292
63.408	22.271
63.344	22.271
63.302	22.249
63.281	22.228
63.26	22.228
63.239	22.207
63.175	22.228
63.154	22.228
63.07	22.207
63.07	22.207
63.048	22.207
63.006	22.186
62.964	22.186
62.964	22.165
62.922	22.165
62.901	22.186
62.858	22.186
62.816	22.165
62.774	22.165
62.732	22.144
62.647	22.144
62.647	22.144
62.605	22.144
62.605	22.144
62.563	22.165
62.52	22.165
62.499	22.165
62.457	22.144
62.394	22.144
62.351	22.144
62.33	22.144
62.288	22.144
62.267	22.165
62.267	22.165
62.267	22.165
62.267	22.165
62.267	22.186
62.246	22.186
62.267	22.186
62.246	22.207
62.246	22.207
62.225	22.228
62.204	22.249
62.161	22.271
62.161	22.292
62.161	22.292
62.14	22.313
62.098	22.334
62.077	22.334
62.056	22.355
62.056	22.376
62.056	22.376
62.035	22.376
62.035	22.397
62.035	22.418
61.992	22.44
61.971	22.461
61.971	22.461
61.95	22.482
61.95	22.482
61.929	22.482
61.929	22.503
61.929	22.524
61.908	22.545
61.866	22.566
61.845	22.587
61.823	22.609
61.802	22.63
61.739	22.63
61.739	22.63
61.718	22.651
61.654	22.672
61.633	22.672
61.633	22.672
61.591	22.672
61.57	22.693
61.549	22.714
61.528	22.735
61.485	22.735
61.485	22.777
61.401	22.799
61.401	22.799
61.401	22.82
61.401	22.82
61.38	22.841
61.317	22.862
61.274	22.883
61.253	22.883
61.232	22.904
61.211	22.904
61.19	22.904
61.169	22.925
61.105	22.946
61.105	22.946
61.084	22.968
61.084	22.968
61.063	22.989
61.021	23.01
61	23.01
60.957	23.031
60.957	23.031
60.915	23.031
60.873	23.052
60.873	23.052
60.81	23.073
60.81	23.073
60.788	23.073
60.746	23.073
60.725	23.094
60.704	23.094
60.704	23.115
60.662	23.115
60.662	23.137
60.62	23.137
60.556	23.179
60.556	23.179
60.472	23.179
60.472	23.179
60.472	23.179
60.451	23.179
60.408	23.2
60.387	23.221
60.366	23.242
60.345	23.242
60.303	23.263
60.282	23.284
60.239	23.284
60.218	23.284
60.176	23.306
60.176	23.306
60.155	23.306
60.134	23.327
60.113	23.327
60.07	23.327
60.07	23.327
60.028	23.327
59.986	23.327
59.965	23.348
59.944	23.369
59.922	23.369
59.88	23.39
59.88	23.39
59.859	23.39
59.859	23.39
59.817	23.39
59.775	23.411
59.775	23.411
59.754	23.411
59.732	23.411
59.711	23.411
59.711	23.432
59.711	23.432
59.69	23.453
59.69	23.453
59.669	23.453
59.627	23.496
59.585	23.496
59.542	23.496
59.521	23.496
59.521	23.517
59.521	23.496
59.5	23.496
59.479	23.496
59.458	23.475
59.416	23.496
59.416	23.496
59.394	23.496
59.352	23.496
59.331	23.496
59.289	23.517
59.289	23.517
59.268	23.517
59.247	23.517
59.225	23.538
59.204	23.538
59.162	23.538
59.12	23.538
59.12	23.538
59.099	23.538
59.078	23.538
59.078	23.538
59.057	23.538
59.057	23.538
59.035	23.538
59.014	23.538
59.014	23.538
59.014	23.538
58.993	23.538
58.93	23.538
58.93	23.538
58.888	23.538
58.888	23.538
58.866	23.538
58.845	23.517
58.845	23.517
58.824	23.496
58.803	23.496
58.782	23.496
58.761	23.496
58.74	23.496
58.697	23.496
58.697	23.496
58.697	23.496
58.676	23.496
58.655	23.496
58.634	23.496
58.592	23.496
58.571	23.496
58.528	23.496
58.528	23.496
58.507	23.496
58.486	23.496
58.444	23.496
58.444	23.496
58.444	23.475
58.423	23.475
58.423	23.453
58.402	23.432
58.381	23.432
58.359	23.432
58.338	23.432
58.317	23.411
58.296	23.411
58.275	23.411
58.233	23.39
58.233	23.39
58.212	23.411
58.191	23.411
58.148	23.411
58.148	23.411
58.127	23.411
58.106	23.411
58.085	23.432
58.064	23.432
58.064	23.432
58.043	23.432
58	23.432
58	23.432
57.979	23.432
57.979	23.453
57.958	23.453
57.937	23.453
57.916	23.475
57.895	23.475
57.895	23.475
57.853	23.475
57.853	23.475
57.81	23.475
57.789	23.475
57.789	23.475
57.747	23.475
57.726	23.496
57.705	23.496
57.705	23.496
57.684	23.496
57.662	23.496
57.641	23.496
57.62	23.496
57.599	23.496
57.578	23.496
57.515	23.496
57.515	23.496
57.472	23.496
57.451	23.496
57.451	23.517
57.409	23.517
57.388	23.517
57.388	23.517
57.367	23.517
57.346	23.517
57.325	23.517
57.303	23.517
57.261	23.538
57.261	23.538
57.24	23.538
57.219	23.517
57.198	23.538
57.177	23.538
57.177	23.538
57.156	23.538
57.113	23.538
57.092	23.538
57.071	23.538
57.05	23.538
57.029	23.538
57.029	23.538
56.987	23.538
56.987	23.538
56.944	23.538
56.923	23.559
56.902	23.559
56.881	23.559
56.839	23.559
56.839	23.559
56.818	23.559
56.797	23.58
56.754	23.58
56.754	23.58
56.712	23.58
56.691	23.58
56.67	23.58
56.649	23.58
56.628	23.58
56.585	23.58
56.564	23.58
56.564	23.601
56.543	23.601
56.522	23.601
56.459	23.622
56.459	23.622
56.416	23.622
56.395	23.643
56.374	23.643
56.332	23.643
56.311	23.643
56.29	23.643
56.268	23.643
56.247	23.643
56.226	23.643
56.226	23.643
56.205	23.643
56.205	23.643
56.184	23.643
56.163	23.643
56.163	23.643
56.142	23.643
56.142	23.643
56.121	23.643
56.121	23.665
56.099	23.686
56.078	23.686
56.057	23.707
56.015	23.749
56.015	23.749
56.015	23.749
55.994	23.77
55.973	23.77
55.952	23.791
55.931	23.812
55.888	23.812
55.888	23.834
55.867	23.834
55.846	23.834
55.825	23.855
55.783	23.876
55.783	23.876
55.762	23.876
55.74	23.876
55.719	23.897
55.677	23.918
55.656	23.918
55.656	23.918
55.635	23.939
55.593	23.939
55.571	23.939
55.55	23.96
55.529	23.981
55.529	23.981
55.508	23.981
55.487	24.003
55.487	24.003
55.466	24.045
55.445	24.045
55.402	24.066
55.36	24.087
55.339	24.087
55.318	24.087
55.297	24.087
55.255	24.087
55.255	24.087
55.212	24.087
55.17	24.087
55.149	24.087
55.128	24.087
55.107	24.087
55.065	24.108
55.022	24.108
55.001	24.108
54.98	24.108
54.938	24.108
54.896	24.108
54.896	24.108
54.853	24.108
54.811	24.108
54.769	24.087
54.748	24.087
54.727	24.108
54.705	24.108
54.684	24.108
54.663	24.108
54.621	24.087
54.621	24.087
54.558	24.087
54.558	24.087
54.515	24.087
54.494	24.066
54.452	24.066
54.431	24.066
54.41	24.066
54.368	24.087
54.346	24.087
54.325	24.087
54.304	24.087
54.283	24.066
54.22	24.045
54.22	24.045
54.177	24.045
54.135	24.066
54.114	24.066
54.072	24.066
54.051	24.066
54.03	24.066
53.987	24.066
53.945	24.066
53.903	24.066
53.882	24.045
53.818	24.045
53.818	24.045
53.776	24.045
53.755	24.045
53.713	24.045
53.692	24.045
53.628	24.045
53.586	24.045
53.565	24.045
53.523	24.045
53.502	24.045
53.459	24.024
53.396	24.024
53.396	24.024
53.354	24.024
53.333	24.024
53.311	24.024
53.269	24.003
53.227	24.003
53.206	23.981
53.164	23.981
53.121	23.981
53.1	23.981
53.058	23.981
53.016	23.981
53.016	23.981
52.995	23.981
52.995	24.003
52.952	24.003
52.931	24.024
52.91	24.066
52.889	24.066
52.868	24.087
52.847	24.108
52.826	24.108
52.805	24.108
52.762	24.129
52.762	24.129
52.762	24.15
52.741	24.15
52.699	24.172
52.678	24.214
52.657	24.235
52.614	24.235
52.593	24.256
52.593	24.256
52.572	24.277
52.53	24.277
52.467	24.34
52.467	24.34
52.445	24.362
52.424	24.362
52.403	24.383
52.382	24.383
52.361	24.404
52.34	24.425
52.298	24.446
52.276	24.467
52.276	24.467
52.255	24.467
52.234	24.509
52.234	24.509
52.213	24.509
52.192	24.531
52.171	24.531
52.171	24.552
52.129	24.573
52.108	24.573
52.086	24.573
52.065	24.594
52.065	24.594
52.044	24.594
52.023	24.615
52.023	24.615
52.002	24.615
52.002	24.636
51.981	24.636
51.981	24.657
51.981	24.678
51.939	24.678
51.917	24.7
51.917	24.721
51.896	24.721
51.896	24.742
51.896	24.763
51.896	24.763
51.896	24.763
51.875	24.763
51.896	24.784
51.896	24.784
51.896	24.784
51.896	24.805
51.896	24.805
51.896	24.826
51.896	24.826
51.896	24.869
51.875	24.911
51.875	24.911
51.875	24.911
51.875	24.932
51.875	24.932
51.875	24.953
51.896	24.953
51.896	25.016
51.896	25.037
51.896	25.059
51.896	25.059
51.896	25.08
51.896	25.08
51.896	25.08
51.896	25.101
51.896	25.122
51.896	25.122
51.896	25.143
51.896	25.164
51.896	25.164
51.896	25.206
51.896	25.206
51.896	25.228
51.896	25.249
51.896	25.291
51.896	25.291
51.896	25.291
51.896	25.312
51.896	25.333
51.896	25.333
51.896	25.354
51.896	25.354
51.896	25.354
51.917	25.375
51.917	25.375
51.917	25.375
51.939	25.375
51.939	25.375
51.939	25.375
51.939	25.375
51.939	25.375
51.939	25.375
51.939	25.375
51.939	25.375
51.939	25.375
51.939	25.375
51.939	25.375
51.939	25.354
51.917	25.333
51.917	25.333
51.896	25.312
51.896	25.291
51.896	25.291
51.917	25.27
51.896	25.27
51.896	25.249
51.896	25.249
51.896	25.228
51.896	25.206
51.896	25.185
51.896	25.164
51.896	25.164
51.896	25.164
51.896	25.143
51.896	25.143
51.896	25.122
51.896	25.101
51.896	25.08
51.896	25.059
51.896	25.059
51.896	25.037
51.896	25.016
51.875	24.974
51.875	24.974
51.875	24.974
51.875	24.953
51.875	24.932
51.875	24.911
51.875	24.89
51.875	24.89
51.875	24.869
51.854	24.847
51.854	24.826
51.854	24.784
51.854	24.784
51.854	24.784
51.854	24.763
51.854	24.742
51.833	24.721
51.833	24.721
51.833	24.721
51.854	24.721
51.854	24.721
51.854	24.7
51.854	24.7
51.833	24.7
51.854	24.721
51.854	24.721
51.854	24.721
51.854	24.721
51.854	24.721
51.854	24.7
51.854	24.7
51.854	24.7
51.875	24.7
51.875	24.678
51.854	24.657
51.854	24.636
51.875	24.636
51.875	24.636
51.875	24.636
51.875	24.636
51.896	24.636
51.896	24.636
51.917	24.636
51.917	24.636
51.917	24.636
51.917	24.636
51.939	24.636
51.917	24.636
51.939	24.615
51.939	24.615
51.96	24.615
51.96	24.615
51.981	24.615
52.002	24.594
52.023	24.573
52.023	24.573
52.044	24.594
52.044	24.594
52.065	24.573
52.086	24.573
52.108	24.573
52.108	24.573
52.108	24.573
52.15	24.552
52.15	24.552
52.171	24.552
52.15	24.552
52.15	24.531
52.192	24.509
52.192	24.509
52.192	24.509
52.234	24.488
52.255	24.467
52.255	24.467
52.255	24.467
52.276	24.446
52.298	24.446
52.319	24.425
52.34	24.425
52.361	24.404
52.34	24.404
52.361	24.383
52.403	24.383
52.403	24.362
52.424	24.34
52.424	24.34
52.445	24.34
52.445	24.319
52.467	24.298
52.488	24.298
52.488	24.298
52.53	24.277
52.509	24.277
52.551	24.256
52.551	24.256
52.572	24.235
52.593	24.214
52.593	24.214
52.614	24.214
52.636	24.193
52.636	24.193
52.636	24.193
52.657	24.172
52.678	24.172
52.72	24.15
52.72	24.108
52.72	24.108
52.741	24.108
52.762	24.108
52.762	24.108
52.762	24.108
52.783	24.087
52.805	24.066
52.826	24.045
52.826	24.045
52.826	24.045
52.847	24.024
52.847	24.024
52.868	24.024
52.889	24.003
52.91	23.918
52.91	23.918
52.931	23.918
52.931	23.918
52.931	23.897
52.952	23.897
52.952	23.876
52.974	23.876
52.995	23.855
52.995	23.834
53.016	23.834
53.016	23.834
53.058	23.812
53.058	23.812
53.037	23.791
53.079	23.77
53.079	23.749
53.079	23.749
53.1	23.728
53.1	23.728
53.121	23.728
53.142	23.707
53.164	23.707
53.185	23.686
53.185	23.686
53.185	23.686
53.185	23.643
53.185	23.643
53.185	23.643
53.206	23.622
53.227	23.58
53.227	23.559
53.227	23.559
53.227	23.538
53.227	23.517
53.227	23.496
53.248	23.475
53.248	23.475
53.248	23.475
53.269	23.453
53.269	23.453
53.269	23.432
53.29	23.432
53.29	23.411
53.29	23.411
53.311	23.369
53.333	23.39
53.354	23.39
53.354	23.39
53.354	23.39
53.375	23.369
53.396	23.348
53.396	23.348
53.417	23.348
53.438	23.348
53.459	23.348
53.459	23.348
53.459	23.369
53.438	23.348
53.459	23.348
53.48	23.327
53.48	23.327
53.48	23.327
53.48	23.306
53.48	23.284
53.48	23.284
53.48	23.284
53.502	23.284
53.502	23.284
53.523	23.263
53.523	23.263
53.544	23.263
53.565	23.242
53.565	23.242
53.565	23.221
53.586	23.221
53.607	23.221
53.586	23.221
53.607	23.221
53.607	23.221
53.628	23.2
53.649	23.2
53.649	23.2
53.692	23.179
53.692	23.158
53.692	23.158
53.713	23.158
53.713	23.137
53.734	23.115
53.734	23.115
53.734	23.094
53.755	23.094
53.776	23.094
53.776	23.052
53.797	23.031
53.818	23.031
53.839	23.01
53.839	23.01
53.839	23.01
53.839	23.01
53.839	23.01
53.839	23.01
53.861	22.989
53.882	22.989
53.882	22.989
53.882	22.968
53.882	22.968
53.882	22.946
53.924	22.925
53.924	22.925
53.924	22.904
53.924	22.904
53.945	22.883
53.945	22.862
53.945	22.862
53.945	22.862
53.945	22.841
53.966	22.841
53.966	22.82
53.987	22.799
53.987	22.735
53.987	22.735
53.987	22.735
53.987	22.735
53.987	22.735
53.987	22.735
53.987	22.735
54.008	22.735
54.008	22.735
54.008	22.714
54.008	22.714
54.008	22.735
54.03	22.735
54.03	22.735
54.03	22.735
54.03	22.735
54.03	22.735
54.008	22.735
54.008	22.735
54.008	22.735
54.008	22.735
54.008	22.756
54.008	22.756
54.008	22.777
53.987	22.799
53.987	22.799
53.987	22.841
53.987	22.862
53.987	22.862
53.987	22.904
53.987	22.925
53.987	22.968
53.966	22.989
53.945	23.01
53.945	23.01
53.945	23.052
53.924	23.137
53.924	23.137
53.903	23.158
53.903	23.179
53.882	23.2
53.861	23.221
53.839	23.263
53.797	23.306
53.776	23.348
53.755	23.369
53.734	23.369
53.713	23.432
53.671	23.453
53.671	23.453
53.628	23.475
53.607	23.475
53.565	23.475
53.544	23.496
53.523	23.517
53.48	23.517
53.459	23.559
53.438	23.58
53.396	23.58
53.375	23.601
53.333	23.665
53.333	23.665
53.29	23.707
53.29	23.728
53.248	23.749
53.206	23.791
53.206	23.834
53.185	23.834
53.142	23.876
53.121	23.897
53.1	23.918
53.079	23.939
53.016	24.024
53.016	24.024
52.995	24.024
52.952	24.066
52.931	24.087
52.91	24.108
52.889	24.129
52.847	24.172
52.805	24.214
52.783	24.235
52.741	24.256
52.72	24.256
52.657	24.34
52.657	24.34
52.614	24.34
52.593	24.383
52.572	24.383
52.509	24.425
52.467	24.467
52.445	24.488
52.403	24.509
52.361	24.531
52.319	24.573
52.298	24.594
52.234	24.615
52.234	24.615
52.213	24.636
52.171	24.636
52.171	24.636
52.129	24.657
52.086	24.7
52.086	24.7
52.086	24.721
52.065	24.721
52.065	24.721
52.065	24.742
52.023	24.763
52.023	24.763
52.002	24.784
52.002	24.784
51.981	24.805
51.96	24.826
51.939	24.869
51.96	24.869
51.96	24.869
51.939	24.89
51.96	24.869
51.96	24.89
51.96	24.911
51.96	24.911
51.939	24.932
51.96	24.953
51.96	24.974
51.939	24.974
51.96	24.974
51.939	24.995
51.939	24.995
51.96	25.037
51.96	25.059
51.939	25.08
51.939	25.122
51.939	25.122
51.939	25.122
51.939	25.164
51.939	25.185
51.939	25.206
51.939	25.228
51.939	25.249
51.96	25.27
51.96	25.291
51.96	25.312
51.96	25.354
51.981	25.375
51.981	25.375
51.981	25.397
51.981	25.418
51.981	25.439
51.981	25.46
51.981	25.502
51.981	25.523
51.981	25.544
51.981	25.566
51.981	25.587
52.002	25.587
51.981	25.65
51.981	25.65
51.981	25.671
51.981	25.692
51.981	25.735
51.981	25.756
51.981	25.777
51.96	25.777
51.96	25.798
51.96	25.84
51.939	25.861
51.939	25.882
51.917	25.946
51.917	25.946
51.917	25.946
51.917	25.988
51.896	26.03
51.896	26.03
51.896	26.072
51.875	26.094
51.875	26.115
51.896	26.136
51.875	26.157
51.833	26.178
51.812	26.22
51.812	26.22
51.791	26.241
51.791	26.284
51.77	26.305
51.748	26.347
51.727	26.368
51.727	26.389
51.664	26.41
51.685	26.432
51.685	26.453
51.643	26.474
51.664	26.495
51.664	26.495
51.643	26.516
51.622	26.537
51.601	26.6
51.537	26.622
51.537	26.622
51.537	26.664
51.558	26.664
51.537	26.664
51.537	26.664
51.537	26.664
51.537	26.685
51.537	26.685
51.558	26.685
51.537	26.685
51.537	26.685
51.537	26.685
51.558	26.685
51.558	26.685
51.558	26.685
51.537	26.685
51.537	26.685
51.558	26.685
51.558	26.685
51.558	26.685
51.558	26.685
51.558	26.685
51.558	26.685
51.558	26.685
51.558	26.685
51.579	26.706
51.579	26.685
51.579	26.685
51.579	26.685
51.579	26.685
51.601	26.664
51.601	26.664
51.537	26.664
51.579	26.643
51.579	26.622
51.516	26.6
51.516	26.579
51.516	26.579
51.516	26.579
51.516	26.6
51.516	26.579
51.495	26.579
51.453	26.6
51.453	26.6
51.453	26.6
51.453	26.6
51.453	26.6
51.453	26.6
51.537	26.6
51.495	26.6
51.495	26.622
51.453	26.6
51.474	26.6
51.474	26.622
51.579	26.643
51.579	26.643
51.537	26.643
51.558	26.664
51.622	26.706
51.601	26.727
51.622	26.727
51.622	26.748
51.643	26.748
51.664	26.769
51.664	26.769
51.685	26.791
51.685	26.812
51.685	26.812
51.727	26.833
51.748	26.854
51.77	26.854
51.791	26.896
51.791	26.896
51.812	26.917
51.812	26.917
51.812	26.917
51.833	26.938
51.854	26.96
51.854	26.981
51.854	26.981
51.896	26.981
51.896	27.002
51.896	27.002
51.896	27.023
51.939	27.044
51.939	27.065
51.96	27.086
51.96	27.086
51.96	27.107
51.981	27.107
51.981	27.15
51.981	27.15
52.002	27.171
52.002	27.171
52.023	27.192
52.023	27.192
52.044	27.213
52.044	27.213
52.044	27.255
52.044	27.255
52.065	27.276
52.086	27.276
52.086	27.298
52.086	27.298
52.086	27.298
52.108	27.319
52.108	27.34
52.108	27.34
52.129	27.34
52.129	27.361
52.129	27.382
52.129	27.403
52.15	27.403
52.15	27.424
52.15	27.445
52.15	27.445
52.15	27.466
52.171	27.466
52.171	27.53
52.171	27.53
52.192	27.551
52.171	27.572
52.192	27.593
52.192	27.593
52.192	27.635
52.192	27.657
52.192	27.72
52.192	27.72
52.213	27.741
52.213	27.783
52.213	27.804
52.213	27.826
52.213	27.847
52.213	27.868
52.192	27.91
52.171	27.952
52.171	27.995
52.171	28.016
52.171	28.058
52.171	28.058
52.15	28.079
52.15	28.1
52.15	28.121
52.129	28.142
52.129	28.163
52.129	28.185
52.129	28.206
52.129	28.248
52.129	28.269
52.129	28.29
52.108	28.332
52.108	28.332
52.086	28.396
52.086	28.396
52.065	28.438
52.065	28.459
52.065	28.48
52.044	28.501
52.044	28.523
52.044	28.544
52.023	28.565
52.023	28.565
52.044	28.649
52.044	28.649
52.044	28.628
52.044	28.649
52.044	28.67
52.023	28.67
52.023	28.692
52.002	28.713
52.002	28.734
52.002	28.734
52.023	28.755
52.002	28.797
52.002	28.839
52.002	28.839
51.96	28.839
51.96	28.882
51.96	28.903
51.939	28.924
51.939	28.924
51.917	28.924
51.917	28.924
51.791	28.966
51.875	28.966
51.854	28.987
51.791	28.987
51.791	28.987
51.791	29.029
51.685	29.029
51.643	28.987
51.685	29.008
51.748	29.008
51.727	29.008
51.727	29.029
51.685	29.051
51.685	29.072
51.664	29.051
51.664	29.072
51.664	29.072
51.664	29.072
51.474	29.156
51.474	29.156
51.664	29.156
51.495	29.156
51.685	29.114
51.495	29.177
51.495	29.156
51.685	29.114
51.706	29.114
51.706	29.114
51.706	29.114
51.727	29.114
51.727	29.093
51.727	29.114
51.727	29.072
51.748	29.008
51.748	29.008
51.748	28.966
51.748	28.966
51.748	28.945
51.77	28.945
51.77	28.818
51.77	28.818
51.791	28.797
51.833	28.776
51.833	28.797
51.854	28.755
51.875	28.755
51.875	28.734
51.875	28.713
51.896	28.713
51.896	28.692
51.917	28.67
51.96	28.628
51.96	28.628
51.981	28.586
51.981	28.565
52.002	28.544
52.002	28.501
52.023	28.48
52.023	28.459
52.044	28.417
52.044	28.396
52.065	28.396
52.065	28.375
52.108	28.29
52.108	28.29
52.108	28.227
52.129	28.206
52.129	28.185
52.15	28.163
52.15	28.142
52.15	28.1
52.15	28.079
52.15	28.058
52.15	28.037
52.15	27.995
52.15	27.952
52.15	27.952
52.171	27.91
52.15	27.91
52.171	27.868
52.171	27.847
52.171	27.826
52.171	27.804
52.171	27.783
52.171	27.741
52.171	27.741
52.171	27.699
52.15	27.657
52.15	27.657
52.15	27.635
52.171	27.593
52.171	27.593
52.15	27.572
52.15	27.572
52.15	27.53
52.15	27.509
52.15	27.488
52.15	27.445
52.129	27.424
52.129	27.382
52.129	27.382
52.108	27.34
52.108	27.34
52.086	27.298
52.065	27.276
52.044	27.255
52.065	27.234
52.086	27.234
52.065	27.234
52.065	27.171
52.044	27.15
52.002	27.086
52.002	27.086
51.939	27.065
51.939	27.065
51.917	27.023
51.939	27.002
51.939	26.981
51.896	26.96
51.875	26.917
51.854	26.875
51.854	26.854
51.833	26.854
51.791	26.791
51.791	26.791
51.77	26.769
51.748	26.769
51.748	26.748
51.706	26.727
51.706	26.706
51.685	26.664
51.685	26.643
51.664	26.622
51.643	26.622
51.601	26.6
51.579	26.579
51.579	26.579
51.579	26.579
51.579	26.537
51.579	26.537
51.579	26.558
51.579	26.537
51.579	26.537
51.601	26.537
51.601	26.537
51.601	26.516
51.622	26.516
51.643	26.495
51.643	26.495
51.685	26.474
51.685	26.474
51.685	26.474
51.727	26.453
51.727	26.453
51.727	26.41
51.727	26.41
51.748	26.389
51.748	26.368
51.748	26.347
51.812	26.305
51.812	26.305
51.812	26.284
51.833	26.263
51.833	26.241
51.833	26.22
51.833	26.22
51.854	26.199
51.854	26.157
51.854	26.136
51.875	26.115
51.896	26.094
51.896	26.03
51.896	26.03
51.917	26.009
51.917	25.988
51.939	25.946
51.96	25.925
51.96	25.903
51.96	25.861
51.981	25.819
51.981	25.798
51.981	25.756
51.981	25.713
52.002	25.629
52.002	25.629
52.002	25.587
52.002	25.566
52.023	25.523
52.023	25.502
52.023	25.46
52.023	25.418
52.023	25.375
52.023	25.333
52.002	25.312
52.002	25.27
51.981	25.185
51.981	25.185
51.981	25.143
51.981	25.101
51.981	25.08
51.981	25.037
51.981	24.974
51.981	24.932
51.981	24.911
51.96	24.89
51.96	24.847
51.96	24.847
51.939	24.742
51.939	24.742
51.917	24.7
51.917	24.7
51.939	24.7
51.917	24.678
51.917	24.657
51.917	24.657
51.917	24.636
51.917	24.636
51.917	24.636
51.917	24.657
51.939	24.615
51.939	24.615
51.917	24.594
51.917	24.573
51.917	24.594
51.939	24.594
51.917	24.615
51.917	24.615
51.917	24.615
51.917	24.615
51.917	24.615
51.917	24.615
51.917	24.636
51.917	24.636
51.917	24.636
51.917	24.636
51.917	24.615
51.917	24.615
51.917	24.615
51.917	24.615
51.917	24.615
51.917	24.615
51.917	24.615
51.917	24.615
51.917	24.615
51.917	24.615
51.917	24.615
51.917	24.615
51.917	24.615
51.917	24.594
51.917	24.615
51.917	24.615
51.917	24.615
51.917	24.594
51.917	24.594
51.917	24.615
51.917	24.615
51.917	24.615
51.917	24.636
51.917	24.636
51.917	24.636
51.917	24.636
51.896	24.615
51.896	24.615
51.917	24.615
51.917	24.615
51.917	24.615
51.917	24.594
51.917	24.636
51.917	24.636
51.917	24.636
51.917	24.636
51.917	24.636
51.917	24.657
51.896	24.657
51.896	24.657
51.896	24.657
51.896	24.657
51.896	24.657
51.917	24.657
51.917	24.657
51.917	24.657
51.917	24.678
51.917	24.678
51.917	24.678
51.917	24.678
51.917	24.678
51.917	24.7
51.939	24.721
51.939	24.721
51.939	24.742
51.939	24.763
51.939	24.869
51.939	24.869
51.939	24.869
51.939	24.911
51.939	24.932
51.917	24.932
51.917	24.932
51.939	24.953
51.917	24.974
51.939	24.995
51.917	25.016
51.917	25.016
51.917	25.08
51.917	25.08
51.939	25.101
51.939	25.122
51.939	25.143
51.939	25.164
51.939	25.185
51.96	25.206
51.96	25.249
51.981	25.27
51.981	25.291
51.981	25.312
51.981	25.375
51.981	25.375
52.002	25.375
52.002	25.418
52.002	25.418
51.981	25.439
52.023	25.46
52.023	25.481
52.023	25.502
52.023	25.544
52.023	25.566
52.002	25.587
52.002	25.608
52.002	25.608
52.002	25.65
51.981	25.671
51.981	25.692
51.981	25.756
51.981	25.756
51.981	25.798
51.981	25.819
51.96	25.84
51.96	25.882
51.939	25.903
51.939	25.946
51.939	25.946
51.917	25.967
51.917	25.988
51.896	26.03
51.896	26.051
51.875	26.072
51.875	26.094
51.854	26.115
51.854	26.115
51.854	26.157
51.854	26.178
51.812	26.22
51.812	26.22
51.812	26.241
51.77	26.263
51.748	26.284
51.748	26.305
51.727	26.326
51.706	26.347
51.706	26.368
51.685	26.389
51.664	26.41
51.643	26.432
51.643	26.453
51.643	26.453
51.643	26.474
51.601	26.474
51.579	26.495
51.579	26.516
51.537	26.537
51.516	26.537
51.516	26.558
51.495	26.6
51.495	26.6
51.495	26.6
51.495	26.6
51.495	26.6
51.495	26.6
51.495	26.6
51.495	26.6
51.495	26.6
51.495	26.6
51.495	26.622
51.516	26.622
51.516	26.6
51.516	26.6
51.516	26.6
51.495	26.6
51.495	26.6
51.516	26.6
51.537	26.622
51.558	26.622
51.558	26.622
51.558	26.622
51.558	26.622
51.516	26.622
51.516	26.622
51.558	26.622
51.516	26.622
51.537	26.6
51.537	26.6
51.558	26.6
51.537	26.6
51.537	26.6
51.516	26.622
51.558	26.622
51.558	26.622
51.558	26.622
51.516	26.622
51.516	26.622
51.516	26.622
51.537	26.622
51.537	26.622
51.537	26.622
51.537	26.622
51.601	26.622
51.601	26.643
51.601	26.643
51.601	26.643
51.601	26.622
51.558	26.622
51.579	26.622
51.558	26.6
51.601	26.6
51.601	26.6
51.601	26.579
51.601	26.579
51.601	26.6
51.579	26.6
51.601	26.6
51.601	26.579
51.579	26.579
51.601	26.579
51.601	26.579
51.601	26.6
51.579	26.622
51.579	26.622
51.601	26.622
51.643	26.643
51.664	26.643
51.664	26.664
51.664	26.664
51.664	26.664
51.643	26.664
51.643	26.685
51.643	26.685
51.664	26.685
51.685	26.706
51.685	26.706
51.685	26.727
51.685	26.727
51.706	26.748
51.706	26.748
51.727	26.769
51.748	26.791
51.791	26.833
51.791	26.833
51.812	26.833
51.812	26.854
51.854	26.875
51.854	26.875
51.875	26.896
51.875	26.917
51.875	26.938
51.896	26.96
51.917	26.96
51.896	27.002
51.917	27.002
51.917	27.002
51.939	27.023
51.939	27.044
51.96	27.086
51.96	27.086
51.981	27.129
51.981	27.129
52.002	27.15
52.002	27.15
52.023	27.192
52.044	27.213
52.086	27.213
52.044	27.276
52.086	27.298
52.108	27.298
52.15	27.34
52.15	27.34
52.171	27.34
52.171	27.382
52.171	27.382
52.171	27.382
52.171	27.382
52.15	27.403
52.15	27.403
52.171	27.424
52.192	27.445
52.192	27.509
52.192	27.53
52.192	27.53
52.171	27.551
52.192	27.572
52.192	27.614
52.192	27.635
52.192	27.657
52.192	27.678
52.213	27.699
52.213	27.699
52.192	27.741
52.192	27.783
52.192	27.826
52.192	27.826
52.192	27.847
52.192	27.868
52.192	27.91
52.192	27.931
52.192	27.952
52.192	27.973
52.192	28.016
52.171	28.037
52.171	28.058
52.15	28.1
52.171	28.121
52.171	28.121
52.15	28.163
52.15	28.185
52.15	28.227
52.129	28.248
52.129	28.269
52.108	28.332
52.086	28.354
52.065	28.375
52.065	28.417
52.065	28.438
52.023	28.48
52.023	28.48
52.023	28.48
52.002	28.544
52.002	28.544
51.981	28.565
51.981	28.544
51.939	28.607
51.939	28.607
51.917	28.607
51.896	28.649
51.896	28.692
51.854	28.755
51.854	28.755
51.833	28.776
51.812	28.797
51.77	28.839
51.748	28.839
51.748	28.839
51.748	28.882
51.727	28.903
51.727	28.924
51.685	28.945
51.685	28.966
51.643	29.008
51.643	29.008
51.579	28.987
51.537	29.051
51.516	29.072
51.495	29.072
51.474	29.072
51.411	29.093
51.411	29.114
51.389	29.156
51.347	29.156
51.326	29.241
51.305	29.241
51.305	29.241
51.263	29.283
51.073	29.283
51.22	29.304
51.199	29.325
[truncated: 1,803 more rows]
