# Supplementary material for: Ant collective cognition allows for efficient navigation through disordered environments
Source: eLife. 2020 May 12;9:e55195. doi: 10.7554/eLife.55195 (PMC7332297; doi:10.7554/eLife.55195)
Supplement: Source data 2. — Format is X,Y coordinates as a function of time. Time interval between samples is 0.04 s, except for videos 1440005 and 1440011, where the time interval is 0.02 s. [file elife-55195-data2.zip › 1400004_225_load_trajectory.txt]

69.752	22.975
69.773	22.975
69.752	22.975
69.752	22.975
69.752	22.975
69.752	22.975
69.731	22.996
69.731	22.996
69.731	22.996
69.731	23.018
69.731	23.018
69.731	23.018
69.731	23.018
69.731	23.039
69.731	23.018
69.731	23.018
69.731	23.018
69.731	23.018
69.731	23.018
69.731	23.018
69.731	23.018
69.731	23.018
69.731	23.018
69.731	23.018
69.731	23.018
69.731	23.039
69.731	23.039
69.731	23.039
69.71	23.039
69.71	23.06
69.688	23.06
69.688	23.06
69.667	23.06
69.624	23.06
69.582	23.082
69.561	23.06
69.561	23.082
69.561	23.082
69.561	23.082
69.561	23.103
69.539	23.103
69.518	23.103
69.475	23.145
69.475	23.145
69.454	23.145
69.454	23.145
69.454	23.167
69.433	23.188
69.39	23.167
69.39	23.167
69.369	23.188
69.369	23.209
69.348	23.209
69.305	23.231
69.305	23.231
69.305	23.231
69.263	23.231
69.241	23.231
69.22	23.252
69.22	23.231
69.156	23.231
69.135	23.231
69.092	23.252
69.071	23.252
69.05	23.252
69.05	23.252
69.028	23.231
69.028	23.231
69.028	23.231
68.986	23.231
68.943	23.231
68.922	23.231
68.922	23.231
68.858	23.231
68.837	23.231
68.837	23.252
68.816	23.252
68.794	23.252
68.773	23.252
68.773	23.252
68.773	23.252
68.752	23.252
68.73	23.252
68.73	23.252
68.709	23.273
68.709	23.273
68.667	23.273
68.667	23.273
68.645	23.252
68.624	23.252
68.603	23.273
68.603	23.273
68.581	23.294
68.56	23.294
68.56	23.273
68.539	23.273
68.518	23.273
68.518	23.273
68.496	23.294
68.475	23.294
68.432	23.294
68.411	23.316
68.347	23.316
68.347	23.316
68.347	23.316
68.347	23.316
68.326	23.294
68.326	23.294
68.305	23.294
68.305	23.316
68.283	23.294
68.262	23.294
68.262	23.294
68.262	23.294
68.241	23.294
68.241	23.294
68.241	23.294
68.22	23.294
68.22	23.294
68.198	23.294
68.156	23.294
68.134	23.273
68.134	23.294
68.071	23.273
68.071	23.273
68.071	23.273
68.007	23.252
68.007	23.252
67.986	23.252
67.986	23.252
67.986	23.252
67.964	23.252
67.943	23.231
67.943	23.231
67.9	23.231
67.879	23.231
67.858	23.231
67.837	23.209
67.815	23.209
67.815	23.209
67.773	23.209
67.751	23.209
67.73	23.188
67.688	23.188
67.688	23.188
67.688	23.188
67.666	23.188
67.645	23.188
67.624	23.167
67.602	23.167
67.56	23.167
67.56	23.167
67.539	23.167
67.517	23.167
67.517	23.167
67.496	23.145
67.496	23.145
67.475	23.145
67.475	23.145
67.453	23.145
67.453	23.145
67.411	23.124
67.368	23.103
67.368	23.103
67.347	23.103
67.326	23.082
67.304	23.082
67.283	23.082
67.283	23.082
67.283	23.082
67.241	23.082
67.241	23.082
67.241	23.103
67.241	23.082
67.219	23.082
67.219	23.082
67.177	23.082
67.177	23.082
67.177	23.082
67.155	23.06
67.155	23.06
67.134	23.06
67.134	23.06
67.092	23.039
67.07	23.039
67.07	23.039
67.028	23.039
67.028	23.039
67.006	23.06
66.985	23.039
66.985	23.039
66.964	23.039
66.921	23.039
66.921	23.039
66.879	23.039
66.836	23.039
66.815	23.039
66.815	23.06
66.772	23.039
66.772	23.039
66.73	23.039
66.73	23.039
66.708	23.039
66.708	23.039
66.687	23.039
66.645	23.039
66.623	23.039
66.602	23.018
66.559	23.018
66.517	23.018
66.432	22.996
66.432	22.996
66.432	22.996
66.41	22.996
66.389	22.996
66.389	22.996
66.368	22.975
66.325	22.975
66.325	22.975
66.304	22.975
66.283	22.975
66.261	22.975
66.24	22.954
66.24	22.954
66.219	22.954
66.176	22.954
66.155	22.954
66.155	22.954
66.134	22.933
66.112	22.933
66.07	22.954
66.07	22.954
66.07	22.954
66.027	22.975
66.006	22.954
66.006	22.954
65.985	22.975
65.963	22.954
65.942	22.954
65.921	22.975
65.9	22.975
65.857	22.975
65.857	22.975
65.836	22.975
65.814	22.975
65.772	22.975
65.729	22.975
65.729	22.975
65.729	22.996
65.708	22.996
65.665	22.996
65.644	22.996
65.623	22.996
65.602	23.018
65.58	22.996
65.559	23.018
65.538	23.039
65.538	23.039
65.495	23.039
65.495	23.039
65.474	23.06
65.453	23.06
65.431	23.06
65.389	23.06
65.389	23.082
65.367	23.082
65.325	23.082
65.325	23.082
65.325	23.082
65.282	23.103
65.24	23.124
65.24	23.124
65.218	23.124
65.197	23.145
65.176	23.145
65.155	23.145
65.133	23.145
65.112	23.145
65.112	23.167
65.069	23.167
65.048	23.167
65.048	23.167
65.006	23.188
65.006	23.188
64.984	23.188
64.963	23.188
64.963	23.188
64.942	23.209
64.92	23.209
64.878	23.231
64.835	23.252
64.814	23.273
64.793	23.273
64.814	23.273
64.793	23.273
64.793	23.273
64.793	23.273
64.771	23.273
64.729	23.252
64.708	23.252
64.708	23.252
64.708	23.231
64.708	23.231
64.644	23.209
64.622	23.209
64.58	23.231
64.559	23.231
64.559	23.231
64.537	23.209
64.516	23.209
64.495	23.188
64.473	23.188
64.41	23.167
64.388	23.167
64.367	23.188
64.346	23.167
64.303	23.167
64.303	23.167
64.239	23.188
64.239	23.188
64.218	23.188
64.197	23.188
64.154	23.188
64.133	23.188
64.09	23.188
64.09	23.188
64.048	23.188
64.005	23.167
63.984	23.145
63.963	23.145
63.878	23.167
63.878	23.167
63.856	23.167
63.835	23.167
63.814	23.167
63.792	23.167
63.75	23.188
63.729	23.188
63.686	23.167
63.665	23.145
63.622	23.145
63.58	23.167
63.558	23.145
63.558	23.145
63.516	23.167
63.494	23.167
63.473	23.167
63.452	23.167
63.431	23.167
63.388	23.167
63.367	23.167
63.345	23.167
63.303	23.167
63.26	23.145
63.218	23.145
63.218	23.145
63.196	23.145
63.175	23.145
63.133	23.145
63.133	23.145
63.09	23.167
63.047	23.167
63.026	23.188
62.984	23.167
62.962	23.167
62.941	23.167
62.898	23.188
62.898	23.188
62.877	23.188
62.835	23.188
62.813	23.209
62.792	23.209
62.749	23.188
62.707	23.188
62.686	23.209
62.664	23.209
62.643	23.209
62.6	23.209
62.558	23.209
62.558	23.209
62.537	23.209
62.473	23.209
62.473	23.209
62.43	23.209
62.409	23.188
62.409	23.188
62.345	23.188
62.324	23.188
62.302	23.188
62.281	23.188
62.196	23.188
62.196	23.188
62.175	23.188
62.153	23.188
62.132	23.188
62.111	23.188
62.09	23.188
62.068	23.188
62.047	23.188
62.004	23.167
61.962	23.167
61.941	23.167
61.877	23.145
61.877	23.145
61.855	23.124
61.834	23.124
61.813	23.124
61.792	23.124
61.749	23.103
61.728	23.103
61.685	23.103
61.664	23.103
61.621	23.082
61.6	23.082
61.494	23.082
61.494	23.082
61.494	23.082
61.451	23.06
61.43	23.06
61.408	23.039
61.387	23.039
61.345	23.039
61.323	23.039
61.281	23.039
61.259	23.039
61.238	23.06
61.196	23.06
61.196	23.06
61.153	23.06
61.132	23.06
61.068	23.039
61.025	23.039
61.004	23.039
60.961	23.039
60.94	23.039
60.919	23.018
60.898	23.018
60.855	23.018
60.791	23.018
60.791	23.018
60.749	23.018
60.706	23.018
60.685	23.018
60.642	23.039
60.621	23.018
60.578	23.018
60.557	23.018
60.536	23.018
60.493	23.018
60.451	22.996
60.408	23.018
60.408	23.018
60.387	22.996
60.344	22.996
60.344	22.996
60.323	23.018
60.323	23.039
60.28	23.039
60.238	23.06
60.216	23.082
60.195	23.082
60.153	23.103
60.089	23.124
60.089	23.124
60.067	23.124
60.046	23.124
60.004	23.145
59.961	23.145
59.94	23.145
59.918	23.145
59.876	23.167
59.833	23.188
59.833	23.209
59.812	23.209
59.727	23.252
59.727	23.252
59.706	23.252
59.663	23.252
59.642	23.273
59.599	23.294
59.578	23.273
59.557	23.273
59.535	23.294
59.514	23.294
59.472	23.294
59.45	23.273
59.429	23.273
59.429	23.273
59.429	23.252
59.429	23.231
59.408	23.231
59.408	23.209
59.386	23.188
59.386	23.188
59.365	23.145
59.344	23.124
59.344	23.124
59.344	23.103
59.323	23.06
59.323	23.06
59.301	23.039
59.301	23.039
59.28	23.018
59.259	23.018
59.237	22.996
59.216	22.975
59.216	22.954
59.216	22.933
59.195	22.933
59.195	22.89
59.152	22.847
59.152	22.847
59.131	22.826
59.131	22.826
59.11	22.805
59.088	22.741
59.067	22.698
59.025	22.698
59.003	22.677
59.003	22.656
58.961	22.635
58.939	22.635
58.876	22.613
58.876	22.613
58.854	22.613
58.833	22.592
58.79	22.549
58.769	22.549
58.748	22.528
58.748	22.507
58.705	22.507
58.705	22.486
58.684	22.486
58.663	22.464
58.599	22.443
58.599	22.443
58.578	22.443
58.535	22.422
58.514	22.422
58.492	22.4
58.471	22.379
58.429	22.337
58.407	22.315
58.386	22.294
58.343	22.273
58.322	22.251
58.28	22.23
58.28	22.23
58.258	22.209
58.237	22.209
58.216	22.188
58.173	22.166
58.152	22.166
58.109	22.145
58.088	22.145
58.067	22.145
58.024	22.124
58.003	22.102
57.939	22.06
57.939	22.06
57.918	22.039
57.896	22.017
57.854	22.017
57.811	21.996
57.79	21.996
57.769	21.996
57.747	21.975
57.726	21.975
57.684	21.975
57.641	21.953
57.62	21.932
57.62	21.932
57.598	21.932
57.556	21.911
57.535	21.89
57.513	21.868
57.471	21.868
57.449	21.868
57.407	21.868
57.364	21.847
57.364	21.847
57.343	21.826
57.258	21.826
57.258	21.826
57.258	21.804
57.237	21.804
57.194	21.804
57.151	21.762
57.13	21.762
57.109	21.741
57.066	21.741
57.066	21.741
57.045	21.741
56.981	21.741
56.939	21.719
56.939	21.719
56.917	21.719
56.896	21.719
56.853	21.698
56.832	21.698
56.768	21.719
56.747	21.719
56.704	21.719
56.683	21.719
56.641	21.719
56.619	21.719
56.534	21.677
56.534	21.677
56.513	21.677
56.492	21.677
56.47	21.677
56.449	21.677
56.428	21.677
56.406	21.655
56.385	21.634
56.343	21.634
56.321	21.613
56.3	21.613
56.257	21.592
56.257	21.592
56.236	21.57
56.215	21.549
56.194	21.528
56.172	21.485
56.151	21.485
56.13	21.485
56.108	21.485
56.108	21.464
56.087	21.443
56.045	21.421
56.002	21.421
56.002	21.421
55.981	21.4
55.959	21.379
55.938	21.357
55.917	21.336
55.917	21.336
55.874	21.315
55.853	21.294
55.832	21.294
55.789	21.294
55.768	21.294
55.725	21.294
55.725	21.294
55.704	21.294
55.683	21.294
55.64	21.294
55.619	21.294
55.576	21.294
55.555	21.294
55.534	21.273
55.491	21.294
55.449	21.315
55.427	21.315
55.363	21.315
55.363	21.315
55.321	21.336
55.278	21.336
55.257	21.336
55.214	21.357
55.193	21.336
55.172	21.336
55.151	21.357
55.087	21.357
55.087	21.336
55.044	21.357
54.98	21.4
54.98	21.4
54.938	21.4
54.895	21.4
54.874	21.4
54.874	21.4
54.81	21.4
54.789	21.4
54.768	21.4
54.725	21.4
54.682	21.379
54.661	21.379
54.576	21.379
54.576	21.379
54.555	21.357
54.512	21.357
54.47	21.357
54.448	21.357
54.406	21.336
54.406	21.357
54.342	21.357
54.299	21.379
54.278	21.379
54.214	21.379
54.193	21.379
54.193	21.379
54.172	21.379
54.108	21.379
54.086	21.379
54.044	21.379
54.044	21.379
54.001	21.4
54.001	21.4
53.959	21.4
53.916	21.421
53.874	21.421
53.81	21.421
53.81	21.421
53.767	21.421
53.746	21.421
53.725	21.421
53.703	21.421
53.639	21.421
53.597	21.421
53.554	21.464
53.533	21.464
53.533	21.443
53.49	21.464
53.448	21.485
53.448	21.485
53.384	21.506
53.32	21.528
53.32	21.506
53.278	21.549
53.256	21.57
53.214	21.57
53.214	21.57
53.171	21.57
53.129	21.613
53.086	21.634
53.022	21.634
53.022	21.634
52.98	21.634
52.916	21.655
52.873	21.677
52.852	21.698
52.809	21.719
52.788	21.762
52.767	21.783
52.724	21.826
52.703	21.847
52.682	21.868
52.618	21.911
52.618	21.911
52.596	21.911
52.554	21.953
52.533	21.975
52.469	22.039
52.447	22.039
52.426	22.06
52.405	22.102
52.384	22.102
52.341	22.124
52.32	22.145
52.256	22.166
52.256	22.166
52.235	22.188
52.192	22.209
52.149	22.251
52.128	22.251
52.086	22.273
52.064	22.273
52.043	22.273
52	22.273
51.979	22.315
51.958	22.315
51.894	22.358
51.894	22.358
51.83	22.379
51.788	22.4
51.766	22.422
51.724	22.443
51.702	22.464
51.681	22.486
51.66	22.486
51.639	22.507
51.596	22.528
51.575	22.528
51.49	22.592
51.49	22.592
51.468	22.613
51.447	22.656
51.404	22.677
51.341	22.698
51.319	22.72
51.298	22.762
51.277	22.762
51.255	22.784
51.234	22.805
51.192	22.826
51.149	22.869
51.149	22.869
51.106	22.89
51.085	22.933
51.064	22.954
51.021	22.954
51.021	22.996
50.979	23.039
50.957	23.039
50.915	23.06
50.894	23.103
50.83	23.124
50.745	23.167
50.745	23.167
50.723	23.167
50.702	23.188
50.659	23.188
50.659	23.209
50.617	23.209
50.596	23.231
50.574	23.231
50.553	23.231
50.532	23.273
50.51	23.294
50.447	23.316
50.447	23.316
50.425	23.358
50.404	23.38
50.404	23.422
50.383	23.422
50.362	23.465
50.34	23.486
50.34	23.528
50.319	23.571
50.298	23.592
50.276	23.614
50.255	23.656
50.255	23.656
50.234	23.656
50.213	23.677
50.191	23.677
50.191	23.699
50.17	23.72
50.149	23.741
50.106	23.741
50.085	23.763
50.085	23.763
50.064	23.763
50.021	23.784
50.021	23.784
49.978	23.784
49.936	23.784
49.893	23.784
49.872	23.805
49.829	23.805
49.787	23.805
49.766	23.805
49.723	23.805
49.702	23.805
49.659	23.826
49.595	23.826
49.595	23.826
49.553	23.848
49.553	23.848
49.51	23.848
49.489	23.869
49.446	23.869
49.382	23.89
49.382	23.869
49.361	23.89
49.319	23.869
49.319	23.848
49.276	23.848
49.276	23.848
49.233	23.848
49.191	23.848
49.148	23.848
49.106	23.848
49.084	23.805
49.042	23.805
48.999	23.826
48.957	23.805
48.935	23.805
48.87	23.805
48.764	23.784
48.764	23.784
48.721	23.784
48.679	23.784
48.658	23.784
48.636	23.784
48.594	23.784
48.551	23.784
48.487	23.784
48.445	23.784
48.402	23.805
48.381	23.805
48.338	23.784
48.338	23.784
48.275	23.763
48.253	23.763
48.211	23.784
48.168	23.784
48.126	23.763
48.104	23.784
48.062	23.741
48.019	23.741
48.019	23.741
48.019	23.741
47.998	23.72
47.998	23.72
47.998	23.741
47.977	23.677
47.977	23.677
47.955	23.656
47.934	23.656
47.934	23.614
47.934	23.592
47.891	23.592
47.891	23.571
47.87	23.55
47.828	23.486
47.828	23.486
47.785	23.486
47.764	23.422
47.742	23.401
47.721	23.38
47.679	23.38
47.679	23.38
47.636	23.38
47.593	23.337
47.572	23.316
47.53	23.316
47.508	23.294
47.508	23.294
47.508	23.273
47.466	23.252
47.444	23.231
47.444	23.188
47.402	23.167
47.402	23.124
47.338	23.124
47.317	23.082
47.274	23.06
47.232	23.039
47.189	22.996
47.189	22.996
47.168	22.996
47.125	22.954
47.104	22.954
47.083	22.933
47.061	22.933
47.04	22.911
46.976	22.911
46.955	22.911
46.934	22.911
46.912	22.89
46.848	22.869
46.848	22.869
46.848	22.869
46.848	22.869
46.848	22.869
46.827	22.847
46.806	22.847
46.827	22.869
46.827	22.869
46.827	22.869
46.827	22.89
46.827	22.89
46.806	22.911
46.806	22.911
46.785	22.911
46.785	22.911
46.763	22.933
46.763	22.933
46.763	22.933
46.742	22.954
46.742	22.954
46.721	22.975
46.721	22.954
46.699	22.975
46.699	22.996
46.699	22.996
46.699	23.018
46.721	23.018
46.699	23.039
46.678	23.039
46.678	23.06
46.678	23.06
46.678	23.06
46.657	23.06
46.636	23.06
46.636	23.06
46.614	23.103
46.614	23.103
46.614	23.103
46.614	23.103
46.636	23.082
46.636	23.082
46.636	23.082
46.636	23.082
46.614	23.103
46.636	23.082
46.614	23.082
46.636	23.082
46.614	23.082
46.614	23.082
46.614	23.082
46.636	23.082
46.614	23.06
46.614	23.06
46.614	23.082
46.614	23.082
46.614	23.082
46.614	23.103
46.614	23.103
46.657	23.103
46.636	23.082
46.636	23.082
46.636	23.103
46.636	23.103
46.636	23.103
46.636	23.103
46.636	23.103
46.614	23.103
46.636	23.103
46.636	23.124
46.636	23.103
46.636	23.082
46.636	23.082
46.636	23.082
46.636	23.082
46.636	23.082
46.636	23.082
46.636	23.082
46.636	23.103
46.614	23.082
46.636	23.082
46.614	23.103
46.614	23.082
46.614	23.103
46.636	23.103
46.636	23.103
46.636	23.082
46.636	23.082
46.636	23.082
46.636	23.103
46.614	23.103
46.614	23.103
46.636	23.103
46.614	23.103
46.614	23.103
46.636	23.103
46.636	23.103
46.636	23.103
46.636	23.103
46.636	23.103
46.636	23.103
46.636	23.103
46.636	23.103
46.636	23.103
46.636	23.103
46.636	23.103
46.636	23.103
46.636	23.103
46.636	23.103
46.636	23.103
46.636	23.103
46.636	23.103
46.614	23.103
46.636	23.103
46.636	23.103
46.636	23.103
46.636	23.103
46.636	23.103
46.636	23.103
46.636	23.103
46.636	23.082
46.636	23.082
46.636	23.082
46.636	23.082
46.636	23.082
46.614	23.103
46.636	23.103
46.636	23.082
46.636	23.103
46.636	23.103
46.636	23.103
46.636	23.103
46.614	23.103
46.614	23.103
46.614	23.103
46.614	23.103
46.614	23.103
46.614	23.103
46.614	23.103
46.614	23.082
46.614	23.082
46.614	23.082
46.636	23.082
46.636	23.082
46.614	23.082
46.614	23.082
46.614	23.103
46.614	23.103
46.614	23.103
46.636	23.103
46.614	23.103
46.636	23.103
46.593	23.103
46.593	23.103
46.593	23.103
46.614	23.103
46.636	23.082
46.636	23.082
46.614	23.103
46.614	23.103
46.614	23.103
46.614	23.103
46.614	23.103
46.614	23.103
46.614	23.103
46.614	23.103
46.657	23.103
46.636	23.103
46.636	23.082
46.636	23.082
46.614	23.082
46.636	23.082
46.636	23.082
46.636	23.082
46.636	23.082
46.636	23.082
46.614	23.082
46.614	23.082
46.614	23.082
46.614	23.082
46.614	23.082
46.614	23.082
46.636	23.082
46.657	23.082
46.657	23.082
46.636	23.082
46.636	23.082
46.636	23.082
46.636	23.082
46.636	23.082
46.636	23.06
46.657	23.06
46.678	23.06
46.678	23.06
46.678	23.039
46.699	23.018
46.699	23.018
46.721	23.039
46.763	23.06
46.763	23.06
46.785	23.039
46.806	23.039
46.806	23.039
46.827	23.06
46.848	23.06
46.848	23.06
46.848	23.06
46.87	23.06
46.891	23.06
46.891	23.039
46.934	23.039
46.955	23.039
46.955	23.039
46.976	23.018
46.976	22.996
46.997	22.975
47.04	22.975
47.04	22.975
47.019	22.954
47.04	22.954
47.061	22.954
47.061	22.954
47.083	22.954
47.083	22.975
47.061	22.975
47.04	22.954
47.061	22.933
47.04	22.933
47.019	22.89
47.019	22.89
46.976	22.869
46.976	22.826
46.976	22.826
46.955	22.805
46.955	22.805
46.934	22.784
46.934	22.762
46.934	22.762
46.934	22.741
46.955	22.72
46.955	22.677
46.955	22.677
46.976	22.656
46.976	22.656
46.997	22.613
46.997	22.613
47.04	22.592
47.04	22.592
47.04	22.571
47.061	22.528
47.061	22.528
47.083	22.507
47.104	22.486
47.104	22.486
47.104	22.486
47.104	22.464
47.104	22.464
47.125	22.464
47.125	22.443
47.146	22.443
47.146	22.443
47.146	22.443
47.146	22.443
47.146	22.443
47.146	22.443
47.146	22.443
47.146	22.443
47.146	22.443
47.146	22.443
47.146	22.443
47.146	22.443
47.146	22.443
47.146	22.443
47.146	22.443
47.146	22.443
47.146	22.443
47.146	22.443
47.146	22.443
47.146	22.443
47.146	22.443
47.146	22.443
47.146	22.443
47.146	22.443
47.146	22.443
47.146	22.443
47.146	22.443
47.146	22.443
47.146	22.443
47.146	22.443
47.146	22.443
47.146	22.443
47.146	22.443
47.146	22.443
47.146	22.443
47.146	22.443
47.146	22.443
47.146	22.443
47.146	22.443
47.146	22.443
47.146	22.443
47.146	22.443
47.146	22.443
47.146	22.443
47.146	22.443
47.146	22.443
47.146	22.443
47.146	22.443
47.146	22.443
47.146	22.443
47.146	22.443
47.146	22.443
47.146	22.443
47.146	22.443
47.146	22.443
47.146	22.443
47.146	22.443
47.146	22.443
47.146	22.422
47.146	22.422
47.146	22.422
47.146	22.443
47.146	22.443
47.146	22.443
47.146	22.443
47.146	22.443
47.146	22.443
47.146	22.443
47.146	22.443
47.146	22.443
47.146	22.443
47.146	22.443
47.146	22.443
47.146	22.443
47.146	22.443
47.146	22.443
47.146	22.443
47.146	22.443
47.146	22.443
47.146	22.443
47.146	22.443
47.146	22.443
47.146	22.443
47.146	22.443
47.146	22.443
47.146	22.443
47.146	22.443
47.146	22.443
47.146	22.443
47.146	22.443
47.146	22.443
47.146	22.443
47.146	22.443
47.146	22.443
47.146	22.443
47.146	22.443
47.146	22.443
47.146	22.443
47.146	22.443
47.146	22.443
47.125	22.443
47.146	22.443
47.146	22.443
47.125	22.443
47.125	22.443
47.146	22.443
47.146	22.443
47.146	22.443
47.146	22.443
47.146	22.443
47.146	22.443
47.146	22.443
47.146	22.443
47.146	22.443
47.146	22.443
47.146	22.443
47.146	22.443
47.146	22.443
47.146	22.464
47.146	22.443
47.146	22.443
47.146	22.443
47.146	22.443
47.146	22.443
47.146	22.443
47.146	22.443
47.146	22.443
47.146	22.443
47.146	22.443
47.146	22.443
47.146	22.443
47.146	22.443
47.146	22.443
47.146	22.443
47.146	22.443
47.146	22.443
47.146	22.443
47.146	22.443
47.146	22.443
47.146	22.443
47.146	22.443
47.146	22.443
47.146	22.443
47.146	22.443
47.146	22.443
47.146	22.443
47.146	22.443
47.146	22.443
47.146	22.443
47.146	22.443
47.146	22.443
47.146	22.443
47.146	22.443
47.146	22.443
47.146	22.443
47.146	22.443
47.146	22.443
47.146	22.443
47.146	22.443
47.146	22.443
47.146	22.443
47.146	22.443
47.146	22.443
47.146	22.443
47.146	22.443
47.146	22.443
47.146	22.443
47.146	22.443
47.146	22.443
47.146	22.443
47.146	22.443
47.146	22.443
47.146	22.443
47.146	22.443
47.146	22.443
47.146	22.443
47.146	22.443
47.146	22.443
47.146	22.443
47.146	22.443
47.146	22.443
47.146	22.443
47.146	22.443
47.146	22.443
47.146	22.443
47.146	22.443
47.146	22.443
47.146	22.443
47.168	22.443
47.146	22.443
47.146	22.443
47.146	22.443
47.146	22.443
47.146	22.443
47.146	22.443
47.146	22.443
47.146	22.443
47.146	22.443
47.146	22.443
47.146	22.443
47.146	22.443
47.146	22.443
47.146	22.443
47.146	22.443
47.146	22.443
47.146	22.443
47.146	22.443
47.146	22.443
47.146	22.443
47.146	22.443
47.146	22.443
47.146	22.443
47.146	22.443
47.146	22.443
47.146	22.443
47.146	22.443
47.146	22.443
47.146	22.443
47.168	22.443
47.168	22.443
47.146	22.443
47.168	22.443
47.168	22.443
47.146	22.443
47.146	22.443
47.146	22.443
47.146	22.464
47.146	22.486
47.146	22.528
47.125	22.571
47.104	22.571
47.083	22.592
47.083	22.613
47.061	22.677
47.061	22.677
47.061	22.698
47.061	22.698
47.04	22.72
47.04	22.741
46.976	22.762
46.976	22.784
46.955	22.805
46.934	22.826
46.912	22.847
46.891	22.869
46.848	22.933
46.848	22.933
46.827	22.933
46.806	22.954
46.785	22.954
46.785	22.975
46.763	22.975
46.742	22.996
46.742	22.996
46.742	23.018
46.721	23.018
46.699	23.039
46.657	23.082
46.657	23.082
46.636	23.082
46.636	23.082
46.636	23.103
46.614	23.124
46.614	23.124
46.614	23.124
46.593	23.124
46.614	23.124
46.593	23.124
46.593	23.124
46.593	23.124
46.593	23.124
46.593	23.124
46.593	23.124
46.593	23.124
46.593	23.124
46.593	23.124
46.614	23.124
46.636	23.124
46.636	23.124
46.636	23.124
46.614	23.124
46.614	23.145
46.614	23.145
46.614	23.145
46.614	23.145
46.636	23.145
46.614	23.145
46.614	23.145
46.614	23.124
46.614	23.124
46.636	23.124
46.636	23.124
46.636	23.124
46.636	23.124
46.636	23.124
46.636	23.124
46.636	23.124
46.636	23.124
46.636	23.124
46.636	23.124
46.636	23.124
46.614	23.124
46.614	23.124
46.614	23.124
46.614	23.124
46.614	23.124
46.614	23.124
46.614	23.124
46.614	23.124
46.614	23.124
46.636	23.124
46.636	23.124
46.636	23.124
46.636	23.124
46.636	23.145
46.636	23.145
46.636	23.145
46.636	23.124
46.636	23.124
46.636	23.124
46.614	23.124
46.614	23.124
46.614	23.124
46.614	23.124
46.614	23.124
46.636	23.124
46.636	23.124
46.636	23.124
46.636	23.124
46.657	23.124
46.657	23.124
46.636	23.124
46.636	23.124
46.636	23.124
46.636	23.124
46.614	23.124
46.614	23.124
46.614	23.124
46.614	23.124
46.593	23.124
46.614	23.124
46.614	23.103
46.614	23.103
46.614	23.124
46.614	23.124
46.593	23.124
46.593	23.124
46.593	23.124
46.593	23.124
46.614	23.124
46.614	23.124
46.636	23.124
46.636	23.124
46.593	23.124
46.593	23.124
46.593	23.124
46.614	23.124
46.614	23.124
46.614	23.124
46.614	23.124
46.614	23.124
46.636	23.124
46.636	23.124
46.636	23.124
46.636	23.124
46.636	23.103
46.636	23.103
46.614	23.103
46.636	23.082
46.636	23.103
46.636	23.124
46.614	23.124
46.614	23.124
46.636	23.124
46.657	23.124
46.636	23.145
46.636	23.145
46.636	23.124
46.636	23.124
46.636	23.124
46.614	23.124
46.614	23.124
46.593	23.124
46.614	23.124
46.614	23.124
46.636	23.124
46.614	23.124
46.593	23.124
46.614	23.124
46.614	23.124
46.614	23.124
46.614	23.124
46.636	23.124
46.636	23.124
46.636	23.124
46.636	23.124
46.636	23.124
46.636	23.124
46.636	23.124
46.636	23.124
46.636	23.145
46.636	23.124
46.636	23.124
46.636	23.124
46.636	23.124
46.636	23.124
46.636	23.124
46.636	23.124
46.614	23.124
46.593	23.124
46.614	23.124
46.614	23.124
46.636	23.124
46.636	23.124
46.636	23.124
46.636	23.124
46.636	23.124
46.636	23.124
46.636	23.124
46.636	23.124
46.636	23.124
46.614	23.124
46.614	23.124
46.593	23.124
46.614	23.124
46.593	23.124
46.593	23.124
46.572	23.124
46.572	23.124
46.572	23.124
46.593	23.124
46.593	23.124
46.593	23.124
46.593	23.124
46.593	23.124
46.593	23.124
46.593	23.124
46.614	23.124
46.614	23.124
46.614	23.124
46.593	23.124
46.593	23.124
46.593	23.124
46.593	23.124
46.593	23.124
46.593	23.124
46.614	23.124
46.614	23.124
46.614	23.124
46.614	23.124
46.614	23.124
46.614	23.124
46.614	23.124
46.636	23.124
46.636	23.124
46.657	23.124
46.657	23.124
46.678	23.124
46.678	23.103
46.699	23.103
46.721	23.103
46.721	23.103
46.721	23.103
46.742	23.103
46.763	23.103
46.785	23.103
46.785	23.124
46.806	23.103
46.806	23.103
46.806	23.103
46.806	23.103
46.806	23.082
46.848	23.103
46.848	23.103
46.848	23.103
46.848	23.103
46.848	23.103
46.848	23.082
46.87	23.082
46.891	23.082
46.912	23.082
46.912	23.082
46.912	23.082
46.955	23.103
46.955	23.103
46.976	23.103
46.976	23.103
46.976	23.103
46.976	23.103
47.04	23.103
47.04	23.103
47.061	23.082
47.083	23.082
47.125	23.06
47.125	23.06
47.125	23.06
47.168	23.06
47.168	23.039
47.168	23.039
47.253	23.039
47.253	23.039
47.253	23.039
47.274	23.039
47.274	23.039
47.295	23.039
47.317	23.06
47.338	23.06
47.359	23.06
47.359	23.039
47.381	23.039
47.381	23.039
47.402	23.039
47.423	23.039
47.444	23.039
47.466	23.039
47.508	23.06
47.508	23.06
47.53	23.082
47.551	23.082
47.551	23.103
47.572	23.082
47.657	23.103
47.657	23.103
47.679	23.103
47.679	23.124
47.721	23.124
47.721	23.124
47.742	23.124
47.764	23.124
47.764	23.124
47.785	23.145
47.785	23.188
47.806	23.188
47.849	23.209
47.849	23.209
47.87	23.231
47.849	23.273
47.87	23.294
47.891	23.316
47.913	23.316
47.913	23.337
47.955	23.337
47.955	23.358
47.955	23.358
47.955	23.38
47.977	23.401
47.977	23.401
47.977	23.422
47.998	23.422
47.998	23.443
47.998	23.443
47.977	23.465
47.998	23.507
47.998	23.528
47.998	23.528
47.977	23.55
47.977	23.55
47.977	23.614
47.977	23.614
47.977	23.614
47.998	23.635
47.998	23.656
47.998	23.677
48.019	23.677
48.04	23.699
48.04	23.699
48.04	23.699
48.062	23.741
48.062	23.741
48.083	23.784
48.083	23.784
48.083	23.805
48.104	23.805
48.104	23.826
48.104	23.826
48.104	23.848
48.126	23.848
48.126	23.869
48.126	23.869
48.147	23.89
48.168	23.912
48.168	23.954
48.168	23.954
48.189	23.975
48.189	24.018
48.211	24.039
48.211	24.039
48.211	24.039
48.232	24.082
48.253	24.103
48.275	24.103
48.296	24.167
48.296	24.188
48.296	24.188
48.296	24.188
48.296	24.231
48.296	24.252
48.296	24.295
48.296	24.295
48.296	24.316
48.296	24.337
48.296	24.38
48.317	24.422
48.317	24.444
48.36	24.465
48.338	24.529
48.338	24.529
48.338	24.55
48.338	24.593
48.338	24.593
48.338	24.614
48.338	24.635
48.317	24.657
48.317	24.657
48.317	24.678
48.317	24.699
48.317	24.72
48.296	24.742
48.296	24.742
48.296	24.763
48.296	24.784
48.296	24.827
48.296	24.848
48.275	24.869
48.275	24.891
48.253	24.912
48.253	24.933
48.253	24.955
48.253	24.976
48.253	24.997
48.253	24.997
48.253	25.018
48.253	25.061
48.253	25.082
48.253	25.125
48.253	25.146
48.253	25.146
48.253	25.167
48.253	25.189
48.253	25.231
48.232	25.253
48.232	25.295
48.232	25.295
48.211	25.316
48.189	25.338
48.189	25.359
48.168	25.38
48.168	25.402
48.147	25.402
48.147	25.423
48.147	25.444
48.147	25.444
48.147	25.465
48.104	25.529
48.104	25.529
48.104	25.551
48.104	25.572
48.083	25.593
48.083	25.593
48.083	25.614
48.062	25.636
48.062	25.657
48.062	25.678
48.04	25.7
48.04	25.721
48.019	25.763
48.019	25.763
47.998	25.785
47.998	25.785
47.998	25.806
47.998	25.827
47.977	25.827
47.977	25.849
47.977	25.849
47.977	25.87
47.955	25.891
47.913	25.912
47.891	25.955
47.891	25.955
47.87	25.955
47.849	25.976
47.849	25.998
47.828	26.019
47.828	26.04
47.806	26.04
47.806	26.083
47.785	26.104
47.764	26.125
47.742	26.147
47.721	26.168
47.721	26.168
47.721	26.189
47.7	26.21
47.679	26.232
47.657	26.232
47.657	26.253
47.636	26.274
47.615	26.274
47.615	26.274
47.593	26.274
47.593	26.296
47.551	26.317
47.551	26.317
47.53	26.317
47.53	26.317
47.53	26.317
47.53	26.338
47.508	26.338
47.487	26.338
47.487	26.338
47.487	26.359
47.466	26.359
47.466	26.381
47.423	26.402
47.423	26.402
47.402	26.402
47.381	26.402
47.359	26.423
47.338	26.402
47.317	26.402
47.317	26.423
47.295	26.423
47.274	26.445
47.253	26.445
47.232	26.445
47.189	26.445
47.189	26.445
47.168	26.445
47.146	26.445
47.125	26.445
47.083	26.466
47.061	26.466
47.061	26.466
47.04	26.466
46.976	26.466
46.912	26.466
46.891	26.487
46.848	26.487
46.848	26.487
46.827	26.487
46.806	26.466
46.763	26.466
46.742	26.487
46.721	26.487
46.699	26.487
46.678	26.466
46.614	26.466
46.55	26.466
46.529	26.466
46.465	26.466
46.465	26.466
46.423	26.445
46.401	26.466
46.359	26.466
46.316	26.466
46.274	26.423
46.252	26.466
46.252	26.445
46.231	26.445
46.189	26.445
46.167	26.466
46.103	26.466
46.103	26.466
46.082	26.466
46.061	26.466
46.018	26.466
46.018	26.466
45.976	26.466
45.954	26.445
45.912	26.466
45.869	26.466
45.848	26.466
45.827	26.445
45.784	26.445
45.784	26.445
45.763	26.445
45.742	26.423
45.72	26.423
45.699	26.402
45.678	26.381
45.678	26.381
45.635	26.381
45.614	26.359
45.593	26.338
45.593	26.359
45.55	26.359
45.55	26.359
45.529	26.359
45.529	26.338
45.507	26.317
45.486	26.317
45.465	26.317
45.444	26.317
45.401	26.338
45.358	26.338
45.358	26.338
45.337	26.338
45.295	26.381
45.295	26.381
[truncated: 1,997 more rows]
