# Supplementary material for: Ant collective cognition allows for efficient navigation through disordered environments
Source: eLife. 2020 May 12;9:e55195. doi: 10.7554/eLife.55195 (PMC7332297; doi:10.7554/eLife.55195)
Supplement: Source data 2. — Format is X,Y coordinates as a function of time. Time interval between samples is 0.04 s, except for videos 1440005 and 1440011, where the time interval is 0.02 s. [file elife-55195-data2.zip › 1400006_225_load_trajectory.txt]

68.991	22.885
69.033	22.885
69.033	22.864
69.033	22.864
69.033	22.864
69.033	22.864
69.033	22.864
69.033	22.864
69.055	22.843
69.055	22.843
69.033	22.843
69.055	22.843
69.033	22.822
69.033	22.8
69.033	22.758
69.055	22.737
69.012	22.716
69.012	22.673
69.012	22.652
69.012	22.652
69.012	22.631
69.012	22.61
68.991	22.567
69.012	22.546
68.991	22.525
68.991	22.525
68.991	22.504
68.991	22.504
68.97	22.461
68.949	22.44
68.949	22.398
68.949	22.398
68.949	22.376
68.927	22.355
68.906	22.334
68.885	22.313
68.885	22.292
68.885	22.292
68.885	22.228
68.885	22.207
68.864	22.143
68.843	22.122
68.843	22.101
68.843	22.101
68.821	22.058
68.821	22.037
68.8	22.016
68.779	21.995
68.779	21.974
68.779	21.974
68.779	21.974
68.779	21.974
68.779	21.974
68.758	21.974
68.779	21.974
68.779	21.974
68.779	21.974
68.758	21.974
68.758	21.974
68.758	21.974
68.737	21.952
68.737	21.952
68.694	21.952
68.673	21.952
68.567	21.931
68.546	21.931
68.525	21.91
68.525	21.91
68.503	21.91
68.482	21.889
68.44	21.889
68.376	21.868
68.355	21.846
68.312	21.825
68.312	21.825
68.291	21.825
68.291	21.804
68.27	21.804
68.228	21.762
68.228	21.762
68.185	21.74
68.164	21.74
68.143	21.719
68.143	21.698
68.122	21.698
68.122	21.677
68.1	21.656
68.058	21.656
68.016	21.634
67.994	21.592
67.952	21.571
67.952	21.571
67.952	21.571
67.91	21.571
67.91	21.55
67.91	21.55
67.888	21.55
67.867	21.528
67.846	21.528
67.825	21.528
67.804	21.528
67.74	21.528
67.676	21.507
67.676	21.507
67.655	21.486
67.613	21.465
67.592	21.465
67.57	21.443
67.549	21.443
67.549	21.422
67.528	21.422
67.486	21.401
67.464	21.401
67.443	21.359
67.422	21.337
67.422	21.337
67.401	21.337
67.38	21.316
67.38	21.295
67.38	21.295
67.358	21.274
67.337	21.253
67.337	21.231
67.316	21.231
67.274	21.21
67.274	21.21
67.21	21.189
67.21	21.189
67.189	21.189
67.168	21.189
67.146	21.189
67.104	21.189
67.083	21.147
67.061	21.125
67.04	21.147
67.019	21.125
66.977	21.104
66.934	21.104
66.871	21.104
66.871	21.104
66.871	21.104
66.849	21.104
66.828	21.104
66.807	21.104
66.786	21.104
66.743	21.104
66.722	21.147
66.722	21.147
66.701	21.147
66.68	21.168
66.616	21.21
66.616	21.21
66.574	21.21
66.531	21.253
66.489	21.253
66.489	21.263
66.468	21.295
66.425	21.316
66.404	21.337
66.362	21.359
66.298	21.359
66.256	21.359
66.171	21.401
66.171	21.401
66.129	21.422
66.086	21.443
66.044	21.443
65.98	21.465
65.959	21.465
65.917	21.486
65.853	21.486
65.832	21.486
65.789	21.507
65.705	21.507
65.641	21.507
65.641	21.507
65.599	21.486
65.577	21.486
65.514	21.486
65.45	21.486
65.429	21.486
65.387	21.486
65.365	21.486
65.302	21.486
65.281	21.486
65.281	21.528
65.217	21.486
65.217	21.486
65.175	21.486
65.132	21.486
65.069	21.465
65.047	21.465
65.005	21.465
64.984	21.465
64.963	21.465
64.941	21.465
64.941	21.465
64.92	21.443
64.878	21.443
64.878	21.443
64.878	21.443
64.878	21.443
64.878	21.443
64.878	21.486
64.878	21.486
64.857	21.507
64.857	21.528
64.857	21.55
64.857	21.55
64.857	21.571
64.857	21.613
64.857	21.613
64.857	21.634
64.857	21.656
64.857	21.677
64.857	21.698
64.857	21.719
64.857	21.74
64.857	21.762
64.857	21.783
64.857	21.804
64.857	21.825
64.835	21.846
64.835	21.846
64.857	21.889
64.857	21.889
64.857	21.91
64.857	21.931
64.835	21.952
64.835	21.974
64.835	21.974
64.835	21.995
64.835	22.016
64.835	22.037
64.835	22.101
64.835	22.101
64.835	22.122
64.814	22.122
64.814	22.143
64.814	22.164
64.814	22.186
64.814	22.228
64.793	22.249
64.793	22.27
64.772	22.292
64.772	22.313
64.751	22.355
64.751	22.355
64.751	22.376
64.729	22.376
64.729	22.398
64.729	22.44
64.708	22.482
64.687	22.504
64.666	22.525
64.666	22.525
64.644	22.546
64.644	22.546
64.623	22.61
64.623	22.61
64.623	22.631
64.602	22.652
64.602	22.652
64.581	22.673
64.581	22.694
64.56	22.716
64.56	22.737
64.538	22.737
64.496	22.758
64.496	22.779
64.454	22.864
64.454	22.864
64.39	22.885
64.39	22.928
64.369	22.928
64.348	22.97
64.326	22.991
64.305	22.991
64.305	23.034
64.284	23.055
64.263	23.055
64.242	23.076
64.136	23.097
64.136	23.097
64.093	23.097
64.072	23.118
64.051	23.14
64.008	23.161
63.966	23.182
63.924	23.203
63.881	23.203
63.86	23.246
63.818	23.288
63.775	23.309
63.712	23.373
63.712	23.373
63.669	23.394
63.627	23.394
63.606	23.394
63.563	23.415
63.563	23.415
63.521	23.479
63.478	23.458
63.436	23.479
63.415	23.5
63.351	23.5
63.266	23.564
63.266	23.564
63.245	23.542
63.203	23.564
63.203	23.564
63.16	23.585
63.139	23.585
63.118	23.606
63.076	23.648
63.054	23.648
63.012	23.67
62.948	23.67
62.885	23.67
62.885	23.67
62.864	23.67
62.821	23.648
62.8	23.691
62.758	23.67
62.715	23.67
62.673	23.67
62.63	23.691
62.609	23.67
62.567	23.67
62.524	23.691
62.461	23.691
62.461	23.691
62.418	23.712
62.397	23.712
62.376	23.712
62.333	23.733
62.312	23.733
62.27	23.733
62.227	23.733
62.206	23.733
62.143	23.691
62.121	23.691
62.037	23.691
62.037	23.691
62.015	23.67
61.973	23.67
61.931	23.67
61.888	23.67
61.846	23.67
61.825	23.67
61.761	23.648
61.719	23.648
61.697	23.67
61.655	23.67
61.57	23.691
61.57	23.691
61.528	23.691
61.464	23.67
61.464	23.648
61.422	23.648
61.401	23.648
61.337	23.648
61.295	23.67
61.273	23.67
61.252	23.67
61.21	23.67
61.167	23.627
61.167	23.627
61.146	23.606
61.104	23.606
61.083	23.606
61.04	23.585
61.019	23.585
60.998	23.542
60.977	23.542
60.934	23.521
60.892	23.5
60.849	23.479
60.786	23.458
60.786	23.458
60.765	23.436
60.722	23.415
60.701	23.394
60.659	23.394
60.595	23.373
60.574	23.373
60.531	23.352
60.51	23.33
60.447	23.309
60.447	23.309
60.383	23.309
60.383	23.309
60.341	23.309
60.319	23.288
60.298	23.267
60.256	23.267
60.213	23.267
60.171	23.267
60.171	23.267
60.129	23.267
60.065	23.224
60.044	23.224
59.938	23.224
59.938	23.224
59.916	23.224
59.853	23.224
59.832	23.224
59.81	23.224
59.768	23.224
59.747	23.203
59.683	23.182
59.662	23.203
59.62	23.182
59.577	23.182
59.514	23.182
59.514	23.182
59.492	23.182
59.471	23.182
59.429	23.182
59.408	23.182
59.365	23.182
59.344	23.182
59.302	23.182
59.28	23.182
59.238	23.182
59.217	23.182
59.153	23.161
59.153	23.161
59.132	23.14
59.111	23.14
59.111	23.14
59.068	23.097
59.068	23.076
59.068	23.076
59.068	23.034
59.047	23.034
59.047	22.991
59.047	22.991
59.026	22.928
59.026	22.928
59.026	22.906
59.026	22.864
59.005	22.843
58.984	22.822
58.984	22.822
58.962	22.8
58.941	22.779
58.92	22.758
58.899	22.737
58.899	22.716
58.878	22.673
58.878	22.673
58.814	22.631
58.793	22.61
58.793	22.546
58.75	22.525
58.708	22.482
58.687	22.461
58.644	22.44
58.623	22.398
58.602	22.376
58.56	22.355
58.496	22.292
58.496	22.292
58.496	22.27
58.475	22.228
58.454	22.207
58.432	22.186
58.411	22.164
58.369	22.122
58.326	22.101
58.305	22.058
58.284	22.037
58.284	22.016
58.178	21.995
58.178	21.995
58.157	21.974
58.136	21.952
58.093	21.931
58.072	21.91
58.03	21.889
58.008	21.868
57.966	21.846
57.945	21.825
57.86	21.804
57.839	21.804
57.754	21.762
57.754	21.762
57.712	21.74
57.669	21.719
57.648	21.698
57.605	21.677
57.563	21.656
57.542	21.656
57.499	21.634
57.436	21.592
57.415	21.571
57.393	21.571
57.309	21.571
57.309	21.571
57.309	21.571
57.287	21.571
57.245	21.571
57.203	21.592
57.203	21.592
57.203	21.592
57.181	21.613
57.16	21.613
57.16	21.634
57.139	21.677
57.097	21.719
57.097	21.719
57.075	21.74
57.054	21.74
57.033	21.762
56.991	21.783
56.969	21.783
56.948	21.783
56.906	21.825
56.863	21.825
56.842	21.846
56.8	21.846
56.736	21.868
56.736	21.868
56.694	21.889
56.673	21.91
56.651	21.91
56.63	21.91
56.609	21.931
56.567	21.931
56.524	21.952
56.482	21.952
56.461	21.952
56.439	21.974
56.376	21.995
56.376	21.995
56.355	22.016
56.333	22.016
56.291	22.016
56.227	22.058
56.206	22.058
56.185	22.058
56.143	22.058
56.121	22.058
56.079	22.058
56.015	22.058
55.952	22.058
55.952	22.058
55.931	22.037
55.888	22.037
55.867	22.037
55.825	22.037
55.761	22.037
55.719	22.037
55.634	22.037
55.57	22.037
55.528	22.037
55.485	22.037
55.401	22.016
55.401	22.016
55.358	22.016
55.294	22.016
55.273	22.016
55.21	21.995
55.188	21.995
55.146	21.995
55.082	21.952
55.061	21.952
55.04	21.952
54.976	21.952
54.913	21.889
54.913	21.889
54.87	21.889
54.828	21.868
54.786	21.868
54.743	21.846
54.722	21.825
54.68	21.804
54.658	21.783
54.616	21.762
54.552	21.74
54.531	21.74
54.425	21.719
54.425	21.719
54.383	21.719
54.362	21.677
54.277	21.656
54.234	21.634
54.213	21.613
54.171	21.613
54.15	21.613
54.107	21.592
54.086	21.55
54.022	21.55
53.959	21.528
53.959	21.528
53.916	21.528
53.895	21.507
53.853	21.507
53.81	21.486
53.768	21.465
53.747	21.443
53.704	21.422
53.662	21.401
53.62	21.38
53.577	21.38
53.514	21.359
53.514	21.359
53.471	21.316
53.429	21.316
53.408	21.316
53.365	21.295
53.323	21.295
53.302	21.295
53.259	21.295
53.217	21.274
53.153	21.274
53.132	21.253
53.047	21.21
53.047	21.21
53.026	21.189
52.962	21.189
52.92	21.168
52.877	21.168
52.835	21.147
52.814	21.147
52.75	21.125
52.729	21.147
52.687	21.125
52.644	21.104
52.559	21.104
52.559	21.104
52.517	21.083
52.475	21.062
52.432	21.041
52.411	21.041
52.39	21.041
52.347	21.041
52.326	21.062
52.284	21.041
52.241	21.062
52.22	21.041
52.135	21.041
52.135	21.041
52.114	21.041
52.072	21.019
52.029	21.019
52.008	21.019
51.945	20.998
51.923	20.998
51.902	21.019
51.86	21.019
51.839	20.998
51.775	20.998
51.669	20.998
51.669	20.998
51.669	20.977
51.627	20.977
51.584	20.956
51.563	20.956
51.521	20.935
51.499	20.935
51.478	20.935
51.436	20.935
51.415	20.935
51.351	20.935
51.266	20.935
51.266	20.935
51.245	20.935
51.203	20.935
51.139	20.913
51.118	20.913
51.054	20.892
51.033	20.892
50.969	20.892
50.948	20.913
50.885	20.913
50.842	20.913
50.779	20.892
50.779	20.892
50.715	20.892
50.694	20.892
50.651	20.892
50.609	20.892
50.566	20.892
50.524	20.913
50.482	20.892
50.439	20.892
50.397	20.892
50.354	20.892
50.291	20.892
50.291	20.892
50.227	20.892
50.206	20.892
50.142	20.892
50.1	20.892
50.058	20.85
50.036	20.871
49.994	20.871
49.973	20.871
49.93	20.871
49.867	20.871
49.761	20.871
49.761	20.871
49.718	20.85
49.697	20.829
49.634	20.85
49.591	20.85
49.591	20.85
49.549	20.85
49.528	20.829
49.464	20.829
49.422	20.807
49.379	20.807
49.316	20.786
49.316	20.786
49.273	20.786
49.252	20.786
49.21	20.786
49.188	20.786
49.146	20.765
49.125	20.744
49.061	20.744
49.04	20.701
49.019	20.68
48.955	20.68
48.849	20.659
48.849	20.659
48.807	20.659
48.786	20.638
48.764	20.638
48.722	20.638
48.68	20.595
48.637	20.595
48.616	20.595
48.595	20.574
48.573	20.574
48.489	20.553
48.446	20.553
48.446	20.553
48.404	20.511
48.383	20.511
48.361	20.489
48.298	20.468
48.255	20.468
48.234	20.468
48.192	20.447
48.17	20.426
48.128	20.426
48.128	20.405
48.086	20.383
48.086	20.383
48.043	20.383
47.958	20.383
47.916	20.362
47.895	20.362
47.895	20.362
47.852	20.341
47.789	20.341
47.768	20.341
47.746	20.32
47.704	20.32
47.619	20.32
47.619	20.32
47.598	20.299
47.577	20.299
47.534	20.277
47.492	20.299
47.471	20.299
47.45	20.299
47.428	20.32
47.407	20.32
47.365	20.32
47.322	20.341
47.259	20.341
47.259	20.341
47.259	20.341
47.174	20.341
47.174	20.341
47.089	20.341
47.068	20.341
47.004	20.362
46.962	20.362
46.941	20.383
46.898	20.405
46.856	20.405
46.75	20.447
46.75	20.447
46.729	20.447
46.686	20.468
46.665	20.468
46.623	20.468
46.559	20.489
46.517	20.489
46.453	20.489
46.432	20.511
46.411	20.511
46.39	20.511
46.305	20.532
46.305	20.532
46.262	20.532
46.22	20.532
46.178	20.532
46.156	20.532
46.072	20.553
46.05	20.574
46.008	20.574
45.987	20.574
45.944	20.553
45.902	20.553
45.817	20.553
45.817	20.553
45.817	20.574
45.775	20.574
45.732	20.553
45.711	20.553
45.69	20.553
45.626	20.574
45.605	20.574
45.563	20.574
45.52	20.574
45.499	20.595
45.414	20.617
45.414	20.617
45.372	20.617
45.329	20.617
45.308	20.617
45.266	20.617
45.223	20.617
45.181	20.617
45.16	20.638
45.139	20.638
45.096	20.638
45.075	20.638
44.969	20.638
44.969	20.638
44.948	20.638
44.905	20.638
44.863	20.638
44.821	20.638
44.799	20.638
44.757	20.617
44.715	20.617
44.693	20.595
44.651	20.617
44.609	20.617
44.503	20.617
44.503	20.617
44.481	20.659
44.46	20.659
44.418	20.659
44.397	20.68
44.375	20.68
44.291	20.68
44.248	20.68
44.227	20.68
44.185	20.68
44.121	20.68
44.036	20.68
44.036	20.68
43.994	20.68
43.973	20.68
43.951	20.68
43.909	20.68
43.867	20.68
43.845	20.68
43.803	20.68
43.761	20.68
43.739	20.701
43.718	20.701
43.655	20.723
43.655	20.723
43.612	20.723
43.57	20.723
43.548	20.744
43.506	20.744
43.442	20.744
43.4	20.744
43.358	20.744
43.294	20.744
43.252	20.723
43.23	20.723
43.167	20.723
43.167	20.723
43.124	20.723
43.082	20.723
43.061	20.701
43.04	20.68
42.997	20.659
42.955	20.659
42.934	20.638
42.912	20.638
42.891	20.617
42.849	20.617
42.764	20.595
42.764	20.595
42.722	20.574
42.7	20.574
42.658	20.553
42.637	20.553
42.594	20.553
42.531	20.553
42.51	20.553
42.488	20.553
42.446	20.553
42.382	20.553
42.319	20.553
42.319	20.553
42.298	20.532
42.255	20.532
42.213	20.553
42.17	20.553
42.128	20.532
42.107	20.532
42.064	20.532
42.022	20.532
42.001	20.532
41.937	20.553
41.895	20.532
41.895	20.532
41.852	20.532
41.81	20.532
41.746	20.532
41.725	20.532
41.704	20.532
41.662	20.511
41.598	20.511
41.577	20.511
41.534	20.489
41.513	20.468
41.45	20.426
41.45	20.426
41.407	20.405
41.344	20.405
41.322	20.383
41.237	20.383
41.216	20.383
41.174	20.362
41.131	20.362
41.068	20.341
41.004	20.341
41.004	20.341
40.856	20.32
40.856	20.32
40.835	20.32
40.771	20.299
40.75	20.299
40.686	20.256
40.644	20.256
40.601	20.256
40.559	20.256
40.495	20.256
40.453	20.256
40.432	20.235
40.326	20.235
40.326	20.235
40.283	20.235
40.241	20.235
40.156	20.235
40.156	20.214
40.114	20.214
40.029	20.214
39.965	20.214
39.902	20.214
39.881	20.214
39.838	20.214
39.732	20.214
39.732	20.214
39.647	20.214
39.626	20.235
39.605	20.235
39.563	20.235
39.52	20.256
39.478	20.235
39.435	20.256
39.372	20.256
39.329	20.256
39.287	20.277
39.223	20.277
39.223	20.277
39.139	20.277
39.096	20.256
39.033	20.256
38.969	20.235
38.948	20.235
38.905	20.235
38.842	20.235
38.778	20.256
38.736	20.256
38.693	20.256
38.608	20.256
38.608	20.256
38.566	20.277
38.524	20.299
38.46	20.299
38.439	20.277
38.375	20.277
38.333	20.277
38.29	20.277
38.248	20.277
38.206	20.277
38.184	20.277
38.078	20.256
38.078	20.256
38.057	20.256
37.994	20.235
37.994	20.235
37.951	20.214
37.93	20.214
37.93	20.214
37.866	20.214
37.824	20.171
37.824	20.171
37.824	20.171
37.824	20.15
37.824	20.15
37.824	20.15
37.803	20.129
37.803	20.087
37.803	20.087
37.803	20.065
37.803	20.065
37.782	20.044
37.782	20.023
37.782	20.002
37.76	19.981
37.76	19.959
37.76	19.959
37.76	19.938
37.76	19.917
37.739	19.853
37.718	19.811
37.718	19.79
37.718	19.79
37.718	19.747
37.697	19.726
37.697	19.684
37.697	19.684
37.633	19.599
37.633	19.599
37.633	19.557
37.591	19.514
37.591	19.493
37.57	19.472
37.57	19.408
37.548	19.387
37.485	19.387
37.485	19.323
37.442	19.302
37.421	19.239
37.4	19.175
37.4	19.175
37.358	19.133
37.358	19.111
37.315	19.069
37.315	19.026
37.294	19.005
37.273	18.963
37.252	18.92
37.23	18.899
37.209	18.857
37.167	18.814
37.124	18.751
37.124	18.751
37.103	18.73
37.061	18.708
37.018	18.666
37.018	18.666
36.976	18.645
36.934	18.624
36.912	18.602
36.891	18.581
36.87	18.581
36.849	18.539
36.785	18.518
36.785	18.518
36.743	18.496
36.7	18.496
36.637	18.475
36.616	18.454
36.594	18.454
36.552	18.433
36.509	18.433
36.467	18.433
36.425	18.433
36.382	18.433
36.276	18.433
36.276	18.433
36.234	18.433
36.213	18.433
36.149	18.433
36.107	18.433
36.064	18.433
36.043	18.433
35.979	18.433
35.937	18.433
35.873	18.433
35.81	18.39
35.725	18.369
35.725	18.369
35.704	18.369
35.683	18.348
35.64	18.348
35.598	18.348
35.555	18.369
35.513	18.369
35.471	18.348
35.407	18.327
35.386	18.348
35.343	18.348
35.322	18.348
35.322	18.348
35.301	18.348
35.28	18.348
35.237	18.369
35.216	18.39
35.174	18.412
35.153	18.412
35.11	18.412
35.068	18.412
35.047	18.454
35.025	18.454
34.898	18.475
34.898	18.475
34.877	18.518
34.813	18.518
34.771	18.518
34.707	18.56
34.686	18.56
34.644	18.56
34.623	18.581
34.601	18.56
34.559	18.56
34.517	18.56
34.453	18.539
34.453	18.539
34.411	18.56
34.368	18.56
34.305	18.56
34.283	18.56
34.241	18.56
34.241	18.581
34.198	18.602
34.198	18.602
34.092	18.624
34.071	18.624
33.986	18.645
33.986	18.645
33.944	18.645
33.923	18.645
33.88	18.645
33.817	18.645
33.774	18.645
33.711	18.645
33.668	18.666
33.626	18.666
33.584	18.687
33.541	18.708
33.456	18.73
33.456	18.73
33.435	18.73
33.393	18.73
33.35	18.73
33.329	18.751
33.266	18.751
33.223	18.772
33.202	18.793
33.202	18.814
33.16	18.836
33.138	18.836
33.054	18.878
33.054	18.878
33.011	18.92
32.99	18.942
32.926	18.963
32.905	18.984
32.884	18.984
32.863	19.005
32.82	19.026
32.799	19.026
32.757	19.005
32.714	19.005
32.651	19.005
32.651	19.005
32.63	19.005
32.587	19.005
32.566	19.005
32.545	18.984
32.524	18.984
32.502	18.942
32.396	18.942
32.354	18.92
32.354	18.92
32.312	18.899
32.227	18.878
32.227	18.878
32.184	18.857
32.163	18.857
32.142	18.836
32.1	18.793
32.057	18.793
32.015	18.772
31.972	18.751
31.93	18.751
31.888	18.751
31.824	18.751
31.76	18.73
31.76	18.73
31.697	18.708
31.675	18.708
31.612	18.708
31.569	18.708
31.506	18.687
31.463	18.687
31.421	18.687
31.4	18.687
31.357	18.687
31.315	18.687
31.251	18.687
31.251	18.687
31.209	18.687
31.167	18.708
31.124	18.73
31.103	18.73
31.039	18.708
30.997	18.73
30.955	18.73
30.912	18.751
30.849	18.73
30.827	18.73
30.721	18.751
30.721	18.751
30.679	18.751
30.637	18.751
30.594	18.751
30.531	18.751
30.509	18.772
30.467	18.772
30.425	18.772
30.382	18.772
30.34	18.772
30.276	18.772
30.17	18.793
30.17	18.793
30.149	18.793
30.085	18.793
30.064	18.793
30.001	18.793
29.937	18.814
29.895	18.836
29.852	18.836
29.81	18.836
29.789	18.836
29.746	18.836
29.661	18.899
29.661	18.899
29.64	18.899
29.577	18.942
29.534	18.963
29.513	19.005
29.47	19.005
29.428	19.026
29.407	19.048
29.343	19.069
29.301	19.09
29.28	19.09
29.216	19.133
29.216	19.133
29.195	19.154
29.131	19.175
29.089	19.196
29.025	19.217
28.983	19.239
28.94	19.239
28.898	19.26
28.834	19.302
28.792	19.323
28.75	19.323
28.686	19.366
28.686	19.366
28.622	19.387
28.58	19.408
28.538	19.408
28.453	19.408
28.432	19.451
28.41	19.451
28.368	19.493
28.326	19.493
28.283	19.514
28.22	19.557
28.135	19.599
28.135	19.599
28.114	19.62
28.092	19.641
28.071	19.663
28.071	19.663
28.071	19.684
28.071	19.705
28.092	19.726
28.092	19.769
28.114	19.79
28.114	19.811
28.114	19.875
28.114	19.875
28.114	19.896
28.135	19.938
28.135	19.959
28.135	20.002
28.135	20.023
28.156	20.065
28.156	20.108
28.156	20.171
28.156	20.235
28.156	20.277
28.135	20.362
28.135	20.362
28.135	20.405
28.114	20.447
28.114	20.489
28.114	20.532
28.114	20.574
28.092	20.595
28.092	20.617
28.092	20.659
28.092	20.723
28.092	20.786
28.071	20.85
28.071	20.85
28.029	20.892
28.029	20.935
28.029	20.998
28.008	21.041
28.008	21.104
27.986	21.147
27.986	21.189
27.965	21.231
27.965	21.274
27.944	21.316
27.902	21.401
27.902	21.401
27.88	21.443
27.859	21.486
27.859	21.507
27.838	21.55
27.796	21.592
27.774	21.613
27.774	21.634
27.753	21.656
27.732	21.698
27.732	21.719
27.711	21.74
27.711	21.74
27.69	21.74
27.69	21.74
27.668	21.783
27.626	21.846
27.605	21.846
27.605	21.846
27.584	21.846
27.584	21.846
27.584	21.825
27.562	21.825
27.52	21.804
27.52	21.804
27.499	21.804
27.499	21.762
27.478	21.762
27.456	21.762
27.414	21.74
27.414	21.74
27.372	21.719
27.35	21.719
27.329	21.698
27.308	21.677
27.266	21.656
27.266	21.656
27.244	21.656
27.223	21.634
27.223	21.634
27.202	21.634
27.181	21.634
27.16	21.613
27.138	21.613
27.117	21.592
27.117	21.592
27.117	21.592
27.117	21.592
27.117	21.592
27.117	21.592
27.117	21.592
27.117	21.592
27.117	21.592
27.117	21.592
27.117	21.592
27.117	21.592
27.117	21.592
27.117	21.592
27.117	21.592
27.117	21.592
27.117	21.592
27.117	21.592
27.117	21.592
27.117	21.592
27.117	21.592
27.117	21.592
27.117	21.592
27.117	21.592
27.117	21.592
27.117	21.592
27.117	21.592
27.117	21.592
27.117	21.592
27.117	21.592
27.117	21.592
27.117	21.592
27.096	21.592
27.075	21.592
27.096	21.592
27.096	21.592
27.096	21.592
27.096	21.592
27.096	21.592
27.117	21.592
27.117	21.592
27.117	21.592
27.117	21.592
27.117	21.592
27.138	21.592
27.16	21.592
27.16	21.613
27.181	21.613
27.202	21.613
27.202	21.634
27.223	21.634
27.244	21.656
27.244	21.656
27.244	21.656
27.244	21.656
27.266	21.677
27.266	21.656
27.287	21.677
27.287	21.677
27.287	21.677
27.308	21.677
27.329	21.677
27.329	21.677
27.329	21.677
27.329	21.677
27.329	21.677
27.329	21.677
27.35	21.698
27.35	21.698
27.372	21.698
27.372	21.719
27.414	21.719
27.414	21.719
27.414	21.719
27.435	21.74
27.478	21.762
27.478	21.762
27.52	21.783
27.52	21.783
27.541	21.783
27.562	21.825
27.605	21.825
27.605	21.825
27.626	21.846
27.647	21.846
27.668	21.868
27.69	21.889
27.732	21.91
27.732	21.91
27.774	21.952
27.774	21.952
27.796	21.974
27.796	21.995
27.817	21.995
27.838	22.016
27.859	22.037
27.88	22.058
27.902	22.08
27.923	22.101
27.944	22.143
27.944	22.143
27.965	22.164
27.986	22.186
28.008	22.207
28.029	22.249
28.029	22.292
28.071	22.313
28.071	22.334
28.071	22.355
28.071	22.376
28.092	22.419
28.135	22.461
28.135	22.461
28.135	22.482
28.156	22.504
28.177	22.525
28.177	22.567
28.198	22.631
28.198	22.694
28.177	22.716
28.198	22.758
28.198	22.8
28.22	22.843
28.22	22.885
28.22	22.885
28.22	22.928
28.198	22.991
28.198	23.012
28.22	23.034
28.22	23.076
28.22	23.097
28.22	23.161
28.198	23.203
28.177	23.246
28.156	23.288
28.135	23.33
28.135	23.33
28.114	23.373
28.114	23.394
28.092	23.436
28.071	23.458
28.05	23.521
28.05	23.564
28.029	23.585
28.029	23.606
28.008	23.627
27.986	23.67
27.965	23.712
27.965	23.712
27.944	23.733
27.923	23.754
27.923	23.797
27.923	23.797
27.902	23.818
27.88	23.861
27.859	23.882
27.859	23.903
27.838	23.924
27.838	23.967
27.796	24.009
27.796	24.009
27.796	24.051
27.774	24.094
27.753	24.136
27.732	24.157
27.711	24.179
27.711	24.221
27.69	24.242
27.69	24.263
27.668	24.285
27.668	24.306
27.626	24.391
27.626	24.391
27.605	24.412
27.584	24.433
27.584	24.433
27.562	24.454
27.584	24.454
27.584	24.475
27.584	24.497
27.562	24.497
27.562	24.518
27.541	24.539
27.541	24.581
27.541	24.581
27.562	24.581
27.541	24.581
27.541	24.581
27.541	24.581
27.541	24.581
27.562	24.581
27.541	24.603
27.541	24.581
27.541	24.581
27.541	24.581
27.541	24.581
27.541	24.581
27.541	24.581
27.562	24.581
27.584	24.624
27.584	24.624
27.605	24.645
27.626	24.645
27.647	24.687
27.647	24.709
27.668	24.73
27.69	24.73
27.711	24.793
27.711	24.793
27.732	24.793
27.774	24.815
27.774	24.836
27.796	24.857
27.817	24.878
27.817	24.878
27.838	24.899
27.859	24.921
27.902	24.942
27.902	24.963
27.944	25.027
27.944	25.027
27.944	25.048
27.965	25.111
27.965	25.111
27.986	25.111
27.986	25.154
27.986	25.196
27.986	25.26
27.986	25.302
28.008	25.323
28.008	25.366
28.029	25.408
28.029	25.408
28.029	25.451
28.008	25.472
28.029	25.514
28.029	25.535
28.029	25.557
28.029	25.599
28.029	25.641
28.029	25.663
28.029	25.726
28.008	25.747
28.008	25.769
28.008	25.769
28.008	25.811
28.008	25.832
28.008	25.853
28.008	25.896
28.008	25.917
27.986	25.938
27.986	25.959
27.965	25.959
27.944	25.981
27.923	26.023
27.923	26.108
27.923	26.108
27.923	26.15
27.944	26.193
27.923	26.193
27.902	26.214
27.88	26.235
27.838	26.256
27.817	26.299
27.796	26.32
27.796	26.362
27.753	26.384
27.711	26.426
27.711	26.426
27.69	26.447
27.668	26.468
27.668	26.511
27.626	26.511
27.605	26.553
27.562	26.574
27.562	26.596
27.52	26.617
27.52	26.659
27.52	26.68
27.456	26.702
27.456	26.702
27.414	26.723
27.414	26.744
27.414	26.744
27.393	26.744
27.372	26.765
27.372	26.808
27.35	26.871
27.35	26.892
27.35	26.935
27.329	26.956
27.308	26.998
27.308	26.998
27.287	27.02
27.266	27.041
27.244	27.062
27.223	27.104
27.223	27.147
27.202	27.126
27.181	27.147
27.138	27.168
27.138	27.168
27.117	27.168
27.096	27.168
27.096	27.168
27.096	27.168
27.075	27.168
27.053	27.168
27.053	27.189
27.032	27.21
27.011	27.232
27.011	27.232
26.99	27.232
26.99	27.253
26.969	27.295
26.947	27.359
26.947	27.359
26.926	27.38
26.905	27.401
26.905	27.401
26.884	27.401
26.863	27.401
26.863	27.444
26.863	27.486
26.841	27.507
26.82	27.55
26.82	27.571
26.82	27.592
26.82	27.592
26.82	27.634
26.82	27.656
26.82	27.656
26.841	27.74
26.841	27.762
26.841	27.783
26.841	27.804
26.841	27.825
26.841	27.846
26.82	27.846
26.778	27.889
26.778	27.889
26.778	27.91
26.757	27.952
26.757	27.952
26.714	27.974
26.714	27.995
26.693	28.016
26.651	28.037
26.651	28.08
26.629	28.101
26.629	28.122
26.566	28.164
26.566	28.164
26.545	28.186
26.523	28.186
26.523	28.207
26.481	28.249
26.46	28.292
26.439	28.334
26.439	28.355
26.417	28.355
26.396	28.376
26.375	28.398
26.354	28.461
26.354	28.461
26.333	28.504
26.333	28.546
26.333	28.567
26.311	28.589
26.29	28.61
26.269	28.652
26.248	28.673
26.227	28.716
26.205	28.737
26.184	28.737
26.121	28.779
26.121	28.779
26.099	28.801
26.099	28.801
26.078	28.822
26.057	28.822
26.015	28.843
25.993	28.864
25.951	28.864
25.951	28.864
25.93	28.864
25.887	28.864
25.803	28.864
25.803	28.864
25.781	28.864
25.76	28.864
25.697	28.885
25.675	28.907
25.654	28.907
25.633	28.907
25.591	28.949
25.569	28.97
25.548	28.97
25.506	28.97
25.463	28.991
25.463	28.991
25.442	28.991
25.421	29.013
25.379	29.013
25.336	29.013
25.315	29.013
25.294	29.013
25.273	29.013
25.23	29.034
25.209	29.055
25.188	29.076
25.103	29.097
25.103	29.097
25.082	29.119
25.061	29.14
25.039	29.14
24.997	29.161
24.976	29.161
24.955	29.161
24.933	29.161
24.87	29.161
24.806	29.182
24.764	29.182
24.721	29.161
24.721	29.161
24.679	29.161
24.636	29.161
24.594	29.161
24.552	29.161
24.509	29.161
24.488	29.161
24.446	29.161
24.403	29.161
24.382	29.161
24.318	29.161
24.234	29.161
24.234	29.161
24.191	29.161
24.149	29.14
24.085	29.14
24.022	29.14
23.979	29.119
23.937	29.119
23.894	29.119
23.852	29.14
23.81	29.14
23.746	29.14
23.661	29.14
23.661	29.14
23.619	29.14
23.555	29.14
23.513	29.119
23.47	29.14
23.407	29.14
23.343	29.119
23.258	29.097
23.195	29.097
23.195	29.097
23.152	29.119
23.068	29.097
23.068	29.097
23.046	29.097
22.983	29.097
22.94	29.097
22.898	29.097
22.856	29.076
22.792	29.076
22.771	29.076
22.728	29.076
22.686	29.076
22.644	29.076
22.538	29.076
22.538	29.076
22.495	29.055
22.453	29.055
22.41	29.055
22.347	29.055
22.304	29.034
22.283	29.034
22.241	29.013
22.198	28.991
22.156	28.991
22.135	28.991
22.029	28.97
22.029	28.97
21.986	28.97
21.965	28.97
21.901	28.949
21.88	28.949
21.817	28.928
21.795	28.928
21.732	28.907
21.689	28.907
21.647	28.907
21.605	28.885
21.477	28.843
21.477	28.843
21.435	28.843
21.393	28.801
21.371	28.801
21.329	28.779
21.287	28.758
21.244	28.758
21.223	28.737
21.181	28.737
21.138	28.716
21.117	28.695
21.053	28.631
21.053	28.631
21.011	28.61
21.011	28.589
20.969	28.546
20.947	28.504
20.905	28.461
20.863	28.461
20.82	28.419
20.778	28.398
20.735	28.376
20.693	28.355
20.566	28.292
20.566	28.292
20.545	28.27
20.545	28.249
20.502	28.228
20.46	28.228
20.417	28.186
20.354	28.164
20.311	28.164
20.269	28.143
20.227	28.122
20.205	28.122
20.121	28.101
20.121	28.101
20.078	28.101
20.057	28.101
19.993	28.08
19.972	28.08
19.93	28.08
19.908	28.058
19.887	28.058
19.845	28.058
19.781	28.058
19.739	28.058
19.654	28.037
19.654	28.037
19.633	28.037
19.59	28.037
19.548	28.016
19.506	28.016
19.484	28.016
19.442	28.037
19.421	28.037
19.378	28.016
19.336	28.016
19.294	27.995
19.23	27.952
19.23	27.952
19.209	27.952
19.188	27.931
19.124	27.931
19.082	27.931
19.06	27.91
19.018	27.889
18.933	27.868
18.891	27.846
18.87	27.825
18.827	27.804
18.742	27.762
18.742	27.762
18.7	27.74
18.658	27.719
18.658	27.677
18.594	27.634
18.552	27.613
18.53	27.592
18.488	27.55
18.446	27.55
18.424	27.528
18.403	27.507
18.297	27.444
18.297	27.444
18.276	27.422
18.255	27.401
18.212	27.38
18.191	27.359
18.149	27.338
18.128	27.316
18.064	27.295
18.022	27.274
17.979	27.253
17.937	27.21
17.852	27.21
17.852	27.21
17.852	27.189
17.81	27.189
17.746	27.168
17.725	27.126
17.682	27.126
17.619	27.126
17.576	27.104
17.555	27.083
17.534	27.062
17.491	27.062
17.428	27.02
17.428	27.02
17.385	26.977
17.364	26.956
17.301	26.935
17.258	26.914
17.195	26.892
17.173	26.871
17.131	26.829
17.11	26.808
17.067	26.786
17.025	26.744
16.919	26.702
16.919	26.702
[truncated: 455 more rows]
