# Supplementary material for: Ant collective cognition allows for efficient navigation through disordered environments
Source: eLife. 2020 May 12;9:e55195. doi: 10.7554/eLife.55195 (PMC7332297; doi:10.7554/eLife.55195)
Supplement: Source data 2. — Format is X,Y coordinates as a function of time. Time interval between samples is 0.04 s, except for videos 1440005 and 1440011, where the time interval is 0.02 s. [file elife-55195-data2.zip › 1400007_225_load_trajectory.txt]

69.22	22.64
69.241	22.64
69.22	22.64
69.178	22.682
69.157	22.64
69.114	22.64
69.093	22.661
69.051	22.64
69.051	22.64
69.029	22.661
68.987	22.64
68.945	22.64
68.923	22.64
68.881	22.64
68.881	22.661
68.818	22.64
68.775	22.661
68.754	22.661
68.712	22.682
68.669	22.682
68.669	22.682
68.627	22.682
68.606	22.682
68.584	22.682
68.542	22.64
68.521	22.619
68.5	22.661
68.436	22.64
68.436	22.64
68.415	22.64
68.415	22.64
68.33	22.619
68.33	22.619
68.288	22.619
68.267	22.619
68.245	22.597
68.245	22.597
68.224	22.619
68.182	22.619
68.139	22.619
68.097	22.619
68.076	22.619
68.076	22.619
67.991	22.597
67.991	22.597
67.97	22.597
67.949	22.597
67.906	22.597
67.843	22.597
67.843	22.619
67.8	22.619
67.758	22.619
67.758	22.64
67.737	22.64
67.716	22.619
67.631	22.64
67.631	22.64
67.631	22.64
67.588	22.64
67.567	22.619
67.546	22.64
67.525	22.64
67.504	22.661
67.461	22.661
67.419	22.661
67.419	22.661
67.398	22.661
67.292	22.682
67.292	22.682
67.292	22.682
67.271	22.682
67.249	22.703
67.228	22.682
67.186	22.682
67.165	22.682
67.122	22.703
67.122	22.703
67.101	22.724
67.08	22.724
67.016	22.767
67.016	22.767
66.995	22.788
66.974	22.788
66.932	22.788
66.932	22.788
66.932	22.809
66.91	22.809
66.868	22.809
66.868	22.809
66.847	22.809
66.783	22.809
66.741	22.809
66.741	22.809
66.677	22.746
66.635	22.767
66.614	22.788
66.592	22.788
66.529	22.788
66.487	22.746
66.444	22.746
66.423	22.746
66.381	22.746
66.338	22.767
66.296	22.767
66.296	22.767
66.275	22.788
66.211	22.788
66.211	22.809
66.169	22.809
66.105	22.788
66.105	22.83
66.042	22.809
65.999	22.809
65.957	22.809
65.936	22.83
65.872	22.83
65.872	22.83
65.808	22.83
65.766	22.873
65.766	22.873
65.702	22.873
65.66	22.873
65.597	22.894
65.554	22.894
65.533	22.873
65.469	22.894
65.427	22.894
65.342	22.894
65.342	22.894
65.3	22.894
65.279	22.894
65.194	22.894
65.13	22.894
65.109	22.894
65.088	22.915
65.046	22.894
64.982	22.894
64.918	22.894
64.876	22.936
64.77	22.936
64.77	22.936
64.749	22.936
64.707	22.936
64.664	22.958
64.664	22.958
64.579	22.979
64.558	22.979
64.558	22.979
64.495	22.979
64.431	22.979
64.41	23
64.346	23.021
64.346	23.021
64.325	23.021
64.262	23.042
64.219	23.064
64.134	23.064
64.092	23.085
64.071	23.085
64.05	23.085
64.007	23.085
63.965	23.085
63.923	23.085
63.817	23.085
63.817	23.085
63.795	23.127
63.732	23.148
63.668	23.148
63.626	23.148
63.583	23.169
63.541	23.169
63.478	23.191
63.435	23.212
63.372	23.212
63.35	23.233
63.287	23.233
63.287	23.233
63.266	23.233
63.244	23.233
63.181	23.233
63.117	23.254
63.096	23.254
63.054	23.275
62.99	23.297
62.969	23.297
62.905	23.297
62.884	23.297
62.799	23.297
62.799	23.297
62.757	23.297
62.736	23.339
62.693	23.339
62.63	23.36
62.63	23.381
62.609	23.381
62.566	23.381
62.545	23.403
62.503	23.403
62.46	23.403
62.397	23.445
62.397	23.445
62.376	23.445
62.333	23.466
62.291	23.466
62.27	23.487
62.248	23.509
62.206	23.53
62.185	23.53
62.143	23.551
62.079	23.593
62.058	23.593
61.994	23.636
61.994	23.636
61.931	23.678
61.888	23.699
61.867	23.699
61.846	23.72
61.825	23.742
61.782	23.763
61.761	23.784
61.698	23.805
61.698	23.826
61.655	23.826
61.655	23.848
61.655	23.848
61.655	23.848
61.655	23.848
61.655	23.848
61.676	23.848
61.676	23.848
61.698	23.869
61.698	23.89
61.676	23.954
61.676	23.975
61.698	23.975
61.698	23.996
61.698	23.996
61.698	24.017
61.719	24.038
61.719	24.059
61.698	24.102
61.698	24.123
61.719	24.165
61.698	24.187
61.719	24.208
61.719	24.25
61.698	24.293
61.719	24.356
61.719	24.356
61.719	24.377
61.719	24.42
61.698	24.462
61.698	24.483
61.698	24.526
61.698	24.547
61.698	24.61
61.698	24.653
61.698	24.674
61.698	24.716
61.698	24.78
61.698	24.78
61.719	24.801
61.719	24.844
61.698	24.844
61.698	24.886
61.698	24.928
61.655	24.992
61.655	25.013
61.634	25.034
61.634	25.055
61.592	25.098
61.549	25.119
61.549	25.119
61.528	25.14
61.528	25.183
61.507	25.204
61.507	25.246
61.464	25.31
61.464	25.331
61.443	25.373
61.422	25.394
61.422	25.416
61.401	25.437
61.337	25.479
61.337	25.479
61.316	25.5
61.295	25.522
61.274	25.543
61.253	25.585
61.231	25.606
61.231	25.628
61.189	25.649
61.189	25.67
61.189	25.67
61.168	25.67
61.104	25.691
61.104	25.691
61.062	25.67
61.041	25.691
61.019	25.691
60.977	25.691
60.956	25.691
60.935	25.691
60.913	25.712
60.913	25.734
60.892	25.734
60.892	25.734
60.85	25.755
60.85	25.755
60.829	25.776
60.808	25.797
60.786	25.797
60.786	25.797
60.786	25.818
60.765	25.818
60.765	25.839
60.744	25.861
60.68	25.903
60.638	25.903
60.596	25.903
60.596	25.903
60.574	25.903
60.532	25.903
60.511	25.903
60.468	25.924
60.468	25.945
60.426	25.967
60.405	25.967
60.384	26.009
60.341	26.03
60.32	26.051
60.278	26.073
60.278	26.073
60.235	26.094
60.214	26.136
60.172	26.157
60.129	26.157
60.129	26.157
60.066	26.179
60.066	26.179
60.023	26.179
59.96	26.2
59.939	26.2
59.875	26.2
59.875	26.2
59.833	26.221
59.79	26.221
59.748	26.242
59.727	26.263
59.706	26.263
59.663	26.263
59.621	26.263
59.578	26.263
59.536	26.263
59.494	26.263
59.409	26.242
59.409	26.242
59.388	26.242
59.367	26.242
59.324	26.263
59.303	26.263
59.261	26.263
59.218	26.263
59.155	26.263
59.112	26.263
59.07	26.263
59.028	26.263
58.985	26.263
58.985	26.263
58.943	26.263
58.9	26.242
58.879	26.242
58.858	26.242
58.794	26.263
58.773	26.263
58.731	26.263
58.646	26.263
58.604	26.263
58.561	26.263
58.477	26.284
58.477	26.284
58.434	26.284
58.392	26.284
58.349	26.284
58.286	26.327
58.243	26.327
58.201	26.327
58.18	26.327
58.138	26.348
58.095	26.348
58.053	26.348
57.968	26.369
57.968	26.369
57.926	26.39
57.883	26.39
57.862	26.39
57.82	26.412
57.799	26.412
57.777	26.412
57.735	26.412
57.693	26.412
57.65	26.412
57.608	26.412
57.502	26.433
57.502	26.433
57.481	26.454
57.438	26.433
57.396	26.433
57.375	26.433
57.332	26.433
57.29	26.433
57.248	26.433
57.226	26.454
57.205	26.454
57.142	26.475
57.057	26.518
57.057	26.518
57.014	26.518
56.993	26.518
56.951	26.518
56.93	26.518
56.909	26.539
56.887	26.539
56.824	26.539
56.803	26.518
56.76	26.518
56.718	26.518
56.633	26.496
56.633	26.496
56.612	26.475
56.569	26.475
56.548	26.475
56.527	26.454
56.485	26.454
56.442	26.454
56.379	26.433
56.358	26.433
56.315	26.412
56.294	26.412
56.252	26.39
56.252	26.39
56.209	26.39
56.188	26.369
56.146	26.369
56.103	26.348
56.061	26.348
56.019	26.327
55.976	26.327
55.934	26.327
55.913	26.306
55.87	26.306
55.807	26.284
55.807	26.284
55.743	26.284
55.722	26.284
55.658	26.284
55.616	26.284
55.616	26.284
55.531	26.306
55.468	26.306
55.425	26.327
55.383	26.306
55.34	26.284
55.298	26.284
55.298	26.284
55.234	26.284
55.15	26.263
55.086	26.284
55.044	26.284
55.001	26.284
54.938	26.284
54.917	26.284
54.874	26.284
54.832	26.306
54.789	26.306
54.705	26.327
54.705	26.327
54.662	26.327
54.62	26.327
54.556	26.327
54.535	26.348
54.493	26.348
54.472	26.348
54.45	26.348
54.408	26.348
54.344	26.348
54.323	26.348
54.239	26.348
54.239	26.348
54.175	26.369
54.111	26.369
54.09	26.369
54.048	26.369
54.027	26.369
53.984	26.369
53.921	26.369
53.899	26.39
53.857	26.412
53.836	26.412
53.73	26.39
53.73	26.39
53.688	26.39
53.645	26.39
53.603	26.39
53.56	26.39
53.539	26.39
53.497	26.39
53.454	26.412
53.412	26.433
53.37	26.433
53.327	26.433
53.264	26.454
53.264	26.454
53.243	26.454
53.2	26.475
53.179	26.475
53.094	26.475
53.073	26.475
53.009	26.475
52.988	26.475
52.967	26.475
52.925	26.496
52.904	26.475
52.861	26.454
52.861	26.454
52.84	26.433
52.819	26.412
52.755	26.412
52.734	26.39
52.67	26.39
52.628	26.369
52.586	26.348
52.564	26.327
52.522	26.306
52.501	26.263
52.437	26.221
52.437	26.221
52.395	26.2
52.374	26.179
52.331	26.157
52.289	26.136
52.268	26.115
52.247	26.115
52.204	26.094
52.162	26.051
52.119	26.03
52.098	25.967
52.035	25.903
52.035	25.903
51.992	25.882
51.95	25.839
51.908	25.818
51.886	25.797
51.844	25.797
51.802	25.776
51.78	25.755
51.696	25.712
51.674	25.691
51.653	25.67
51.569	25.628
51.569	25.628
51.547	25.606
51.505	25.585
51.463	25.564
51.441	25.543
51.42	25.522
51.378	25.522
51.335	25.5
51.314	25.479
51.251	25.479
51.23	25.458
51.145	25.373
51.145	25.373
51.102	25.373
51.102	25.373
51.081	25.416
51.081	25.416
51.06	25.437
51.06	25.437
51.039	25.458
51.018	25.479
50.996	25.5
50.975	25.522
50.954	25.564
50.954	25.564
50.933	25.564
50.912	25.585
50.912	25.585
50.869	25.628
50.848	25.649
50.806	25.67
50.806	25.67
50.763	25.691
50.7	25.712
50.7	25.712
50.657	25.755
50.657	25.755
50.594	25.797
50.551	25.818
50.509	25.818
50.467	25.839
50.467	25.861
50.445	25.882
50.382	25.882
50.382	25.903
50.34	25.924
50.297	25.945
50.212	26.009
50.212	26.009
50.17	26.03
50.149	26.051
50.106	26.073
50.064	26.094
50.022	26.115
49.958	26.136
49.895	26.136
49.873	26.157
49.831	26.157
49.789	26.179
49.683	26.2
49.683	26.2
49.619	26.221
49.577	26.242
49.555	26.263
49.513	26.284
49.45	26.306
49.407	26.327
49.386	26.327
49.365	26.327
49.322	26.348
49.28	26.348
49.153	26.369
49.153	26.369
49.132	26.369
49.11	26.39
49.068	26.412
49.068	26.433
49.047	26.412
48.962	26.433
48.899	26.433
48.856	26.475
48.814	26.475
48.771	26.518
48.687	26.539
48.687	26.539
48.665	26.56
48.602	26.581
48.56	26.602
48.517	26.624
48.475	26.624
48.433	26.624
48.433	26.666
48.39	26.687
48.327	26.708
48.305	26.772
48.221	26.772
48.221	26.772
48.221	26.772
48.178	26.793
48.094	26.814
48.072	26.835
48.072	26.835
48.03	26.835
47.988	26.835
47.903	26.835
47.882	26.835
47.818	26.814
47.797	26.772
47.797	26.772
47.776	26.772
47.776	26.772
47.733	26.793
47.691	26.793
47.67	26.772
47.649	26.751
47.606	26.708
47.564	26.708
47.543	26.708
47.521	26.708
47.458	26.708
47.458	26.708
47.415	26.708
47.394	26.708
47.352	26.687
47.31	26.687
47.267	26.687
47.225	26.687
47.204	26.708
47.14	26.708
47.098	26.708
47.076	26.708
46.992	26.708
46.992	26.708
46.97	26.708
46.97	26.708
46.928	26.708
46.907	26.708
46.865	26.708
46.843	26.687
46.78	26.666
46.759	26.666
46.737	26.666
46.695	26.645
46.653	26.645
46.653	26.645
46.61	26.645
46.568	26.645
46.547	26.645
46.525	26.624
46.483	26.624
46.441	26.602
46.398	26.581
46.377	26.56
46.314	26.539
46.271	26.518
46.208	26.496
46.208	26.496
46.144	26.454
46.102	26.433
46.08	26.39
46.059	26.369
45.996	26.348
45.975	26.327
45.953	26.327
45.932	26.306
45.89	26.284
45.869	26.242
45.805	26.2
45.805	26.2
45.763	26.179
45.72	26.179
45.699	26.157
45.657	26.136
45.635	26.094
45.635	26.051
45.614	26.03
45.593	26.009
45.572	25.988
45.551	25.967
45.53	25.924
45.53	25.924
45.53	25.861
45.53	25.839
45.508	25.818
45.508	25.797
45.508	25.755
45.487	25.712
45.487	25.691
45.466	25.649
45.445	25.628
45.402	25.606
45.36	25.522
45.36	25.522
45.36	25.5
45.339	25.479
45.296	25.458
45.275	25.416
45.254	25.394
45.233	25.373
45.212	25.331
45.19	25.31
45.169	25.267
45.148	25.246
45.085	25.183
45.085	25.183
45.063	25.14
45.021	25.098
45	25.055
44.957	25.034
44.936	24.992
44.894	24.949
44.873	24.928
44.83	24.928
44.809	24.907
44.788	24.907
44.745	24.865
44.745	24.865
44.724	24.844
44.703	24.822
44.682	24.822
44.661	24.822
44.64	24.822
44.618	24.822
44.618	24.822
44.576	24.822
44.555	24.844
44.512	24.844
44.491	24.822
44.491	24.822
44.449	24.822
44.385	24.822
44.364	24.822
44.322	24.801
44.279	24.801
44.258	24.78
44.237	24.78
44.216	24.78
44.195	24.759
44.152	24.759
44.089	24.716
44.089	24.716
44.067	24.716
44.046	24.716
44.004	24.716
43.961	24.695
43.94	24.674
43.919	24.653
43.898	24.632
43.877	24.61
43.855	24.589
43.813	24.568
43.75	24.547
43.75	24.547
43.728	24.547
43.707	24.547
43.665	24.526
43.622	24.504
43.601	24.504
43.559	24.483
43.538	24.462
43.516	24.462
43.474	24.462
43.432	24.42
43.368	24.42
43.368	24.42
43.326	24.399
43.283	24.377
43.241	24.377
43.199	24.377
43.177	24.356
43.156	24.356
43.114	24.335
43.093	24.314
43.029	24.293
43.008	24.271
42.923	24.271
42.923	24.271
42.881	24.271
42.86	24.229
42.775	24.208
42.754	24.208
42.711	24.187
42.669	24.165
42.626	24.165
42.584	24.123
42.563	24.123
42.52	24.123
42.457	24.123
42.457	24.123
42.436	24.102
42.415	24.102
42.415	24.123
42.415	24.144
42.393	24.165
42.372	24.187
42.351	24.229
42.33	24.25
42.33	24.25
42.309	24.293
42.287	24.335
42.287	24.335
42.266	24.356
42.245	24.377
42.224	24.399
42.203	24.42
42.203	24.441
42.181	24.462
42.139	24.504
42.118	24.526
42.118	24.526
42.075	24.547
41.991	24.589
41.991	24.589
41.991	24.61
41.97	24.632
41.948	24.632
41.927	24.653
41.885	24.674
41.864	24.674
41.842	24.695
41.8	24.716
41.779	24.716
41.779	24.738
41.673	24.801
41.673	24.801
41.652	24.822
41.631	24.822
41.567	24.822
41.525	24.822
41.482	24.822
41.461	24.822
41.419	24.822
41.376	24.822
41.355	24.844
41.313	24.844
41.228	24.844
41.228	24.844
41.207	24.865
41.164	24.865
41.122	24.865
41.037	24.865
41.016	24.886
40.974	24.886
40.931	24.907
40.889	24.928
40.846	24.928
40.825	24.949
40.719	24.949
40.719	24.949
40.698	24.949
40.656	24.971
40.613	24.971
40.55	24.949
40.529	24.949
40.465	24.971
40.401	24.971
40.359	24.971
40.338	24.971
40.274	24.992
40.19	24.971
40.19	24.971
40.147	24.971
40.084	24.971
40.041	24.971
39.978	24.992
39.956	24.992
39.914	24.992
39.829	24.992
39.808	24.992
39.766	25.013
39.702	25.013
39.639	25.013
39.639	25.013
39.617	25.013
39.533	25.013
39.511	25.013
39.469	25.034
39.406	25.034
39.363	25.034
39.321	25.055
39.321	25.098
39.257	25.098
39.236	25.098
39.172	25.098
39.172	25.098
39.13	25.098
39.088	25.098
39.045	25.098
39.003	25.098
38.939	25.098
38.918	25.098
38.897	25.098
38.855	25.098
38.812	25.098
38.749	25.098
38.664	25.098
38.664	25.098
38.664	25.098
38.6	25.098
38.579	25.098
38.494	25.098
38.473	25.098
38.452	25.098
38.388	25.098
38.367	25.098
38.346	25.098
38.325	25.14
38.24	25.14
38.24	25.14
38.176	25.161
38.113	25.161
38.071	25.161
38.049	25.161
38.007	25.161
37.943	25.161
37.901	25.183
37.837	25.161
37.795	25.161
37.774	25.161
37.689	25.183
37.689	25.183
37.647	25.183
37.626	25.204
37.583	25.204
37.562	25.204
37.498	25.204
37.456	25.204
37.414	25.204
37.414	25.225
37.392	25.225
37.329	25.225
37.223	25.246
37.223	25.246
37.202	25.267
37.138	25.267
37.096	25.289
37.053	25.289
37.011	25.289
36.947	25.289
36.884	25.289
36.841	25.31
36.841	25.31
36.82	25.331
36.757	25.373
36.757	25.373
36.714	25.394
36.714	25.416
36.672	25.416
36.608	25.394
36.608	25.394
36.587	25.373
36.587	25.373
36.566	25.352
36.545	25.352
36.566	25.352
36.566	25.31
36.566	25.31
36.545	25.267
36.524	25.246
36.502	25.204
36.502	25.183
36.502	25.161
36.481	25.14
36.481	25.119
36.46	25.119
36.46	25.077
36.418	25.034
36.396	24.992
36.396	24.992
36.354	24.971
36.333	24.949
36.312	24.928
36.312	24.907
36.291	24.886
36.269	24.865
36.248	24.822
36.227	24.822
36.206	24.801
36.206	24.78
36.185	24.738
36.185	24.738
36.163	24.716
36.163	24.695
36.163	24.674
36.142	24.653
36.121	24.632
36.121	24.632
36.1	24.61
36.1	24.61
36.121	24.61
36.121	24.61
36.121	24.589
36.121	24.589
36.121	24.589
36.121	24.589
36.142	24.568
36.142	24.568
36.163	24.547
36.163	24.526
36.185	24.504
36.185	24.504
36.206	24.483
36.206	24.483
36.227	24.441
36.227	24.441
36.248	24.42
36.269	24.42
36.269	24.399
36.291	24.377
36.312	24.356
36.312	24.356
36.312	24.335
36.333	24.335
36.354	24.293
36.375	24.293
36.439	24.208
36.439	24.208
36.439	24.187
36.439	24.165
36.46	24.165
36.481	24.144
36.481	24.081
36.502	24.059
36.502	24.038
36.502	24.017
36.524	23.975
36.524	23.975
36.545	23.89
36.545	23.89
36.545	23.89
36.545	23.869
36.545	23.848
36.545	23.826
36.545	23.784
36.566	23.784
36.566	23.763
36.587	23.72
36.587	23.72
36.566	23.678
36.566	23.614
36.566	23.614
36.566	23.572
36.566	23.572
36.566	23.53
36.545	23.509
36.545	23.466
36.545	23.403
36.524	23.36
36.524	23.36
36.502	23.318
36.502	23.318
36.481	23.233
36.481	23.233
36.481	23.212
36.481	23.148
36.46	23.127
36.46	23.106
36.46	23.085
36.439	23.042
36.439	23
36.396	22.958
36.396	22.915
36.354	22.894
36.333	22.83
36.333	22.83
36.312	22.788
36.291	22.767
36.248	22.724
36.248	22.682
36.227	22.64
36.185	22.619
36.142	22.597
36.1	22.555
36.1	22.534
36.079	22.491
36.057	22.407
36.057	22.407
36.036	22.385
36.015	22.343
35.973	22.301
35.951	22.258
35.93	22.237
35.909	22.216
35.867	22.195
35.846	22.152
35.824	22.11
35.803	22.068
35.761	22.046
35.761	22.046
35.697	22.004
35.676	21.983
35.634	21.94
35.612	21.898
35.591	21.877
35.528	21.835
35.506	21.813
35.464	21.792
35.443	21.771
35.401	21.75
35.337	21.707
35.337	21.707
35.316	21.686
35.295	21.665
35.252	21.644
35.21	21.623
35.189	21.623
35.167	21.601
35.146	21.58
35.125	21.58
35.083	21.58
35.04	21.559
34.956	21.538
34.956	21.538
34.913	21.538
34.892	21.517
34.871	21.495
34.828	21.474
34.744	21.432
34.701	21.411
34.659	21.411
34.617	21.39
34.595	21.368
34.532	21.347
34.447	21.305
34.447	21.305
34.426	21.284
34.383	21.284
34.341	21.262
34.299	21.241
34.277	21.241
34.256	21.22
34.214	21.199
34.193	21.178
34.15	21.178
34.108	21.157
34.044	21.157
34.044	21.157
33.981	21.157
33.981	21.157
33.917	21.157
33.896	21.157
33.854	21.157
33.832	21.178
33.79	21.178
33.769	21.199
33.727	21.22
33.684	21.22
33.621	21.241
33.621	21.241
33.599	21.262
33.557	21.262
33.515	21.262
33.451	21.284
33.409	21.305
33.366	21.305
33.345	21.326
33.282	21.326
33.218	21.326
33.154	21.326
33.048	21.326
33.048	21.326
33.006	21.326
32.964	21.326
32.9	21.305
32.837	21.305
32.794	21.305
32.752	21.305
32.709	21.284
32.688	21.284
32.625	21.262
32.561	21.241
32.476	21.22
32.476	21.22
32.434	21.178
32.392	21.178
32.328	21.178
32.286	21.157
32.243	21.136
32.222	21.093
32.201	21.093
32.158	21.072
32.116	21.03
32.074	21.009
32.031	20.966
32.031	20.966
31.989	20.945
31.947	20.924
31.925	20.903
31.925	20.881
31.904	20.881
31.862	20.86
31.841	20.86
31.841	20.86
31.819	20.86
31.777	20.881
31.735	20.903
31.735	20.903
31.735	20.924
31.713	20.924
31.735	20.903
31.735	20.903
31.735	20.903
31.735	20.903
31.735	20.903
31.735	20.903
31.735	20.903
31.735	20.881
31.735	20.881
31.735	20.881
31.735	20.881
31.735	20.881
31.735	20.881
31.735	20.881
31.735	20.881
31.735	20.881
31.735	20.881
31.735	20.903
31.735	20.903
31.735	20.903
31.713	20.903
31.713	20.903
31.713	20.903
31.713	20.903
31.735	20.903
31.735	20.903
31.777	20.903
31.777	20.903
31.735	20.881
31.735	20.881
31.735	20.881
31.735	20.881
31.735	20.903
31.735	20.903
31.735	20.881
31.735	20.881
31.735	20.881
31.735	20.881
31.735	20.903
31.735	20.903
31.735	20.903
31.756	20.903
31.735	20.903
31.735	20.903
31.735	20.903
31.735	20.903
31.735	20.881
31.735	20.881
31.735	20.881
31.735	20.881
31.735	20.903
31.735	20.903
31.756	20.881
31.735	20.881
31.735	20.881
31.735	20.881
31.735	20.881
31.735	20.881
31.735	20.881
31.735	20.881
31.735	20.903
31.735	20.881
31.735	20.881
31.735	20.903
31.735	20.903
31.735	20.903
31.735	20.903
31.735	20.903
31.735	20.903
31.735	20.903
31.735	20.903
31.735	20.903
31.735	20.903
31.735	20.903
31.735	20.903
31.735	20.903
31.735	20.903
31.735	20.903
31.735	20.903
31.735	20.903
31.735	20.903
31.735	20.903
31.735	20.903
31.735	20.881
31.735	20.881
31.735	20.903
31.735	20.903
31.735	20.881
31.735	20.881
31.735	20.881
31.735	20.881
31.735	20.881
31.735	20.903
31.735	20.903
31.735	20.903
31.735	20.903
31.735	20.903
31.735	20.903
31.735	20.903
31.735	20.903
31.713	20.881
31.713	20.881
31.713	20.881
31.713	20.903
31.713	20.903
31.713	20.903
31.713	20.924
31.713	20.903
31.713	20.903
31.713	20.903
31.692	20.903
31.692	20.903
31.692	20.903
31.692	20.903
31.692	20.903
31.692	20.903
31.692	20.903
31.692	20.903
31.692	20.903
31.692	20.903
31.692	20.924
31.692	20.924
31.692	20.924
31.692	20.903
31.692	20.903
31.713	20.903
31.692	20.903
31.735	20.903
31.735	20.881
31.735	20.881
31.735	20.881
31.735	20.903
31.713	20.903
31.735	20.903
31.735	20.881
31.756	20.86
31.756	20.86
31.756	20.86
31.777	20.86
31.777	20.86
31.798	20.818
31.798	20.818
31.819	20.818
31.841	20.818
31.841	20.818
31.862	20.818
31.862	20.818
31.862	20.797
31.904	20.797
31.925	20.775
31.947	20.775
31.968	20.775
32.031	20.775
32.031	20.775
32.052	20.775
32.095	20.754
32.095	20.754
32.116	20.733
32.116	20.733
32.116	20.691
32.116	20.691
32.137	20.691
32.158	20.669
32.18	20.669
32.201	20.669
32.201	20.669
32.222	20.648
32.243	20.606
32.264	20.606
32.264	20.585
32.264	20.585
32.286	20.564
32.286	20.564
32.307	20.542
32.328	20.542
32.328	20.521
32.349	20.479
32.349	20.479
32.37	20.458
32.413	20.458
32.434	20.436
32.455	20.436
32.455	20.415
32.476	20.415
32.476	20.415
32.497	20.394
32.497	20.373
32.519	20.352
32.561	20.288
32.561	20.288
32.561	20.224
32.561	20.203
32.561	20.182
32.582	20.161
32.603	20.14
32.603	20.097
32.603	20.097
32.603	20.076
32.603	20.055
32.603	20.013
32.582	19.928
32.582	19.928
32.603	19.928
32.603	19.907
32.603	19.885
32.625	19.864
32.625	19.843
32.625	19.822
32.646	19.779
32.667	19.737
32.667	19.716
32.667	19.695
32.667	19.652
32.667	19.652
32.688	19.631
32.688	19.631
32.709	19.589
32.709	19.546
32.731	19.525
32.731	19.483
32.731	19.44
32.709	19.419
32.709	19.377
32.709	19.377
32.709	19.313
32.709	19.313
32.709	19.292
32.709	19.271
32.709	19.25
32.709	19.25
32.709	19.229
32.688	19.207
32.688	19.207
32.688	19.186
32.688	19.165
32.688	19.144
32.667	19.101
32.667	19.101
32.667	19.08
32.667	19.059
32.667	19.059
32.667	19.059
32.667	19.038
32.667	19.038
32.646	19.038
32.646	19.038
32.646	19.038
32.646	19.038
32.646	19.038
32.646	19.038
32.646	19.038
32.625	19.038
32.625	19.038
32.625	19.038
32.625	19.038
32.625	19.017
32.625	19.038
32.625	19.038
32.625	19.038
32.625	19.017
32.625	19.038
32.625	19.038
32.625	19.038
32.625	19.038
32.625	19.038
32.625	19.038
32.625	19.038
32.625	19.017
32.625	19.038
32.625	19.038
32.625	19.038
32.625	19.038
32.625	19.038
32.625	19.038
32.625	19.038
32.625	19.017
32.625	19.038
32.625	19.038
32.625	19.038
32.625	19.038
32.625	19.038
32.625	19.038
32.625	19.038
32.625	19.038
32.625	19.038
32.625	19.038
32.646	19.038
32.646	19.038
32.646	19.038
32.646	19.038
32.646	19.038
32.646	19.038
32.667	19.038
32.667	19.038
32.667	19.038
32.667	19.038
32.667	19.059
32.667	19.059
32.667	19.059
32.688	19.101
32.688	19.144
32.709	19.144
32.709	19.207
32.731	19.25
32.731	19.25
32.752	19.292
32.773	19.334
32.794	19.356
32.815	19.44
32.815	19.44
32.837	19.44
32.837	19.504
32.858	19.546
32.858	19.589
32.858	19.631
32.837	19.674
32.837	19.716
32.837	19.758
32.815	19.779
32.815	19.843
32.773	19.928
32.773	19.928
32.752	19.97
32.752	20.013
32.752	20.034
32.752	20.076
32.709	20.119
32.709	20.161
32.688	20.203
32.667	20.246
32.667	20.309
32.646	20.352
32.582	20.436
32.582	20.436
32.561	20.5
32.54	20.521
32.54	20.564
32.497	20.627
32.497	20.669
32.476	20.712
32.434	20.733
32.434	20.754
32.349	20.797
32.328	20.818
32.264	20.881
32.264	20.881
32.243	20.903
32.222	20.903
32.18	20.924
32.18	20.924
32.137	20.945
32.137	20.945
32.116	20.966
32.074	20.966
32.031	20.966
32.01	20.966
31.947	20.966
31.947	20.966
31.947	20.966
31.925	20.966
31.925	20.987
31.925	20.987
31.904	20.987
31.904	20.987
31.904	20.987
31.883	20.987
31.883	20.987
31.883	20.987
31.862	20.987
31.862	20.987
31.862	20.987
31.841	20.987
31.841	20.987
31.819	20.987
31.819	20.966
31.819	20.966
31.798	20.966
31.798	20.966
31.777	20.966
31.756	20.966
31.735	20.966
31.735	20.966
31.735	20.966
31.713	20.945
31.713	20.945
31.692	20.945
31.692	20.945
31.692	20.945
31.692	20.945
31.692	20.945
31.692	20.945
31.713	20.945
31.692	20.945
31.692	20.945
31.692	20.945
31.692	20.945
31.692	20.945
31.713	20.945
31.713	20.945
31.713	20.945
31.692	20.945
31.713	20.945
31.713	20.945
31.713	20.945
31.713	20.945
31.713	20.945
31.713	20.945
31.713	20.945
31.713	20.945
31.713	20.945
31.713	20.945
31.713	20.945
31.713	20.945
31.713	20.945
31.713	20.945
31.713	20.945
31.713	20.945
31.713	20.945
31.713	20.945
31.713	20.945
31.713	20.945
31.713	20.945
31.713	20.945
31.713	20.945
31.713	20.945
31.713	20.945
31.713	20.945
31.629	20.945
31.692	20.945
31.692	20.945
31.692	20.945
31.692	20.945
31.713	20.945
31.692	20.945
31.713	20.945
31.713	20.945
31.713	20.945
31.713	20.945
31.713	20.945
31.713	20.945
31.713	20.945
31.713	20.945
31.713	20.945
31.713	20.945
31.692	20.945
31.713	20.945
31.713	20.945
31.713	20.945
31.713	20.945
31.713	20.945
31.713	20.945
31.713	20.945
31.713	20.945
31.713	20.945
31.713	20.945
31.713	20.945
31.713	20.945
31.713	20.945
31.713	20.945
31.692	20.945
31.692	20.945
31.692	20.945
31.692	20.945
31.692	20.945
31.692	20.945
31.692	20.945
31.692	20.945
31.692	20.945
31.692	20.924
31.692	20.945
31.692	20.945
31.671	20.945
31.671	20.924
31.692	20.924
31.671	20.924
31.671	20.924
31.671	20.924
31.671	20.924
31.671	20.924
31.671	20.924
31.671	20.945
31.671	20.924
31.671	20.945
31.671	20.945
31.671	20.945
31.671	20.945
31.671	20.945
31.671	20.924
31.671	20.924
31.671	20.924
31.671	20.924
31.671	20.924
31.671	20.924
31.671	20.924
31.671	20.924
31.671	20.924
31.671	20.924
31.671	20.924
31.671	20.924
31.671	20.945
31.671	20.924
31.671	20.924
31.671	20.924
31.671	20.924
31.671	20.924
31.671	20.945
31.671	20.945
31.671	20.945
31.671	20.945
31.671	20.945
31.671	20.945
31.671	20.945
31.671	20.945
31.671	20.945
31.671	20.945
31.671	20.945
31.671	20.945
31.671	20.945
31.671	20.945
31.671	20.945
31.671	20.945
31.671	20.945
31.671	20.945
31.671	20.945
31.671	20.945
31.671	20.945
31.671	20.945
31.671	20.945
31.671	20.945
31.671	20.945
31.671	20.945
31.671	20.945
31.671	20.945
31.671	20.945
31.671	20.945
31.671	20.945
31.671	20.924
31.671	20.924
31.671	20.924
31.671	20.924
31.671	20.945
31.692	20.945
31.671	20.945
31.671	20.945
31.671	20.945
31.671	20.945
31.671	20.945
31.671	20.945
31.671	20.945
31.671	20.945
31.671	20.945
31.671	20.945
31.671	20.924
31.671	20.924
31.671	20.945
31.671	20.945
31.671	20.945
31.671	20.945
31.671	20.945
31.671	20.924
31.671	20.924
31.671	20.924
31.692	20.924
31.692	20.924
31.692	20.945
31.692	20.924
31.671	20.924
31.671	20.945
31.671	20.945
31.671	20.945
31.671	20.945
31.692	20.924
31.692	20.924
31.692	20.924
31.671	20.924
31.671	20.924
31.692	20.924
31.692	20.924
31.692	20.924
31.692	20.924
31.692	20.924
31.692	20.924
31.692	20.924
31.692	20.924
31.692	20.945
31.692	20.945
31.692	20.924
31.692	20.924
31.692	20.924
31.692	20.945
31.692	20.924
31.692	20.924
31.692	20.924
31.692	20.945
31.692	20.945
31.692	20.924
31.692	20.924
31.692	20.924
31.713	20.924
31.735	20.924
31.756	20.903
31.756	20.881
31.777	20.881
31.777	20.881
31.798	20.881
31.798	20.86
31.819	20.839
31.819	20.839
31.841	20.818
31.841	20.818
31.862	20.818
31.883	20.797
31.904	20.797
31.904	20.775
31.904	20.797
31.925	20.775
31.925	20.775
31.947	20.754
31.947	20.754
31.947	20.733
31.968	20.712
31.968	20.712
31.989	20.691
31.989	20.669
31.989	20.669
32.01	20.669
32.031	20.648
32.031	20.606
32.031	20.606
32.074	20.606
32.074	20.585
32.074	20.585
32.095	20.564
32.095	20.564
32.116	20.521
32.116	20.521
32.137	20.521
32.158	20.479
32.158	20.479
32.201	20.479
32.201	20.458
32.201	20.436
32.222	20.415
32.243	20.436
32.286	20.373
32.286	20.373
32.286	20.373
32.286	20.352
32.286	20.33
32.286	20.33
32.307	20.33
32.307	20.288
32.328	20.267
32.349	20.288
32.349	20.224
32.349	20.203
32.37	20.161
32.37	20.161
32.413	20.119
32.413	20.097
32.434	20.119
32.434	20.034
32.455	20.013
32.476	20.013
32.476	20.055
32.497	20.034
32.497	19.991
32.519	19.97
32.519	19.928
32.519	19.928
32.54	19.928
32.54	19.928
32.561	19.907
32.561	19.885
32.561	19.864
32.561	19.843
32.582	19.822
32.582	19.801
32.603	19.779
32.603	19.737
32.603	19.716
32.603	19.716
32.625	19.716
32.625	19.716
32.625	19.674
32.646	19.652
32.646	19.61
32.646	19.568
32.646	19.546
32.646	19.546
32.646	19.525
32.667	19.525
32.667	19.504
32.667	19.504
32.667	19.504
32.667	19.44
32.667	19.419
32.667	19.398
32.667	19.377
32.667	19.356
32.667	19.356
32.667	19.334
32.667	19.313
32.646	19.292
32.646	19.25
32.646	19.25
32.646	19.25
32.646	19.207
32.646	19.207
32.646	19.186
32.646	19.165
32.625	19.144
32.625	19.144
32.625	19.144
32.625	19.123
32.625	19.123
32.625	19.101
32.625	19.101
32.603	19.08
32.603	19.059
32.603	19.059
32.603	19.038
32.603	19.038
32.603	19.017
32.603	18.995
32.603	18.995
32.603	18.995
32.582	18.974
32.561	18.911
32.561	18.911
32.561	18.911
32.561	18.889
32.561	18.889
32.561	18.889
32.561	18.889
32.561	18.889
32.561	18.889
32.561	18.889
32.561	18.889
32.561	18.889
32.561	18.889
[truncated: 3,955 more rows]
