# Supplementary material for: Ant collective cognition allows for efficient navigation through disordered environments
Source: eLife. 2020 May 12;9:e55195. doi: 10.7554/eLife.55195 (PMC7332297; doi:10.7554/eLife.55195)
Supplement: Source data 2. — Format is X,Y coordinates as a function of time. Time interval between samples is 0.04 s, except for videos 1440005 and 1440011, where the time interval is 0.02 s. [file elife-55195-data2.zip › 1400008_225_load_trajectory.txt]

70.101	23.273
70.165	23.23
70.144	23.209
70.144	23.209
70.123	23.209
70.101	23.209
70.101	23.209
70.08	23.209
70.059	23.209
70.059	23.209
70.038	23.23
70.038	23.251
70.016	23.251
70.016	23.251
69.974	23.273
69.91	23.315
69.91	23.315
69.91	23.336
69.889	23.358
69.846	23.358
69.825	23.379
69.803	23.422
69.782	23.443
69.803	23.443
69.761	23.507
69.761	23.507
69.74	23.528
69.718	23.528
69.697	23.549
69.676	23.549
69.676	23.571
69.633	23.571
69.612	23.613
69.591	23.634
69.569	23.656
69.548	23.677
69.527	23.719
69.527	23.719
69.484	23.762
69.463	23.783
69.463	23.783
69.463	23.805
69.442	23.826
69.442	23.868
69.378	23.89
69.357	23.911
69.335	23.932
69.335	23.932
69.314	23.954
69.314	23.954
69.314	23.954
69.314	23.954
69.314	23.954
69.293	23.975
69.25	24.039
69.229	24.039
69.186	24.06
69.186	24.06
69.165	24.06
69.122	24.039
69.101	24.06
69.101	24.06
69.059	24.06
69.037	24.06
69.016	24.06
68.952	24.06
68.888	24.06
68.888	24.06
68.888	24.081
68.888	24.081
68.846	24.103
68.846	24.103
68.782	24.166
68.782	24.166
68.782	24.188
68.739	24.188
68.739	24.209
68.739	24.23
68.697	24.23
68.697	24.23
68.697	24.23
68.697	24.23
68.675	24.273
68.675	24.315
68.612	24.337
68.612	24.337
68.59	24.358
68.569	24.358
68.526	24.358
68.505	24.358
68.505	24.379
68.505	24.401
68.505	24.401
68.484	24.422
68.463	24.443
68.399	24.464
68.335	24.464
68.335	24.464
68.314	24.486
68.314	24.464
68.314	24.464
68.271	24.464
68.271	24.464
68.25	24.464
68.207	24.464
68.207	24.486
68.165	24.507
68.101	24.528
68.079	24.55
68.079	24.55
68.058	24.571
68.037	24.571
67.994	24.592
67.994	24.613
67.973	24.635
67.973	24.656
67.93	24.677
67.93	24.677
67.909	24.699
67.888	24.699
67.845	24.72
67.845	24.72
67.803	24.741
67.76	24.762
67.739	24.762
67.739	24.762
67.718	24.784
67.696	24.784
67.675	24.784
67.675	24.784
67.654	24.762
67.611	24.762
67.59	24.784
67.59	24.784
67.547	24.784
67.526	24.784
67.505	24.784
67.484	24.762
67.462	24.762
67.462	24.762
67.441	24.773
67.441	24.741
67.441	24.741
67.42	24.741
67.356	24.72
67.356	24.72
67.313	24.741
67.292	24.741
67.271	24.741
67.249	24.762
67.228	24.741
67.207	24.741
67.164	24.741
67.143	24.741
67.1	24.72
67.058	24.72
67.015	24.699
67.015	24.699
67.037	24.699
66.994	24.699
66.994	24.677
66.973	24.677
66.951	24.677
66.909	24.677
66.909	24.677
66.866	24.677
66.845	24.677
66.845	24.677
66.781	24.677
66.781	24.677
66.76	24.677
66.739	24.656
66.739	24.656
66.717	24.656
66.696	24.656
66.696	24.656
66.675	24.635
66.653	24.656
66.611	24.656
66.568	24.656
66.504	24.656
66.504	24.656
66.483	24.635
66.462	24.635
66.441	24.635
66.398	24.635
66.377	24.635
66.377	24.656
66.355	24.677
66.334	24.677
66.313	24.699
66.27	24.699
66.249	24.72
66.249	24.72
66.228	24.741
66.206	24.762
66.164	24.762
66.143	24.784
66.143	24.784
66.121	24.805
66.079	24.826
66.057	24.826
66.057	24.848
66.036	24.869
66.015	24.869
66.015	24.869
65.994	24.911
65.972	24.933
65.93	24.954
65.93	24.975
65.908	24.975
65.887	24.997
65.866	24.997
65.866	24.997
65.845	24.997
65.823	24.997
65.781	25.018
65.781	25.018
65.759	25.018
65.717	25.039
65.696	25.039
65.696	25.039
65.674	25.06
65.674	25.06
65.653	25.06
65.653	25.06
65.653	25.06
65.653	25.082
65.674	25.103
65.674	25.103
65.674	25.082
65.674	25.082
65.674	25.082
65.674	25.103
65.674	25.082
65.674	25.082
65.653	25.06
65.653	25.06
65.632	25.018
65.589	24.997
65.568	24.975
65.568	24.975
65.547	24.954
65.547	24.954
65.547	24.954
65.525	24.933
65.504	24.933
65.504	24.911
65.504	24.89
65.483	24.869
65.461	24.848
65.419	24.826
65.398	24.784
65.398	24.784
65.376	24.762
65.376	24.762
65.376	24.762
65.355	24.741
65.334	24.741
65.334	24.741
65.312	24.72
65.291	24.72
65.291	24.699
65.27	24.699
65.249	24.699
65.249	24.699
65.249	24.677
65.227	24.677
65.206	24.677
65.206	24.656
65.185	24.656
65.163	24.635
65.142	24.635
65.142	24.613
65.121	24.613
65.121	24.613
65.078	24.592
65.078	24.592
65.036	24.571
65.014	24.55
65.014	24.55
64.993	24.55
64.972	24.528
64.972	24.528
64.951	24.528
64.908	24.507
64.887	24.486
64.887	24.486
64.866	24.486
64.866	24.486
64.844	24.464
64.844	24.464
64.823	24.464
64.823	24.464
64.802	24.443
64.78	24.422
64.759	24.358
64.759	24.358
64.738	24.379
64.738	24.358
64.674	24.358
64.674	24.358
64.674	24.337
64.631	24.273
64.589	24.294
64.589	24.315
64.589	24.315
64.568	24.294
64.568	24.294
64.546	24.294
64.525	24.294
64.504	24.273
64.461	24.23
64.461	24.23
64.461	24.23
64.461	24.23
64.44	24.23
64.461	24.209
64.461	24.166
64.419	24.124
64.44	24.124
64.44	24.124
64.419	24.081
64.376	24.039
64.333	24.017
64.333	24.017
64.312	23.996
64.291	23.996
64.27	23.975
64.248	23.975
64.248	23.954
64.227	23.932
64.206	23.932
64.184	23.911
64.142	23.868
64.121	23.826
64.121	23.826
64.121	23.826
64.078	23.805
64.078	23.805
64.035	23.762
64.035	23.762
63.993	23.762
63.972	23.762
63.95	23.741
63.929	23.741
63.908	23.741
63.844	23.741
63.823	23.719
63.823	23.719
63.78	23.719
63.759	23.719
63.759	23.719
63.716	23.719
63.674	23.741
63.652	23.741
63.631	23.741
63.631	23.762
63.588	23.762
63.567	23.741
63.525	23.762
63.525	23.762
63.482	23.762
63.439	23.762
63.439	23.783
63.418	23.805
63.418	23.805
63.376	23.826
63.354	23.847
63.354	23.847
63.333	23.847
63.312	23.847
63.29	23.868
63.29	23.868
63.29	23.868
63.227	23.89
63.205	23.911
63.163	23.932
63.141	23.932
63.12	23.954
63.12	23.975
63.12	23.975
63.099	23.975
63.056	23.996
62.992	24.039
62.992	24.039
62.992	24.06
62.971	24.081
62.929	24.081
62.929	24.081
62.907	24.103
62.886	24.124
62.907	24.145
62.886	24.145
62.865	24.145
62.843	24.166
62.78	24.188
62.78	24.188
62.801	24.188
62.758	24.209
62.758	24.23
62.737	24.23
62.716	24.23
62.694	24.252
62.673	24.252
62.673	24.273
62.631	24.294
62.609	24.315
62.588	24.315
62.588	24.315
62.567	24.337
62.567	24.337
62.524	24.337
62.524	24.337
62.503	24.337
62.482	24.337
62.46	24.358
62.46	24.337
62.439	24.337
62.418	24.337
62.333	24.358
62.333	24.358
62.311	24.358
62.29	24.358
62.269	24.358
62.248	24.358
62.248	24.358
62.226	24.358
62.184	24.358
62.184	24.358
62.162	24.358
62.12	24.379
62.077	24.401
62.077	24.401
62.077	24.422
62.056	24.422
62.035	24.443
62.013	24.443
61.992	24.443
61.971	24.464
61.971	24.486
61.971	24.486
61.95	24.486
61.907	24.486
61.864	24.507
61.864	24.507
61.822	24.507
61.822	24.528
61.801	24.528
61.779	24.55
61.779	24.571
61.737	24.571
61.737	24.592
61.715	24.613
61.715	24.656
61.694	24.656
61.652	24.699
61.652	24.699
61.652	24.72
61.652	24.72
61.63	24.741
61.63	24.741
61.609	24.741
61.609	24.762
61.588	24.762
61.588	24.762
61.566	24.784
61.566	24.805
61.524	24.848
61.524	24.848
61.503	24.869
61.503	24.869
61.481	24.869
61.481	24.89
61.46	24.89
61.439	24.911
61.439	24.933
61.439	24.933
61.417	24.954
61.375	24.975
61.375	24.997
61.375	24.997
61.354	24.997
61.354	25.018
61.354	25.039
61.332	25.039
61.311	25.06
61.311	25.06
61.29	25.082
61.29	25.082
61.247	25.103
61.247	25.103
61.226	25.124
61.226	25.124
61.205	25.124
61.205	25.124
61.205	25.146
61.183	25.146
61.183	25.167
61.162	25.167
61.162	25.188
61.141	25.188
61.141	25.209
61.119	25.209
61.077	25.231
61.077	25.231
61.077	25.231
61.056	25.231
61.056	25.252
61.034	25.252
61.034	25.252
61.013	25.273
60.992	25.295
60.97	25.295
60.97	25.295
60.97	25.295
60.949	25.295
60.949	25.295
60.928	25.316
60.928	25.316
60.907	25.316
60.885	25.337
60.885	25.337
60.864	25.358
60.843	25.358
60.821	25.38
60.8	25.38
60.779	25.401
60.758	25.401
60.758	25.401
60.758	25.422
60.736	25.422
60.736	25.444
60.715	25.444
60.715	25.444
60.694	25.465
60.694	25.465
60.672	25.465
60.651	25.465
60.63	25.486
60.587	25.507
60.587	25.507
60.587	25.529
60.566	25.529
60.545	25.571
60.523	25.571
60.523	25.571
60.502	25.571
60.481	25.571
60.481	25.571
60.438	25.571
60.417	25.571
60.396	25.571
60.396	25.571
60.353	25.571
60.353	25.593
60.332	25.593
60.289	25.614
60.268	25.635
60.268	25.635
60.225	25.635
60.225	25.635
60.204	25.656
60.162	25.656
60.14	25.678
60.14	25.678
60.119	25.678
60.098	25.678
60.076	25.699
60.055	25.699
60.034	25.699
60.013	25.699
60.013	25.699
59.991	25.699
59.97	25.699
59.949	25.699
59.885	25.699
59.885	25.699
59.864	25.72
59.842	25.72
59.8	25.72
59.8	25.72
59.778	25.72
59.757	25.72
59.757	25.72
59.715	25.72
59.693	25.72
59.693	25.699
59.672	25.699
59.672	25.699
59.63	25.678
59.566	25.678
59.566	25.678
59.523	25.678
59.523	25.678
59.481	25.678
59.459	25.699
59.438	25.72
59.438	25.72
59.395	25.72
59.374	25.72
59.374	25.72
59.353	25.742
59.332	25.763
59.31	25.763
59.289	25.784
59.268	25.805
59.246	25.805
59.225	25.805
59.183	25.805
59.183	25.805
59.161	25.805
59.097	25.827
59.097	25.827
59.076	25.827
59.055	25.848
59.034	25.848
59.012	25.827
58.991	25.827
58.97	25.827
58.97	25.848
58.927	25.848
58.927	25.848
58.906	25.869
58.885	25.869
58.885	25.869
58.842	25.891
58.821	25.912
58.799	25.912
58.757	25.912
58.736	25.912
58.736	25.912
58.714	25.933
58.693	25.933
58.672	25.912
58.629	25.912
58.587	25.912
58.587	25.912
58.565	25.891
58.544	25.891
58.523	25.891
58.501	25.891
58.501	25.891
58.48	25.912
58.459	25.912
58.438	25.933
58.416	25.954
58.395	25.976
58.352	25.997
58.352	25.997
58.331	25.997
58.31	25.997
58.289	26.018
58.267	26.018
58.246	25.997
58.225	25.997
58.203	25.997
58.161	25.997
58.14	25.997
58.118	25.997
58.097	25.997
58.097	25.997
58.076	25.997
58.054	25.997
58.033	25.997
58.012	25.997
57.991	25.997
57.991	25.997
57.969	26.018
57.948	26.018
57.948	26.018
57.905	26.04
57.863	26.082
57.863	26.082
57.842	26.082
57.842	26.082
57.82	26.103
57.799	26.103
57.778	26.103
57.756	26.125
57.714	26.103
57.693	26.125
57.671	26.146
57.65	26.146
57.629	26.167
57.629	26.167
57.607	26.167
57.607	26.189
57.586	26.189
57.565	26.189
57.544	26.21
57.544	26.231
57.522	26.231
57.501	26.231
57.48	26.252
57.458	26.252
57.416	26.274
57.416	26.274
57.395	26.274
57.395	26.295
57.373	26.337
57.373	26.337
57.352	26.337
57.331	26.359
57.331	26.359
57.309	26.38
57.288	26.401
57.267	26.423
57.224	26.444
57.224	26.444
57.224	26.465
57.203	26.486
57.182	26.508
57.16	26.508
57.139	26.508
57.139	26.529
57.097	26.529
57.097	26.55
57.075	26.55
57.054	26.572
57.033	26.614
57.033	26.614
57.033	26.614
57.012	26.635
56.99	26.657
56.969	26.657
56.948	26.657
56.948	26.678
56.926	26.699
56.926	26.721
56.884	26.721
56.884	26.742
56.863	26.742
56.863	26.742
56.841	26.763
56.82	26.763
56.799	26.784
56.799	26.806
56.777	26.806
56.756	26.806
56.756	26.827
56.735	26.827
56.714	26.848
56.692	26.848
56.671	26.848
56.671	26.848
56.671	26.87
56.65	26.87
56.628	26.87
56.628	26.891
56.607	26.891
56.586	26.912
56.586	26.912
56.565	26.933
56.565	26.933
56.543	26.933
56.522	26.976
56.522	26.976
56.501	26.997
56.479	26.997
56.437	27.019
56.437	27.04
56.437	27.061
56.394	27.061
56.394	27.104
56.373	27.104
56.352	27.125
56.309	27.146
56.267	27.189
56.267	27.189
56.245	27.189
56.203	27.21
56.203	27.231
56.181	27.231
56.16	27.253
56.139	27.253
56.118	27.295
56.096	27.317
56.075	27.317
56.054	27.317
56.032	27.38
56.032	27.38
55.99	27.402
55.969	27.402
55.947	27.423
55.926	27.423
55.905	27.444
55.862	27.466
55.862	27.487
55.841	27.487
55.798	27.508
55.798	27.508
55.756	27.529
55.756	27.529
55.713	27.551
55.713	27.572
55.692	27.572
55.671	27.593
55.649	27.615
55.628	27.636
55.628	27.636
55.607	27.636
55.585	27.657
55.564	27.657
55.5	27.657
55.5	27.657
55.479	27.657
55.458	27.678
55.436	27.678
55.394	27.7
55.373	27.7
55.351	27.7
55.33	27.721
55.309	27.721
55.287	27.742
55.245	27.742
55.224	27.764
55.224	27.764
55.181	27.764
55.181	27.785
55.138	27.785
55.117	27.806
55.075	27.806
55.032	27.827
55.011	27.827
55.011	27.827
54.968	27.827
54.926	27.849
54.862	27.87
54.862	27.87
54.84	27.87
54.798	27.87
54.777	27.891
54.755	27.891
54.734	27.891
54.713	27.891
54.691	27.891
54.67	27.891
54.628	27.891
54.606	27.913
54.564	27.913
54.564	27.913
54.564	27.913
54.521	27.913
54.5	27.913
54.457	27.934
54.436	27.955
54.394	27.955
54.372	27.955
54.351	27.955
54.33	27.955
54.33	27.998
54.308	28.019
54.308	28.019
54.308	28.04
54.308	28.062
54.308	28.062
54.308	28.083
54.287	28.104
54.266	28.104
54.266	28.125
54.266	28.147
54.245	28.147
54.245	28.168
54.223	28.211
54.223	28.211
54.223	28.211
54.202	28.232
54.181	28.274
54.181	28.296
54.181	28.317
54.159	28.338
54.138	28.36
54.138	28.36
54.117	28.381
54.096	28.423
54.074	28.445
54.074	28.445
54.053	28.466
54.032	28.466
54.01	28.487
54.01	28.509
54.01	28.509
53.989	28.53
53.989	28.53
53.989	28.53
53.989	28.53
53.989	28.53
53.989	28.53
53.989	28.53
53.989	28.53
53.989	28.53
53.989	28.53
53.989	28.53
53.989	28.53
53.989	28.53
53.947	28.53
53.968	28.53
53.968	28.53
53.968	28.53
53.968	28.53
53.968	28.53
53.968	28.551
53.968	28.53
53.947	28.53
53.947	28.551
53.968	28.53
53.947	28.551
53.968	28.53
53.968	28.53
53.968	28.53
53.947	28.53
53.947	28.53
53.947	28.53
53.968	28.53
53.947	28.53
53.968	28.53
53.947	28.53
53.968	28.53
53.947	28.53
53.968	28.551
53.968	28.551
53.968	28.53
53.968	28.53
53.947	28.551
53.947	28.551
53.947	28.53
53.947	28.551
53.947	28.551
53.947	28.53
53.947	28.53
53.947	28.53
53.947	28.53
53.947	28.53
53.947	28.53
53.947	28.53
53.947	28.53
53.947	28.53
53.968	28.53
53.968	28.53
53.968	28.53
53.968	28.53
53.968	28.53
53.968	28.53
53.968	28.53
53.968	28.509
53.968	28.509
54.01	28.509
54.032	28.466
54.032	28.466
54.053	28.445
54.053	28.423
54.053	28.423
54.053	28.402
54.053	28.402
54.053	28.402
54.053	28.402
54.053	28.381
54.074	28.36
54.074	28.36
54.096	28.381
54.096	28.381
54.096	28.36
54.117	28.36
54.138	28.317
54.138	28.296
54.138	28.274
54.159	28.274
54.159	28.274
54.181	28.253
54.181	28.253
54.202	28.232
54.202	28.211
54.202	28.211
54.223	28.211
54.223	28.189
54.223	28.168
54.266	28.147
54.266	28.147
54.266	28.104
54.287	28.083
54.287	28.083
54.308	28.062
54.287	28.04
54.308	28.019
54.308	28.019
54.308	27.998
54.33	27.976
54.33	27.976
54.351	27.934
54.351	27.891
54.351	27.87
54.372	27.87
54.372	27.827
54.372	27.827
54.372	27.806
54.394	27.764
54.394	27.764
54.394	27.742
54.394	27.721
54.394	27.721
54.415	27.678
54.415	27.657
54.415	27.636
54.415	27.615
54.415	27.593
54.415	27.615
54.415	27.593
54.415	27.529
54.415	27.529
54.415	27.529
54.415	27.487
54.415	27.466
54.415	27.423
54.394	27.38
54.394	27.338
54.415	27.338
54.394	27.274
54.394	27.317
54.372	27.295
54.372	27.253
54.372	27.253
54.372	27.21
54.372	27.189
54.372	27.168
54.351	27.146
54.351	27.125
54.351	27.104
54.33	27.104
54.33	27.019
54.308	26.997
54.308	26.997
54.287	26.955
54.287	26.955
54.266	26.933
54.287	26.87
54.266	26.848
54.266	26.827
54.266	26.806
54.266	26.784
54.266	26.721
54.266	26.721
54.245	26.699
54.245	26.678
54.223	26.614
54.223	26.614
54.223	26.614
54.202	26.593
54.202	26.572
54.202	26.55
54.202	26.508
54.202	26.486
54.202	26.465
54.202	26.444
54.202	26.423
54.202	26.423
54.181	26.38
54.181	26.38
54.159	26.359
54.159	26.359
54.138	26.337
54.138	26.316
54.117	26.295
54.117	26.274
54.096	26.231
54.096	26.21
54.074	26.21
54.074	26.189
54.053	26.146
54.053	26.146
54.053	26.125
54.032	26.125
54.032	26.103
54.01	26.103
54.01	26.103
53.989	26.082
53.989	26.082
53.947	26.061
53.925	26.061
53.925	26.04
53.883	26.018
53.883	26.018
53.861	26.018
53.84	25.976
53.84	25.976
53.798	25.954
53.776	25.933
53.755	25.912
53.734	25.912
53.712	25.891
53.691	25.869
53.67	25.869
53.649	25.869
53.649	25.869
53.627	25.848
53.627	25.827
53.606	25.827
53.563	25.805
53.542	25.784
53.542	25.784
53.521	25.784
53.521	25.763
53.478	25.763
53.436	25.763
53.414	25.763
53.414	25.763
53.393	25.742
53.372	25.742
53.351	25.72
53.351	25.699
53.308	25.678
53.265	25.635
53.223	25.635
53.202	25.635
53.159	25.635
53.159	25.614
53.074	25.593
53.074	25.593
53.053	25.593
53.031	25.571
53.01	25.571
52.989	25.55
52.946	25.55
52.904	25.571
52.861	25.55
52.818	25.55
52.818	25.55
52.755	25.55
52.691	25.55
52.691	25.55
52.648	25.571
52.584	25.571
52.563	25.571
52.542	25.571
52.542	25.571
52.52	25.571
52.52	25.593
52.499	25.593
52.478	25.614
52.457	25.593
52.371	25.635
52.371	25.635
52.329	25.635
52.329	25.635
52.286	25.635
52.265	25.635
52.244	25.656
52.222	25.656
52.201	25.656
52.18	25.678
52.159	25.678
52.137	25.678
52.073	25.678
52.073	25.678
52.031	25.656
52.031	25.678
52.01	25.656
51.967	25.656
51.925	25.656
51.903	25.678
51.903	25.678
51.882	25.656
51.882	25.678
51.861	25.678
51.797	25.678
51.797	25.678
51.797	25.678
51.754	25.699
51.733	25.699
51.733	25.699
51.69	25.699
51.648	25.699
51.605	25.699
51.584	25.699
51.563	25.699
51.541	25.699
51.478	25.699
51.478	25.699
51.456	25.699
51.435	25.699
51.392	25.699
51.371	25.699
51.35	25.699
51.329	25.699
51.286	25.678
51.265	25.678
51.222	25.678
51.201	25.656
51.137	25.635
51.137	25.635
51.116	25.635
51.094	25.635
51.052	25.614
51.031	25.593
50.988	25.593
50.967	25.571
50.945	25.571
50.924	25.571
50.882	25.571
50.86	25.571
50.796	25.571
50.796	25.571
50.775	25.55
50.754	25.55
50.69	25.55
50.647	25.55
50.626	25.529
50.605	25.507
50.584	25.507
50.562	25.486
50.541	25.486
50.52	25.486
50.477	25.465
50.477	25.465
50.456	25.444
50.413	25.444
50.413	25.422
50.392	25.422
50.349	25.422
50.307	25.401
50.264	25.401
50.264	25.38
50.243	25.38
50.222	25.38
50.179	25.38
50.179	25.38
50.158	25.358
50.158	25.358
50.115	25.358
50.073	25.358
50.051	25.358
50.03	25.358
49.988	25.358
49.945	25.358
49.945	25.358
49.924	25.337
49.881	25.337
49.881	25.337
49.86	25.337
49.816	25.316
49.774	25.316
49.731	25.316
49.71	25.316
49.667	25.295
49.625	25.273
49.604	25.273
49.604	25.252
49.582	25.252
49.561	25.209
49.561	25.209
49.54	25.188
49.497	25.188
49.455	25.188
49.412	25.167
49.412	25.146
49.37	25.082
49.37	25.082
49.348	25.082
49.37	25.06
49.327	25.039
49.263	25.018
49.263	25.018
49.242	24.997
49.242	24.975
49.178	24.954
49.157	24.954
49.157	24.933
49.157	24.911
49.093	24.89
49.093	24.89
49.029	24.869
49.008	24.848
48.986	24.826
48.986	24.826
48.965	24.762
48.965	24.762
48.944	24.762
48.901	24.741
48.88	24.72
48.837	24.699
48.816	24.699
48.795	24.677
48.774	24.656
48.774	24.635
48.731	24.635
48.731	24.635
48.71	24.613
48.646	24.613
48.625	24.592
48.625	24.571
48.561	24.55
48.539	24.55
48.497	24.55
48.497	24.528
48.476	24.528
48.476	24.528
48.454	24.507
48.454	24.507
48.433	24.507
48.369	24.486
48.305	24.464
48.305	24.464
48.284	24.464
48.305	24.443
48.241	24.422
48.241	24.422
48.241	24.422
48.178	24.401
48.114	24.401
48.114	24.401
48.071	24.358
48.092	24.358
48.05	24.337
48.029	24.337
47.986	24.315
47.943	24.315
47.901	24.315
47.901	24.315
47.922	24.294
47.901	24.273
47.837	24.252
47.837	24.252
47.752	24.252
47.752	24.252
47.688	24.252
47.645	24.252
47.603	24.252
47.582	24.252
47.582	24.23
47.518	24.23
47.496	24.23
47.496	24.23
47.433	24.209
47.433	24.209
47.411	24.209
47.347	24.209
47.305	24.209
47.284	24.209
47.262	24.23
47.241	24.23
47.198	24.23
47.177	24.23
47.177	24.23
47.135	24.23
47.092	24.23
47.092	24.23
47.049	24.252
47.028	24.273
47.007	24.273
46.986	24.294
46.964	24.294
46.964	24.294
46.964	24.294
46.943	24.315
46.922	24.337
46.858	24.358
46.815	24.401
46.815	24.401
46.794	24.401
46.794	24.401
46.752	24.422
46.73	24.443
46.688	24.443
46.645	24.464
46.624	24.464
46.581	24.464
46.539	24.464
46.517	24.486
46.454	24.507
46.454	24.507
46.432	24.507
46.39	24.507
46.368	24.507
46.347	24.528
46.326	24.528
46.283	24.55
46.241	24.55
46.219	24.571
46.177	24.571
46.156	24.571
46.092	24.592
46.092	24.592
46.07	24.613
46.049	24.635
45.985	24.656
45.964	24.656
45.943	24.677
45.879	24.677
45.836	24.677
45.815	24.699
45.772	24.699
45.772	24.699
45.687	24.741
45.687	24.741
45.666	24.762
45.645	24.762
45.602	24.784
45.56	24.784
45.517	24.784
45.496	24.784
45.474	24.784
45.453	24.784
45.411	24.784
45.368	24.805
45.283	24.826
45.283	24.826
45.262	24.826
45.219	24.826
45.198	24.826
45.155	24.848
45.113	24.848
45.07	24.826
45.049	24.826
45.027	24.826
45.006	24.848
44.964	24.848
44.9	24.848
44.9	24.848
44.857	24.848
44.815	24.848
44.815	24.848
44.772	24.826
44.729	24.826
44.729	24.826
44.687	24.848
44.644	24.848
44.623	24.848
44.58	24.869
44.495	24.869
44.495	24.869
44.495	24.89
44.453	24.89
44.431	24.89
44.41	24.869
44.389	24.869
44.368	24.848
44.325	24.848
44.282	24.826
44.282	24.826
44.261	24.826
44.219	24.805
44.219	24.805
44.197	24.805
44.176	24.784
44.176	24.784
44.176	24.784
44.176	24.784
44.176	24.784
44.197	24.784
44.197	24.784
44.176	24.784
44.176	24.805
44.197	24.805
44.197	24.805
44.197	24.805
44.176	24.805
44.176	24.805
44.176	24.805
44.176	24.805
44.176	24.805
44.176	24.805
44.176	24.805
44.176	24.805
44.176	24.805
44.176	24.805
44.176	24.805
44.176	24.805
44.176	24.805
44.176	24.805
44.176	24.805
44.176	24.805
44.176	24.805
44.176	24.784
44.176	24.784
44.176	24.784
44.176	24.805
44.176	24.784
44.176	24.784
44.197	24.805
44.197	24.784
44.197	24.784
44.197	24.784
44.197	24.784
44.197	24.784
44.176	24.784
44.176	24.784
44.176	24.805
44.176	24.805
44.176	24.805
44.176	24.805
44.176	24.805
44.176	24.805
44.176	24.805
44.176	24.805
44.176	24.805
44.176	24.805
44.176	24.805
44.176	24.805
44.176	24.805
44.176	24.805
44.176	24.805
44.176	24.805
44.176	24.805
44.176	24.805
44.176	24.805
44.176	24.784
44.176	24.805
44.176	24.805
44.176	24.805
44.176	24.805
44.176	24.784
44.176	24.805
44.176	24.805
44.176	24.805
44.176	24.805
44.176	24.805
44.176	24.805
44.176	24.805
44.176	24.805
44.176	24.805
44.176	24.826
44.176	24.826
44.176	24.826
44.176	24.826
44.176	24.826
44.176	24.826
44.176	24.826
44.176	24.805
44.176	24.805
44.176	24.805
44.176	24.805
44.176	24.805
44.176	24.805
44.197	24.784
44.197	24.784
44.197	24.784
44.197	24.784
44.197	24.784
44.219	24.784
44.219	24.784
44.24	24.762
44.24	24.762
44.282	24.762
44.325	24.762
44.346	24.762
44.304	24.762
44.368	24.741
44.389	24.741
44.431	24.72
44.431	24.72
44.453	24.72
44.474	24.72
44.517	24.72
44.538	24.72
44.559	24.699
44.58	24.699
44.602	24.677
44.602	24.677
44.623	24.656
44.666	24.656
44.708	24.635
44.708	24.635
44.729	24.635
44.751	24.613
44.772	24.613
44.793	24.592
44.836	24.592
44.857	24.592
44.878	24.592
44.9	24.592
44.942	24.571
44.942	24.571
45.006	24.592
45.006	24.592
45.006	24.592
45.027	24.592
45.049	24.592
45.07	24.571
45.07	24.592
45.091	24.592
45.091	24.592
45.113	24.592
45.113	24.592
45.134	24.592
45.155	24.613
45.155	24.613
45.176	24.635
45.198	24.656
45.198	24.656
45.219	24.677
45.219	24.677
45.24	24.72
45.283	24.762
45.283	24.762
45.325	24.784
45.304	24.826
45.304	24.869
45.304	24.869
45.283	24.89
45.283	24.911
45.283	24.911
45.283	24.933
45.304	24.975
45.304	24.997
45.304	25.018
45.283	25.039
45.262	25.06
45.219	25.103
45.198	25.146
45.198	25.146
45.198	25.188
45.198	25.188
45.176	25.252
45.134	25.252
45.113	25.295
45.113	25.295
45.113	25.295
45.113	25.295
45.113	25.295
45.113	25.295
45.134	25.316
45.134	25.316
45.134	25.316
45.113	25.337
45.176	25.337
45.176	25.358
45.198	25.38
45.198	25.38
45.198	25.401
45.219	25.401
45.219	25.401
45.219	25.422
45.24	25.422
45.24	25.422
45.262	25.444
45.262	25.465
45.283	25.486
45.283	25.507
45.283	25.529
45.304	25.55
45.325	25.55
45.325	25.571
45.347	25.593
45.389	25.614
45.389	25.635
45.389	25.635
45.411	25.656
45.432	25.678
45.432	25.678
45.453	25.699
45.453	25.72
45.474	25.742
45.474	25.763
45.496	25.784
45.496	25.805
45.496	25.827
45.496	25.869
45.496	25.869
45.496	25.912
45.496	25.933
45.496	25.954
45.496	25.954
45.496	25.976
45.517	26.018
45.517	26.018
45.517	26.061
45.517	26.061
45.517	26.082
45.517	26.125
45.517	26.125
45.538	26.146
45.538	26.167
45.538	26.167
45.538	26.189
45.538	26.21
45.538	26.231
45.538	26.252
45.538	26.252
45.538	26.274
45.517	26.295
45.517	26.359
45.517	26.359
45.517	26.38
45.517	26.38
45.517	26.423
45.517	26.423
45.517	26.444
45.496	26.444
45.496	26.486
45.474	26.508
45.474	26.529
45.474	26.529
45.474	26.55
45.474	26.55
45.453	26.593
45.453	26.593
45.453	26.635
45.432	26.635
45.432	26.657
45.432	26.657
45.432	26.699
45.432	26.699
45.432	26.721
45.432	26.742
45.411	26.763
45.411	26.763
45.389	26.827
45.389	26.806
45.389	26.806
45.389	26.848
45.389	26.848
45.389	26.87
45.368	26.933
45.368	26.955
45.368	26.955
45.368	26.997
45.325	27.019
45.325	27.019
45.325	27.061
45.304	27.082
45.304	27.104
45.304	27.125
45.283	27.189
45.283	27.189
45.283	27.21
45.283	27.231
45.262	27.253
45.24	27.317
45.24	27.38
45.24	27.38
45.24	27.402
45.24	27.423
45.219	27.444
45.219	27.466
45.198	27.487
45.176	27.508
45.176	27.508
45.176	27.508
45.113	27.572
45.113	27.636
45.07	27.636
45.07	27.636
45.07	27.657
45.07	27.657
45.049	27.7
45.049	27.764
45.027	27.785
45.006	27.806
44.985	27.806
44.964	27.913
44.942	27.913
44.942	27.891
44.9	27.913
44.9	27.913
44.857	27.934
44.857	27.976
44.836	27.976
44.836	27.976
44.815	27.998
44.815	27.998
44.815	27.976
44.815	27.976
44.793	27.976
44.793	27.998
44.793	27.998
44.793	27.998
44.793	27.998
44.793	27.998
44.793	27.998
44.793	27.998
44.793	27.998
44.793	27.998
44.793	27.976
44.772	27.976
44.772	27.976
44.751	27.976
44.751	27.976
44.751	27.976
44.751	27.976
44.751	27.955
44.751	27.955
44.751	27.976
44.751	27.976
44.751	27.976
44.751	27.976
44.751	27.976
44.729	27.976
44.729	27.976
44.729	27.976
44.729	27.976
44.729	27.976
44.729	27.976
44.729	27.998
44.729	27.998
44.729	28.019
44.729	28.019
44.751	28.019
44.751	28.04
44.751	28.04
44.751	28.04
44.751	28.019
44.751	28.019
44.751	28.019
44.751	28.019
44.751	28.019
44.751	28.019
44.751	28.019
44.751	28.019
44.751	28.019
44.751	28.019
44.751	28.019
44.751	28.019
44.751	28.019
44.751	28.019
44.751	28.04
44.751	28.04
44.751	28.019
44.751	28.019
44.751	28.019
44.751	28.019
44.751	28.04
44.751	28.04
44.751	28.04
44.751	28.04
44.751	28.04
44.751	28.04
44.751	28.04
44.772	28.04
44.772	28.04
44.772	28.019
44.772	28.019
44.793	28.019
44.793	28.019
44.793	28.019
44.815	28.019
44.857	27.998
44.878	27.998
44.878	27.998
44.878	27.998
44.878	27.998
44.9	27.998
44.921	27.998
44.921	27.998
44.942	27.998
44.942	27.998
44.942	27.998
44.964	27.998
44.964	27.998
45.006	27.998
45.006	27.998
45.006	27.998
45.006	28.019
45.027	28.019
45.049	27.998
45.049	27.998
45.091	28.019
45.134	28.019
45.134	28.019
45.155	28.019
45.176	28.019
45.219	28.019
45.219	28.019
45.219	28.019
45.219	28.019
45.24	28.019
45.24	28.019
45.262	28.019
45.283	28.019
45.304	28.04
45.304	28.04
45.325	28.04
45.347	28.04
45.368	28.04
45.368	28.04
45.368	28.04
45.411	28.04
45.432	28.04
45.453	28.04
45.453	28.04
45.453	28.062
45.474	28.062
45.496	28.04
45.496	28.04
45.496	28.04
45.538	28.04
45.538	28.04
45.56	28.04
45.56	28.04
45.56	28.04
45.56	28.04
45.56	28.062
45.56	28.083
45.581	28.062
45.602	28.062
45.602	28.062
45.602	28.062
45.623	28.062
45.623	28.062
45.645	28.04
45.666	28.062
45.666	28.062
45.666	28.062
45.687	28.062
45.687	28.062
45.687	28.062
45.687	28.062
45.709	28.062
45.73	28.062
45.751	28.083
45.751	28.083
45.751	28.083
45.772	28.083
45.772	28.083
45.794	28.083
45.794	28.083
45.815	28.083
45.815	28.104
45.836	28.104
45.836	28.104
45.858	28.104
45.858	28.104
45.858	28.104
45.858	28.104
45.879	28.104
45.879	28.104
45.9	28.104
45.9	28.104
45.9	28.125
45.921	28.125
45.921	28.125
45.943	28.125
45.943	28.125
45.964	28.125
45.964	28.125
45.964	28.147
45.985	28.147
45.985	28.147
46.007	28.147
46.028	28.168
46.028	28.168
46.049	28.168
46.049	28.168
46.049	28.168
46.028	28.168
46.049	28.189
46.049	28.189
46.07	28.189
46.07	28.189
46.07	28.189
46.092	28.189
46.113	28.189
46.092	28.189
46.092	28.189
46.092	28.211
46.113	28.211
46.113	28.189
46.113	28.189
46.113	28.189
46.092	28.189
46.092	28.189
46.092	28.189
46.092	28.189
46.092	28.189
46.092	28.189
46.092	28.189
46.092	28.189
46.092	28.189
46.092	28.189
46.113	28.211
46.113	28.211
46.113	28.211
46.113	28.211
46.134	28.211
46.113	28.211
46.113	28.211
46.134	28.211
46.113	28.211
46.134	28.211
46.134	28.211
46.113	28.189
46.113	28.189
46.113	28.189
46.113	28.189
46.113	28.189
46.113	28.189
46.113	28.189
46.092	28.189
46.113	28.189
46.113	28.189
46.113	28.189
46.113	28.189
46.113	28.189
46.113	28.189
46.113	28.189
46.113	28.189
46.113	28.211
46.134	28.211
46.113	28.211
46.113	28.211
46.134	28.211
[truncated: 3,822 more rows]
