# Supplementary material for: Ant collective cognition allows for efficient navigation through disordered environments
Source: eLife. 2020 May 12;9:e55195. doi: 10.7554/eLife.55195 (PMC7332297; doi:10.7554/eLife.55195)
Supplement: Source data 2. — Format is X,Y coordinates as a function of time. Time interval between samples is 0.04 s, except for videos 1440005 and 1440011, where the time interval is 0.02 s. [file elife-55195-data2.zip › 1400009_1_225_load_trajectory.txt]

70.13	22.938
70.173	22.938
70.152	22.938
70.152	22.938
70.152	22.938
70.109	22.938
70.067	22.938
70.067	22.938
70.046	22.917
70.024	22.938
69.982	22.917
69.961	22.917
69.94	22.917
69.94	22.917
69.876	22.938
69.876	22.938
69.834	22.959
69.834	23.023
69.812	23.023
69.749	23.001
69.749	23.001
69.706	23.001
69.685	23.001
69.664	23.001
69.664	23.023
69.664	23.023
69.6	23.023
69.6	23.023
69.558	23.023
69.537	23.023
69.516	23.023
69.494	23.023
69.473	23.023
69.431	23.023
69.431	23.001
69.431	23.023
69.452	23.023
69.452	23.044
69.452	23.001
69.452	23.001
69.452	23.001
69.452	23.001
69.473	23.001
69.452	23.023
69.473	23.023
69.431	23.023
69.409	23.044
69.388	23.086
69.367	23.107
69.346	23.129
69.346	23.171
69.346	23.171
69.346	23.171
69.325	23.171
69.325	23.235
69.303	23.235
69.303	23.277
69.282	23.277
69.303	23.298
69.261	23.298
69.261	23.298
69.24	23.319
69.261	23.341
69.261	23.341
69.24	23.341
69.24	23.362
69.24	23.383
69.219	23.404
69.219	23.447
69.197	23.468
69.176	23.489
69.155	23.489
69.155	23.51
69.155	23.489
69.155	23.553
69.155	23.553
69.155	23.553
69.134	23.553
69.113	23.574
69.113	23.637
69.091	23.659
69.049	23.68
69.049	23.68
69.007	23.701
68.985	23.743
68.985	23.743
68.964	23.765
68.964	23.765
68.964	23.786
68.943	23.786
68.943	23.807
68.943	23.828
68.922	23.828
68.901	23.849
68.901	23.871
68.858	23.871
68.816	23.913
68.816	23.913
68.773	23.934
68.773	23.934
68.773	23.955
68.773	23.955
68.731	23.998
68.689	24.019
68.668	24.019
68.668	24.061
68.625	24.061
68.625	24.083
68.604	24.083
68.583	24.104
68.54	24.104
68.54	24.104
68.519	24.104
68.519	24.125
68.498	24.104
68.498	24.104
68.456	24.125
68.456	24.125
68.456	24.125
68.413	24.125
68.392	24.125
68.392	24.125
68.371	24.125
68.371	24.125
68.371	24.093
68.371	24.093
68.349	24.146
68.328	24.167
68.307	24.189
68.286	24.189
68.243	24.189
68.243	24.189
68.201	24.21
68.201	24.231
68.159	24.231
68.159	24.231
68.137	24.231
68.116	24.252
68.095	24.273
68.074	24.295
68.053	24.295
68.01	24.316
67.989	24.316
67.968	24.295
67.947	24.295
67.947	24.316
67.883	24.316
67.883	24.316
67.841	24.316
67.819	24.316
67.798	24.316
67.798	24.316
67.756	24.316
67.735	24.316
67.713	24.316
67.713	24.316
67.692	24.316
67.671	24.316
67.607	24.316
67.607	24.316
67.586	24.316
67.565	24.316
67.544	24.316
67.501	24.337
67.501	24.337
67.48	24.337
67.459	24.337
67.438	24.358
67.417	24.337
67.395	24.337
67.374	24.337
67.374	24.337
67.353	24.358
67.311	24.379
67.289	24.379
67.289	24.401
67.247	24.401
67.247	24.401
67.226	24.401
67.205	24.401
67.183	24.401
67.162	24.401
67.141	24.422
67.141	24.422
67.12	24.422
67.077	24.422
67.056	24.422
67.056	24.422
67.035	24.422
67.014	24.443
67.014	24.422
66.971	24.422
66.95	24.443
66.929	24.443
66.887	24.464
66.887	24.464
66.844	24.485
66.823	24.485
66.802	24.485
66.781	24.485
66.759	24.485
66.717	24.507
66.675	24.507
66.675	24.507
66.653	24.528
66.611	24.549
66.569	24.57
66.569	24.57
66.547	24.57
66.547	24.57
66.526	24.549
66.505	24.549
66.484	24.549
66.463	24.549
66.441	24.549
66.42	24.57
66.399	24.57
66.399	24.57
66.357	24.591
66.357	24.591
66.357	24.591
66.335	24.591
66.314	24.613
66.314	24.613
66.272	24.634
66.272	24.634
66.229	24.634
66.187	24.655
66.166	24.634
66.145	24.634
66.123	24.655
66.123	24.655
66.102	24.655
66.102	24.655
66.06	24.697
66.06	24.697
66.017	24.719
65.996	24.719
65.975	24.761
65.933	24.761
65.933	24.761
65.933	24.782
65.911	24.803
65.911	24.803
65.869	24.803
65.869	24.803
65.848	24.825
65.827	24.825
65.784	24.846
65.763	24.867
65.742	24.888
65.742	24.867
65.721	24.888
65.721	24.867
65.678	24.888
65.678	24.888
65.678	24.888
65.678	24.888
65.657	24.888
65.678	24.867
65.678	24.867
65.657	24.867
65.657	24.867
65.657	24.846
65.636	24.867
65.657	24.825
65.636	24.825
65.636	24.825
65.636	24.803
65.615	24.782
65.615	24.782
65.615	24.761
65.615	24.761
65.593	24.761
65.593	24.761
65.593	24.719
65.593	24.676
65.593	24.655
65.551	24.634
65.551	24.634
65.53	24.634
65.53	24.613
65.53	24.613
65.551	24.613
65.53	24.613
65.53	24.591
65.509	24.591
65.509	24.57
65.53	24.549
65.53	24.549
65.509	24.549
65.509	24.549
65.509	24.528
65.509	24.528
65.487	24.528
65.487	24.528
65.487	24.485
65.466	24.485
65.466	24.485
65.445	24.485
65.445	24.464
65.445	24.485
65.445	24.485
65.445	24.485
65.424	24.443
65.424	24.443
65.403	24.464
65.403	24.464
65.381	24.464
65.381	24.443
65.381	24.443
65.381	24.401
65.36	24.379
65.339	24.379
65.339	24.358
65.339	24.358
65.339	24.358
65.339	24.316
65.339	24.316
65.318	24.337
65.318	24.337
65.297	24.337
65.297	24.337
65.297	24.337
65.297	24.337
65.275	24.316
65.254	24.316
65.254	24.316
65.254	24.316
65.254	24.316
65.254	24.316
65.233	24.295
65.233	24.295
65.233	24.295
65.212	24.316
65.212	24.316
65.19	24.316
65.19	24.316
65.169	24.316
65.169	24.316
65.169	24.295
65.148	24.273
65.148	24.273
65.148	24.273
65.148	24.295
65.127	24.273
65.127	24.273
65.106	24.252
65.106	24.273
65.084	24.273
65.042	24.231
65.042	24.231
65.042	24.231
65.042	24.21
65.042	24.21
65	24.21
65	24.21
64.978	24.189
64.978	24.189
64.957	24.189
64.936	24.167
64.936	24.167
64.915	24.146
64.915	24.146
64.872	24.125
64.851	24.104
64.851	24.104
64.83	24.083
64.83	24.083
64.809	24.061
64.788	24.04
64.788	24.061
64.745	24.04
64.724	24.04
64.703	24.04
64.703	24.04
64.682	24.04
64.66	24.019
64.639	24.019
64.618	24.019
64.597	23.998
64.597	23.998
64.576	23.998
64.554	23.998
64.533	23.998
64.512	23.998
64.47	23.998
64.47	23.998
64.427	23.977
64.406	23.977
64.385	23.955
64.364	23.955
64.321	23.955
64.321	23.955
64.321	23.955
64.3	23.955
64.279	23.955
64.258	23.955
64.236	23.934
64.236	23.934
64.236	23.934
64.173	23.913
64.173	23.934
64.152	23.934
64.13	23.934
64.109	23.913
64.088	23.913
64.088	23.913
64.067	23.934
64.024	23.934
64.003	23.934
64.003	23.934
63.982	23.934
63.961	23.934
63.961	23.934
63.94	23.913
63.918	23.913
63.897	23.892
63.876	23.892
63.876	23.871
63.834	23.871
63.834	23.849
63.791	23.849
63.791	23.849
63.77	23.871
63.749	23.871
63.728	23.871
63.706	23.871
63.685	23.892
63.664	23.892
63.643	23.871
63.622	23.871
63.622	23.871
63.6	23.871
63.579	23.871
63.579	23.871
63.558	23.871
63.537	23.871
63.537	23.871
63.516	23.849
63.494	23.849
63.473	23.849
63.473	23.849
63.473	23.849
63.452	23.828
63.452	23.828
63.431	23.807
63.431	23.807
63.431	23.807
63.431	23.807
63.41	23.807
63.388	23.807
63.388	23.807
63.367	23.828
63.346	23.849
63.346	23.849
63.325	23.849
63.325	23.871
63.282	23.892
63.282	23.892
63.282	23.892
63.261	23.913
63.261	23.913
63.219	23.892
63.198	23.913
63.155	23.913
63.155	23.913
63.134	23.913
63.134	23.892
63.134	23.892
63.113	23.892
63.113	23.892
63.092	23.892
63.092	23.892
63.092	23.892
63.092	23.892
63.092	23.913
63.07	23.913
63.07	23.913
63.049	23.934
63.049	23.934
63.028	23.955
63.007	23.955
63.007	23.955
62.986	23.955
62.964	23.934
62.943	23.934
62.943	23.955
62.943	23.955
62.922	23.955
62.901	23.955
62.901	23.955
62.88	23.977
62.858	23.955
62.837	23.977
62.837	23.977
62.837	23.977
62.816	23.977
62.816	23.998
62.795	23.998
62.795	23.998
62.774	24.019
62.752	24.04
62.731	24.061
62.71	24.061
62.71	24.061
62.668	24.083
62.668	24.083
62.668	24.104
62.646	24.104
62.646	24.104
62.646	24.125
62.625	24.125
62.625	24.146
62.562	24.146
62.519	24.146
62.519	24.146
62.519	24.146
62.498	24.167
62.498	24.167
62.477	24.167
62.477	24.167
62.456	24.167
62.456	24.167
62.456	24.167
62.456	24.167
62.434	24.167
62.413	24.167
62.392	24.167
62.371	24.146
62.35	24.146
62.35	24.146
62.35	24.146
62.328	24.146
62.328	24.146
62.307	24.146
62.307	24.146
62.286	24.125
62.265	24.125
62.265	24.125
62.244	24.125
62.201	24.125
62.159	24.146
62.159	24.146
62.159	24.146
62.138	24.167
62.138	24.167
62.116	24.189
62.095	24.189
62.074	24.231
62.053	24.231
62.031	24.252
61.968	24.273
61.968	24.273
61.968	24.273
61.968	24.273
61.947	24.295
61.925	24.295
61.904	24.295
61.883	24.295
61.841	24.295
61.777	24.295
61.777	24.316
61.756	24.295
61.735	24.295
61.735	24.316
61.692	24.316
61.692	24.316
61.692	24.316
61.671	24.337
61.65	24.358
61.607	24.379
61.607	24.358
61.565	24.379
61.565	24.379
61.544	24.379
61.523	24.379
61.523	24.379
61.459	24.379
61.459	24.379
61.438	24.379
61.395	24.358
61.374	24.379
61.374	24.379
61.353	24.401
61.353	24.401
61.332	24.422
61.332	24.443
61.311	24.443
61.289	24.443
61.268	24.485
61.268	24.485
61.268	24.485
61.289	24.485
61.289	24.507
61.268	24.507
61.268	24.528
61.268	24.549
61.247	24.549
61.247	24.549
61.226	24.57
61.205	24.591
61.162	24.57
61.162	24.57
61.183	24.57
61.183	24.57
61.183	24.57
61.183	24.591
61.183	24.613
61.183	24.613
61.183	24.634
61.183	24.634
61.162	24.634
61.162	24.655
61.162	24.719
61.162	24.719
61.162	24.719
61.141	24.719
61.141	24.761
61.12	24.74
61.12	24.74
61.099	24.74
61.099	24.74
61.099	24.74
61.099	24.761
61.099	24.761
61.056	24.761
61.056	24.761
61.056	24.803
61.035	24.825
61.035	24.867
61.014	24.867
61.014	24.867
61.014	24.888
61.014	24.888
61.014	24.888
61.014	24.888
60.993	24.888
60.971	24.931
60.971	24.931
60.95	24.931
60.95	24.931
60.929	24.931
60.908	24.952
60.887	24.952
60.887	24.952
60.865	24.931
60.844	24.931
60.823	24.931
60.823	24.952
60.781	24.931
60.781	24.931
60.759	24.973
60.717	24.994
60.696	24.973
60.696	24.994
60.696	24.994
60.696	24.994
60.675	24.994
60.675	24.994
60.653	24.994
60.632	24.994
60.632	24.994
60.632	24.994
60.59	24.973
60.59	24.994
60.547	24.994
60.526	24.994
60.505	24.994
60.505	24.994
60.484	24.973
60.463	24.973
60.463	24.973
60.441	24.952
60.399	24.973
60.399	24.973
60.378	24.973
60.378	24.994
60.378	24.994
60.378	24.994
60.378	25.015
60.378	25.015
60.357	25.037
60.335	25.037
60.314	25.058
60.314	25.058
60.293	25.1
60.293	25.1
60.272	25.121
60.272	25.121
60.251	25.143
60.251	25.143
60.229	25.143
60.208	25.164
60.187	25.164
60.187	25.185
60.187	25.227
60.187	25.249
60.123	25.227
60.123	25.227
60.145	25.27
60.123	25.27
60.102	25.27
60.081	25.27
60.06	25.291
60.06	25.312
60.039	25.312
60.039	25.312
60.039	25.333
60.017	25.355
60.017	25.355
60.017	25.355
60.017	25.355
60.017	25.355
60.017	25.355
59.996	25.355
59.996	25.397
59.975	25.397
59.954	25.439
59.933	25.439
59.911	25.461
59.869	25.461
59.848	25.461
59.848	25.461
59.848	25.482
59.827	25.461
59.805	25.482
59.784	25.503
59.742	25.524
59.742	25.524
59.699	25.524
59.678	25.524
59.636	25.545
59.636	25.588
59.593	25.588
59.593	25.588
59.593	25.588
59.572	25.588
59.572	25.609
59.551	25.609
59.509	25.609
59.487	25.609
59.445	25.588
59.445	25.588
59.424	25.609
59.381	25.63
59.36	25.63
59.36	25.63
59.318	25.651
59.297	25.673
59.254	25.673
59.233	25.673
59.191	25.651
59.191	25.651
59.169	25.651
59.148	25.673
59.127	25.673
59.106	25.715
59.085	25.736
59.085	25.736
59.063	25.757
59.042	25.779
59	25.8
59	25.8
58.957	25.779
58.957	25.8
58.957	25.8
58.957	25.842
58.915	25.821
58.915	25.821
58.83	25.864
58.83	25.864
58.788	25.864
58.788	25.864
58.766	25.885
58.745	25.885
58.724	25.906
58.724	25.906
58.703	25.906
58.703	25.927
58.66	25.927
58.639	25.906
58.597	25.906
58.597	25.906
58.597	25.927
58.576	25.927
58.554	25.927
58.512	25.948
58.512	25.97
58.491	25.97
58.47	25.97
58.448	25.97
58.448	25.97
58.427	25.991
58.385	26.012
58.385	26.012
58.342	26.012
58.321	26.012
58.3	26.033
58.279	26.033
58.279	26.054
58.258	26.054
58.236	26.076
58.236	26.076
58.215	26.076
58.194	26.076
58.194	26.076
58.194	26.076
58.173	26.054
58.152	26.033
58.152	26.012
58.13	25.991
58.109	25.991
58.109	26.012
58.088	26.012
58.088	25.991
58.046	25.991
58.046	25.97
58.003	25.97
58.003	25.97
57.982	25.97
57.982	25.948
57.961	25.927
57.961	25.927
57.961	25.927
57.94	25.906
57.918	25.906
57.918	25.906
57.897	25.906
57.897	25.885
57.897	25.885
57.897	25.885
57.876	25.885
57.855	25.885
57.855	25.885
57.855	25.885
57.855	25.885
57.855	25.885
57.855	25.864
57.855	25.864
57.834	25.864
57.812	25.864
57.77	25.864
57.77	25.864
57.77	25.864
57.77	25.885
57.77	25.885
57.77	25.864
57.749	25.864
57.728	25.864
57.728	25.885
57.728	25.906
57.728	25.906
57.728	25.906
57.685	25.948
57.685	25.948
57.664	25.948
57.643	25.97
57.643	25.991
57.622	25.991
57.622	25.991
57.622	26.012
57.6	26.012
57.579	26.012
57.558	26.033
57.537	26.033
57.516	26.054
57.516	26.054
57.516	26.054
57.494	26.076
57.473	26.076
57.473	26.097
57.452	26.097
57.452	26.118
57.431	26.139
57.431	26.139
57.431	26.16
57.41	26.182
57.367	26.203
57.367	26.203
57.367	26.224
57.346	26.245
57.346	26.266
57.304	26.266
57.304	26.288
57.282	26.288
57.282	26.309
57.261	26.33
57.219	26.351
57.198	26.351
57.155	26.372
57.155	26.372
57.134	26.415
57.113	26.415
57.113	26.436
57.092	26.457
57.092	26.478
57.07	26.478
57.049	26.478
57.049	26.478
57.028	26.542
57.007	26.542
56.986	26.521
56.986	26.521
56.964	26.521
56.922	26.521
56.922	26.521
56.901	26.563
56.88	26.563
56.88	26.542
56.858	26.563
56.837	26.563
56.837	26.563
56.816	26.563
56.795	26.584
56.795	26.584
56.774	26.584
56.774	26.584
56.774	26.584
56.731	26.606
56.71	26.606
56.689	26.606
56.668	26.606
56.668	26.606
56.646	26.606
56.646	26.627
56.604	26.648
56.604	26.648
56.604	26.669
56.583	26.669
56.562	26.669
56.562	26.669
56.54	26.669
56.519	26.69
56.519	26.69
56.498	26.712
56.498	26.712
56.477	26.712
56.456	26.712
56.456	26.712
56.434	26.733
56.413	26.754
56.413	26.754
56.392	26.754
56.371	26.754
56.371	26.775
56.35	26.796
56.328	26.775
56.307	26.818
56.307	26.818
56.265	26.818
56.265	26.818
56.244	26.839
56.244	26.839
56.244	26.839
56.222	26.839
56.222	26.839
56.201	26.839
56.18	26.839
56.18	26.839
56.159	26.839
56.138	26.839
56.095	26.881
56.095	26.881
56.095	26.902
56.074	26.902
56.053	26.902
56.053	26.902
56.01	26.902
56.01	26.924
56.01	26.924
55.968	26.966
55.968	26.987
55.947	27.008
55.926	26.966
55.926	26.966
55.904	26.966
55.904	26.987
55.883	27.008
55.862	27.008
55.862	27.008
55.841	27.008
55.82	27.03
55.82	27.051
55.777	27.051
55.777	27.051
55.756	27.051
55.756	27.051
55.735	27.051
55.713	27.051
55.692	27.072
55.671	27.072
55.65	27.072
55.629	27.072
55.629	27.093
55.607	27.093
55.565	27.114
55.565	27.114
55.544	27.114
55.544	27.114
55.523	27.114
55.523	27.114
55.501	27.114
55.48	27.136
55.459	27.136
55.438	27.199
55.417	27.178
55.417	27.199
55.395	27.199
55.374	27.22
55.353	27.22
55.353	27.22
55.332	27.242
55.311	27.242
55.289	27.263
55.268	27.263
55.247	27.263
55.226	27.284
55.183	27.284
55.141	27.284
55.141	27.305
55.12	27.326
55.077	27.305
55.077	27.305
55.056	27.305
55.035	27.305
55.014	27.305
54.971	27.305
54.929	27.305
54.908	27.326
54.844	27.326
54.823	27.326
54.802	27.326
54.759	27.348
54.696	27.39
54.696	27.39
54.696	27.39
54.675	27.39
54.632	27.39
54.569	27.411
54.569	27.432
54.526	27.432
54.526	27.432
54.484	27.432
54.463	27.454
54.441	27.475
54.378	27.475
54.378	27.475
54.335	27.496
54.335	27.496
54.314	27.496
54.314	27.517
54.314	27.538
54.314	27.538
54.314	27.581
54.314	27.581
54.314	27.623
54.293	27.623
54.293	27.623
54.293	27.623
54.293	27.623
54.293	27.623
54.293	27.623
54.293	27.623
54.293	27.666
54.293	27.687
54.293	27.708
54.293	27.729
54.272	27.729
54.272	27.75
54.272	27.772
54.272	27.772
54.251	27.793
54.251	27.793
54.251	27.793
54.251	27.793
54.229	27.835
54.229	27.856
54.208	27.856
54.187	27.856
54.187	27.878
54.166	27.899
54.166	27.899
54.166	27.899
54.166	27.899
54.145	27.899
54.123	27.92
54.123	27.962
54.123	27.962
54.102	28.005
54.102	28.026
54.123	28.026
54.123	28.026
54.123	28.026
54.123	28.09
54.123	28.09
54.102	28.111
54.102	28.111
54.102	28.132
54.102	28.153
54.081	28.153
54.06	28.174
54.081	28.174
54.06	28.196
54.039	28.238
54.039	28.259
53.996	28.302
53.996	28.302
53.975	28.344
53.954	28.365
53.954	28.365
53.954	28.365
53.933	28.408
53.911	28.408
53.911	28.429
53.89	28.45
53.89	28.514
53.869	28.514
53.827	28.535
53.827	28.535
53.827	28.535
53.805	28.556
53.805	28.577
53.763	28.577
53.763	28.598
53.742	28.598
53.742	28.641
53.721	28.641
53.721	28.662
53.699	28.662
53.699	28.662
53.699	28.662
53.678	28.662
53.678	28.683
53.657	28.704
53.636	28.704
53.636	28.704
53.615	28.726
53.593	28.768
53.593	28.768
53.593	28.81
53.572	28.853
53.509	28.832
53.509	28.832
53.509	28.853
53.487	28.853
53.466	28.874
53.445	28.874
53.445	28.916
53.445	28.938
53.424	28.938
53.424	28.938
53.403	28.98
53.381	28.98
53.36	29.001
53.36	29.001
53.36	29.023
53.339	29.044
53.339	29.065
53.297	29.086
53.297	29.086
53.297	29.107
53.275	29.129
53.275	29.129
53.254	29.15
53.233	29.171
53.212	29.171
53.212	29.171
53.212	29.171
53.191	29.171
53.169	29.192
53.127	29.192
53.106	29.192
53.063	29.192
53.063	29.192
53.042	29.213
53.021	29.213
52.979	29.213
52.957	29.213
52.957	29.213
52.936	29.213
52.915	29.213
52.894	29.213
52.873	29.213
52.851	29.213
52.851	29.213
52.809	29.213
52.809	29.213
52.788	29.213
52.745	29.213
52.703	29.235
52.703	29.235
52.682	29.256
52.661	29.256
52.661	29.256
52.639	29.256
52.618	29.277
52.597	29.298
52.597	29.298
52.555	29.277
52.533	29.277
52.512	29.277
52.448	29.277
52.448	29.277
52.427	29.277
52.406	29.277
52.406	29.256
52.385	29.256
52.364	29.256
52.342	29.235
52.321	29.235
52.3	29.235
52.279	29.235
52.258	29.235
52.215	29.213
52.215	29.213
52.194	29.213
52.152	29.192
52.13	29.213
52.109	29.256
52.088	29.235
52.067	29.235
52.024	29.235
52.003	29.235
51.982	29.213
51.961	29.213
51.94	29.213
51.94	29.213
51.897	29.192
51.876	29.192
51.855	29.171
51.834	29.15
51.812	29.15
51.791	29.15
51.749	29.15
51.749	29.15
51.706	29.129
51.685	29.129
51.622	29.129
51.622	29.129
51.6	29.129
51.579	29.107
51.558	29.107
51.537	29.107
51.494	29.107
51.494	29.107
51.473	29.107
51.41	29.107
51.41	29.107
51.367	29.107
51.325	29.086
51.325	29.086
51.304	29.086
51.282	29.065
51.24	29.065
51.198	29.065
51.198	29.065
51.155	29.044
51.134	29.023
51.113	29.023
51.092	29.001
51.049	29.001
50.986	29.001
50.986	29.001
50.964	28.98
50.943	28.98
50.901	28.959
50.88	28.959
50.88	28.959
50.837	28.959
50.816	28.959
50.795	28.959
50.752	28.959
50.731	28.916
50.668	28.916
50.668	28.916
50.625	28.938
50.625	28.938
50.625	28.938
50.562	28.895
50.54	28.895
50.519	28.895
50.498	28.895
50.477	28.874
50.477	28.853
50.413	28.81
50.328	28.81
50.328	28.81
50.328	28.81
50.307	28.789
50.286	28.789
50.244	28.789
50.244	28.768
50.201	28.768
50.159	28.726
50.138	28.726
50.138	28.726
50.095	28.704
50.032	28.62
50.032	28.62
49.989	28.62
49.968	28.598
49.947	28.577
49.904	28.577
49.862	28.556
49.841	28.535
49.82	28.514
49.777	28.471
49.735	28.471
49.714	28.471
49.65	28.429
49.65	28.429
49.629	28.429
49.586	28.429
49.543	28.429
49.522	28.429
49.458	28.408
49.437	28.408
49.395	28.408
49.374	28.408
49.331	28.386
49.289	28.386
49.225	28.386
49.225	28.386
49.183	28.386
49.162	28.365
49.14	28.365
49.119	28.365
49.098	28.386
49.077	28.386
49.056	28.386
49.034	28.386
48.992	28.365
48.971	28.365
48.886	28.386
48.886	28.386
48.865	28.386
48.844	28.386
48.822	28.386
48.801	28.365
48.759	28.365
48.738	28.344
48.695	28.323
48.674	28.323
48.632	28.323
48.589	28.323
48.526	28.28
48.526	28.28
48.504	28.259
48.483	28.259
48.441	28.28
48.42	28.259
48.377	28.238
48.335	28.238
48.314	28.238
48.292	28.217
48.271	28.238
48.271	28.238
48.208	28.196
48.208	28.196
48.186	28.196
48.165	28.196
48.123	28.174
48.08	28.132
48.038	28.132
48.038	28.132
48.017	28.111
47.996	28.132
47.953	28.09
47.911	28.111
47.868	28.09
47.868	28.09
47.847	28.09
47.826	28.09
47.784	28.09
47.762	28.09
47.741	28.09
47.72	28.09
47.678	28.09
47.635	28.09
47.614	28.09
47.593	28.09
47.508	28.047
47.508	28.047
47.487	28.047
47.466	28.047
47.444	28.026
47.423	28.026
47.381	28.005
47.36	28.047
47.317	28.047
47.296	28.026
47.296	28.005
47.275	28.026
47.232	28.026
47.232	28.026
47.211	28.047
47.19	28.047
47.169	28.047
47.148	28.047
47.126	28.005
47.126	28.005
47.105	28.005
47.105	28.005
47.084	28.005
47.084	28.026
47.042	28.005
47.042	28.005
47.02	27.962
46.999	27.962
46.978	27.962
46.978	27.984
46.957	28.005
46.936	28.005
46.914	28.026
46.893	28.026
46.893	28.026
46.872	28.026
46.83	28.005
46.83	28.005
46.808	28.005
46.787	28.047
46.723	28.026
46.681	28.026
46.66	28.047
46.639	28.026
46.617	28.005
46.575	28.005
46.554	28.026
46.533	28.026
46.448	28.026
46.448	28.026
46.427	28.026
46.405	28.047
46.384	28.047
46.342	28.047
46.321	28.047
46.321	28.047
46.278	28.068
46.257	28.047
46.236	28.047
46.215	28.047
46.172	28.068
46.172	28.068
46.151	28.068
46.13	28.068
46.109	28.068
46.066	28.068
46.045	28.09
46.024	28.09
46.003	28.09
45.981	28.068
45.939	28.09
45.918	28.09
45.854	28.111
45.854	28.111
45.833	28.111
45.812	28.111
45.769	28.111
45.769	28.111
45.727	28.111
45.706	28.132
45.663	28.132
45.642	28.111
45.621	28.111
45.6	28.132
45.557	28.132
45.557	28.132
45.536	28.132
45.515	28.132
45.494	28.132
45.451	28.132
45.43	28.132
45.409	28.153
45.388	28.153
45.367	28.153
45.345	28.174
45.324	28.174
45.282	28.217
45.282	28.217
45.261	28.217
45.218	28.217
45.197	28.196
45.176	28.217
45.155	28.217
45.133	28.217
45.112	28.217
45.091	28.238
45.07	28.238
45.027	28.259
44.985	28.259
44.985	28.259
44.943	28.28
44.921	28.28
44.9	28.302
44.858	28.302
44.815	28.302
44.794	28.302
44.773	28.323
44.752	28.344
44.731	28.344
44.688	28.365
44.646	28.365
44.646	28.365
44.625	28.386
44.603	28.386
44.603	28.386
44.603	28.408
44.582	28.386
44.603	28.408
44.582	28.386
44.582	28.386
44.582	28.386
44.582	28.386
44.582	28.429
44.582	28.429
44.582	28.429
44.582	28.45
44.582	28.492
44.582	28.514
44.561	28.492
44.54	28.492
44.54	28.514
44.54	28.577
44.54	28.577
44.54	28.577
44.519	28.598
44.519	28.598
44.497	28.598
44.497	28.62
44.476	28.641
44.476	28.641
44.455	28.641
44.434	28.641
44.413	28.662
44.413	28.704
44.391	28.704
44.349	28.726
44.328	28.747
44.328	28.747
44.264	28.726
44.243	28.747
44.179	28.747
44.137	28.768
44.116	28.768
44.073	28.768
44.052	28.768
44.031	28.768
44.01	28.768
43.989	28.768
43.904	28.81
43.904	28.81
43.883	28.832
43.861	28.853
43.819	28.853
43.798	28.853
43.755	28.853
43.734	28.832
43.734	28.874
43.713	28.874
43.692	28.874
43.671	28.874
43.671	28.81
43.671	28.81
43.671	28.832
43.649	28.832
43.649	28.832
43.649	28.832
43.628	28.853
43.628	28.853
43.607	28.853
43.607	28.853
43.586	28.853
43.586	28.874
43.564	28.874
43.564	28.874
43.564	28.853
43.543	28.853
43.543	28.853
43.522	28.853
43.522	28.853
43.501	28.853
43.501	28.853
43.501	28.853
43.48	28.853
43.48	28.853
43.48	28.853
43.48	28.853
43.458	28.832
43.458	28.832
43.437	28.832
43.437	28.832
43.437	28.832
43.416	28.853
43.416	28.832
43.395	28.832
43.395	28.832
43.395	28.81
43.395	28.832
43.395	28.832
43.352	28.832
43.352	28.81
43.352	28.81
43.331	28.832
43.331	28.81
43.31	28.81
43.31	28.81
43.289	28.81
43.289	28.81
43.268	28.81
43.246	28.81
43.246	28.81
43.225	28.81
43.204	28.81
43.183	28.81
43.162	28.81
43.14	28.81
43.098	28.832
43.077	28.832
43.056	28.832
43.013	28.832
42.95	28.832
42.886	28.832
42.886	28.832
42.865	28.832
42.844	28.832
42.801	28.832
42.78	28.832
42.738	28.832
42.716	28.853
42.695	28.853
42.674	28.853
42.674	28.832
42.653	28.832
42.632	28.832
42.632	28.832
42.61	28.81
42.61	28.81
42.568	28.81
42.504	28.81
42.462	28.81
42.441	28.789
42.42	28.789
42.356	28.789
42.314	28.81
42.292	28.81
42.229	28.81
42.229	28.81
42.186	28.789
42.165	28.789
42.144	28.789
42.102	28.81
42.08	28.81
42.038	28.81
42.017	28.81
41.996	28.81
41.953	28.81
41.932	28.789
41.89	28.768
41.89	28.768
41.868	28.726
41.847	28.726
41.847	28.704
41.847	28.683
41.847	28.683
41.847	28.683
41.847	28.662
41.847	28.641
41.847	28.598
41.847	28.577
41.868	28.535
41.868	28.535
41.868	28.492
41.868	28.45
41.868	28.45
41.868	28.429
41.868	28.408
41.847	28.386
41.847	28.365
41.868	28.323
41.868	28.302
41.847	28.28
41.847	28.259
41.847	28.259
41.847	28.238
41.826	28.196
41.826	28.174
41.805	28.132
41.805	28.111
41.784	28.09
41.784	28.068
41.762	28.047
41.762	27.984
41.762	27.962
41.741	27.899
41.741	27.899
41.72	27.878
41.72	27.814
41.678	27.793
41.656	27.772
41.656	27.729
41.656	27.708
41.635	27.644
41.635	27.623
41.635	27.623
41.614	27.581
41.593	27.496
41.593	27.496
41.593	27.475
41.593	27.432
41.572	27.411
41.572	27.39
41.55	27.348
41.529	27.348
41.508	27.305
41.508	27.284
41.487	27.263
41.487	27.242
41.466	27.157
41.466	27.157
41.444	27.114
41.423	27.114
41.402	27.093
41.381	27.072
41.36	27.03
41.338	27.008
41.296	26.987
41.275	26.945
41.254	26.945
41.211	26.902
41.148	26.818
41.148	26.818
41.105	26.818
41.084	26.818
41.042	26.796
41.02	26.754
40.978	26.733
40.957	26.69
40.914	26.669
40.893	26.669
40.83	26.648
40.787	26.627
40.724	26.584
40.724	26.584
40.702	26.584
40.66	26.542
40.618	26.5
40.596	26.521
40.554	26.5
40.512	26.478
40.49	26.478
40.469	26.436
40.427	26.415
40.384	26.415
40.321	26.372
40.321	26.372
40.299	26.372
40.257	26.372
40.215	26.351
40.172	26.351
40.13	26.309
40.087	26.309
40.024	26.309
39.981	26.266
39.939	26.266
39.897	26.266
39.812	26.203
39.812	26.203
39.791	26.182
39.727	26.16
39.685	26.16
39.663	26.139
39.642	26.139
39.621	26.097
39.579	26.097
39.557	26.076
39.515	26.076
39.473	26.012
39.43	25.97
39.43	25.97
39.409	25.948
39.367	25.927
39.345	25.927
39.282	25.906
39.239	25.885
39.197	25.885
39.176	25.864
39.155	25.842
39.112	25.842
39.07	25.821
39.006	25.779
39.006	25.779
38.964	25.779
38.943	25.736
38.9	25.736
38.858	25.736
38.815	25.757
38.794	25.736
38.773	25.694
38.731	25.673
38.688	25.673
38.667	25.673
38.603	25.651
38.603	25.651
38.561	25.651
38.519	25.609
38.476	25.588
38.455	25.609
38.434	25.609
38.37	25.609
38.328	25.609
38.285	25.588
38.243	25.588
38.222	25.567
38.158	25.545
38.158	25.545
38.116	25.524
38.095	25.524
38.052	25.524
38.01	25.524
37.967	25.503
37.946	25.482
37.904	25.482
37.883	25.482
37.883	25.503
37.861	25.524
37.819	25.545
37.819	25.545
37.777	25.567
37.777	25.567
37.777	25.588
37.777	25.609
37.777	25.63
37.777	25.651
37.755	25.673
37.755	25.694
37.755	25.694
37.755	25.736
37.755	25.757
37.755	25.757
37.755	25.8
37.734	25.842
37.713	25.864
37.692	25.906
37.692	25.97
37.671	25.97
37.649	25.97
37.649	25.97
37.628	26.033
37.565	26.097
37.522	26.139
37.522	26.139
37.501	26.182
37.459	26.182
37.459	26.224
37.416	26.245
37.416	26.288
37.374	26.33
37.353	26.33
37.31	26.372
37.31	26.394
37.247	26.415
37.204	26.436
37.204	26.436
37.183	26.436
37.14	26.478
37.119	26.478
37.077	26.5
37.077	26.542
37.034	26.542
37.034	26.542
36.992	26.563
36.95	26.584
36.928	26.627
36.886	26.648
36.886	26.648
36.865	26.669
36.844	26.69
36.822	26.69
36.78	26.712
36.738	26.733
36.738	26.754
36.716	26.775
36.674	26.818
36.653	26.839
36.61	26.86
36.568	26.902
36.568	26.902
36.526	26.902
36.504	26.902
36.462	26.924
36.441	26.966
36.398	26.966
36.377	26.987
36.335	27.008
36.314	27.051
36.292	27.051
36.25	27.072
36.208	27.114
36.208	27.114
36.186	27.114
36.165	27.136
36.123	27.136
36.102	27.157
36.059	27.178
36.038	27.199
35.996	27.242
35.974	27.242
35.953	27.263
35.89	27.284
35.847	27.305
35.847	27.305
35.805	27.326
35.762	27.348
35.72	27.348
35.699	27.369
35.678	27.39
35.656	27.39
35.614	27.411
35.593	27.411
35.572	27.432
35.55	27.432
35.487	27.496
35.487	27.496
35.444	27.517
35.444	27.496
35.402	27.517
35.36	27.517
35.338	27.538
35.317	27.538
35.275	27.56
35.275	27.56
35.232	27.602
35.19	27.623
35.148	27.644
35.148	27.644
35.084	27.666
35.063	27.708
35.02	27.729
34.999	27.729
34.957	27.75
34.936	27.75
34.914	27.772
34.872	27.793
34.851	27.793
34.83	27.793
34.766	27.814
34.766	27.814
34.724	27.835
34.681	27.878
34.66	27.899
34.66	27.899
34.639	27.899
34.618	27.899
34.575	27.92
34.554	27.941
34.533	27.962
34.512	27.962
34.469	28.026
34.469	28.026
34.427	28.047
34.406	28.047
34.406	28.068
34.384	28.068
34.363	28.068
34.342	28.09
34.342	28.09
34.321	28.09
34.278	28.111
34.236	28.132
34.194	28.174
34.194	28.174
34.172	28.196
34.151	28.196
34.13	28.217
34.109	28.238
34.088	28.238
34.088	28.259
34.066	28.259
34.024	28.259
34.003	28.28
33.981	28.302
33.939	28.323
33.939	28.323
33.918	28.344
33.897	28.344
33.854	28.344
33.833	28.344
33.812	28.344
33.769	28.344
33.769	28.344
33.748	28.344
33.706	28.344
33.685	28.323
33.642	28.323
33.642	28.323
33.6	28.344
33.557	28.344
33.536	28.323
33.473	28.323
[truncated: 2,903 more rows]
