# Supplementary material for: Ant collective cognition allows for efficient navigation through disordered environments
Source: eLife. 2020 May 12;9:e55195. doi: 10.7554/eLife.55195 (PMC7332297; doi:10.7554/eLife.55195)
Supplement: Source data 2. — Format is X,Y coordinates as a function of time. Time interval between samples is 0.04 s, except for videos 1440005 and 1440011, where the time interval is 0.02 s. [file elife-55195-data2.zip › 1400009_2_225_load_trajectory.txt]

70.141	23.17
70.183	23.148
70.183	23.148
70.183	23.148
70.162	23.148
70.162	23.148
70.119	23.148
70.141	23.127
70.119	23.127
70.098	23.148
70.098	23.127
70.077	23.106
70.077	23.106
70.077	23.106
70.077	23.106
70.056	23.106
70.034	23.084
70.034	23.084
70.013	23.063
70.013	23.063
70.013	23.063
69.992	23.063
69.949	23.063
69.949	23.063
69.949	23.063
69.928	23.063
69.928	23.084
69.906	23.063
69.906	23.063
69.906	23.063
69.906	23.063
69.864	23.063
69.843	23.042
69.843	23.042
69.8	23.042
69.757	23.042
69.757	23.042
69.757	23.042
69.736	23.042
69.736	23.042
69.715	23.042
69.694	23.021
69.672	23.021
69.651	23.021
69.651	23.021
69.608	23.021
69.587	23.021
69.545	23.021
69.545	23.021
69.523	23.021
69.502	23.021
69.481	23.021
69.459	23.021
69.438	23.021
69.417	23.021
69.417	23.021
69.396	23.021
69.396	23.021
69.374	23.021
69.332	23.021
69.332	23.021
69.31	23.021
69.289	23.021
69.289	23.021
69.268	23.042
69.225	23.021
69.204	23.021
69.183	23.021
69.183	23.021
69.183	23.021
69.183	23.021
69.204	23.042
69.204	23.042
69.183	23.042
69.183	23.042
69.183	23.063
69.183	23.063
69.183	23.084
69.183	23.084
69.183	23.084
69.183	23.106
69.183	23.106
69.183	23.127
69.183	23.148
69.183	23.148
69.161	23.191
69.161	23.191
69.161	23.191
69.161	23.212
69.161	23.212
69.161	23.212
69.161	23.233
69.14	23.276
69.14	23.276
69.097	23.276
69.097	23.297
69.097	23.297
69.097	23.276
69.097	23.276
69.119	23.297
69.119	23.297
69.119	23.297
69.119	23.297
69.119	23.276
69.119	23.276
69.119	23.297
69.097	23.297
69.119	23.297
69.119	23.297
69.119	23.297
69.119	23.297
69.119	23.297
69.119	23.297
69.119	23.297
69.119	23.297
69.119	23.297
69.119	23.297
69.119	23.297
69.119	23.297
69.119	23.297
69.119	23.297
69.119	23.297
69.119	23.297
69.119	23.297
69.119	23.297
69.119	23.297
69.119	23.297
69.119	23.276
69.119	23.297
69.14	23.297
69.119	23.276
69.119	23.297
69.119	23.297
69.097	23.297
69.119	23.297
69.119	23.297
69.119	23.297
69.119	23.297
69.119	23.276
69.119	23.276
69.119	23.276
69.119	23.276
69.097	23.276
69.161	23.233
69.161	23.233
69.183	23.233
69.183	23.212
69.161	23.191
69.183	23.17
69.183	23.17
69.204	23.148
69.183	23.148
69.204	23.127
69.225	23.127
69.225	23.106
69.247	23.063
69.247	23.063
69.247	23.063
69.268	23.042
69.268	23.042
69.268	23.021
69.289	22.999
69.31	22.978
69.31	22.957
69.31	22.957
69.31	22.935
69.332	22.914
69.332	22.893
69.332	22.893
69.332	22.872
69.353	22.85
69.353	22.829
69.353	22.808
69.353	22.808
69.353	22.786
69.353	22.765
69.374	22.744
69.374	22.744
69.396	22.723
69.417	22.68
69.417	22.68
69.417	22.68
69.417	22.659
69.417	22.637
69.438	22.616
69.459	22.595
69.459	22.595
69.438	22.552
69.459	22.51
69.459	22.51
69.459	22.488
69.502	22.446
69.502	22.446
69.502	22.446
69.502	22.424
69.502	22.424
69.502	22.361
69.502	22.361
69.502	22.339
69.523	22.339
69.523	22.339
69.523	22.297
69.545	22.254
69.545	22.233
69.545	22.233
69.566	22.19
69.566	22.169
69.566	22.148
69.566	22.148
69.566	22.126
69.587	22.126
69.587	22.105
69.587	22.063
69.587	22.063
69.587	22.041
69.587	22.041
69.587	22.041
69.566	21.999
69.566	21.999
69.566	21.956
69.545	21.956
69.566	21.956
69.566	21.914
69.566	21.914
69.566	21.914
69.566	21.914
69.566	21.892
69.566	21.85
69.566	21.85
69.566	21.85
69.566	21.828
69.566	21.807
69.566	21.807
69.566	21.807
69.566	21.764
69.566	21.743
69.566	21.743
69.566	21.743
69.545	21.722
69.545	21.679
69.545	21.679
69.545	21.679
69.523	21.658
69.545	21.679
69.545	21.679
69.545	21.658
69.545	21.658
69.545	21.637
69.545	21.615
69.523	21.615
69.523	21.615
69.502	21.594
69.502	21.594
69.523	21.594
69.502	21.594
69.502	21.594
69.481	21.594
69.459	21.573
69.438	21.552
69.438	21.552
69.417	21.552
69.417	21.552
69.417	21.552
69.374	21.53
69.374	21.53
69.374	21.53
69.353	21.509
69.332	21.488
69.332	21.488
69.31	21.488
69.31	21.509
69.289	21.466
69.289	21.466
69.289	21.466
69.268	21.445
69.268	21.424
69.268	21.424
69.268	21.403
69.268	21.403
69.247	21.424
69.247	21.403
69.225	21.381
69.204	21.381
69.183	21.381
69.161	21.381
69.14	21.381
69.14	21.381
69.119	21.36
69.119	21.36
69.119	21.36
69.097	21.339
69.076	21.339
69.076	21.339
69.055	21.317
69.034	21.317
69.034	21.339
69.034	21.339
69.012	21.36
69.012	21.36
69.012	21.339
69.012	21.339
68.991	21.339
69.012	21.339
69.012	21.36
68.991	21.339
68.991	21.339
68.991	21.339
68.991	21.36
68.991	21.36
68.97	21.339
68.97	21.339
68.948	21.36
68.948	21.36
68.948	21.36
68.927	21.381
68.927	21.381
68.927	21.381
68.927	21.381
68.927	21.456
68.906	21.403
68.906	21.403
68.885	21.424
68.863	21.424
68.821	21.424
68.821	21.424
68.821	21.466
68.799	21.466
68.778	21.466
68.778	21.488
68.757	21.466
68.757	21.466
68.736	21.466
68.714	21.509
68.693	21.509
68.693	21.53
68.672	21.552
68.672	21.552
68.672	21.552
68.65	21.552
68.65	21.552
68.629	21.552
68.629	21.615
68.608	21.615
68.587	21.637
68.587	21.637
68.587	21.637
68.587	21.658
68.587	21.658
68.587	21.658
68.565	21.701
68.544	21.679
68.544	21.679
68.544	21.679
68.544	21.679
68.544	21.679
68.544	21.679
68.544	21.679
68.544	21.679
68.544	21.679
68.544	21.658
68.544	21.658
68.523	21.658
68.523	21.615
68.501	21.615
68.501	21.637
68.48	21.594
68.48	21.594
68.459	21.573
68.459	21.573
68.459	21.552
68.459	21.53
68.416	21.509
68.416	21.509
68.416	21.488
68.395	21.488
68.374	21.488
68.374	21.488
68.374	21.488
68.331	21.466
68.31	21.445
68.288	21.424
68.288	21.403
68.267	21.381
68.288	21.381
68.288	21.381
68.267	21.381
68.267	21.381
68.246	21.36
68.225	21.339
68.203	21.339
68.203	21.317
68.182	21.317
68.182	21.317
68.182	21.274
68.161	21.274
68.139	21.253
68.139	21.253
68.118	21.232
68.097	21.21
68.076	21.21
68.076	21.21
68.054	21.21
68.054	21.189
68.012	21.189
68.012	21.168
67.99	21.146
67.99	21.146
67.99	21.146
67.99	21.146
67.969	21.146
67.969	21.146
67.948	21.125
67.927	21.104
67.905	21.104
67.905	21.104
67.884	21.104
67.884	21.083
67.863	21.061
67.863	21.04
67.82	20.997
67.82	20.997
67.799	20.976
67.799	20.955
67.799	20.955
67.799	20.934
67.778	20.912
67.756	20.891
67.735	20.87
67.714	20.848
67.714	20.848
67.714	20.848
67.671	20.827
67.671	20.827
67.671	20.827
67.65	20.827
67.65	20.827
67.628	20.827
67.628	20.806
67.628	20.785
67.607	20.785
67.607	20.785
67.586	20.763
67.565	20.742
67.543	20.721
67.543	20.721
67.543	20.721
67.543	20.721
67.543	20.699
67.522	20.699
67.501	20.678
67.479	20.678
67.458	20.657
67.437	20.657
67.437	20.657
67.416	20.657
67.394	20.657
67.394	20.657
67.373	20.635
67.373	20.635
67.352	20.635
67.352	20.614
67.33	20.614
67.33	20.614
67.309	20.593
67.309	20.593
67.309	20.593
67.288	20.572
67.245	20.572
67.245	20.572
67.245	20.572
67.224	20.572
67.181	20.572
67.181	20.572
67.16	20.572
67.16	20.572
67.139	20.572
67.118	20.572
67.096	20.572
67.054	20.572
67.011	20.572
67.011	20.572
66.99	20.55
66.969	20.529
66.969	20.529
66.947	20.529
66.926	20.529
66.926	20.529
66.905	20.529
66.905	20.508
66.905	20.508
66.883	20.508
66.862	20.486
66.862	20.486
66.841	20.465
66.819	20.465
66.819	20.465
66.798	20.444
66.798	20.444
66.777	20.444
66.777	20.444
66.777	20.444
66.756	20.423
66.713	20.412
66.713	20.423
66.713	20.423
66.713	20.423
66.692	20.423
66.67	20.423
66.67	20.423
66.67	20.423
66.649	20.423
66.628	20.401
66.607	20.38
66.564	20.38
66.564	20.38
66.521	20.359
66.521	20.359
66.5	20.359
66.479	20.359
66.479	20.359
66.458	20.359
66.458	20.359
66.436	20.359
66.415	20.337
66.415	20.337
66.394	20.337
66.394	20.337
66.33	20.359
66.33	20.359
66.309	20.38
66.287	20.38
66.287	20.401
66.245	20.423
66.245	20.401
66.223	20.401
66.202	20.401
66.181	20.401
66.181	20.423
66.16	20.444
66.138	20.444
66.138	20.444
66.117	20.444
66.117	20.465
66.096	20.465
66.074	20.465
66.074	20.465
66.074	20.465
66.053	20.465
66.032	20.486
66.01	20.486
66.01	20.508
65.968	20.508
65.968	20.508
65.947	20.486
65.925	20.486
65.904	20.465
65.883	20.465
65.883	20.465
65.861	20.444
65.84	20.444
65.84	20.444
65.798	20.423
65.798	20.423
65.776	20.401
65.776	20.401
65.755	20.401
65.755	20.401
65.734	20.401
65.734	20.401
65.712	20.401
65.691	20.401
65.691	20.401
65.67	20.359
65.67	20.359
65.67	20.359
65.627	20.337
65.627	20.337
65.585	20.316
65.585	20.316
65.563	20.316
65.563	20.316
65.542	20.316
65.542	20.295
65.542	20.295
65.521	20.295
65.521	20.295
65.5	20.295
65.478	20.274
65.478	20.274
65.478	20.274
65.478	20.274
65.478	20.274
65.457	20.274
65.457	20.274
65.457	20.252
65.436	20.252
65.436	20.252
65.436	20.252
65.436	20.252
65.414	20.231
65.414	20.231
65.414	20.231
65.414	20.231
65.414	20.231
65.393	20.231
65.393	20.231
65.393	20.231
65.393	20.231
65.372	20.231
65.372	20.21
65.372	20.21
65.35	20.188
65.35	20.188
65.329	20.188
65.308	20.167
65.265	20.146
65.265	20.146
65.244	20.146
65.244	20.146
65.244	20.125
65.244	20.125
65.223	20.125
65.201	20.103
65.201	20.103
65.201	20.103
65.201	20.103
65.201	20.082
65.18	20.082
65.201	20.082
65.18	20.082
65.18	20.082
65.18	20.082
65.18	20.061
65.159	20.061
65.159	20.061
65.138	20.039
65.138	20.039
65.138	20.018
65.116	20.018
65.116	20.018
65.095	19.997
65.095	19.997
65.095	19.997
65.095	19.997
65.074	19.976
65.074	19.976
65.074	19.976
65.052	19.976
65.052	19.976
65.031	19.976
65.031	19.976
65.01	19.976
65.01	19.976
64.967	19.976
64.946	19.997
64.946	19.976
64.946	19.976
64.946	19.976
64.925	19.997
64.903	19.976
64.903	19.976
64.882	19.976
64.861	19.954
64.861	19.954
64.84	19.954
64.84	19.954
64.84	19.954
64.818	19.933
64.797	19.933
64.776	19.933
64.776	19.933
64.776	19.933
64.776	19.933
64.754	19.933
64.754	19.933
64.712	19.912
64.691	19.912
64.691	19.912
64.691	19.912
64.669	19.912
64.648	19.912
64.648	19.912
64.648	19.912
64.605	19.912
64.605	19.912
64.584	19.933
64.584	19.933
64.584	19.954
64.584	19.954
64.584	19.954
64.563	19.933
64.541	19.933
64.52	19.912
64.499	19.912
64.478	19.912
64.456	19.89
64.456	19.89
64.435	19.912
64.435	19.912
64.414	19.912
64.414	19.933
64.414	19.933
64.392	19.933
64.371	19.933
64.35	19.933
64.35	19.954
64.329	19.933
64.329	19.933
64.329	19.933
64.329	19.933
64.329	19.933
64.329	19.933
64.329	19.933
64.329	19.954
64.307	19.933
64.329	19.933
64.329	19.954
64.329	19.933
64.329	19.933
64.307	19.933
64.307	19.933
64.307	19.933
64.307	19.933
64.307	19.954
64.286	19.954
64.286	19.976
64.286	19.976
64.265	19.976
64.265	19.976
64.265	19.976
64.265	19.976
64.265	19.997
64.265	19.997
64.265	19.997
64.265	19.997
64.243	19.997
64.243	19.997
64.243	19.997
64.222	20.018
64.201	20.039
64.222	20.018
64.222	20.039
64.201	20.039
64.201	20.039
64.201	20.039
64.201	20.039
64.201	20.039
64.201	20.039
64.201	20.061
64.18	20.061
64.18	20.061
64.18	20.061
64.18	20.061
64.158	20.082
64.158	20.082
64.158	20.082
64.158	20.082
64.158	20.082
64.158	20.082
64.158	20.103
64.137	20.103
64.137	20.103
64.137	20.103
64.137	20.103
64.137	20.103
64.137	20.125
64.137	20.125
64.116	20.146
64.116	20.146
64.116	20.146
64.116	20.146
64.094	20.146
64.094	20.167
64.073	20.167
64.073	20.188
64.073	20.188
64.073	20.188
64.073	20.188
64.052	20.188
64.031	20.188
64.031	20.188
64.009	20.188
63.988	20.188
63.988	20.188
63.988	20.21
63.988	20.231
63.988	20.231
63.988	20.231
63.988	20.231
63.988	20.21
63.988	20.21
63.988	20.231
63.988	20.231
63.988	20.231
63.967	20.231
63.967	20.231
63.945	20.231
63.945	20.231
63.945	20.252
63.945	20.252
63.945	20.252
63.945	20.231
63.945	20.252
63.945	20.252
63.945	20.252
63.945	20.231
63.945	20.231
63.945	20.274
63.945	20.252
63.945	20.231
63.945	20.231
63.945	20.231
63.945	20.274
63.924	20.295
63.924	20.295
63.882	20.337
63.882	20.337
63.882	20.316
63.882	20.337
63.86	20.337
63.86	20.359
63.839	20.359
63.818	20.38
63.796	20.38
63.796	20.38
63.775	20.401
63.732	20.401
63.732	20.401
63.732	20.401
63.711	20.38
63.69	20.423
63.669	20.423
63.647	20.444
63.647	20.444
63.626	20.444
63.626	20.465
63.605	20.465
63.583	20.486
63.562	20.55
63.498	20.55
63.498	20.55
63.498	20.55
63.456	20.55
63.434	20.572
63.413	20.593
63.392	20.593
63.371	20.678
63.371	20.678
63.349	20.678
63.328	20.678
63.328	20.699
63.285	20.742
63.285	20.742
63.264	20.742
63.264	20.742
63.243	20.742
63.222	20.785
63.2	20.785
63.179	20.806
63.136	20.806
63.115	20.806
63.094	20.806
63.072	20.827
63.051	20.848
63.051	20.848
63.03	20.848
63.03	20.848
62.987	20.848
62.966	20.891
62.945	20.891
62.923	20.891
62.902	20.891
62.881	20.912
62.86	20.912
62.838	20.912
62.774	20.934
62.774	20.934
62.774	20.955
62.774	20.955
62.753	20.955
62.732	20.976
62.711	20.997
62.689	20.976
62.668	21.019
62.647	21.019
62.625	21.019
62.604	21.04
62.54	21.061
62.54	21.061
62.519	21.061
62.476	21.061
62.476	21.061
62.476	21.104
62.434	21.146
62.391	21.125
62.37	21.146
62.327	21.146
62.327	21.146
62.263	21.125
62.221	21.146
62.221	21.146
62.2	21.146
62.178	21.168
62.136	21.189
62.114	21.21
62.072	21.232
62.072	21.253
62.051	21.253
62.008	21.253
62.008	21.253
61.965	21.274
61.902	21.317
61.902	21.317
61.859	21.339
61.859	21.317
61.816	21.381
61.816	21.381
61.795	21.381
61.753	21.403
61.753	21.424
61.71	21.424
61.689	21.424
61.689	21.424
61.604	21.466
61.604	21.466
61.604	21.488
61.54	21.509
61.54	21.509
61.518	21.509
61.497	21.509
61.476	21.53
61.454	21.488
61.433	21.509
61.391	21.53
61.369	21.552
61.327	21.552
61.327	21.552
61.284	21.552
61.284	21.573
61.284	21.573
61.263	21.594
61.242	21.594
61.22	21.594
61.199	21.594
61.156	21.594
61.135	21.615
61.114	21.637
61.071	21.637
61.071	21.637
61.029	21.637
61.029	21.637
61.007	21.658
60.986	21.658
60.965	21.658
60.944	21.679
60.922	21.679
60.88	21.701
60.858	21.722
60.837	21.722
60.816	21.743
60.816	21.743
60.773	21.743
60.752	21.743
60.731	21.764
60.731	21.764
60.731	21.786
60.709	21.807
60.688	21.871
60.645	21.871
60.645	21.871
60.603	21.892
60.56	21.914
60.56	21.914
60.518	21.935
60.475	21.956
60.454	21.956
60.454	21.977
60.433	21.977
60.411	21.977
60.39	21.999
60.369	22.02
60.326	22.02
60.305	22.041
60.284	22.063
60.284	22.063
60.262	22.063
60.241	22.084
60.22	22.084
60.198	22.084
60.177	22.105
60.135	22.126
60.113	22.126
60.113	22.148
60.071	22.148
60.071	22.148
60.028	22.148
60.028	22.148
60.007	22.148
59.985	22.148
59.964	22.126
59.943	22.126
59.922	22.105
59.9	22.105
59.879	22.084
59.879	22.084
59.858	22.063
59.858	22.063
59.815	22.02
59.815	22.02
59.773	21.999
59.751	21.999
59.73	21.977
59.709	21.977
59.666	21.977
59.645	21.977
59.602	21.977
59.581	21.956
59.538	21.977
59.517	21.977
59.475	21.935
59.475	21.935
59.453	21.935
59.432	21.935
59.411	21.935
59.389	21.935
59.368	21.935
59.304	21.935
59.283	21.935
59.262	21.935
59.219	21.914
59.198	21.914
59.155	21.914
59.155	21.914
59.134	21.914
59.091	21.914
59.049	21.914
59.006	21.935
58.985	21.935
58.964	21.935
58.942	21.935
58.9	21.956
58.878	21.935
58.857	21.956
58.836	21.977
58.836	21.977
58.793	21.999
58.751	21.999
58.751	22.02
58.708	22.02
58.687	22.02
58.687	22.02
58.666	22.041
58.623	22.041
58.602	22.041
58.58	22.063
58.538	22.105
58.538	22.105
58.538	22.105
58.516	22.126
58.495	22.126
58.474	22.148
58.474	22.126
58.453	22.126
58.453	22.126
58.453	22.126
58.453	22.126
58.453	22.126
58.431	22.148
58.431	22.148
58.431	22.126
58.389	22.126
58.389	22.126
58.389	22.126
58.389	22.126
58.389	22.126
58.389	22.105
58.389	22.105
58.389	22.105
58.367	22.084
58.346	22.041
58.346	22.041
58.346	22.041
58.325	22.02
58.325	22.02
58.325	22.02
58.325	21.977
58.304	21.977
58.325	21.977
58.325	21.935
58.325	21.914
58.325	21.914
58.325	21.935
58.325	21.935
58.304	21.914
58.282	21.871
58.304	21.828
58.282	21.828
58.282	21.807
58.24	21.807
58.24	21.764
58.24	21.722
58.218	21.701
58.218	21.701
58.218	21.615
58.218	21.615
58.197	21.615
58.176	21.615
58.176	21.615
58.176	21.615
58.176	21.615
58.155	21.594
58.155	21.594
58.155	21.573
58.155	21.53
58.155	21.509
58.112	21.509
58.112	21.509
58.112	21.488
58.112	21.466
58.091	21.466
58.091	21.424
58.069	21.424
58.069	21.403
58.048	21.381
58.048	21.36
58.027	21.339
58.027	21.317
58.006	21.296
58.006	21.296
57.984	21.296
57.984	21.274
57.984	21.253
57.984	21.232
57.963	21.232
57.963	21.232
57.963	21.21
57.942	21.21
57.942	21.189
57.942	21.189
57.899	21.146
57.899	21.146
57.878	21.125
57.857	21.125
57.857	21.125
57.835	21.104
57.814	21.061
57.793	21.083
57.771	21.04
57.75	21.019
57.75	20.997
57.707	20.997
57.665	20.997
57.665	20.997
57.665	20.912
57.644	20.934
57.622	20.934
57.622	20.912
57.601	20.912
57.58	20.912
57.58	20.912
57.558	20.912
57.558	20.912
57.558	20.912
57.537	20.87
57.537	20.87
57.537	20.87
57.537	20.87
57.516	20.87
57.516	20.87
57.495	20.891
57.495	20.891
57.473	20.891
57.473	20.827
57.473	20.87
57.431	20.848
57.388	20.827
57.388	20.827
57.367	20.806
57.367	20.827
57.346	20.806
57.324	20.785
57.324	20.785
57.324	20.785
57.303	20.785
57.282	20.742
57.26	20.742
57.26	20.721
57.218	20.678
57.218	20.678
57.218	20.678
57.218	20.657
57.218	20.657
57.197	20.657
57.197	20.657
57.175	20.657
57.154	20.657
57.154	20.657
57.133	20.635
57.111	20.635
57.111	20.635
57.111	20.635
57.111	20.635
57.09	20.657
57.069	20.657
57.048	20.678
57.048	20.657
57.026	20.657
57.005	20.657
57.005	20.657
56.984	20.635
56.962	20.678
56.941	20.635
56.941	20.635
56.92	20.635
56.92	20.678
56.92	20.657
56.898	20.635
56.877	20.635
56.877	20.635
56.856	20.635
56.856	20.635
56.835	20.635
56.813	20.635
56.813	20.593
56.813	20.593
56.792	20.593
56.792	20.572
56.792	20.572
56.813	20.572
56.813	20.593
56.813	20.572
56.813	20.572
56.813	20.55
56.792	20.55
56.792	20.55
56.771	20.55
56.771	20.55
56.771	20.55
56.771	20.529
56.728	20.508
56.728	20.465
56.707	20.465
56.707	20.465
56.707	20.465
56.686	20.465
56.686	20.444
56.686	20.423
56.686	20.401
56.686	20.401
56.686	20.38
56.686	20.38
56.664	20.359
56.664	20.359
56.664	20.337
56.664	20.316
56.664	20.316
56.664	20.274
56.664	20.274
56.643	20.274
56.643	20.231
56.643	20.231
56.643	20.21
56.643	20.21
56.643	20.21
56.643	20.188
56.664	20.188
56.664	20.167
56.664	20.146
56.664	20.146
56.664	20.125
56.664	20.061
56.643	19.997
56.643	19.997
56.643	19.976
56.622	19.954
56.622	19.933
56.6	19.933
56.6	19.912
56.6	19.89
56.6	19.869
56.6	19.848
56.579	19.826
56.558	19.784
56.537	19.741
56.537	19.741
56.515	19.72
56.515	19.699
56.494	19.677
56.494	19.656
56.473	19.614
56.473	19.614
56.451	19.614
56.451	19.571
56.43	19.571
56.409	19.528
56.366	19.486
56.366	19.486
56.366	19.465
56.345	19.465
56.345	19.465
56.324	19.443
56.302	19.443
56.281	19.422
56.281	19.401
56.26	19.379
56.217	19.358
56.196	19.358
56.153	19.337
56.153	19.337
56.132	19.316
56.111	19.294
56.089	19.294
56.068	19.273
56.047	19.273
56.026	19.252
56.004	19.23
55.983	19.188
55.94	19.166
55.919	19.166
55.898	19.145
55.898	19.145
55.877	19.124
55.877	19.081
55.834	19.081
55.834	19.06
55.791	19.039
55.77	19.017
55.749	18.996
55.728	18.996
55.706	18.975
55.706	18.954
55.664	18.932
55.664	18.932
55.621	18.911
55.6	18.89
55.579	18.868
55.557	18.847
55.536	18.805
55.493	18.783
55.472	18.783
55.451	18.762
55.429	18.741
55.408	18.741
55.387	18.719
55.387	18.719
55.344	18.698
55.323	18.677
55.302	18.677
55.28	18.656
55.28	18.656
55.259	18.634
55.217	18.634
55.195	18.613
55.174	18.613
55.153	18.613
55.11	18.613
55.11	18.613
55.089	18.592
55.046	18.57
55.046	18.57
55.004	18.549
55.004	18.528
54.982	18.528
54.961	18.528
54.919	18.528
54.897	18.528
54.876	18.507
54.833	18.507
54.833	18.507
54.812	18.485
54.812	18.507
54.791	18.485
54.77	18.485
54.748	18.485
54.727	18.485
54.684	18.485
54.663	18.507
54.62	18.507
54.62	18.507
54.578	18.485
54.578	18.485
54.578	18.485
54.557	18.507
54.493	18.507
54.471	18.507
54.45	18.528
54.429	18.528
54.386	18.528
54.365	18.528
54.344	18.528
54.322	18.528
54.259	18.549
54.259	18.549
54.216	18.549
54.173	18.549
54.152	18.549
54.152	18.549
54.11	18.549
54.088	18.549
54.067	18.549
54.024	18.528
54.003	18.528
53.982	18.528
53.918	18.507
53.918	18.507
53.897	18.485
53.875	18.485
53.854	18.464
53.811	18.464
53.79	18.464
53.79	18.464
53.769	18.464
53.726	18.443
53.684	18.4
53.662	18.4
53.62	18.4
53.62	18.4
53.599	18.4
53.577	18.4
53.535	18.379
53.492	18.379
53.492	18.379
53.45	18.379
53.428	18.379
53.407	18.379
53.386	18.379
53.364	18.379
53.322	18.379
53.322	18.379
53.301	18.379
53.279	18.357
53.258	18.357
53.237	18.357
53.215	18.357
53.194	18.357
53.151	18.336
53.13	18.336
53.13	18.336
53.109	18.336
53.066	18.315
53.066	18.315
53.045	18.315
53.024	18.315
53.002	18.294
53.002	18.294
52.981	18.294
52.981	18.272
52.96	18.272
52.939	18.294
52.896	18.272
52.875	18.294
52.853	18.294
52.853	18.294
52.853	18.294
52.853	18.294
52.853	18.294
52.832	18.294
52.832	18.294
52.832	18.294
52.832	18.294
52.832	18.315
52.811	18.336
52.811	18.336
52.811	18.357
52.811	18.357
52.79	18.357
52.79	18.357
52.79	18.357
52.768	18.379
52.768	18.4
52.768	18.4
52.768	18.421
52.747	18.443
52.747	18.464
52.726	18.485
52.704	18.549
52.704	18.549
52.704	18.57
52.683	18.57
52.662	18.592
52.641	18.592
52.641	18.592
52.619	18.613
52.598	18.613
52.577	18.634
52.555	18.634
52.534	18.656
52.492	18.698
52.492	18.698
52.492	18.719
52.47	18.741
52.449	18.741
52.449	18.762
52.449	18.783
52.428	18.783
52.406	18.826
52.364	18.826
52.364	18.847
52.321	18.868
52.279	18.911
52.279	18.911
52.257	18.932
52.257	18.954
52.236	18.975
52.215	18.996
52.193	18.996
52.151	19.017
52.13	19.039
52.108	19.06
52.087	19.081
52.044	19.103
52.002	19.124
52.002	19.124
51.959	19.124
51.938	19.145
51.895	19.166
51.874	19.166
51.853	19.188
51.832	19.209
51.81	19.23
51.768	19.252
51.746	19.273
51.704	19.273
51.661	19.294
51.661	19.294
51.64	19.294
51.597	19.294
51.576	19.294
51.555	19.316
51.512	19.337
51.491	19.358
51.47	19.379
51.448	19.401
51.427	19.401
51.384	19.443
51.321	19.465
51.321	19.465
51.299	19.486
51.299	19.486
51.278	19.507
51.278	19.507
51.257	19.507
51.235	19.507
51.214	19.507
51.193	19.507
51.172	19.528
51.129	19.528
51.086	19.55
51.086	19.55
51.044	19.55
51.001	19.55
50.98	19.55
50.959	19.55
50.937	19.55
50.895	19.571
50.873	19.571
50.831	19.592
50.81	19.592
50.788	19.592
50.724	19.614
50.724	19.614
50.682	19.614
50.661	19.614
50.618	19.635
50.597	19.656
50.554	19.656
50.512	19.677
50.49	19.677
50.469	19.699
50.426	19.699
50.384	19.72
50.341	19.741
50.341	19.741
50.299	19.741
50.256	19.763
50.214	19.763
50.192	19.763
50.171	19.784
50.128	19.784
50.107	19.805
50.086	19.805
50.064	19.805
50.001	19.805
49.937	19.826
49.937	19.826
49.915	19.848
49.894	19.848
49.852	19.89
49.83	19.89
49.809	19.912
49.809	19.912
49.767	19.933
49.746	19.954
49.724	19.976
49.724	20.018
49.66	20.039
49.66	20.039
49.639	20.061
49.618	20.082
49.597	20.125
49.575	20.125
49.554	20.146
49.533	20.167
49.49	20.188
49.469	20.21
49.426	20.21
49.405	20.231
49.341	20.252
49.341	20.252
49.298	20.295
49.277	20.295
49.256	20.316
49.235	20.316
49.213	20.359
49.171	20.38
49.128	20.401
49.107	20.401
49.064	20.444
49.043	20.465
49	20.486
49	20.486
48.979	20.508
48.937	20.508
48.915	20.55
48.894	20.55
48.894	20.572
48.873	20.593
48.851	20.614
48.851	20.635
48.83	20.657
48.809	20.678
48.788	20.721
48.788	20.721
48.788	20.699
48.766	20.699
48.766	20.699
48.766	20.699
48.745	20.678
48.745	20.678
48.724	20.678
48.702	20.657
48.702	20.657
48.702	20.657
48.702	20.635
48.702	20.635
48.681	20.635
48.681	20.635
48.681	20.635
48.681	20.614
48.66	20.614
48.638	20.593
48.638	20.614
48.617	20.593
48.617	20.593
48.617	20.593
48.596	20.572
48.596	20.572
48.596	20.572
48.596	20.572
48.596	20.572
48.596	20.572
48.596	20.572
48.596	20.572
48.596	20.572
48.596	20.572
48.596	20.572
48.596	20.572
48.596	20.572
48.596	20.572
48.596	20.572
48.596	20.572
48.596	20.572
48.596	20.572
48.596	20.572
48.596	20.572
48.617	20.572
48.617	20.572
48.617	20.572
48.596	20.572
48.617	20.572
48.617	20.572
48.617	20.572
48.617	20.572
48.617	20.593
48.617	20.593
48.617	20.572
48.617	20.572
48.617	20.572
48.596	20.572
48.596	20.572
48.596	20.572
48.617	20.572
48.617	20.572
48.617	20.572
48.617	20.572
48.596	20.572
48.596	20.593
48.596	20.572
48.596	20.572
48.617	20.572
48.617	20.572
48.617	20.55
48.617	20.572
48.617	20.572
48.617	20.572
48.617	20.572
48.617	20.572
48.617	20.572
48.638	20.572
48.638	20.572
48.617	20.572
48.617	20.572
48.617	20.593
48.617	20.593
48.617	20.593
48.617	20.572
48.617	20.572
48.617	20.572
48.617	20.572
48.617	20.572
48.617	20.572
48.638	20.572
48.638	20.572
48.638	20.572
48.638	20.572
48.638	20.572
48.638	20.572
48.638	20.572
48.638	20.572
48.638	20.572
48.638	20.572
48.638	20.572
48.638	20.572
48.638	20.593
48.638	20.572
48.638	20.572
48.617	20.572
48.638	20.572
48.638	20.593
48.617	20.572
48.617	20.572
48.617	20.572
48.617	20.572
48.617	20.572
48.638	20.572
48.638	20.572
48.617	20.572
48.617	20.572
48.617	20.572
48.617	20.572
48.638	20.572
48.617	20.572
48.617	20.572
48.617	20.572
48.617	20.572
48.617	20.572
48.617	20.572
48.617	20.572
48.617	20.572
48.617	20.572
48.596	20.55
48.596	20.55
48.596	20.55
48.596	20.55
48.596	20.55
48.596	20.55
48.596	20.55
48.596	20.572
48.596	20.55
48.596	20.55
48.596	20.55
48.596	20.55
48.596	20.55
48.596	20.55
48.596	20.55
48.596	20.55
48.596	20.55
48.596	20.55
48.596	20.55
48.596	20.55
48.596	20.55
48.596	20.55
48.596	20.55
48.596	20.55
48.596	20.55
48.596	20.55
48.596	20.55
48.596	20.55
48.596	20.55
48.596	20.55
48.596	20.55
48.596	20.55
48.596	20.55
48.596	20.55
48.596	20.55
48.596	20.55
48.596	20.55
48.596	20.55
48.596	20.55
48.596	20.55
48.596	20.55
48.596	20.55
48.596	20.55
48.596	20.55
48.596	20.55
48.596	20.55
48.596	20.55
48.596	20.55
48.596	20.55
48.596	20.55
48.596	20.55
48.596	20.55
48.596	20.55
48.596	20.55
48.596	20.55
48.596	20.55
48.596	20.55
48.596	20.55
48.596	20.55
48.596	20.55
48.596	20.55
48.596	20.55
48.596	20.55
48.596	20.55
48.596	20.55
48.596	20.55
48.596	20.55
48.617	20.55
48.596	20.55
48.596	20.55
48.596	20.55
48.596	20.55
48.617	20.55
48.596	20.55
48.596	20.55
48.596	20.55
48.596	20.55
48.596	20.55
48.596	20.55
48.596	20.55
48.596	20.529
48.596	20.529
48.617	20.55
48.617	20.529
48.617	20.529
48.617	20.529
48.638	20.529
48.66	20.508
48.66	20.508
48.681	20.508
48.681	20.508
48.681	20.529
48.681	20.529
48.681	20.529
48.702	20.529
48.702	20.55
48.724	20.55
48.724	20.55
48.745	20.55
48.766	20.55
48.766	20.55
48.766	20.55
48.745	20.55
48.745	20.55
48.724	20.572
48.745	20.572
48.745	20.572
48.745	20.593
48.766	20.593
48.745	20.593
48.745	20.572
48.745	20.593
48.745	20.593
48.724	20.593
48.745	20.593
48.724	20.614
48.724	20.614
48.724	20.635
48.724	20.635
48.702	20.614
48.702	20.614
48.681	20.614
48.681	20.614
48.66	20.614
48.66	20.614
48.66	20.614
48.638	20.614
48.638	20.614
48.638	20.614
48.638	20.614
48.617	20.593
48.617	20.572
48.596	20.572
48.596	20.55
48.596	20.572
48.596	20.572
48.596	20.572
48.575	20.55
48.575	20.572
48.575	20.572
48.575	20.572
48.575	20.572
48.596	20.572
48.596	20.55
48.596	20.55
48.596	20.55
48.596	20.55
48.596	20.55
48.596	20.55
48.596	20.55
48.596	20.55
48.596	20.55
48.596	20.55
48.596	20.55
48.596	20.55
48.617	20.529
48.617	20.529
48.617	20.529
48.596	20.55
48.596	20.55
48.596	20.55
48.596	20.55
48.617	20.55
48.617	20.529
48.617	20.55
48.617	20.55
48.617	20.55
48.638	20.55
48.638	20.55
48.638	20.55
48.638	20.55
48.66	20.55
48.66	20.55
48.66	20.529
48.681	20.529
48.681	20.529
48.681	20.529
48.702	20.529
48.702	20.529
48.702	20.508
48.724	20.529
48.724	20.529
48.724	20.529
48.745	20.529
48.745	20.529
48.724	20.529
48.724	20.529
48.724	20.529
48.724	20.529
48.702	20.508
48.702	20.508
48.702	20.508
48.681	20.529
48.66	20.529
48.66	20.529
48.638	20.529
48.638	20.529
48.638	20.529
48.638	20.529
48.617	20.529
48.617	20.55
48.617	20.55
48.596	20.572
48.596	20.572
48.553	20.572
48.575	20.572
48.575	20.572
48.575	20.572
48.66	20.572
48.638	20.55
48.617	20.55
48.617	20.55
48.617	20.55
48.617	20.55
48.617	20.55
48.617	20.55
48.617	20.55
48.617	20.55
48.617	20.55
48.617	20.55
48.617	20.55
48.617	20.55
48.617	20.55
48.617	20.55
48.617	20.55
48.617	20.55
48.596	20.55
48.596	20.55
48.596	20.55
48.596	20.55
48.617	20.55
48.617	20.572
48.617	20.572
48.617	20.593
48.617	20.593
48.617	20.572
48.617	20.572
48.638	20.55
48.638	20.572
48.638	20.572
[truncated: 5,631 more rows]
