# Supplementary material for: Ant collective cognition allows for efficient navigation through disordered environments
Source: eLife. 2020 May 12;9:e55195. doi: 10.7554/eLife.55195 (PMC7332297; doi:10.7554/eLife.55195)
Supplement: Source data 2. — Format is X,Y coordinates as a function of time. Time interval between samples is 0.04 s, except for videos 1440005 and 1440011, where the time interval is 0.02 s. [file elife-55195-data2.zip › 1400011_1_225_load_trajectory.txt]

69.292	21.736
69.251	21.715
69.251	21.715
69.231	21.715
69.231	21.736
69.21	21.736
69.19	21.715
69.149	21.736
69.128	21.715
69.107	21.715
69.087	21.715
69.025	21.715
69.005	21.715
68.943	21.736
68.943	21.736
68.902	21.736
68.902	21.715
68.84	21.715
68.82	21.715
68.799	21.715
68.799	21.715
68.779	21.694
68.779	21.694
68.737	21.715
68.717	21.715
68.696	21.715
68.696	21.715
68.676	21.694
68.635	21.694
68.594	21.694
68.552	21.694
68.532	21.715
68.511	21.715
68.511	21.736
68.45	21.736
68.429	21.756
68.367	21.756
68.306	21.756
68.306	21.756
68.285	21.756
68.265	21.756
68.244	21.756
68.224	21.756
68.182	21.777
68.141	21.777
68.121	21.797
68.08	21.777
68.059	21.777
68.039	21.797
67.977	21.818
67.977	21.818
67.956	21.818
67.936	21.838
67.895	21.838
67.854	21.859
67.833	21.859
67.812	21.859
67.771	21.879
67.751	21.9
67.73	21.9
67.669	21.921
67.586	21.921
67.586	21.921
67.566	21.941
67.525	21.941
67.504	21.941
67.463	21.982
67.401	21.982
67.36	22.003
67.34	22.023
67.319	22.044
67.278	22.044
67.175	22.064
67.134	22.085
67.134	22.085
67.134	22.085
67.072	22.064
67.072	22.085
67.011	22.085
66.99	22.085
66.929	22.106
66.929	22.126
66.908	22.126
66.846	22.147
66.826	22.167
66.744	22.188
66.744	22.188
66.702	22.188
66.661	22.208
66.661	22.208
66.6	22.249
66.579	22.229
66.559	22.229
66.538	22.249
66.497	22.249
66.476	22.249
66.456	22.249
66.394	22.249
66.394	22.249
66.353	22.249
66.312	22.249
66.25	22.249
66.23	22.27
66.168	22.291
66.147	22.311
66.127	22.311
66.106	22.332
66.086	22.332
66.045	22.352
65.942	22.393
65.942	22.393
65.921	22.414
65.88	22.414
65.839	22.434
65.798	22.455
65.757	22.455
65.716	22.455
65.695	22.476
65.654	22.496
65.634	22.496
65.572	22.496
65.51	22.537
65.51	22.537
65.469	22.537
65.449	22.537
65.407	22.517
65.387	22.537
65.366	22.517
65.325	22.537
65.284	22.517
65.222	22.517
65.202	22.517
65.161	22.517
65.14	22.517
65.14	22.517
65.12	22.517
65.12	22.517
65.079	22.455
65.017	22.455
64.955	22.414
64.935	22.393
64.935	22.373
64.914	22.373
64.873	22.352
64.852	22.332
64.811	22.27
64.811	22.27
64.791	22.27
64.791	22.249
64.729	22.208
64.647	22.188
64.647	22.188
64.606	22.188
64.565	22.167
64.565	22.167
64.524	22.126
64.441	22.126
64.359	22.106
64.359	22.106
64.339	22.085
64.339	22.085
64.277	22.064
64.236	22.064
64.195	22.064
64.174	22.064
64.133	22.064
64.112	22.044
64.071	22.044
64.03	22.044
63.927	22.044
63.927	22.044
63.927	22.044
63.886	22.023
63.804	22.023
63.784	22.003
63.784	21.982
63.742	21.962
63.742	21.962
63.701	21.941
63.701	21.921
63.64	21.921
63.516	21.921
63.516	21.921
63.516	21.921
63.475	21.921
63.455	21.9
63.393	21.9
63.372	21.879
63.311	21.859
63.29	21.859
63.27	21.838
63.249	21.859
63.208	21.838
63.146	21.818
63.146	21.818
63.126	21.797
63.105	21.797
63.064	21.797
63.023	21.797
62.982	21.797
62.961	21.797
62.9	21.777
62.879	21.777
62.859	21.777
62.817	21.777
62.715	21.777
62.715	21.777
62.694	21.777
62.674	21.797
62.653	21.797
62.632	21.797
62.571	21.797
62.571	21.777
62.571	21.777
62.53	21.777
62.489	21.797
62.489	21.777
62.427	21.797
62.427	21.797
62.406	21.777
62.386	21.797
62.324	21.777
62.324	21.756
62.283	21.756
62.262	21.756
62.242	21.736
62.242	21.715
62.18	21.715
62.16	21.694
62.077	21.694
62.077	21.694
62.057	21.694
62.057	21.694
62.016	21.715
62.016	21.694
61.934	21.674
61.934	21.674
61.913	21.674
61.892	21.653
61.872	21.633
61.872	21.633
61.872	21.612
61.872	21.612
61.831	21.571
61.81	21.571
61.769	21.53
61.728	21.509
61.707	21.489
61.687	21.468
61.687	21.468
61.666	21.448
61.646	21.448
61.605	21.407
61.543	21.386
61.543	21.386
61.522	21.366
61.502	21.345
61.481	21.345
61.42	21.345
61.42	21.345
61.379	21.324
61.379	21.324
61.379	21.324
61.317	21.324
61.276	21.304
61.214	21.283
61.214	21.283
61.194	21.263
61.173	21.242
61.152	21.222
61.111	21.222
61.111	21.222
61.091	21.201
61.07	21.181
61.029	21.181
61.029	21.181
60.988	21.16
60.926	21.181
60.926	21.181
60.885	21.16
60.844	21.16
60.824	21.16
60.803	21.16
60.762	21.16
60.741	21.16
60.7	21.16
60.68	21.16
60.639	21.16
60.618	21.16
60.577	21.181
60.577	21.181
60.556	21.181
60.536	21.201
60.495	21.201
60.474	21.222
60.454	21.222
60.412	21.263
60.371	21.283
60.351	21.283
60.31	21.304
60.289	21.324
60.207	21.345
60.207	21.345
60.207	21.345
60.166	21.386
60.104	21.386
60.104	21.407
60.063	21.407
60.042	21.427
59.981	21.427
59.96	21.448
59.96	21.448
59.919	21.448
59.857	21.468
59.857	21.468
59.837	21.468
59.796	21.489
59.755	21.489
59.734	21.489
59.714	21.489
59.672	21.489
59.652	21.489
59.631	21.468
59.611	21.468
59.57	21.448
59.529	21.448
59.529	21.448
59.508	21.448
59.508	21.448
59.487	21.427
59.467	21.427
59.467	21.427
59.446	21.427
59.446	21.427
59.446	21.407
59.426	21.386
59.385	21.366
59.323	21.345
59.323	21.345
59.302	21.345
59.282	21.345
59.261	21.345
59.241	21.324
59.22	21.324
59.179	21.304
59.159	21.304
59.117	21.283
59.117	21.263
59.097	21.242
59.076	21.201
59.076	21.201
59.035	21.201
59.035	21.201
58.994	21.201
58.953	21.181
58.932	21.16
58.912	21.16
58.891	21.16
58.85	21.139
58.85	21.119
58.85	21.119
58.809	21.078
58.809	21.078
58.809	21.078
58.789	21.078
58.747	21.057
58.706	21.037
58.686	21.016
58.624	20.996
58.604	20.996
58.604	20.996
58.583	20.975
58.562	20.975
58.521	20.975
58.521	20.975
58.48	20.975
58.46	20.975
58.419	20.975
58.398	20.975
58.357	20.975
58.336	20.954
58.295	20.954
58.254	20.975
58.234	20.954
58.213	20.954
58.172	20.934
58.172	20.934
58.131	20.934
58.11	20.934
58.049	20.913
58.007	20.913
57.966	20.913
57.925	20.913
57.905	20.934
57.864	20.934
57.822	20.934
57.822	20.934
57.74	20.954
57.74	20.954
57.699	20.954
57.658	20.975
57.637	20.996
57.637	20.996
57.596	21.016
57.576	21.016
57.535	21.016
57.514	21.037
57.494	21.037
57.473	21.037
57.391	21.057
57.391	21.057
57.37	21.078
57.35	21.098
57.329	21.098
57.309	21.098
57.267	21.119
57.247	21.139
57.226	21.139
57.185	21.139
57.165	21.16
57.103	21.16
57.062	21.181
57.062	21.181
57.041	21.181
57.021	21.201
57.021	21.201
56.98	21.201
56.938	21.222
56.897	21.242
56.856	21.242
56.836	21.263
56.795	21.283
56.774	21.304
56.712	21.324
56.712	21.324
56.692	21.324
56.692	21.345
56.671	21.386
56.61	21.386
56.61	21.407
56.568	21.427
56.548	21.427
56.548	21.448
56.486	21.448
56.445	21.468
56.404	21.509
56.404	21.509
56.363	21.53
56.342	21.551
56.322	21.571
56.281	21.571
56.281	21.592
56.26	21.592
56.219	21.592
56.219	21.612
56.178	21.633
56.137	21.653
56.075	21.674
56.075	21.674
56.055	21.715
56.055	21.736
55.993	21.736
55.972	21.736
55.952	21.756
55.931	21.777
55.911	21.797
55.911	21.797
55.849	21.818
55.849	21.838
55.767	21.859
55.767	21.859
55.767	21.879
55.746	21.879
55.705	21.9
55.685	21.9
55.664	21.9
55.643	21.921
55.623	21.921
55.602	21.941
55.582	21.941
55.541	21.941
55.5	21.962
55.5	21.962
55.458	21.962
55.438	21.962
55.397	21.962
55.376	21.941
55.356	21.941
55.356	21.962
55.315	21.962
55.253	21.962
55.253	21.962
55.212	21.962
55.171	21.982
55.171	21.982
55.13	22.003
55.109	22.003
55.068	22.023
55.047	22.023
55.027	22.023
54.986	22.023
54.965	22.023
54.924	22.023
54.883	22.023
54.862	22.023
54.801	22.023
54.801	22.023
54.78	22.023
54.739	22.023
54.677	22.023
54.636	22.023
54.616	22.023
54.554	22.023
54.554	22.023
54.533	22.023
54.492	22.044
54.431	22.044
54.348	22.044
54.348	22.044
54.348	22.044
54.307	22.064
54.266	22.064
54.246	22.085
54.205	22.085
54.163	22.106
54.122	22.106
54.102	22.106
54.061	22.126
54.04	22.126
53.978	22.106
53.978	22.106
53.937	22.106
53.937	22.126
53.896	22.126
53.876	22.126
53.835	22.126
53.814	22.126
53.773	22.147
53.732	22.147
53.711	22.147
53.67	22.147
53.608	22.167
53.608	22.167
53.567	22.167
53.526	22.167
53.506	22.188
53.465	22.188
53.444	22.188
53.423	22.208
53.403	22.208
53.362	22.229
53.321	22.249
53.3	22.249
53.28	22.27
53.28	22.27
53.238	22.291
53.177	22.291
53.156	22.311
53.177	22.311
53.095	22.332
53.074	22.332
53.053	22.332
53.053	22.332
53.033	22.332
53.012	22.352
52.992	22.352
52.992	22.352
52.951	22.352
52.93	22.373
52.868	22.393
52.848	22.414
52.848	22.414
52.827	22.434
52.827	22.455
52.807	22.455
52.766	22.496
52.745	22.537
52.745	22.599
52.745	22.599
52.725	22.619
52.725	22.64
52.704	22.64
52.725	22.661
52.725	22.681
52.725	22.722
52.725	22.743
52.704	22.763
52.725	22.784
52.725	22.804
52.766	22.825
52.766	22.825
52.766	22.846
52.766	22.866
52.786	22.907
52.807	22.928
52.807	22.948
52.807	22.969
52.807	22.989
52.848	23.01
52.868	23.031
52.868	23.051
52.889	23.072
52.889	23.072
52.889	23.092
52.93	23.113
52.93	23.154
52.93	23.174
52.93	23.195
52.93	23.216
52.93	23.236
52.93	23.236
52.91	23.257
52.93	23.298
52.93	23.38
52.93	23.38
52.93	23.442
52.93	23.462
52.93	23.483
52.93	23.483
52.93	23.503
52.93	23.544
52.93	23.565
52.93	23.586
52.93	23.606
52.93	23.627
52.91	23.668
52.91	23.668
52.91	23.688
52.91	23.709
52.91	23.729
52.91	23.771
52.889	23.791
52.868	23.812
52.868	23.812
52.889	23.853
52.889	23.853
52.868	23.873
52.868	23.935
52.868	23.935
52.848	23.956
52.848	23.976
52.848	23.976
52.848	23.976
52.848	23.976
52.848	23.976
52.848	23.976
52.848	23.976
52.848	23.976
52.848	23.976
52.848	23.976
52.848	23.976
52.848	23.976
52.848	23.976
52.848	23.976
52.868	23.956
52.848	23.956
52.848	23.956
52.848	23.956
52.868	23.956
52.848	23.956
52.848	23.956
52.848	23.956
52.848	23.956
52.848	23.956
52.848	23.956
52.848	23.956
52.848	23.956
52.848	23.956
52.848	23.956
52.848	23.956
52.848	23.956
52.848	23.956
52.848	23.976
52.848	23.956
52.848	23.956
52.848	23.956
52.848	23.956
52.848	23.956
52.848	23.956
52.848	23.956
52.848	23.956
52.848	23.956
52.848	23.956
52.848	23.956
52.848	23.956
52.848	23.956
52.848	23.956
52.848	23.956
52.848	23.956
52.848	23.956
52.848	23.956
52.848	23.956
52.848	23.956
52.848	23.976
52.848	23.976
52.848	23.976
52.848	23.976
52.848	23.997
52.848	23.997
52.848	23.997
52.848	23.997
52.848	23.976
52.848	23.976
52.848	23.976
52.848	23.956
52.848	23.956
52.848	23.956
52.827	23.956
52.827	23.956
52.848	23.956
52.848	23.956
52.848	23.956
52.848	23.956
52.848	23.956
52.848	23.956
52.848	23.956
52.848	23.956
52.848	23.956
52.848	23.976
52.848	23.976
52.868	23.956
52.889	23.956
52.889	23.956
52.93	23.956
52.93	23.956
52.93	23.956
52.93	23.956
52.951	23.956
52.971	23.956
52.971	23.956
52.971	23.956
53.012	23.956
52.992	23.956
53.012	23.956
53.012	23.956
53.033	23.956
53.053	23.956
53.053	23.956
53.053	23.956
53.053	23.956
53.053	23.956
53.074	23.956
53.095	23.956
53.115	23.956
53.115	23.976
53.156	23.976
53.156	23.976
53.177	23.976
53.177	23.976
53.197	23.976
53.197	23.997
53.218	23.976
53.218	23.976
53.238	23.976
53.28	23.976
53.3	23.976
53.3	23.976
53.362	23.997
53.362	23.997
53.362	23.997
53.362	23.997
53.382	23.997
53.382	23.997
53.403	23.997
53.423	24.017
53.444	24.017
53.444	24.017
53.465	24.017
53.465	24.038
53.485	24.038
53.485	24.038
53.506	24.038
53.526	24.058
53.526	24.058
53.526	24.058
53.526	24.058
53.547	24.079
53.567	24.079
53.567	24.079
53.588	24.099
53.588	24.099
53.65	24.12
53.65	24.12
53.65	24.12
53.65	24.12
53.67	24.12
53.67	24.12
53.67	24.12
53.691	24.141
53.691	24.141
53.711	24.161
53.711	24.161
53.752	24.161
53.773	24.182
53.773	24.182
53.793	24.202
53.793	24.202
53.814	24.223
53.835	24.223
53.835	24.243
53.835	24.243
53.855	24.243
53.896	24.305
53.937	24.326
53.937	24.346
53.978	24.387
53.978	24.387
53.978	24.428
54.02	24.449
54.02	24.449
54.04	24.469
54.061	24.49
54.081	24.511
54.081	24.552
54.102	24.552
54.122	24.552
54.122	24.552
54.163	24.593
54.163	24.593
54.163	24.613
54.205	24.634
54.205	24.654
54.225	24.696
54.246	24.716
54.266	24.757
54.266	24.757
54.287	24.778
54.287	24.778
54.328	24.819
54.328	24.86
54.328	24.86
54.348	24.881
54.369	24.881
54.369	24.901
54.39	24.942
54.39	24.942
54.39	24.983
54.41	24.983
54.41	24.983
54.431	25.004
54.431	25.004
54.451	25.024
54.451	25.024
54.451	25.024
54.472	25.045
54.472	25.086
54.492	25.066
54.492	25.107
54.492	25.107
54.492	25.107
54.492	25.127
54.513	25.148
54.533	25.148
54.533	25.168
54.533	25.168
54.554	25.209
54.554	25.209
54.554	25.23
54.554	25.251
54.595	25.271
54.595	25.271
54.616	25.312
54.616	25.333
54.616	25.353
54.636	25.374
54.636	25.394
54.636	25.394
54.636	25.415
54.657	25.436
54.657	25.456
54.657	25.477
54.677	25.497
54.677	25.518
54.677	25.538
54.677	25.559
54.677	25.579
54.698	25.579
54.718	25.641
54.718	25.641
54.718	25.662
54.718	25.703
54.718	25.723
54.718	25.764
54.718	25.764
54.718	25.785
54.718	25.806
54.718	25.806
54.718	25.826
54.718	25.867
54.698	25.929
54.698	25.929
54.698	25.949
54.698	25.949
54.698	25.991
54.698	26.011
54.698	26.052
54.698	26.052
54.698	26.093
54.677	26.114
54.677	26.134
54.677	26.134
54.657	26.196
54.657	26.196
54.657	26.196
54.657	26.217
54.657	26.237
54.657	26.258
54.616	26.278
54.616	26.299
54.616	26.319
54.595	26.361
54.575	26.381
54.575	26.402
54.533	26.463
54.533	26.463
54.513	26.504
54.513	26.546
54.492	26.566
54.472	26.587
54.451	26.628
54.41	26.648
54.39	26.669
54.369	26.71
54.369	26.731
54.348	26.751
54.287	26.813
54.287	26.813
54.266	26.833
54.225	26.874
54.205	26.874
54.163	26.895
54.122	26.895
54.102	26.936
54.102	26.936
54.081	26.957
54.061	26.977
54.02	27.018
53.978	27.018
53.978	27.018
53.958	27.039
53.937	27.059
53.896	27.059
53.876	27.059
53.835	27.08
53.814	27.08
53.793	27.101
53.773	27.101
53.752	27.121
53.732	27.142
53.67	27.162
53.67	27.162
53.65	27.162
53.588	27.183
53.567	27.203
53.547	27.224
53.526	27.244
53.506	27.244
53.423	27.286
53.403	27.306
53.382	27.327
53.362	27.368
53.321	27.409
53.321	27.409
53.3	27.429
53.28	27.471
53.238	27.491
53.197	27.512
53.156	27.553
53.136	27.573
53.115	27.573
53.074	27.594
53.033	27.635
53.012	27.676
52.971	27.738
52.971	27.738
52.971	27.758
52.93	27.779
52.889	27.799
52.848	27.82
52.827	27.82
52.786	27.861
52.766	27.902
52.745	27.902
52.704	27.923
52.663	27.923
52.601	27.943
52.601	27.943
52.56	27.964
52.519	27.984
52.478	28.005
52.457	28.026
52.416	28.046
52.396	28.046
52.355	28.067
52.293	28.067
52.231	28.087
52.211	28.108
52.149	28.128
52.149	28.128
52.087	28.149
52.026	28.169
52.005	28.19
51.964	28.211
51.943	28.231
51.923	28.231
51.902	28.252
51.861	28.252
51.841	28.252
51.8	28.252
51.738	28.293
51.738	28.293
51.717	28.293
51.697	28.293
51.656	28.293
51.594	28.272
51.573	28.293
51.532	28.293
51.512	28.293
51.471	28.293
51.43	28.293
51.388	28.272
51.327	28.293
51.327	28.293
51.306	28.293
51.245	28.313
51.203	28.293
51.162	28.293
51.142	28.272
51.121	28.272
51.101	28.272
51.08	28.272
51.06	28.252
51.018	28.252
50.957	28.272
50.957	28.272
50.936	28.272
50.916	28.293
50.916	28.293
50.916	28.293
50.916	28.293
50.916	28.293
50.916	28.293
50.936	28.293
50.936	28.293
50.936	28.293
50.936	28.293
50.936	28.293
50.936	28.293
50.936	28.313
50.916	28.334
50.895	28.354
50.854	28.396
50.854	28.396
50.854	28.416
50.854	28.457
50.833	28.457
50.833	28.478
50.792	28.519
50.792	28.519
50.772	28.539
50.751	28.56
50.751	28.581
50.731	28.601
50.71	28.642
50.69	28.663
50.648	28.663
50.628	28.704
50.607	28.704
50.587	28.724
50.566	28.766
50.566	28.766
50.546	28.786
50.505	28.827
50.505	28.848
50.463	28.848
50.443	28.868
50.443	28.868
50.422	28.868
50.381	28.889
50.361	28.909
50.34	28.951
50.278	28.971
50.278	28.971
50.258	29.012
50.237	29.033
50.196	29.053
50.176	29.074
50.155	29.115
50.135	29.136
50.114	29.156
50.052	29.177
50.032	29.197
50.011	29.218
49.95	29.218
49.95	29.218
49.908	29.279
49.867	29.3
49.806	29.321
49.785	29.321
49.723	29.341
49.682	29.362
49.642	29.403
49.601	29.403
49.539	29.403
49.477	29.423
49.436	29.444
49.436	29.444
49.375	29.444
49.313	29.464
49.251	29.444
49.21	29.464
49.19	29.464
49.169	29.485
49.107	29.526
49.066	29.547
49.025	29.567
48.984	29.567
48.943	29.567
48.943	29.567
48.902	29.567
48.881	29.567
48.84	29.608
48.82	29.629
48.799	29.629
48.779	29.649
48.758	29.67
48.758	29.67
48.737	29.711
48.717	29.732
48.655	29.752
48.655	29.752
48.635	29.793
48.594	29.834
48.552	29.855
48.511	29.896
48.491	29.917
48.47	29.917
48.45	29.958
48.429	29.978
48.388	29.978
48.388	30.04
48.347	30.102
48.347	30.102
48.326	30.102
48.306	30.122
48.285	30.143
48.244	30.184
48.224	30.225
48.203	30.225
48.203	30.225
48.182	30.266
48.141	30.287
48.121	30.307
48.1	30.348
48.1	30.348
48.08	30.348
48.059	30.369
48.018	30.41
48.018	30.431
47.977	30.451
47.956	30.472
47.915	30.492
47.895	30.533
47.895	30.554
47.854	30.574
47.812	30.636
47.812	30.636
47.771	30.657
47.771	30.677
47.73	30.698
47.689	30.718
47.669	30.759
47.627	30.78
47.607	30.801
47.566	30.842
47.525	30.862
47.463	30.883
47.422	30.903
47.422	30.903
47.381	30.924
47.36	30.944
47.319	30.965
47.278	30.986
47.257	30.986
47.216	31.006
47.196	31.047
47.196	31.068
47.175	31.088
47.155	31.109
47.093	31.129
47.093	31.129
47.052	31.15
47.031	31.171
47.011	31.191
46.97	31.212
46.949	31.212
46.929	31.212
46.887	31.232
46.867	31.232
46.846	31.232
46.805	31.232
46.764	31.253
46.764	31.253
46.744	31.253
46.723	31.253
46.682	31.273
46.682	31.273
46.62	31.273
46.6	31.294
46.579	31.294
46.559	31.294
46.517	31.294
46.476	31.294
46.415	31.294
46.415	31.294
46.394	31.294
46.374	31.294
46.332	31.294
46.312	31.294
46.291	31.273
46.25	31.273
46.23	31.253
46.189	31.232
46.168	31.191
46.127	31.191
46.086	31.171
46.086	31.171
46.065	31.15
46.045	31.129
46.004	31.109
45.983	31.088
45.921	31.068
45.88	31.068
45.88	31.027
45.86	31.027
45.839	31.027
45.819	30.986
45.777	30.965
45.777	30.965
45.757	30.944
45.716	30.944
45.675	30.903
45.634	30.903
45.613	30.883
45.592	30.862
45.572	30.842
45.531	30.821
45.51	30.821
45.49	30.801
45.449	30.759
45.449	30.759
45.428	30.739
45.407	30.739
45.346	30.718
45.305	30.677
45.305	30.677
45.264	30.657
45.222	30.636
45.202	30.616
45.161	30.616
45.14	30.616
45.058	30.554
45.058	30.554
45.017	30.533
44.976	30.513
44.914	30.513
44.873	30.492
44.832	30.472
44.791	30.472
44.75	30.451
44.709	30.431
44.688	30.431
44.647	30.41
44.585	30.369
44.585	30.369
44.544	30.328
44.524	30.307
44.482	30.287
44.441	30.287
44.4	30.266
44.359	30.246
44.297	30.225
44.256	30.204
44.195	30.204
44.174	30.184
44.092	30.163
44.092	30.163
44.051	30.143
43.969	30.143
43.927	30.122
43.907	30.102
43.866	30.102
43.825	30.081
43.784	30.061
43.763	30.04
43.722	30.061
43.681	30.04
43.599	30.019
43.599	30.019
43.578	30.019
43.516	30.019
43.496	29.978
43.455	29.978
43.414	29.958
43.372	29.958
43.331	29.937
43.27	29.937
43.229	29.917
43.187	29.917
43.085	29.855
43.085	29.855
43.044	29.834
43.002	29.834
42.961	29.834
42.92	29.834
42.879	29.834
42.838	29.814
42.797	29.814
42.735	29.773
42.715	29.773
42.674	29.752
42.612	29.752
42.612	29.752
42.571	29.752
42.53	29.732
42.489	29.732
42.447	29.711
42.427	29.732
42.386	29.732
42.365	29.711
42.324	29.711
42.262	29.67
42.221	29.649
42.16	29.649
42.16	29.649
42.119	29.629
42.077	29.67
42.036	29.649
41.995	29.649
41.954	29.629
41.892	29.608
41.872	29.608
41.831	29.588
41.81	29.588
41.749	29.567
41.625	29.567
41.625	29.567
41.584	29.547
41.563	29.526
41.502	29.506
41.42	29.506
41.399	29.506
41.337	29.485
41.276	29.485
41.235	29.464
41.214	29.444
41.173	29.423
41.07	29.403
41.07	29.403
41.029	29.382
40.967	29.362
40.926	29.341
40.906	29.341
40.865	29.321
40.823	29.3
40.782	29.3
40.721	29.3
40.638	29.3
40.597	29.279
40.536	29.279
40.536	29.279
40.515	29.279
40.453	29.279
40.371	29.279
40.351	29.279
40.33	29.259
40.268	29.259
40.227	29.259
40.207	29.259
40.166	29.238
40.104	29.218
40.042	29.197
40.042	29.197
40.001	29.197
39.96	29.197
39.919	29.177
39.816	29.177
39.796	29.177
39.713	29.156
39.672	29.136
39.631	29.136
39.59	29.136
39.57	29.136
39.487	29.094
39.487	29.094
39.446	29.094
39.405	29.094
39.343	29.094
39.302	29.094
39.261	29.094
39.2	29.074
39.158	29.074
39.117	29.053
39.097	29.053
39.015	29.053
38.953	29.053
38.953	29.053
38.932	29.053
38.891	29.033
38.871	29.033
38.83	29.053
38.809	29.053
38.768	29.053
38.727	29.053
38.686	29.053
38.665	29.053
38.645	29.033
38.603	29.033
38.603	29.033
38.583	29.033
38.583	29.033
38.583	29.033
38.583	29.033
38.583	29.012
38.583	29.012
38.583	28.992
38.583	28.992
38.562	28.992
38.562	28.971
38.562	28.971
38.562	28.971
38.562	28.971
38.562	28.992
38.562	28.992
38.562	28.992
38.562	28.992
38.562	28.992
38.562	28.992
38.562	28.992
38.562	28.992
38.562	28.992
38.562	28.992
38.562	28.992
38.562	29.012
38.562	28.971
38.562	28.992
38.562	28.992
38.562	28.992
38.562	28.971
38.562	28.971
38.542	28.971
38.542	28.992
38.542	28.971
38.562	28.971
38.562	28.971
38.562	28.971
38.562	28.971
38.562	28.971
38.562	28.971
38.562	28.971
38.583	28.971
38.562	28.971
38.542	28.971
38.562	28.992
38.542	28.971
38.562	28.971
38.562	28.971
38.562	28.971
38.562	28.992
38.562	28.992
38.562	28.992
38.562	28.992
38.562	28.992
38.542	28.971
38.542	28.971
38.542	28.992
38.542	28.992
38.562	28.971
38.562	28.971
38.562	28.971
38.562	28.971
38.562	28.971
38.562	28.971
38.562	28.971
38.562	28.971
38.562	28.992
38.562	28.992
38.562	28.971
38.562	28.971
38.583	28.971
38.583	28.971
38.583	28.971
38.583	28.971
38.583	28.971
38.583	28.971
38.583	28.971
38.583	28.992
38.583	29.012
38.583	28.992
38.583	29.033
38.603	29.033
38.603	29.033
38.603	29.033
38.603	29.033
38.624	29.033
38.665	29.053
38.686	29.053
38.706	29.053
38.727	29.074
38.747	29.094
38.788	29.115
38.809	29.115
38.83	29.115
38.871	29.136
38.871	29.136
38.871	29.136
38.891	29.156
38.891	29.156
38.912	29.177
38.912	29.197
38.953	29.197
38.953	29.197
38.994	29.218
39.015	29.218
39.035	29.218
39.097	29.259
39.097	29.259
39.117	29.259
39.138	29.259
39.158	29.238
39.179	29.259
39.2	29.259
39.22	29.259
39.261	29.279
39.282	29.279
39.302	29.279
39.302	29.3
39.343	29.3
39.343	29.3
39.364	29.3
39.385	29.3
39.467	29.341
39.467	29.321
39.467	29.341
39.467	29.362
39.487	29.382
39.508	29.382
39.528	29.403
39.528	29.423
39.549	29.464
39.549	29.464
39.57	29.485
39.59	29.506
39.59	29.547
39.59	29.547
39.59	29.588
39.59	29.608
39.59	29.629
39.59	29.649
39.59	29.691
39.59	29.691
39.57	29.732
39.57	29.732
39.57	29.793
39.549	29.834
39.549	29.855
39.528	29.876
39.528	29.896
39.508	29.917
39.487	29.937
39.487	29.937
39.467	29.978
39.446	29.999
39.405	30.04
39.405	30.04
39.364	30.061
39.364	30.061
39.343	30.081
39.323	30.081
39.302	30.102
39.282	30.122
39.282	30.143
39.261	30.163
39.241	30.163
39.241	30.184
39.241	30.225
39.241	30.225
39.241	30.246
39.241	30.266
39.22	30.287
39.2	30.307
39.2	30.328
39.22	30.348
39.2	30.389
39.2	30.389
39.2	30.389
39.2	30.41
39.2	30.451
39.2	30.451
39.22	30.472
39.22	30.492
39.241	30.533
39.241	30.533
39.22	30.616
39.22	30.657
39.22	30.657
39.2	30.698
39.179	30.698
39.179	30.718
39.138	30.78
39.138	30.78
39.138	30.78
39.076	30.801
39.015	30.862
39.035	30.862
38.994	30.924
38.994	30.924
38.973	30.924
38.973	30.965
38.932	30.986
38.932	31.027
38.912	31.047
38.912	31.047
38.912	31.068
38.912	31.068
38.912	31.088
38.871	31.109
38.83	31.15
38.809	31.171
38.788	31.191
38.788	31.191
38.788	31.212
38.768	31.232
38.768	31.273
38.768	31.273
38.747	31.294
38.727	31.314
38.727	31.335
38.706	31.335
38.706	31.356
38.686	31.376
38.665	31.417
38.645	31.438
38.624	31.438
38.624	31.458
38.542	31.499
38.542	31.499
38.501	31.541
38.501	31.541
38.48	31.561
38.439	31.582
38.418	31.602
38.418	31.623
38.377	31.643
38.377	31.664
38.357	31.684
38.336	31.684
38.316	31.726
38.316	31.726
38.275	31.746
38.213	31.767
38.192	31.767
38.192	31.767
38.172	31.787
38.151	31.787
38.151	31.808
38.151	31.808
38.151	31.808
38.131	31.808
38.048	31.849
38.048	31.849
38.028	31.849
38.007	31.849
38.007	31.849
37.987	31.849
37.966	31.849
37.925	31.828
37.863	31.828
37.822	31.808
37.822	31.808
37.802	31.808
37.781	31.808
37.781	31.808
37.761	31.808
37.74	31.808
37.699	31.787
37.678	31.787
37.658	31.808
37.637	31.787
37.617	31.787
37.596	31.849
37.576	31.808
37.555	31.828
37.535	31.849
37.535	31.849
37.493	31.828
37.473	31.828
37.473	31.849
37.411	31.849
37.37	31.828
37.35	31.828
37.35	31.849
37.35	31.869
37.308	31.89
37.308	31.911
37.247	31.931
37.247	31.931
37.226	31.911
37.185	31.952
37.144	31.972
37.123	31.993
37.123	31.993
37.082	32.013
37.041	32.034
37.021	32.034
37	32.013
36.98	31.972
36.938	31.972
36.938	31.972
36.897	31.972
36.877	31.993
36.856	31.993
36.836	32.013
36.815	32.013
36.774	32.034
36.733	32.054
36.733	32.054
36.712	32.034
36.692	32.075
36.568	32.054
36.568	32.054
36.548	32.054
36.527	32.054
36.507	32.075
36.445	32.054
36.425	32.075
36.383	32.075
36.363	32.075
36.322	32.075
36.281	32.075
36.24	32.075
36.157	32.054
36.157	32.054
36.137	32.054
36.116	32.054
36.075	32.054
36.034	32.075
35.993	32.075
35.972	32.075
35.972	32.034
35.911	32.054
35.87	32.054
35.808	32.054
35.726	32.054
35.726	32.054
35.705	32.054
35.664	32.054
35.664	32.075
35.602	32.075
35.582	32.096
35.541	32.096
35.5	32.096
35.5	32.096
35.479	32.096
35.479	32.137
35.458	32.137
35.458	32.137
35.458	32.137
35.438	32.137
35.438	32.157
35.438	32.137
35.438	32.157
35.458	32.157
35.438	32.157
35.438	32.198
35.458	32.198
35.458	32.198
35.458	32.239
35.458	32.239
35.458	32.26
35.458	32.281
35.458	32.301
35.458	32.301
35.458	32.322
35.458	32.363
35.458	32.383
35.458	32.383
35.458	32.424
35.458	32.424
35.458	32.486
35.458	32.486
35.458	32.507
35.438	32.527
35.438	32.548
35.438	32.568
35.438	32.589
35.438	32.589
35.438	32.609
35.438	32.609
35.438	32.63
35.438	32.63
35.438	32.63
35.438	32.63
35.417	32.651
35.417	32.651
35.417	32.651
35.417	32.671
35.417	32.671
35.417	32.671
35.417	32.671
35.417	32.692
35.417	32.712
35.438	32.733
35.438	32.774
35.438	32.774
35.438	32.794
35.438	32.815
35.417	32.836
35.417	32.836
35.417	32.856
35.397	32.877
35.397	32.877
35.376	32.918
35.376	32.959
35.376	33.041
35.356	33.082
35.356	33.082
35.356	33.103
35.356	33.082
35.356	33.082
35.356	33.103
35.356	33.103
35.335	33.123
35.356	33.123
35.356	33.144
35.335	33.164
35.294	33.206
35.294	33.267
35.294	33.267
35.294	33.288
35.294	33.308
35.294	33.329
35.294	33.308
35.294	33.329
35.253	33.349
35.253	33.349
35.253	33.349
35.253	33.37
35.253	33.37
35.232	33.391
35.232	33.391
35.232	33.411
35.212	33.432
35.212	33.473
35.212	33.473
35.191	33.473
35.191	33.493
35.191	33.514
35.191	33.514
35.171	33.534
35.171	33.534
35.15	33.576
35.15	33.576
35.15	33.576
35.15	33.596
35.15	33.596
35.15	33.596
35.13	33.617
35.13	33.637
35.13	33.637
35.13	33.637
35.13	33.637
35.13	33.637
35.13	33.637
35.13	33.637
35.13	33.637
35.13	33.637
35.109	33.637
35.13	33.637
35.109	33.658
35.109	33.658
35.109	33.658
35.13	33.658
35.13	33.658
35.13	33.658
35.13	33.658
35.13	33.658
35.13	33.658
35.13	33.658
35.13	33.658
35.13	33.658
35.13	33.637
35.13	33.637
35.13	33.637
35.13	33.637
35.171	33.596
35.171	33.555
35.212	33.514
35.212	33.514
35.232	33.473
35.253	33.452
35.273	33.411
35.294	33.37
35.294	33.349
35.335	33.308
35.356	33.288
35.376	33.247
35.397	33.226
35.417	33.185
35.479	33.123
35.479	33.123
35.5	33.082
35.52	33.062
35.541	33.021
35.561	33
35.582	32.938
35.623	32.918
35.623	32.877
35.643	32.877
35.664	32.794
35.685	32.753
35.685	32.63
35.685	32.63
35.685	32.609
35.664	32.548
35.664	32.527
35.685	32.466
35.685	32.424
35.685	32.342
35.664	32.301
35.664	32.26
35.664	32.219
35.643	32.178
35.643	32.054
35.643	32.054
35.643	32.013
35.623	31.972
35.602	31.931
35.602	31.869
35.582	31.828
35.561	31.787
35.561	31.746
35.541	31.726
35.52	31.684
35.52	31.602
35.5	31.479
35.5	31.479
35.5	31.438
35.5	31.397
35.458	31.314
35.438	31.273
35.438	31.253
35.417	31.232
35.397	31.171
35.376	31.15
35.335	31.109
35.294	31.088
35.232	30.965
35.232	30.965
35.212	30.924
35.171	30.883
35.15	30.862
35.13	30.821
35.088	30.801
35.068	30.78
35.027	30.698
34.945	30.677
34.924	30.657
34.903	30.616
34.842	30.554
34.842	30.554
34.801	30.492
34.76	30.451
34.718	30.431
34.677	30.369
34.636	30.328
34.616	30.307
34.575	30.307
34.533	30.266
34.492	30.225
34.451	30.184
34.369	30.102
34.369	30.102
34.328	30.081
34.307	30.061
34.266	30.04
34.225	29.999
34.184	29.958
34.163	29.937
34.122	29.896
34.081	29.876
34.04	29.834
33.999	29.793
33.999	29.773
33.999	29.773
33.999	29.773
33.999	29.773
33.999	29.773
33.999	29.773
33.999	29.773
[truncated: 1,885 more rows]
