# Supplementary material for: Ant collective cognition allows for efficient navigation through disordered environments
Source: eLife. 2020 May 12;9:e55195. doi: 10.7554/eLife.55195 (PMC7332297; doi:10.7554/eLife.55195)
Supplement: Source data 2. — Format is X,Y coordinates as a function of time. Time interval between samples is 0.04 s, except for videos 1440005 and 1440011, where the time interval is 0.02 s. [file elife-55195-data2.zip › 1400011_2_225_load_trajectory.txt]

69.611	21.928
69.631	21.948
69.611	21.948
69.652	21.948
69.631	21.928
69.652	21.907
69.652	21.887
69.631	21.969
69.652	21.969
69.652	21.928
69.652	21.928
69.652	21.928
69.652	21.969
69.652	21.948
69.652	21.948
69.652	21.928
69.652	21.928
69.652	21.887
69.652	21.887
69.652	21.907
69.631	21.866
69.631	21.866
69.652	21.805
69.652	21.866
69.611	21.866
69.611	21.805
69.631	21.805
69.59	21.764
69.59	21.785
69.57	21.785
69.549	21.805
69.549	21.785
69.57	21.785
69.508	21.764
69.57	21.744
69.529	21.744
69.508	21.744
69.508	21.764
69.529	21.723
69.529	21.723
69.529	21.662
69.508	21.703
69.488	21.682
69.488	21.641
69.488	21.703
69.488	21.703
69.529	21.621
69.488	21.641
69.488	21.56
69.406	21.437
69.406	21.498
69.427	21.56
69.427	21.376
69.427	21.519
69.365	21.498
69.406	21.498
69.386	21.457
69.386	21.539
69.365	21.498
69.345	21.457
69.345	21.437
69.345	21.232
69.324	21.437
69.345	21.253
69.345	21.294
69.345	21.416
69.324	21.314
69.283	21.437
69.283	21.253
69.283	21.294
69.283	21.294
69.222	21.294
69.243	21.273
69.243	21.396
69.222	21.396
69.222	21.376
69.181	21.416
69.202	21.437
69.181	21.457
69.181	21.416
69.202	21.457
69.181	21.437
69.181	21.376
69.181	21.437
69.14	21.212
69.181	21.416
69.161	21.416
69.14	21.437
69.14	21.376
69.14	21.396
69.14	21.396
69.14	21.376
69.14	21.171
69.12	21.376
69.14	21.376
69.14	21.376
69.099	21.335
69.12	21.355
69.12	21.335
69.12	21.335
69.12	21.314
69.12	21.314
69.12	21.335
69.099	21.294
69.099	21.314
69.099	21.314
69.12	21.314
69.099	21.314
69.079	21.294
69.079	21.273
69.059	21.273
69.018	21.007
69.018	21.273
69.018	21.212
68.997	21.253
68.997	21.253
68.997	21.273
68.977	21.253
68.977	21.232
68.977	21.232
68.977	21.212
68.956	21.192
68.956	21.171
68.956	21.171
68.956	21.151
68.977	21.171
68.977	21.11
68.977	21.048
68.977	21.048
68.977	21.048
69.018	21.11
68.977	21.11
68.997	21.11
69.018	21.048
69.018	21.048
69.018	21.069
69.018	21.089
69.018	21.048
69.018	21.028
69.018	21.007
69.018	20.987
69.018	20.967
68.977	20.967
68.997	20.967
68.977	20.987
69.018	20.987
68.997	20.946
68.997	20.946
68.977	20.967
68.977	20.885
68.977	20.936
68.977	20.946
68.977	20.946
68.977	20.926
68.956	20.823
68.956	20.742
68.956	20.762
68.956	20.742
68.956	20.742
68.956	20.762
68.956	20.762
68.936	20.721
68.936	20.721
68.936	20.742
68.936	20.721
68.936	20.721
68.936	20.721
68.915	20.721
68.915	20.721
68.915	20.742
68.915	20.721
68.915	20.701
68.956	20.742
68.936	20.742
68.915	20.701
68.915	20.68
68.915	20.68
68.936	20.68
68.956	20.68
68.936	20.701
68.956	20.701
68.956	20.68
68.956	20.701
68.956	20.701
68.956	20.701
68.936	20.721
68.936	20.742
68.936	20.721
68.936	20.721
68.915	20.701
68.936	20.701
68.936	20.701
68.936	20.701
68.936	20.68
68.936	20.639
68.915	20.619
68.915	20.598
68.915	20.578
68.895	20.558
68.895	20.558
68.915	20.517
68.895	20.496
68.895	20.496
68.915	20.455
68.915	20.455
68.915	20.434
68.915	20.434
68.895	20.414
68.895	20.393
68.895	20.373
68.875	20.373
68.875	20.352
68.875	20.332
68.875	20.332
68.875	20.311
68.854	20.291
68.854	20.27
68.854	20.25
68.834	20.25
68.834	20.25
68.834	20.23
68.813	20.168
68.793	20.168
68.793	20.168
68.793	20.168
68.772	20.127
68.772	20.127
68.752	20.107
68.752	20.107
68.752	20.107
68.731	20.086
68.731	20.066
68.731	20.066
68.711	20.046
68.711	20.046
68.711	20.025
68.69	20.005
68.69	19.984
68.69	20.005
68.69	19.984
68.67	19.984
68.67	19.964
68.67	19.943
68.65	19.943
68.629	19.923
68.609	19.923
68.629	19.923
68.629	19.923
68.629	19.902
68.609	19.841
68.609	19.862
68.588	19.882
68.609	19.862
68.568	19.821
68.568	19.841
68.547	19.759
68.527	19.759
68.506	19.718
68.506	19.718
68.506	19.718
68.506	19.698
68.486	19.698
68.466	19.677
68.466	19.657
68.466	19.637
68.425	19.616
68.404	19.616
68.404	19.555
68.384	19.575
68.384	19.555
68.384	19.555
68.363	19.555
68.343	19.493
68.343	19.493
68.343	19.514
68.343	19.514
68.322	19.514
68.322	19.514
68.343	19.514
68.343	19.514
68.322	19.514
68.322	19.514
68.322	19.493
68.322	19.493
68.281	19.514
68.302	19.493
68.261	19.493
68.261	19.493
68.261	19.493
68.241	19.493
68.241	19.493
68.241	19.493
68.22	19.493
68.2	19.493
68.2	19.493
68.179	19.493
68.179	19.473
68.179	19.493
68.179	19.473
68.159	19.473
68.159	19.453
68.138	19.453
68.138	19.432
68.118	19.432
68.098	19.432
68.077	19.412
68.077	19.412
68.077	19.412
68.036	19.371
68.036	19.371
68.036	19.371
68.036	19.371
68.016	19.371
68.016	19.35
67.995	19.35
67.995	19.33
67.975	19.33
67.975	19.33
67.954	19.33
67.954	19.309
67.954	19.309
67.954	19.309
67.954	19.309
67.934	19.309
67.934	19.309
67.913	19.289
67.934	19.309
67.934	19.309
67.934	19.309
67.913	19.289
67.893	19.289
67.873	19.268
67.873	19.268
67.852	19.248
67.852	19.228
67.832	19.228
67.832	19.228
67.832	19.228
67.832	19.228
67.832	19.207
67.832	19.207
67.832	19.207
67.791	19.166
67.75	19.166
67.75	19.166
67.75	19.166
67.729	19.166
67.729	19.146
67.709	19.136
67.709	19.146
67.709	19.136
67.689	19.146
67.689	19.146
67.668	19.146
67.668	19.146
67.668	19.146
67.648	19.146
67.648	19.146
67.627	19.146
67.627	19.125
67.627	19.146
67.607	19.125
67.648	19.125
67.607	19.105
67.586	19.105
67.566	19.105
67.566	19.084
67.545	19.105
67.525	19.084
67.525	19.084
67.525	19.084
67.525	19.084
67.525	19.084
67.525	19.084
67.525	19.084
67.504	19.064
67.484	19.044
67.464	19.023
67.484	19.023
67.443	19.023
67.443	19.023
67.402	19.044
67.402	19.023
67.402	19.044
67.382	19.023
67.402	19.023
67.361	19.044
67.361	19.003
67.32	19.003
67.32	19.003
67.3	19.003
67.3	19.003
67.28	19.003
67.28	18.982
67.259	18.982
67.259	18.982
67.239	18.962
67.218	18.962
67.239	18.962
67.218	18.962
67.218	18.941
67.177	18.982
67.177	18.962
67.157	18.941
67.157	18.941
67.136	18.941
67.116	18.921
67.116	18.941
67.075	18.921
67.096	18.9
67.075	18.9
67.034	18.88
67.034	18.88
67.034	18.88
67.014	18.88
67.014	18.88
67.014	18.88
67.014	18.88
66.993	18.88
66.993	18.859
66.973	18.859
66.952	18.859
66.952	18.859
66.932	18.839
66.911	18.819
66.891	18.819
66.891	18.839
66.871	18.819
66.871	18.819
66.85	18.819
66.83	18.819
66.809	18.798
66.809	18.798
66.789	18.798
66.748	18.778
66.727	18.778
66.707	18.737
66.707	18.757
66.707	18.757
66.666	18.737
66.646	18.737
66.646	18.737
66.625	18.737
66.625	18.716
66.625	18.716
66.605	18.696
66.584	18.716
66.584	18.716
66.564	18.716
66.564	18.675
66.543	18.696
66.543	18.696
66.502	18.696
66.482	18.675
66.462	18.675
66.462	18.675
66.441	18.675
66.421	18.675
66.421	18.655
66.4	18.655
66.359	18.655
66.359	18.655
66.318	18.655
66.318	18.675
66.318	18.655
66.298	18.655
66.278	18.655
66.257	18.655
66.237	18.594
66.237	18.614
66.216	18.614
66.196	18.614
66.196	18.614
66.175	18.614
66.175	18.614
66.155	18.604
66.155	18.604
66.155	18.604
66.155	18.604
66.134	18.594
66.073	18.614
66.073	18.594
66.073	18.594
66.053	18.573
66.053	18.573
66.012	18.594
66.012	18.573
66.012	18.553
65.971	18.573
65.971	18.553
65.971	18.553
65.95	18.553
65.95	18.573
65.93	18.573
65.909	18.553
65.869	18.553
65.869	18.553
65.848	18.512
65.848	18.512
65.828	18.512
65.828	18.491
65.807	18.491
65.787	18.491
65.766	18.491
65.766	18.512
65.746	18.491
65.746	18.491
65.725	18.491
65.725	18.471
65.725	18.491
65.705	18.491
65.705	18.491
65.664	18.491
65.664	18.471
65.664	18.471
65.664	18.471
65.644	18.451
65.623	18.451
65.603	18.451
65.582	18.451
65.582	18.451
65.562	18.43
65.541	18.43
65.521	18.451
65.521	18.43
65.5	18.43
65.5	18.451
65.46	18.43
65.439	18.43
65.439	18.41
65.398	18.43
65.398	18.43
65.378	18.41
65.357	18.41
65.337	18.41
65.316	18.41
65.296	18.41
65.276	18.389
65.255	18.389
65.235	18.369
65.235	18.389
65.214	18.389
65.235	18.389
65.214	18.389
65.214	18.369
65.214	18.369
65.194	18.389
65.194	18.389
65.194	18.389
65.153	18.41
65.132	18.41
65.132	18.43
65.132	18.43
65.091	18.41
65.091	18.43
65.091	18.43
65.071	18.43
65.071	18.43
65.051	18.43
65.03	18.43
65.01	18.41
65.01	18.43
64.989	18.43
64.989	18.43
64.969	18.41
64.948	18.41
64.928	18.43
64.928	18.41
64.907	18.451
64.887	18.43
64.887	18.451
64.867	18.451
64.867	18.451
64.846	18.451
64.805	18.451
64.826	18.451
64.805	18.471
64.785	18.471
64.764	18.451
64.744	18.471
64.764	18.471
64.744	18.471
64.723	18.43
64.723	18.451
64.703	18.451
64.703	18.451
64.682	18.451
64.682	18.43
64.662	18.43
64.642	18.43
64.621	18.43
64.621	18.43
64.601	18.451
64.58	18.451
64.58	18.451
64.56	18.43
64.56	18.451
64.519	18.451
64.519	18.451
64.498	18.451
64.498	18.451
64.498	18.451
64.478	18.451
64.458	18.451
64.437	18.451
64.437	18.471
64.417	18.451
64.355	18.451
64.335	18.471
64.335	18.471
64.335	18.471
64.335	18.471
64.294	18.471
64.274	18.471
64.233	18.451
64.212	18.451
64.171	18.43
64.151	18.43
64.13	18.43
64.13	18.41
64.089	18.43
64.089	18.43
64.069	18.41
64.049	18.41
64.028	18.41
63.967	18.43
63.967	18.41
63.946	18.41
63.946	18.41
63.926	18.41
63.905	18.41
63.905	18.41
63.885	18.389
63.865	18.389
63.844	18.369
63.824	18.369
63.824	18.369
63.783	18.369
63.742	18.389
63.721	18.369
63.721	18.389
63.721	18.399
63.721	18.389
63.701	18.369
63.66	18.369
63.64	18.348
63.64	18.348
63.619	18.348
63.599	18.348
63.599	18.348
63.578	18.369
63.537	18.369
63.517	18.369
63.517	18.348
63.496	18.348
63.476	18.369
63.456	18.369
63.456	18.389
63.435	18.389
63.415	18.389
63.415	18.41
63.394	18.41
63.374	18.43
63.353	18.43
63.312	18.451
63.312	18.451
63.312	18.451
63.374	18.635
63.292	18.471
63.271	18.491
63.251	18.491
63.19	18.491
63.19	18.512
63.19	18.512
63.169	18.532
63.149	18.532
63.149	18.532
63.128	18.553
63.128	18.553
63.128	18.573
63.047	18.614
63.047	18.614
63.026	18.614
63.026	18.614
63.006	18.614
62.985	18.614
62.965	18.635
62.924	18.635
62.883	18.635
62.883	18.635
62.863	18.635
62.842	18.635
62.822	18.655
62.801	18.655
62.801	18.655
62.781	18.655
62.76	18.635
62.74	18.635
62.719	18.655
62.719	18.655
62.699	18.655
62.678	18.655
62.678	18.655
62.658	18.655
62.658	18.655
62.658	18.655
62.638	18.635
62.638	18.655
62.617	18.635
62.617	18.635
62.617	18.635
62.597	18.635
62.597	18.635
62.576	18.635
62.576	18.635
62.556	18.635
62.556	18.635
62.535	18.635
62.556	18.635
62.535	18.635
62.515	18.635
62.515	18.635
62.515	18.635
62.515	18.635
62.515	18.635
62.515	18.635
62.515	18.635
62.515	18.635
62.515	18.635
62.515	18.635
62.494	18.635
62.494	18.635
62.494	18.635
62.515	18.635
62.494	18.635
62.556	18.798
62.494	18.614
62.494	18.594
62.494	18.594
62.494	18.594
62.494	18.573
62.494	18.573
62.474	18.573
62.474	18.553
62.474	18.553
62.474	18.532
62.474	18.532
62.454	18.512
62.454	18.512
62.454	18.491
62.454	18.512
62.454	18.512
62.454	18.512
62.454	18.512
62.454	18.491
62.454	18.491
62.454	18.491
62.454	18.471
62.454	18.471
62.433	18.451
62.433	18.451
62.433	18.451
62.433	18.43
62.433	18.43
62.433	18.43
62.433	18.43
62.433	18.41
62.433	18.41
62.413	18.41
62.413	18.389
62.392	18.369
62.392	18.369
62.392	18.348
62.372	18.348
62.392	18.328
62.372	18.328
62.372	18.328
62.392	18.307
62.392	18.307
62.392	18.307
62.392	18.307
62.392	18.307
62.392	18.287
62.392	18.287
62.392	18.307
62.372	18.307
62.372	18.307
62.372	18.307
62.392	18.287
62.392	18.287
62.392	18.287
62.392	18.287
62.392	18.266
62.392	18.287
62.392	18.287
62.392	18.287
62.392	18.287
62.392	18.266
62.392	18.266
62.392	18.266
62.392	18.287
62.392	18.287
62.392	18.266
62.392	18.266
62.413	18.266
62.413	18.266
62.413	18.246
62.413	18.266
62.413	18.246
62.433	18.246
62.433	18.246
62.433	18.246
62.413	18.266
62.433	18.246
62.413	18.246
62.433	18.246
62.433	18.246
62.433	18.246
62.433	18.246
62.433	18.246
62.433	18.246
62.433	18.246
62.433	18.246
62.433	18.246
62.433	18.246
62.433	18.246
62.433	18.246
62.433	18.246
62.433	18.246
62.433	18.246
62.433	18.246
62.433	18.246
62.433	18.226
62.433	18.246
62.433	18.226
62.433	18.246
62.433	18.226
62.433	18.226
62.454	18.226
62.454	18.205
62.454	18.185
62.454	18.185
62.454	18.185
62.454	18.185
62.454	18.185
62.474	18.185
62.474	18.164
62.494	18.185
62.515	18.185
62.515	18.164
62.515	18.164
62.515	18.123
62.515	18.123
62.535	18.123
62.535	18.123
62.556	18.103
62.535	18.082
62.535	18.082
62.535	18.082
62.556	18.082
62.535	18.082
62.535	18.062
62.535	18.062
62.556	18.062
62.556	18.062
62.535	18.042
62.535	18.042
62.535	18.042
62.535	18.021
62.556	18.021
62.556	18.001
62.556	17.98
62.556	18.001
62.535	17.98
62.535	17.96
62.535	17.96
62.535	17.96
62.535	17.939
62.535	17.939
62.535	17.939
62.535	17.939
62.535	17.939
62.515	17.919
62.515	17.919
62.494	17.898
62.515	17.898
62.515	17.857
62.515	17.878
62.494	17.878
62.494	17.857
62.494	17.857
62.494	17.837
62.494	17.837
62.494	17.837
62.494	17.837
62.474	17.837
62.474	17.796
62.474	17.776
62.474	17.776
62.474	17.776
62.454	17.776
62.474	17.776
62.474	17.755
62.474	17.755
62.454	17.755
62.454	17.735
62.454	17.735
62.454	17.714
62.454	17.714
62.454	17.673
62.454	17.673
62.433	17.653
62.413	17.653
62.413	17.653
62.413	17.633
62.413	17.633
62.413	17.633
62.392	17.592
62.392	17.592
62.392	17.592
62.392	17.592
62.392	17.571
62.392	17.551
62.392	17.551
62.372	17.53
62.372	17.53
62.372	17.53
62.372	17.53
62.372	17.51
62.351	17.51
62.331	17.489
62.331	17.489
62.331	17.489
62.331	17.469
62.331	17.469
62.31	17.469
62.31	17.448
62.31	17.448
62.31	17.428
62.29	17.428
62.29	17.408
62.29	17.408
62.269	17.408
62.249	17.387
62.249	17.387
62.269	17.367
62.229	17.367
62.229	17.367
62.229	17.346
62.229	17.326
62.249	17.326
62.229	17.326
62.249	17.305
62.249	17.305
62.249	17.285
62.249	17.264
62.249	17.264
62.249	17.264
62.269	17.264
62.269	17.244
62.269	17.244
62.29	17.224
62.269	17.224
62.269	17.203
62.269	17.203
62.249	17.203
62.249	17.203
62.249	17.183
62.249	17.183
62.249	17.183
62.249	17.162
62.269	17.183
62.269	17.162
62.269	17.162
62.269	17.162
62.269	17.162
62.269	17.142
62.269	17.142
62.249	17.142
62.249	17.121
62.269	17.121
62.269	17.101
62.29	17.08
62.29	17.08
62.269	17.06
62.249	17.06
62.269	17.06
62.29	17.04
62.269	17.04
62.29	17.04
62.269	17.019
62.249	17.019
62.249	16.999
62.249	16.978
62.249	16.978
62.229	16.978
62.249	16.978
62.229	16.958
62.229	16.937
62.208	16.917
62.229	16.896
62.229	16.896
62.208	16.896
62.208	16.876
62.208	16.876
62.188	16.855
62.167	16.855
62.167	16.835
62.147	16.835
62.147	16.835
62.147	16.835
62.147	16.835
62.147	16.835
62.126	16.835
62.126	16.835
62.126	16.835
62.126	16.835
62.126	16.815
62.147	16.794
62.126	16.794
62.147	16.774
62.147	16.774
62.147	16.774
62.126	16.753
62.126	16.753
62.126	16.733
62.106	16.733
62.106	16.733
62.106	16.712
62.106	16.712
62.085	16.733
62.085	16.712
62.085	16.712
62.085	16.712
62.065	16.692
62.065	16.671
62.045	16.692
62.045	16.671
62.024	16.671
62.024	16.651
62.004	16.671
62.004	16.651
62.004	16.631
61.983	16.651
61.963	16.651
61.963	16.631
61.963	16.631
61.942	16.631
61.942	16.631
61.942	16.61
61.922	16.61
61.922	16.59
61.922	16.59
61.901	16.569
61.901	16.569
61.901	16.569
61.881	16.59
61.901	16.549
61.901	16.528
61.881	16.528
61.881	16.508
61.861	16.508
61.861	16.508
61.861	16.508
61.84	16.508
61.84	16.508
61.84	16.508
61.82	16.528
61.82	16.508
61.799	16.508
61.799	16.569
61.779	16.549
61.779	16.528
61.758	16.569
61.758	16.528
61.758	16.549
61.717	16.569
61.717	16.528
61.717	16.569
61.697	16.569
61.717	16.549
61.697	16.569
61.676	16.569
61.676	16.569
61.656	16.528
61.636	16.528
61.636	16.508
61.636	16.487
61.636	16.487
61.636	16.508
61.615	16.508
61.595	16.487
61.554	16.487
61.554	16.487
61.574	16.487
61.554	16.467
61.554	16.467
61.533	16.487
61.533	16.467
61.513	16.467
61.513	16.508
61.492	16.528
61.513	16.508
61.492	16.467
61.492	16.467
61.472	16.508
61.431	16.508
61.431	16.508
61.411	16.508
61.411	16.487
61.39	16.508
61.39	16.508
61.37	16.549
61.349	16.549
61.349	16.549
61.329	16.549
61.329	16.528
61.329	16.508
61.308	16.549
61.308	16.549
61.288	16.528
61.288	16.549
61.288	16.528
61.288	16.528
61.247	16.569
61.247	16.528
61.227	16.569
61.227	16.569
61.227	16.528
61.227	16.549
61.206	16.549
61.206	16.549
61.186	16.59
61.165	16.569
61.165	16.59
61.165	16.59
61.145	16.59
61.145	16.569
61.145	16.59
61.145	16.569
61.124	16.59
61.124	16.59
61.124	16.569
61.104	16.59
61.083	16.59
61.063	16.569
61.043	16.569
61.043	16.569
61.043	16.59
61.043	16.569
61.043	16.59
61.022	16.59
61.002	16.59
61.002	16.569
60.961	16.569
60.961	16.59
60.961	16.59
60.961	16.59
60.94	16.59
60.94	16.59
60.94	16.631
60.94	16.61
60.92	16.631
60.94	16.61
60.94	16.61
60.92	16.61
60.92	16.631
60.92	16.651
60.899	16.631
60.879	16.631
60.879	16.631
60.838	16.651
60.818	16.651
60.838	16.651
60.818	16.631
60.818	16.651
60.818	16.671
60.797	16.671
60.777	16.671
60.756	16.671
60.736	16.671
60.736	16.651
60.736	16.671
60.715	16.671
60.715	16.651
60.695	16.651
60.674	16.692
60.654	16.671
60.654	16.671
60.613	16.671
60.613	16.631
60.593	16.631
60.572	16.671
60.593	16.651
60.552	16.651
60.531	16.651
60.531	16.651
60.511	16.651
60.49	16.61
60.47	16.61
60.45	16.631
60.45	16.631
60.409	16.651
60.409	16.631
60.368	16.651
60.327	16.651
60.306	16.651
60.286	16.671
60.327	16.651
60.306	16.692
60.286	16.671
60.265	16.671
60.265	16.671
60.225	16.733
60.225	16.671
60.204	16.671
60.184	16.692
60.163	16.692
60.163	16.733
60.163	16.692
60.122	16.692
60.102	16.692
60.102	16.692
60.102	16.692
60.102	16.712
60.081	16.712
60.081	16.712
60.081	16.692
60.061	16.712
60.041	16.712
60.02	16.712
60	16.733
59.979	16.712
59.959	16.753
59.918	16.753
59.918	16.753
59.897	16.753
59.877	16.753
59.877	16.774
59.856	16.774
59.856	16.794
59.836	16.815
59.836	16.815
59.795	16.815
59.775	16.815
59.754	16.835
59.754	16.835
59.734	16.855
59.713	16.855
59.693	16.855
59.693	16.876
59.672	16.876
59.652	16.896
59.632	16.876
59.632	16.876
59.632	16.896
59.611	16.896
59.591	16.896
59.57	16.896
59.55	16.896
59.55	16.896
59.529	16.896
59.55	16.876
59.509	16.937
59.509	16.937
59.488	16.937
59.468	16.937
59.447	16.937
59.427	16.937
59.427	16.937
59.386	16.917
59.386	16.917
59.366	16.937
59.345	16.937
59.325	16.937
59.304	16.937
59.304	16.937
59.304	16.937
59.284	16.937
59.263	16.937
59.243	16.937
59.243	16.917
59.223	16.917
59.202	16.937
59.182	16.937
59.182	16.937
59.161	16.937
59.141	16.917
59.141	16.937
59.12	16.937
59.1	16.958
59.079	16.999
59.079	16.958
59.039	16.958
59.039	16.958
58.998	16.958
58.998	16.958
58.998	16.958
58.957	16.958
58.957	16.978
58.936	16.978
58.936	17.06
58.916	17.06
58.916	16.999
58.875	16.999
58.875	16.999
58.854	16.978
58.854	16.958
58.834	16.937
58.793	16.999
58.773	16.999
58.752	16.999
58.752	17.04
58.752	17.019
58.732	17.019
58.691	17.019
58.65	17.06
58.67	17.04
58.65	17.08
58.63	17.08
58.63	17.08
58.609	17.08
58.589	17.142
58.568	17.142
58.568	17.121
58.548	17.142
58.548	17.142
58.548	17.142
58.548	17.183
58.527	17.183
58.527	17.183
58.486	17.224
58.486	17.244
58.466	17.244
58.445	17.264
58.425	17.264
58.405	17.285
58.384	17.264
58.364	17.305
58.364	17.285
58.364	17.305
58.343	17.326
58.343	17.326
58.323	17.326
58.302	17.367
58.261	17.367
58.241	17.367
58.2	17.387
58.221	17.367
58.221	17.408
58.2	17.387
58.18	17.408
58.159	17.408
58.118	17.428
58.118	17.428
58.077	17.489
58.077	17.469
58.037	17.469
57.996	17.448
57.996	17.448
57.975	17.469
57.955	17.469
57.955	17.469
57.934	17.489
57.914	17.51
57.914	17.51
57.893	17.51
57.893	17.53
57.852	17.571
57.832	17.571
57.832	17.571
57.832	17.571
57.791	17.571
57.791	17.571
57.791	17.571
57.75	17.571
57.709	17.551
57.709	17.551
57.709	17.551
57.668	17.551
57.628	17.551
57.587	17.551
57.546	17.551
57.546	17.53
57.546	17.53
57.505	17.53
57.505	17.53
57.484	17.551
57.443	17.53
57.423	17.53
57.403	17.571
57.362	17.571
57.362	17.551
57.321	17.571
57.28	17.571
57.28	17.551
57.239	17.551
57.219	17.551
57.157	17.551
57.157	17.551
57.157	17.551
57.137	17.571
57.096	17.571
57.096	17.551
57.055	17.53
57.034	17.551
57.014	17.51
56.973	17.551
56.973	17.53
56.953	17.53
56.932	17.53
56.932	17.551
56.912	17.571
56.891	17.551
56.871	17.551
56.83	17.592
56.81	17.592
56.81	17.612
56.789	17.592
56.769	17.612
56.748	17.592
56.728	17.612
56.728	17.633
56.707	17.653
56.687	17.653
56.666	17.673
56.646	17.694
56.626	17.673
56.605	17.694
56.564	17.694
56.544	17.694
56.523	17.694
56.503	17.694
56.462	17.714
56.421	17.735
56.401	17.735
56.38	17.735
56.36	17.735
56.339	17.735
56.319	17.735
56.278	17.755
56.278	17.776
56.257	17.776
56.237	17.755
56.217	17.776
56.176	17.796
56.155	17.796
56.135	17.817
56.114	17.817
56.094	17.796
56.073	17.796
56.053	17.817
56.053	17.796
56.012	17.817
55.971	17.837
55.951	17.837
55.951	17.796
55.91	17.837
55.889	17.837
55.869	17.857
55.848	17.837
55.828	17.857
55.828	17.837
55.787	17.837
55.787	17.857
55.746	17.878
55.726	17.857
55.664	17.857
55.644	17.878
55.623	17.878
55.623	17.878
55.603	17.898
55.562	17.898
55.562	17.898
55.542	17.898
55.521	17.898
55.501	17.898
55.46	17.898
55.439	17.898
55.419	17.898
55.419	17.878
55.399	17.878
55.378	17.878
55.358	17.857
55.317	17.857
55.296	17.857
55.276	17.857
55.255	17.857
55.215	17.857
55.194	17.857
55.174	17.837
55.153	17.837
55.133	17.837
55.112	17.817
55.112	17.817
55.092	17.796
55.071	17.776
55.071	17.776
55.051	17.755
55.01	17.755
54.969	17.735
55.01	17.714
54.969	17.714
54.949	17.694
54.928	17.694
54.887	17.694
54.887	17.694
54.867	17.673
54.826	17.673
54.826	17.653
54.806	17.653
54.765	17.633
54.765	17.633
54.744	17.633
54.724	17.633
54.703	17.633
54.703	17.633
54.683	17.612
54.662	17.612
54.642	17.592
54.621	17.571
54.601	17.592
54.581	17.571
54.56	17.571
54.54	17.571
54.519	17.571
54.499	17.551
54.478	17.53
54.458	17.551
54.437	17.551
54.417	17.53
54.397	17.551
54.376	17.551
54.356	17.51
54.335	17.53
54.274	17.53
54.274	17.51
54.253	17.51
54.233	17.51
54.212	17.51
54.192	17.489
54.172	17.489
54.151	17.489
54.131	17.489
54.131	17.489
54.09	17.489
54.069	17.489
54.049	17.489
54.028	17.489
54.008	17.489
53.988	17.489
53.967	17.489
53.947	17.469
53.926	17.469
53.906	17.448
53.885	17.448
53.865	17.428
53.844	17.428
53.824	17.428
53.804	17.428
53.783	17.428
53.763	17.428
53.742	17.428
53.722	17.428
53.701	17.428
53.681	17.428
53.66	17.428
53.66	17.428
53.619	17.448
53.599	17.428
53.579	17.428
53.558	17.448
53.517	17.448
53.497	17.448
53.476	17.469
53.476	17.489
53.456	17.51
53.435	17.51
53.415	17.53
53.395	17.551
53.374	17.551
53.333	17.571
53.313	17.571
53.292	17.592
53.272	17.612
53.251	17.633
53.231	17.633
53.231	17.653
53.21	17.673
53.19	17.694
53.149	17.694
53.129	17.714
53.108	17.735
53.088	17.755
53.088	17.755
53.067	17.776
53.026	17.796
53.026	17.817
52.986	17.817
52.965	17.837
52.945	17.857
52.945	17.857
52.924	17.878
52.883	17.898
52.883	17.919
52.863	17.96
52.863	17.96
52.842	17.98
52.842	18.001
52.802	18.021
52.761	18.021
52.761	18.042
52.74	18.042
52.72	18.062
52.699	18.103
52.679	18.103
52.638	18.103
52.617	18.123
52.597	18.144
52.577	18.144
52.556	18.144
52.536	18.164
52.536	18.164
52.495	18.185
52.495	18.205
52.454	18.205
52.433	18.205
52.413	18.226
52.393	18.246
52.372	18.246
52.331	18.266
52.311	18.266
52.311	18.266
52.29	18.266
52.249	18.266
52.249	18.287
52.208	18.287
52.188	18.287
52.168	18.287
52.147	18.307
52.127	18.307
52.106	18.328
52.086	18.328
52.086	18.369
52.065	18.348
52.045	18.348
52.024	18.369
52.004	18.369
52.004	18.369
51.984	18.369
51.963	18.369
51.943	18.389
51.922	18.389
51.922	18.389
51.902	18.389
51.881	18.389
51.861	18.43
51.861	18.43
51.82	18.43
51.799	18.43
51.759	18.43
51.759	18.451
51.738	18.43
51.718	18.451
51.697	18.451
51.677	18.451
51.656	18.451
51.636	18.451
51.615	18.451
51.595	18.512
51.595	18.471
51.595	18.491
51.554	18.491
51.554	18.491
51.534	18.491
51.513	18.491
51.513	18.512
51.493	18.512
51.472	18.491
51.472	18.491
51.411	18.512
51.411	18.512
51.391	18.512
51.391	18.512
51.37	18.532
51.35	18.512
51.329	18.532
51.329	18.532
51.309	18.532
51.288	18.532
51.268	18.532
51.247	18.532
51.227	18.532
51.206	18.532
51.186	18.532
51.166	18.553
51.145	18.553
51.125	18.553
51.125	18.553
51.104	18.553
51.084	18.553
51.063	18.553
51.063	18.553
51.043	18.553
51.022	18.553
51.002	18.553
50.982	18.553
50.961	18.553
50.941	18.553
50.92	18.553
50.9	18.573
50.879	18.573
50.859	18.553
50.859	18.573
50.838	18.573
50.818	18.573
50.797	18.573
50.736	18.573
50.736	18.573
50.716	18.573
50.716	18.573
50.695	18.573
50.675	18.573
50.654	18.573
50.613	18.573
50.613	18.573
50.573	18.553
50.573	18.553
50.552	18.553
50.532	18.553
50.511	18.553
50.491	18.553
50.47	18.553
50.45	18.553
50.429	18.553
50.409	18.553
50.368	18.553
50.348	18.553
50.348	18.553
50.327	18.553
50.307	18.532
50.307	18.532
50.307	18.532
50.266	18.532
50.266	18.532
50.225	18.532
50.225	18.532
50.204	18.553
50.184	18.553
50.164	18.553
50.143	18.553
50.123	18.553
50.102	18.573
50.082	18.553
50.082	18.553
50.061	18.553
50.041	18.553
50.02	18.553
50.02	18.553
50	18.553
49.98	18.532
49.959	18.532
49.959	18.532
49.939	18.532
49.918	18.532
49.898	18.532
49.877	18.532
49.857	18.532
49.836	18.532
49.816	18.532
49.775	18.532
49.775	18.532
49.755	18.532
49.734	18.532
49.714	18.532
49.673	18.532
49.673	18.532
49.653	18.532
49.632	18.532
49.632	18.532
49.612	18.532
49.591	18.532
49.571	18.532
49.55	18.532
49.53	18.512
49.51	18.532
49.489	18.532
49.469	18.532
49.448	18.512
49.428	18.512
49.407	18.512
49.387	18.512
49.366	18.512
49.346	18.512
49.326	18.512
49.305	18.512
49.285	18.512
49.264	18.512
49.244	18.532
49.223	18.532
49.223	18.532
49.203	18.512
49.182	18.512
49.162	18.512
49.142	18.491
49.142	18.471
49.121	18.471
49.101	18.471
49.08	18.451
49.06	18.451
49.039	18.451
49.039	18.43
49.019	18.43
48.978	18.43
48.957	18.43
48.937	18.43
48.896	18.43
48.876	18.43
48.855	18.41
48.814	18.41
48.794	18.41
48.753	18.41
48.753	18.41
48.712	18.41
48.692	18.41
48.671	18.389
48.63	18.389
48.61	18.389
48.569	18.389
48.548	18.389
48.528	18.389
48.508	18.389
48.487	18.389
48.467	18.389
48.426	18.389
48.385	18.369
48.364	18.369
48.344	18.369
48.324	18.369
48.303	18.369
48.262	18.369
48.242	18.389
48.221	18.389
48.18	18.41
48.16	18.41
48.139	18.41
48.119	18.41
48.078	18.389
48.058	18.389
48.058	18.389
48.017	18.389
47.996	18.41
47.996	18.41
47.976	18.41
47.976	18.41
47.935	18.41
47.915	18.41
47.874	18.41
47.853	18.41
47.833	18.41
47.833	18.41
47.812	18.41
47.792	18.41
47.771	18.41
47.731	18.41
47.731	18.41
47.71	18.41
47.69	18.41
47.669	18.41
47.669	18.41
47.649	18.41
47.628	18.41
47.587	18.41
47.587	18.41
47.567	18.41
47.546	18.43
47.526	18.43
47.506	18.43
47.506	18.43
47.465	18.43
47.444	18.43
47.424	18.451
47.403	18.43
47.383	18.43
47.362	18.43
47.342	18.43
47.342	18.43
47.342	18.41
47.322	18.41
47.301	18.43
47.281	18.41
47.281	18.41
47.26	18.389
47.26	18.389
47.219	18.369
47.219	18.348
47.199	18.348
47.199	18.348
47.178	18.328
47.158	18.328
47.158	18.307
47.117	18.307
47.117	18.287
47.097	18.266
47.097	18.266
47.076	18.246
47.056	18.246
47.056	18.205
47.015	18.205
47.015	18.205
46.974	18.205
46.953	18.185
46.974	18.205
46.953	18.185
46.933	18.185
46.913	18.185
46.872	18.185
46.872	18.185
46.831	18.164
46.81	18.185
46.81	18.164
46.81	18.185
46.79	18.185
46.769	18.185
46.749	18.164
46.728	18.164
46.708	18.164
46.708	18.185
46.688	18.185
46.688	18.185
46.667	18.185
46.667	18.185
46.585	18.205
46.585	18.205
46.585	18.205
46.401	18.389
46.565	18.205
46.749	18.164
46.585	18.205
46.524	18.205
46.483	18.205
46.483	18.246
46.463	18.205
46.463	18.205
46.442	18.205
46.463	18.205
46.442	18.205
46.422	18.205
46.34	18.205
46.34	18.205
46.34	18.205
46.279	18.205
46.258	18.205
46.258	18.205
46.217	18.246
46.197	18.287
46.197	18.226
46.176	18.287
46.135	18.287
46.135	18.226
46.074	18.226
46.074	18.287
46.033	18.226
45.992	18.328
45.972	18.328
45.972	18.328
45.951	18.266
46.197	18.185
45.951	18.246
45.87	18.307
45.849	18.328
45.829	18.266
45.808	18.348
45.808	18.348
45.767	18.369
45.726	18.369
45.706	18.369
45.706	18.369
45.767	18.307
45.665	18.389
45.624	18.389
45.604	18.389
45.645	18.348
45.563	18.43
45.624	18.348
45.767	18.348
45.583	18.369
45.583	18.389
45.747	18.348
45.542	18.41
45.522	18.41
45.542	18.41
45.624	18.369
45.461	18.43
45.42	18.43
45.42	18.451
45.399	18.451
45.338	18.451
45.154	18.635
45.358	18.451
[truncated: 9,884 more rows]
