# Supplementary material for: Ant collective cognition allows for efficient navigation through disordered environments
Source: eLife. 2020 May 12;9:e55195. doi: 10.7554/eLife.55195 (PMC7332297; doi:10.7554/eLife.55195)
Supplement: Source data 2. — Format is X,Y coordinates as a function of time. Time interval between samples is 0.04 s, except for videos 1440005 and 1440011, where the time interval is 0.02 s. [file elife-55195-data2.zip › 1410001_275_load_trajectory.txt]

70.193	21.029
70.193	21.029
70.193	21.029
70.193	20.933
70.154	20.972
70.154	20.972
70.135	20.991
70.116	20.991
70.116	21.01
70.116	21.029
70.097	21.048
70.077	21.068
70.039	21.087
70.02	21.068
70.001	21.087
69.981	21.125
69.943	21.144
69.943	21.144
69.905	21.144
69.905	21.144
69.866	21.144
69.828	21.144
69.808	21.144
69.789	21.144
69.77	21.144
69.751	21.144
69.732	21.144
69.732	21.125
69.693	21.125
69.693	21.125
69.655	21.125
69.655	21.106
69.636	21.106
69.578	21.087
69.54	21.087
69.501	21.068
69.501	21.068
69.482	21.048
69.444	21.048
69.424	21.048
69.405	20.991
69.405	20.991
69.367	20.972
69.347	20.972
69.328	20.972
69.271	20.952
69.251	20.952
69.213	20.914
69.213	20.914
69.213	20.914
69.175	20.914
69.155	20.876
69.078	20.895
69.078	20.895
69.059	20.876
69.04	20.876
69.021	20.876
69.002	20.876
68.982	20.856
68.963	20.856
68.906	20.837
68.867	20.818
68.848	20.818
68.81	20.818
68.733	20.799
68.733	20.799
68.733	20.799
68.733	20.799
68.694	20.78
68.675	20.78
68.656	20.799
68.656	20.799
68.637	20.799
68.617	20.799
68.598	20.799
68.541	20.799
68.521	20.799
68.521	20.799
68.502	20.818
68.483	20.818
68.464	20.799
68.445	20.818
68.406	20.818
68.368	20.799
68.368	20.799
68.349	20.799
68.349	20.818
68.31	20.799
68.233	20.799
68.233	20.799
68.214	20.78
68.176	20.76
68.156	20.76
68.118	20.76
68.099	20.741
68.06	20.741
68.041	20.741
68.003	20.722
68.003	20.722
67.964	20.703
67.926	20.683
67.926	20.683
67.888	20.664
67.868	20.664
67.83	20.683
67.753	20.683
67.715	20.664
67.695	20.664
67.676	20.664
67.638	20.664
67.58	20.683
67.58	20.664
67.523	20.664
67.523	20.664
67.503	20.664
67.465	20.664
67.407	20.664
67.388	20.664
67.35	20.664
67.331	20.664
67.292	20.664
67.254	20.664
67.215	20.664
67.196	20.664
67.138	20.645
67.138	20.645
67.119	20.645
67.1	20.645
67.081	20.645
67.062	20.645
67.042	20.664
67.004	20.664
66.985	20.683
66.985	20.683
66.966	20.683
66.985	20.683
66.985	20.645
66.985	20.645
66.985	20.626
66.985	20.626
66.985	20.587
67.004	20.568
67.004	20.53
67.004	20.53
67.004	20.511
67.023	20.491
67.023	20.472
67.042	20.453
67.042	20.415
67.042	20.415
67.042	20.376
67.042	20.357
67.042	20.357
67.062	20.319
67.042	20.299
67.042	20.261
67.042	20.242
67.042	20.222
67.042	20.222
67.042	20.203
67.042	20.165
67.042	20.165
67.042	20.126
67.042	20.107
67.062	20.069
67.062	20.05
67.042	20.03
67.042	19.992
67.023	19.973
67.023	19.973
67.023	19.934
67.004	19.915
67.004	19.838
67.004	19.838
66.966	19.838
66.966	19.819
66.985	19.8
66.985	19.781
66.985	19.761
66.966	19.742
66.966	19.704
66.927	19.685
66.927	19.665
66.927	19.646
66.946	19.608
66.946	19.608
66.908	19.589
66.908	19.569
66.908	19.55
66.87	19.512
66.87	19.493
66.831	19.454
66.812	19.435
66.812	19.397
66.793	19.377
66.754	19.397
66.735	19.358
66.735	19.358
66.697	19.32
66.658	19.281
66.658	19.262
66.658	19.243
66.62	19.224
66.62	19.204
66.601	19.184
66.562	19.165
66.562	19.165
66.543	19.146
66.524	19.127
66.524	19.127
66.485	19.108
66.447	19.069
66.447	19.069
66.409	19.05
66.389	19.05
66.37	19.031
66.37	19.012
66.351	18.992
66.332	18.992
66.293	18.954
66.216	18.954
66.216	18.954
66.216	18.916
66.216	18.964
66.216	18.964
66.197	18.858
66.197	18.858
66.197	18.896
66.14	18.858
66.12	18.839
66.12	18.839
66.082	18.819
66.044	18.781
66.044	18.781
66.044	18.781
66.005	18.781
65.986	18.743
65.967	18.743
65.948	18.743
65.948	18.723
65.928	18.723
65.909	18.723
65.909	18.704
65.909	18.704
65.852	18.704
65.852	18.704
65.832	18.704
65.813	18.685
65.794	18.685
65.775	18.666
65.755	18.647
65.736	18.647
65.717	18.647
65.698	18.627
65.679	18.627
65.659	18.608
65.64	18.589
65.64	18.589
65.621	18.589
65.621	18.57
65.583	18.57
65.563	18.57
65.544	18.589
65.525	18.608
65.487	18.627
65.448	18.627
65.448	18.647
65.41	18.647
65.391	18.685
65.391	18.685
65.391	18.685
65.371	18.685
65.371	18.723
65.371	18.704
65.352	18.704
65.352	18.723
65.333	18.723
65.333	18.743
65.314	18.743
65.275	18.762
65.256	18.762
65.256	18.762
65.256	18.762
65.237	18.762
65.237	18.762
65.237	18.762
65.237	18.762
65.237	18.762
65.256	18.762
65.256	18.762
65.256	18.762
65.237	18.762
65.237	18.762
65.237	18.762
65.237	18.762
65.237	18.762
65.237	18.762
65.237	18.762
65.237	18.762
65.237	18.762
65.237	18.762
65.237	18.762
65.237	18.762
65.237	18.762
65.237	18.762
65.237	18.762
65.237	18.762
65.237	18.762
65.237	18.762
65.237	18.762
65.256	18.762
65.256	18.762
65.256	18.781
65.256	18.781
65.256	18.781
65.256	18.762
65.237	18.762
65.237	18.762
65.237	18.762
65.237	18.762
65.237	18.762
65.237	18.762
65.237	18.762
65.237	18.762
65.237	18.762
65.237	18.762
65.237	18.762
65.237	18.762
65.237	18.762
65.237	18.762
65.237	18.762
65.237	18.762
65.237	18.762
65.237	18.762
65.256	18.762
65.256	18.743
65.256	18.743
65.256	18.723
65.256	18.743
65.256	18.743
65.275	18.723
65.275	18.723
65.275	18.723
65.275	18.723
65.275	18.704
65.294	18.704
65.294	18.704
65.294	18.704
65.294	18.704
65.314	18.685
65.314	18.685
65.314	18.685
65.333	18.666
65.333	18.666
65.333	18.647
65.333	18.627
65.352	18.608
65.352	18.608
65.352	18.589
65.371	18.589
65.391	18.57
65.371	18.57
65.371	18.551
65.391	18.551
65.391	18.512
65.391	18.512
65.391	18.512
65.41	18.493
65.41	18.474
65.41	18.474
65.429	18.455
65.429	18.455
65.448	18.416
65.448	18.397
65.467	18.378
65.467	18.378
65.487	18.358
65.487	18.358
65.487	18.339
65.487	18.32
65.506	18.301
65.506	18.282
65.506	18.282
65.525	18.262
65.506	18.243
65.525	18.224
65.525	18.205
65.525	18.186
65.544	18.128
65.544	18.128
65.544	18.128
65.563	18.109
65.563	18.07
65.563	18.051
65.583	18.051
65.583	18.032
65.583	18.032
65.583	17.994
65.602	17.974
65.602	17.936
65.602	17.917
65.602	17.917
65.602	17.917
65.602	17.917
65.602	17.897
65.602	17.878
65.621	17.859
65.602	17.84
65.602	17.801
65.621	17.801
65.64	17.782
65.621	17.744
65.621	17.725
65.621	17.725
65.621	17.705
65.621	17.686
65.64	17.667
65.64	17.648
65.64	17.59
65.602	17.552
65.583	17.533
65.563	17.513
65.544	17.475
65.544	17.456
65.544	17.436
65.544	17.436
65.544	17.398
65.544	17.36
65.544	17.34
65.525	17.321
65.506	17.283
65.506	17.244
65.487	17.225
65.467	17.206
65.467	17.187
65.448	17.129
65.448	17.091
65.448	17.091
65.448	17.033
65.429	17.033
65.429	16.995
65.41	16.956
65.371	16.956
65.352	16.918
65.352	16.899
65.352	16.899
65.333	16.879
65.294	16.841
65.275	16.822
65.275	16.822
65.256	16.764
65.256	16.764
65.237	16.745
65.218	16.726
65.198	16.726
65.198	16.707
65.179	16.668
65.179	16.63
65.16	16.611
65.141	16.591
65.122	16.572
65.122	16.572
65.102	16.534
65.102	16.514
65.064	16.495
65.045	16.495
65.045	16.457
65.026	16.438
65.006	16.399
64.968	16.38
64.949	16.361
64.91	16.361
64.853	16.303
64.853	16.303
64.833	16.303
64.795	16.265
64.757	16.246
64.737	16.226
64.737	16.226
64.718	16.207
64.661	16.188
64.641	16.169
64.603	16.15
64.565	16.13
64.545	16.092
64.545	16.092
64.507	16.092
64.488	16.073
64.469	16.054
64.43	16.015
64.411	15.996
64.372	15.977
64.334	15.977
64.315	15.957
64.315	15.938
64.296	15.919
64.257	15.9
64.257	15.9
64.219	15.881
64.18	15.881
64.142	15.881
64.123	15.861
64.084	15.842
64.065	15.823
64.008	15.823
63.988	15.804
63.969	15.804
63.95	15.785
63.854	15.765
63.854	15.765
63.815	15.746
63.796	15.746
63.777	15.746
63.739	15.746
63.719	15.727
63.7	15.708
63.662	15.708
63.662	15.708
63.623	15.708
63.585	15.708
63.489	15.689
63.489	15.689
63.45	15.669
63.431	15.669
63.393	15.65
63.335	15.631
63.316	15.631
63.278	15.612
63.239	15.593
63.22	15.593
63.201	15.573
63.182	15.593
63.105	15.593
63.105	15.593
63.086	15.593
63.047	15.593
63.009	15.573
62.97	15.573
62.951	15.573
62.913	15.573
62.874	15.573
62.874	15.554
62.855	15.554
62.817	15.554
62.759	15.554
62.759	15.554
62.701	15.573
62.682	15.554
62.644	15.554
62.625	15.554
62.586	15.554
62.567	15.554
62.528	15.535
62.471	15.535
62.432	15.516
62.394	15.516
62.298	15.477
62.298	15.477
62.26	15.477
62.24	15.477
62.202	15.458
62.183	15.458
62.164	15.458
62.106	15.439
62.067	15.42
62.029	15.4
61.991	15.381
61.933	15.362
61.837	15.343
61.837	15.343
61.799	15.324
61.76	15.324
61.722	15.324
61.664	15.304
61.626	15.304
61.606	15.285
61.587	15.285
61.53	15.285
61.51	15.266
61.472	15.266
61.376	15.228
61.376	15.228
61.338	15.208
61.28	15.208
61.261	15.208
61.222	15.208
61.203	15.208
61.165	15.189
61.107	15.17
61.049	15.132
61.011	15.132
60.992	15.112
60.934	15.093
60.934	15.093
60.896	15.074
60.857	15.055
60.838	15.055
60.8	15.035
60.742	15.016
60.723	15.016
60.684	14.997
60.646	14.978
60.588	14.978
60.588	14.959
60.492	14.959
60.492	14.959
60.473	14.939
60.435	14.939
60.416	14.92
60.358	14.92
60.281	14.92
60.243	14.92
60.223	14.901
60.185	14.901
60.147	14.901
60.127	14.882
60.051	14.901
60.051	14.901
60.012	14.882
59.974	14.882
59.916	14.901
59.878	14.882
59.839	14.882
59.801	14.882
59.782	14.863
59.743	14.843
59.686	14.843
59.647	14.824
59.57	14.824
59.57	14.824
59.551	14.843
59.513	14.824
59.474	14.824
59.436	14.805
59.417	14.805
59.398	14.786
59.378	14.786
59.378	14.786
59.378	14.767
59.378	14.767
59.378	14.747
59.378	14.747
59.378	14.747
59.378	14.728
59.378	14.728
59.378	14.709
59.378	14.69
59.378	14.671
59.378	14.651
59.398	14.632
59.398	14.632
59.398	14.613
59.398	14.594
59.398	14.594
59.398	14.536
59.378	14.517
59.378	14.478
59.378	14.478
59.378	14.44
59.378	14.421
59.378	14.402
59.378	14.382
59.378	14.344
59.34	14.306
59.359	14.267
59.359	14.267
59.34	14.229
59.34	14.171
59.321	14.133
59.321	14.113
59.282	14.094
59.282	14.075
59.263	14.056
59.244	13.998
59.205	13.941
59.205	13.921
59.167	13.864
59.167	13.864
59.167	13.864
59.129	13.825
59.129	13.787
59.09	13.768
59.071	13.729
59.052	13.691
59.052	13.672
59.013	13.652
58.994	13.614
58.956	13.556
58.937	13.537
58.937	13.537
58.937	13.518
58.898	13.48
58.898	13.441
58.821	13.422
58.821	13.384
58.802	13.364
58.783	13.345
58.764	13.307
58.764	13.288
58.725	13.268
58.648	13.211
58.648	13.211
58.61	13.191
58.61	13.191
58.572	13.172
58.533	13.153
58.514	13.134
58.476	13.115
58.456	13.115
58.437	13.095
58.399	13.076
58.379	13.057
58.322	12.98
58.322	12.98
58.283	12.961
58.245	12.942
58.207	12.923
58.187	12.903
58.149	12.884
58.111	12.865
58.111	12.846
58.091	12.846
58.053	12.846
58.015	12.827
57.938	12.788
57.938	12.788
57.918	12.769
57.899	12.75
57.861	12.73
57.822	12.711
57.784	12.692
57.746	12.654
57.707	12.654
57.688	12.654
57.65	12.634
57.611	12.615
57.534	12.596
57.534	12.596
57.496	12.596
57.438	12.577
57.419	12.558
57.4	12.558
57.381	12.538
57.342	12.538
57.323	12.538
57.285	12.519
57.246	12.5
57.246	12.481
57.15	12.481
57.15	12.481
57.131	12.462
57.093	12.462
57.035	12.442
56.996	12.442
56.977	12.423
56.958	12.385
56.92	12.404
56.881	12.404
56.843	12.404
56.824	12.404
56.766	12.423
56.766	12.423
56.728	12.423
56.708	12.442
56.67	12.462
56.612	12.5
56.574	12.5
56.555	12.5
56.516	12.5
56.478	12.5
56.459	12.519
56.42	12.519
56.305	12.519
56.305	12.519
56.286	12.558
56.267	12.577
56.228	12.596
56.19	12.615
56.171	12.634
56.113	12.654
56.094	12.673
56.074	12.692
56.036	12.692
55.998	12.711
55.94	12.75
55.94	12.75
55.902	12.769
55.863	12.769
55.825	12.788
55.786	12.788
55.748	12.807
55.71	12.807
55.69	12.827
55.652	12.827
55.614	12.827
55.594	12.827
55.517	12.846
55.517	12.846
55.498	12.865
55.479	12.865
55.46	12.884
55.421	12.884
55.402	12.884
55.345	12.884
55.325	12.884
55.287	12.903
55.249	12.884
55.229	12.903
55.191	12.903
55.191	12.903
55.153	12.923
55.114	12.942
55.076	12.961
55.018	12.98
54.98	12.98
54.96	12.98
54.903	12.999
54.903	12.999
54.845	13.019
54.845	13.019
54.788	13.038
54.788	13.038
54.73	13.057
54.692	13.076
54.653	13.095
54.634	13.115
54.615	13.115
54.595	13.115
54.557	13.115
54.538	13.134
54.499	13.134
54.48	13.153
54.423	13.172
54.423	13.172
54.384	13.172
54.384	13.153
54.346	13.172
54.327	13.191
54.269	13.172
54.231	13.191
54.192	13.211
54.173	13.211
54.154	13.211
54.115	13.191
54.077	13.23
54.077	13.23
54.058	13.249
54.038	13.268
54.019	13.268
53.981	13.268
53.942	13.268
53.942	13.288
53.885	13.307
53.846	13.345
53.827	13.345
53.77	13.345
53.693	13.364
53.693	13.364
53.654	13.403
53.616	13.403
53.577	13.384
53.558	13.384
53.52	13.403
53.501	13.403
53.443	13.422
53.424	13.441
53.385	13.46
53.347	13.46
53.309	13.48
53.309	13.48
53.251	13.48
53.232	13.518
53.193	13.556
53.155	13.556
53.097	13.576
53.078	13.614
53.04	13.614
53.001	13.633
52.982	13.652
52.944	13.652
52.886	13.652
52.886	13.652
52.828	13.652
52.809	13.652
52.771	13.691
52.751	13.71
52.732	13.71
52.694	13.71
52.675	13.729
52.617	13.729
52.579	13.749
52.54	13.749
52.463	13.787
52.463	13.787
52.425	13.806
52.387	13.825
52.329	13.825
52.31	13.845
52.271	13.845
52.252	13.864
52.214	13.883
52.175	13.902
52.137	13.902
52.118	13.921
52.079	13.941
52.079	13.941
52.041	13.941
52.022	13.941
52.003	13.941
51.983	13.941
51.945	13.941
51.926	13.941
51.906	13.941
51.868	13.941
51.849	13.941
51.83	13.941
51.753	13.941
51.753	13.941
51.734	13.941
51.714	13.941
51.695	13.979
51.676	13.998
51.657	14.017
51.599	14.037
51.58	14.056
51.542	14.075
51.522	14.075
51.503	14.113
51.407	14.133
51.407	14.133
51.369	14.171
51.349	14.171
51.311	14.21
51.292	14.21
51.273	14.21
51.253	14.21
51.234	14.21
51.234	14.229
51.215	14.21
51.215	14.21
51.177	14.171
51.177	14.171
51.157	14.171
51.119	14.152
51.119	14.133
51.1	14.094
51.061	14.075
51.042	14.056
51.023	14.037
51.004	14.017
50.985	13.998
50.985	13.979
50.927	13.941
50.927	13.941
50.908	13.941
50.888	13.902
50.831	13.864
50.812	13.883
50.792	13.845
50.754	13.825
50.716	13.787
50.716	13.749
50.658	13.729
50.639	13.71
50.562	13.672
50.562	13.672
50.524	13.652
50.485	13.633
50.466	13.614
50.427	13.595
50.408	13.576
50.351	13.556
50.312	13.537
50.274	13.518
50.235	13.518
50.197	13.518
50.101	13.46
50.101	13.46
50.082	13.441
50.024	13.422
49.986	13.422
49.947	13.422
49.909	13.384
49.832	13.364
49.794	13.345
49.755	13.345
49.736	13.326
49.678	13.307
49.621	13.268
49.621	13.268
49.563	13.249
49.505	13.23
49.467	13.23
49.429	13.211
49.409	13.191
49.352	13.172
49.313	13.172
49.275	13.153
49.237	13.134
49.179	13.115
49.083	13.095
49.083	13.095
49.044	13.076
49.006	13.057
48.968	13.057
48.948	13.038
48.929	13.057
48.891	13.038
48.852	13.038
48.795	13.038
48.776	13.038
48.718	13.019
48.66	13.019
48.66	13.019
48.622	13.019
48.603	13.019
48.583	13.019
48.526	13.019
48.487	13.038
48.449	13.038
48.43	13.057
48.353	13.076
48.295	13.076
48.257	13.115
48.161	13.172
48.161	13.172
48.142	13.172
48.103	13.191
48.046	13.211
48.007	13.249
47.988	13.249
47.93	13.268
47.892	13.288
47.854	13.288
47.834	13.288
47.796	13.326
47.719	13.364
47.719	13.364
47.7	13.364
47.661	13.364
47.642	13.403
47.604	13.403
47.604	13.403
47.546	13.441
47.546	13.46
47.508	13.48
47.469	13.518
47.431	13.556
47.373	13.614
47.373	13.614
47.335	13.614
47.316	13.652
47.258	13.672
47.2	13.71
47.181	13.749
47.143	13.768
47.124	13.806
47.085	13.825
47.047	13.864
47.008	13.902
46.932	13.96
46.932	13.96
46.912	13.96
46.855	13.998
46.836	14.037
46.759	14.037
46.72	14.056
46.682	14.075
46.643	14.113
46.643	14.133
46.624	14.152
46.586	14.152
46.509	14.21
46.509	14.21
46.49	14.21
46.49	14.248
46.49	14.267
46.49	14.286
46.509	14.306
46.509	14.325
46.528	14.344
46.528	14.382
46.528	14.402
46.528	14.44
46.547	14.478
46.547	14.478
46.547	14.498
46.547	14.555
46.567	14.594
46.567	14.613
46.567	14.632
46.567	14.69
46.567	14.709
46.586	14.728
46.586	14.767
46.605	14.786
46.605	14.863
46.605	14.863
46.624	14.901
46.624	14.939
46.624	14.959
46.624	14.997
46.624	15.035
46.624	15.074
46.624	15.112
46.624	15.17
46.605	15.189
46.605	15.228
46.605	15.285
46.605	15.285
46.605	15.343
46.605	15.4
46.586	15.439
46.586	15.458
46.586	15.516
46.586	15.554
46.567	15.573
46.567	15.612
46.567	15.65
46.547	15.669
46.547	15.746
46.547	15.746
46.528	15.785
46.528	15.823
46.49	15.842
46.471	15.9
46.451	15.919
46.432	15.938
46.432	15.977
46.432	15.996
46.413	16.015
46.413	16.054
46.336	16.111
46.336	16.111
46.317	16.15
46.298	16.169
46.278	16.188
46.259	16.226
46.221	16.246
46.182	16.284
46.163	16.284
46.144	16.322
46.106	16.38
46.106	16.38
46.048	16.418
46.048	16.418
45.971	16.457
45.952	16.476
45.933	16.476
45.875	16.495
45.856	16.534
45.856	16.553
45.817	16.591
45.798	16.611
45.779	16.649
45.741	16.649
45.683	16.687
45.683	16.687
45.664	16.707
45.625	16.745
45.606	16.764
45.568	16.764
45.549	16.822
45.51	16.841
45.472	16.86
45.453	16.879
45.433	16.899
45.395	16.918
45.337	16.975
45.337	16.975
45.318	16.995
45.26	17.052
45.26	17.052
45.203	17.091
45.203	17.11
45.164	17.11
45.107	17.129
45.088	17.129
45.049	17.148
45.011	17.148
44.934	17.187
44.934	17.187
44.915	17.206
44.876	17.206
44.838	17.225
44.78	17.244
44.742	17.244
44.723	17.264
44.684	17.283
44.646	17.302
44.627	17.321
44.588	17.321
44.511	17.36
44.511	17.36
44.454	17.36
44.415	17.379
44.396	17.398
44.358	17.436
44.3	17.456
44.281	17.456
44.242	17.494
44.204	17.513
44.185	17.513
44.146	17.552
44.07	17.571
44.07	17.571
44.05	17.571
43.993	17.609
43.954	17.609
43.916	17.609
43.897	17.629
43.839	17.648
43.801	17.667
43.762	17.686
43.724	17.705
43.685	17.725
43.628	17.725
43.628	17.725
43.609	17.725
43.57	17.744
43.57	17.782
43.493	17.801
43.455	17.821
43.436	17.859
43.416	17.859
43.397	17.859
43.359	17.878
43.301	17.878
43.263	17.878
43.263	17.878
43.205	17.917
43.186	17.917
43.148	17.936
43.109	17.955
43.09	17.974
43.051	17.974
43.032	18.013
42.975	18.013
42.955	18.032
42.898	18.051
42.84	18.051
42.84	18.051
42.783	18.051
42.744	18.032
42.725	18.032
42.687	18.032
42.629	18.032
42.61	18.032
42.533	18.051
42.514	18.051
42.456	18.051
42.437	18.051
42.322	18.051
42.322	18.051
42.283	18.07
42.264	18.07
42.226	18.07
42.206	18.09
42.168	18.109
42.129	18.128
42.11	18.128
42.072	18.128
42.033	18.128
41.995	18.147
41.976	18.147
41.976	18.147
41.937	18.147
41.899	18.128
41.88	18.109
41.861	18.09
41.841	18.07
41.784	18.032
41.765	18.013
41.726	17.974
41.688	17.974
41.63	17.936
41.572	17.897
41.572	17.897
41.534	17.878
41.496	17.878
41.457	17.878
41.419	17.859
41.4	17.84
41.361	17.821
41.304	17.821
41.265	17.801
41.246	17.801
41.188	17.763
41.111	17.725
41.111	17.725
41.054	17.705
41.035	17.705
40.977	17.686
40.919	17.648
40.9	17.629
40.843	17.59
40.785	17.59
40.766	17.571
40.727	17.533
40.689	17.494
40.593	17.456
40.593	17.456
40.574	17.436
40.516	17.398
40.478	17.379
40.439	17.36
40.382	17.321
40.362	17.302
40.324	17.264
40.247	17.264
40.209	17.244
40.17	17.225
40.093	17.187
40.093	17.187
40.036	17.148
39.997	17.129
39.959	17.091
39.901	17.072
39.844	17.052
39.805	17.033
39.767	17.014
39.709	16.975
39.671	16.956
39.632	16.937
39.517	16.879
39.517	16.879
39.479	16.879
39.421	16.86
39.363	16.822
39.325	16.783
39.267	16.764
39.229	16.745
39.171	16.707
39.114	16.687
39.075	16.668
39.037	16.63
38.941	16.591
38.941	16.591
38.845	16.553
38.787	16.553
38.768	16.514
38.71	16.495
38.653	16.476
38.614	16.457
38.576	16.438
38.538	16.418
38.499	16.418
38.442	16.399
38.345	16.38
38.345	16.38
38.288	16.361
38.249	16.342
38.192	16.322
38.115	16.284
38.077	16.265
38.038	16.246
38	16.226
37.961	16.226
37.884	16.207
37.846	16.207
37.75	16.188
37.75	16.188
37.692	16.169
37.654	16.169
37.616	16.15
37.558	16.15
37.5	16.092
37.423	16.073
37.385	16.054
37.327	16.034
37.289	16.015
37.212	16.015
37.116	15.996
37.116	15.996
37.059	15.996
37.02	15.977
36.962	15.957
36.905	15.938
36.847	15.919
36.79	15.9
36.732	15.881
36.694	15.881
36.636	15.881
36.578	15.881
36.482	15.861
36.482	15.861
36.425	15.842
36.367	15.823
36.309	15.804
36.252	15.785
36.213	15.765
36.175	15.765
36.098	15.746
36.04	15.727
35.983	15.727
35.944	15.727
35.848	15.727
35.848	15.727
35.791	15.727
35.752	15.727
35.714	15.727
35.656	15.708
35.618	15.708
35.541	15.708
35.503	15.689
35.464	15.689
35.426	15.689
35.349	15.689
35.234	15.689
35.234	15.689
35.176	15.669
35.138	15.669
35.08	15.65
35.022	15.65
34.984	15.631
34.926	15.631
34.869	15.612
34.83	15.612
34.773	15.593
34.715	15.593
34.581	15.573
34.581	15.573
34.523	15.554
34.465	15.535
34.427	15.516
34.369	15.516
34.312	15.496
34.254	15.496
34.216	15.477
34.177	15.458
34.139	15.439
34.081	15.439
33.985	15.381
33.985	15.381
33.908	15.362
33.889	15.343
33.832	15.343
33.793	15.324
33.755	15.304
33.697	15.285
33.659	15.285
33.582	15.266
33.543	15.266
33.505	15.266
33.39	15.247
33.39	15.247
33.371	15.208
33.313	15.208
33.255	15.189
33.198	15.17
33.14	15.151
33.102	15.151
33.044	15.132
33.006	15.112
32.967	15.093
32.91	15.074
32.813	15.055
32.813	15.055
32.756	15.035
32.717	15.035
32.66	15.016
32.621	15.016
32.564	14.997
32.506	14.997
32.468	14.978
32.41	14.978
32.372	14.978
32.314	14.978
32.237	14.978
32.237	14.978
32.199	14.959
32.141	14.939
32.084	14.92
32.045	14.901
32.007	14.901
31.968	14.882
31.911	14.863
31.891	14.843
31.815	14.824
31.757	14.824
31.642	14.805
31.642	14.805
31.603	14.786
31.546	14.786
31.488	14.786
31.45	14.767
31.392	14.747
31.354	14.728
31.296	14.709
31.258	14.671
31.2	14.671
31.142	14.651
31.046	14.632
31.046	14.632
31.008	14.632
30.95	14.613
30.912	14.594
30.873	14.574
30.835	14.555
30.797	14.555
30.758	14.555
30.701	14.517
30.662	14.517
30.624	14.517
30.547	14.517
30.547	14.517
30.489	14.498
30.451	14.498
30.393	14.498
30.355	14.478
30.336	14.478
30.297	14.478
30.278	14.478
30.24	14.478
30.201	14.478
30.144	14.478
30.086	14.478
30.086	14.478
30.028	14.459
29.99	14.459
29.951	14.459
29.913	14.459
29.875	14.459
29.855	14.459
29.836	14.459
29.779	14.44
29.74	14.44
29.702	14.44
29.663	14.459
29.663	14.459
29.644	14.459
29.644	14.478
29.606	14.498
29.586	14.517
29.529	14.555
29.51	14.555
29.49	14.555
29.471	14.574
29.433	14.594
29.414	14.613
29.356	14.651
29.356	14.651
29.318	14.671
29.279	14.671
29.26	14.671
29.222	14.69
29.183	14.728
29.145	14.747
29.125	14.767
29.087	14.786
29.049	14.805
28.991	14.805
28.914	14.843
28.914	14.843
28.876	14.863
28.837	14.882
28.799	14.901
28.761	14.92
28.703	14.939
28.684	14.959
28.664	14.978
28.626	14.997
28.568	15.035
28.53	15.055
28.453	15.112
28.453	15.112
28.453	15.132
28.415	15.151
28.376	15.151
28.357	15.189
28.319	15.189
28.28	15.228
28.242	15.247
28.203	15.247
28.184	15.266
28.165	15.285
28.088	15.324
28.088	15.324
28.05	15.324
28.011	15.362
27.992	15.381
27.973	15.4
27.954	15.439
27.915	15.458
27.877	15.477
27.877	15.516
27.839	15.535
27.8	15.554
27.762	15.612
27.762	15.612
27.723	15.65
27.704	15.689
27.685	15.708
27.685	15.765
27.685	15.785
27.627	15.823
27.57	15.823
27.57	15.861
27.55	15.881
27.531	15.919
27.416	15.977
27.416	15.977
27.378	15.977
27.358	16.015
27.32	16.034
27.282	16.092
27.262	16.092
27.224	16.13
27.166	16.15
27.147	16.15
27.089	16.188
27.07	16.207
26.974	16.226
26.974	16.226
26.955	16.246
26.917	16.246
26.84	16.246
26.821	16.303
26.763	16.303
26.724	16.361
26.667	16.38
26.609	16.399
26.571	16.418
26.571	16.418
26.456	16.457
26.456	16.457
26.417	16.457
26.379	16.476
26.36	16.476
26.34	16.495
26.321	16.495
26.302	16.495
26.302	16.514
26.283	16.514
26.263	16.553
26.225	16.553
26.129	16.572
26.129	16.572
26.11	16.572
26.11	16.553
26.11	16.553
26.091	16.534
26.091	16.534
26.091	16.495
26.071	16.495
26.071	16.476
26.071	16.457
26.052	16.418
26.014	16.399
26.014	16.399
26.014	16.361
25.995	16.342
25.995	16.303
25.975	16.303
25.956	16.284
25.956	16.246
25.918	16.226
25.899	16.207
25.879	16.169
25.86	16.15
25.802	16.073
25.802	16.073
25.764	16.054
25.726	15.996
25.687	15.996
25.649	15.957
25.63	15.919
25.591	15.9
25.553	15.881
25.514	15.842
25.476	15.804
25.418	15.785
25.322	15.727
25.322	15.727
25.284	15.708
25.245	15.689
25.188	15.65
25.149	15.631
25.111	15.593
25.053	15.573
24.996	15.554
24.977	15.535
24.919	15.516
24.88	15.496
24.784	15.42
24.784	15.42
24.727	15.4
24.688	15.4
24.65	15.343
24.612	15.343
24.535	15.304
24.477	15.285
24.439	15.285
24.4	15.285
24.343	15.266
24.304	15.247
24.208	15.208
24.208	15.208
24.189	15.17
24.131	15.151
24.093	15.112
24.055	15.093
23.997	15.074
23.939	15.035
23.901	15.016
23.862	14.997
23.824	14.959
23.766	14.939
23.69	14.882
23.69	14.882
23.67	14.843
23.632	14.805
23.594	14.767
23.574	14.728
23.536	14.709
23.497	14.671
23.459	14.613
23.421	14.594
23.363	14.574
23.325	14.536
23.209	14.478
23.209	14.478
23.171	14.478
23.133	14.44
23.094	14.421
23.075	14.402
23.036	14.402
23.017	14.402
22.998	14.402
22.979	14.402
22.96	14.402
22.94	14.402
22.921	14.402
22.921	14.402
22.902	14.421
22.883	14.421
22.864	14.421
22.844	14.44
22.825	14.44
22.787	14.44
22.768	14.44
22.768	14.44
22.768	14.44
22.768	14.44
22.768	14.44
22.768	14.44
22.768	14.44
22.768	14.44
22.768	14.44
22.768	14.44
22.768	14.44
22.768	14.44
22.768	14.44
22.768	14.44
22.768	14.44
22.768	14.44
22.768	14.44
22.768	14.44
22.768	14.44
22.768	14.44
22.768	14.44
22.768	14.44
22.768	14.44
22.768	14.44
22.768	14.44
22.768	14.44
22.768	14.44
22.768	14.44
22.768	14.44
22.768	14.44
22.768	14.44
22.768	14.44
22.768	14.44
22.768	14.44
22.768	14.44
22.768	14.44
22.768	14.44
22.768	14.44
22.768	14.44
22.768	14.44
22.768	14.44
22.768	14.44
22.768	14.44
22.768	14.44
22.768	14.44
22.768	14.44
22.768	14.44
22.768	14.44
22.768	14.44
22.768	14.44
22.768	14.44
22.768	14.44
22.748	14.421
22.748	14.421
22.748	14.421
22.748	14.421
22.748	14.421
22.768	14.421
22.748	14.421
22.748	14.421
22.748	14.421
22.748	14.421
22.748	14.421
22.748	14.421
22.748	14.421
22.748	14.421
22.748	14.421
22.748	14.421
22.748	14.421
22.748	14.421
22.748	14.421
22.748	14.421
22.768	14.421
22.748	14.421
22.748	14.421
22.748	14.421
22.768	14.421
22.768	14.421
22.768	14.421
22.768	14.421
22.768	14.421
22.768	14.421
22.768	14.44
22.768	14.44
22.768	14.44
22.748	14.44
22.748	14.44
22.748	14.44
22.748	14.44
22.748	14.44
22.748	14.44
22.748	14.44
22.748	14.44
22.748	14.44
22.748	14.44
22.748	14.44
22.748	14.44
22.748	14.44
22.748	14.44
22.748	14.44
22.748	14.44
22.748	14.44
22.748	14.44
22.748	14.44
22.729	14.44
22.729	14.44
22.729	14.44
22.748	14.44
22.729	14.44
22.729	14.44
22.729	14.44
22.729	14.44
22.729	14.44
22.729	14.44
22.729	14.44
22.71	14.44
22.71	14.44
22.71	14.44
22.71	14.44
22.71	14.44
22.71	14.44
22.71	14.44
22.71	14.44
22.71	14.44
22.71	14.44
22.71	14.44
22.71	14.44
22.71	14.44
22.71	14.44
22.71	14.44
22.71	14.44
22.71	14.44
22.71	14.44
22.71	14.44
22.71	14.44
22.71	14.44
22.71	14.44
22.71	14.44
22.71	14.44
22.71	14.44
22.71	14.44
22.71	14.44
22.71	14.44
22.71	14.44
22.71	14.44
22.71	14.44
22.71	14.44
22.71	14.44
22.71	14.44
22.71	14.44
22.729	14.44
22.729	14.44
22.768	14.44
22.806	14.44
22.825	14.44
22.844	14.44
22.844	14.459
22.883	14.478
22.902	14.498
22.921	14.498
22.96	14.517
22.96	14.517
22.979	14.536
22.998	14.555
23.036	14.574
23.075	14.613
23.075	14.613
23.094	14.632
23.113	14.651
23.133	14.69
23.152	14.69
23.152	14.709
23.209	14.728
23.209	14.728
23.248	14.767
23.267	14.767
23.286	14.786
23.325	14.786
23.344	14.767
23.363	14.786
23.401	14.805
23.44	14.824
23.459	14.824
23.459	14.805
23.536	14.843
23.536	14.843
23.574	14.882
23.594	14.901
23.613	14.901
23.632	14.92
23.67	14.92
23.67	14.939
23.69	14.959
23.709	14.978
23.709	14.997
23.728	15.016
23.766	15.074
23.766	15.074
23.786	15.074
23.805	15.093
23.824	15.132
23.843	15.17
23.862	15.189
23.882	15.208
23.901	15.247
23.901	15.266
23.92	15.285
23.958	15.304
23.997	15.362
23.997	15.362
24.016	15.381
24.055	15.381
24.055	15.42
24.074	15.458
24.074	15.477
24.074	15.496
24.093	15.516
24.112	15.535
24.112	15.573
24.093	15.593
24.112	15.65
24.112	15.65
24.131	15.65
24.131	15.708
24.151	15.727
24.151	15.746
24.151	15.765
24.151	15.765
24.112	15.765
24.131	15.765
24.131	15.785
24.131	15.804
24.112	15.804
24.112	15.804
24.112	15.823
24.112	15.823
24.112	15.861
24.093	15.9
24.093	15.881
24.074	15.881
24.074	15.9
24.074	15.938
24.074	15.957
24.055	15.977
24.055	15.996
24.055	15.996
24.055	15.996
24.055	15.996
24.055	16.015
24.035	15.996
24.035	15.996
24.035	15.996
24.035	15.996
24.035	15.996
24.035	15.996
24.035	15.996
23.997	16.015
23.997	16.015
23.997	16.015
23.997	16.015
[truncated: 2,515 more rows]
