# Supplementary material for: Ant collective cognition allows for efficient navigation through disordered environments
Source: eLife. 2020 May 12;9:e55195. doi: 10.7554/eLife.55195 (PMC7332297; doi:10.7554/eLife.55195)
Supplement: Source data 2. — Format is X,Y coordinates as a function of time. Time interval between samples is 0.04 s, except for videos 1440005 and 1440011, where the time interval is 0.02 s. [file elife-55195-data2.zip › 1410002_275_load_trajectory.txt]

68.217	20.4
68.198	20.381
68.179	20.361
68.16	20.361
68.121	20.323
68.102	20.285
68.064	20.285
68.025	20.285
68.006	20.246
67.968	20.208
67.929	20.208
67.929	20.208
67.929	20.189
67.891	20.189
67.872	20.15
67.853	20.131
67.814	20.112
67.814	20.112
67.776	20.093
67.776	20.074
67.738	20.074
67.738	20.074
67.68	19.997
67.68	19.997
67.68	20.016
67.68	20.016
67.661	19.997
67.642	19.978
67.584	19.978
67.565	19.959
67.507	19.939
67.488	19.959
67.469	19.959
67.45	19.959
67.392	19.939
67.392	19.939
67.373	19.92
67.354	19.92
67.335	19.92
67.296	19.901
67.258	19.901
67.22	19.901
67.181	19.882
67.162	19.863
67.143	19.843
67.143	19.843
67.085	19.805
67.085	19.805
67.066	19.805
67.047	19.786
67.028	19.767
67.028	19.748
66.989	19.728
66.97	19.709
66.951	19.709
66.913	19.69
66.874	19.671
66.855	19.671
66.798	19.652
66.798	19.652
66.759	19.604
66.759	19.652
66.74	19.632
66.721	19.632
66.702	19.613
66.663	19.594
66.625	19.594
66.587	19.575
66.567	19.575
66.548	19.575
66.51	19.537
66.51	19.537
66.491	19.517
66.471	19.517
66.433	19.498
66.414	19.498
66.395	19.479
66.376	19.479
66.337	19.46
66.318	19.46
66.28	19.441
66.26	19.441
66.203	19.421
66.203	19.421
66.165	19.421
66.145	19.421
66.107	19.421
66.049	19.421
66.03	19.402
65.992	19.402
65.954	19.383
65.896	19.383
65.858	19.364
65.819	19.345
65.742	19.345
65.742	19.345
65.704	19.345
65.685	19.345
65.647	19.345
65.589	19.345
65.57	19.345
65.531	19.345
65.512	19.306
65.512	19.326
65.455	19.306
65.397	19.287
65.34	19.268
65.34	19.268
65.32	19.268
65.301	19.249
65.263	19.249
65.244	19.23
65.225	19.21
65.186	19.21
65.148	19.21
65.109	19.191
65.071	19.191
65.033	19.191
64.975	19.191
64.975	19.191
64.937	19.191
64.918	19.172
64.879	19.172
64.841	19.172
64.802	19.172
64.764	19.191
64.745	19.172
64.687	19.172
64.649	19.172
64.63	19.172
64.572	19.172
64.572	19.172
64.534	19.172
64.515	19.172
64.496	19.172
64.476	19.172
64.457	19.191
64.4	19.172
64.361	19.172
64.342	19.172
64.323	19.191
64.304	19.191
64.265	19.191
64.265	19.191
64.227	19.172
64.227	19.172
64.189	19.172
64.189	19.191
64.169	19.191
64.131	19.191
64.112	19.191
64.112	19.191
64.093	19.21
64.093	19.21
64.054	19.21
64.054	19.21
64.016	19.23
63.978	19.249
63.958	19.249
63.939	19.249
63.92	19.249
63.901	19.249
63.882	19.249
63.882	19.249
63.862	19.249
63.843	19.23
63.843	19.23
63.843	19.23
63.824	19.23
63.805	19.249
63.786	19.249
63.747	19.268
63.709	19.268
63.671	19.268
63.651	19.268
63.632	19.268
63.613	19.268
63.594	19.268
63.536	19.249
63.536	19.249
63.517	19.249
63.498	19.249
63.479	19.249
63.46	19.249
63.44	19.249
63.421	19.249
63.364	19.249
63.325	19.249
63.306	19.249
63.268	19.249
63.21	19.249
63.21	19.249
63.172	19.249
63.153	19.249
63.134	19.287
63.095	19.287
63.076	19.287
63.038	19.306
62.999	19.326
62.98	19.326
62.942	19.326
62.903	19.326
62.827	19.326
62.827	19.326
62.788	19.326
62.75	19.345
62.731	19.326
62.731	19.345
62.673	19.345
62.616	19.326
62.577	19.326
62.558	19.326
62.539	19.326
62.481	19.326
62.424	19.326
62.424	19.326
62.385	19.326
62.347	19.306
62.309	19.306
62.289	19.306
62.251	19.306
62.213	19.326
62.174	19.326
62.136	19.326
62.117	19.326
62.078	19.326
62.021	19.345
62.021	19.345
61.963	19.345
61.925	19.364
61.887	19.345
61.848	19.345
61.81	19.345
61.791	19.345
61.733	19.364
61.714	19.383
61.656	19.402
61.637	19.402
61.599	19.402
61.599	19.402
61.58	19.402
61.541	19.421
61.541	19.421
61.522	19.421
61.465	19.441
61.407	19.441
61.388	19.441
61.349	19.441
61.311	19.441
61.292	19.46
61.234	19.479
61.234	19.479
61.177	19.498
61.138	19.498
61.119	19.498
61.081	19.498
61.043	19.498
60.985	19.498
60.966	19.498
60.927	19.498
60.889	19.517
60.851	19.517
60.774	19.517
60.774	19.517
60.736	19.537
60.697	19.556
60.659	19.556
60.64	19.556
60.563	19.556
60.544	19.556
60.486	19.556
60.448	19.556
60.409	19.556
60.39	19.556
60.352	19.517
60.352	19.517
60.314	19.517
60.294	19.517
60.256	19.498
60.218	19.479
60.198	19.479
60.198	19.46
60.16	19.441
60.16	19.421
60.141	19.383
60.103	19.402
60.045	19.402
60.045	19.402
60.045	19.383
60.045	19.383
60.045	19.364
60.045	19.364
60.045	19.364
60.026	19.364
59.968	19.326
59.949	19.326
59.949	19.326
59.93	19.326
59.911	19.306
59.911	19.306
59.891	19.287
59.891	19.287
59.891	19.287
59.872	19.287
59.872	19.268
59.872	19.268
59.853	19.268
59.853	19.268
59.853	19.268
59.815	19.268
59.815	19.268
59.815	19.268
59.815	19.249
59.815	19.249
59.796	19.249
59.815	19.249
59.815	19.249
59.815	19.249
59.815	19.249
59.815	19.249
59.815	19.249
59.815	19.249
59.796	19.249
59.796	19.249
59.796	19.249
59.796	19.249
59.796	19.249
59.796	19.249
59.796	19.249
59.796	19.249
59.796	19.249
59.796	19.23
59.796	19.23
59.796	19.23
59.796	19.23
59.796	19.23
59.796	19.249
59.796	19.249
59.796	19.249
59.776	19.249
59.796	19.249
59.796	19.23
59.776	19.23
59.776	19.23
59.776	19.23
59.776	19.23
59.776	19.249
59.776	19.249
59.776	19.249
59.776	19.249
59.776	19.249
59.796	19.249
59.796	19.249
59.776	19.249
59.776	19.249
59.776	19.249
59.776	19.23
59.776	19.23
59.796	19.23
59.796	19.23
59.776	19.23
59.796	19.23
59.796	19.23
59.776	19.23
59.776	19.23
59.776	19.23
59.776	19.23
59.776	19.23
59.776	19.23
59.776	19.23
59.776	19.23
59.776	19.23
59.776	19.23
59.776	19.23
59.776	19.23
59.776	19.23
59.776	19.23
59.776	19.249
59.776	19.249
59.776	19.23
59.776	19.23
59.776	19.249
59.776	19.249
59.776	19.249
59.776	19.23
59.776	19.23
59.776	19.23
59.776	19.249
59.776	19.249
59.776	19.249
59.776	19.249
59.776	19.249
59.776	19.249
59.776	19.249
59.776	19.249
59.776	19.249
59.776	19.249
59.776	19.249
59.776	19.249
59.776	19.249
59.776	19.249
59.776	19.249
59.776	19.249
59.776	19.23
59.776	19.249
59.776	19.249
59.776	19.249
59.776	19.249
59.776	19.249
59.796	19.23
59.796	19.23
59.796	19.249
59.815	19.249
59.815	19.249
59.815	19.249
59.815	19.249
59.815	19.249
59.815	19.249
59.815	19.249
59.815	19.249
59.815	19.249
59.815	19.249
59.834	19.249
59.853	19.249
59.853	19.249
59.853	19.249
59.872	19.268
59.872	19.268
59.891	19.287
59.911	19.287
59.93	19.326
59.93	19.326
59.93	19.326
59.949	19.326
59.968	19.326
59.968	19.326
59.987	19.345
59.987	19.345
60.007	19.345
60.007	19.364
60.045	19.364
60.045	19.383
60.064	19.383
60.064	19.383
60.064	19.383
60.083	19.402
60.103	19.402
60.103	19.421
60.122	19.441
60.141	19.441
60.16	19.46
60.179	19.479
60.198	19.498
60.218	19.517
60.256	19.556
60.256	19.556
60.275	19.594
60.294	19.613
60.294	19.632
60.333	19.652
60.352	19.69
60.371	19.709
60.39	19.728
60.39	19.728
60.409	19.748
60.429	19.786
60.448	19.805
60.448	19.805
60.467	19.824
60.467	19.843
60.467	19.863
60.505	19.901
60.525	19.939
60.525	19.959
60.525	19.959
60.544	19.997
60.563	20.035
60.563	20.055
60.582	20.093
60.582	20.093
60.582	20.112
60.601	20.131
60.62	20.17
60.62	20.189
60.62	20.208
60.64	20.246
60.64	20.266
60.64	20.304
60.659	20.342
60.659	20.361
60.697	20.457
60.697	20.457
60.697	20.515
60.697	20.553
60.697	20.592
60.697	20.611
60.716	20.668
60.697	20.726
60.697	20.783
60.678	20.803
60.678	20.841
60.678	20.86
60.678	20.918
60.678	20.918
60.678	20.918
60.659	20.956
60.64	20.994
60.64	21.014
60.62	21.071
60.62	21.09
60.62	21.129
60.601	21.129
60.582	21.167
60.582	21.186
60.544	21.244
60.544	21.244
60.525	21.282
60.505	21.301
60.486	21.34
60.486	21.359
60.467	21.417
60.448	21.474
60.429	21.493
60.409	21.512
60.39	21.532
60.39	21.57
60.352	21.589
60.352	21.589
60.352	21.628
60.333	21.666
60.314	21.723
60.314	21.762
60.294	21.762
60.275	21.819
60.256	21.839
60.218	21.858
60.198	21.877
60.198	21.915
60.141	21.934
60.141	21.934
60.122	21.954
60.083	21.973
60.064	22.011
60.045	22.03
60.007	22.069
60.007	22.088
59.987	22.126
59.949	22.165
59.93	22.184
59.911	22.222
59.853	22.28
59.853	22.28
59.834	22.318
59.796	22.337
59.757	22.376
59.719	22.395
59.68	22.414
59.642	22.414
59.604	22.414
59.565	22.433
59.527	22.433
59.489	22.452
59.431	22.491
59.431	22.491
59.412	22.51
59.374	22.529
59.335	22.568
59.297	22.568
59.258	22.568
59.22	22.587
59.182	22.606
59.163	22.606
59.105	22.625
59.028	22.625
58.951	22.663
58.951	22.663
58.894	22.663
58.875	22.663
58.817	22.663
58.798	22.663
58.76	22.683
58.702	22.702
58.683	22.721
58.606	22.721
58.587	22.702
58.529	22.683
58.453	22.702
58.453	22.702
58.414	22.702
58.395	22.702
58.357	22.644
58.318	22.663
58.28	22.663
58.223	22.663
58.184	22.625
58.127	22.625
58.069	22.625
58.069	22.625
57.954	22.568
57.954	22.568
57.916	22.548
57.877	22.529
57.839	22.51
57.8	22.51
57.762	22.491
57.724	22.491
57.705	22.472
57.666	22.452
57.628	22.452
57.609	22.395
57.532	22.376
57.532	22.376
57.513	22.357
57.474	22.357
57.455	22.337
57.417	22.318
57.359	22.28
57.34	22.241
57.321	22.241
57.302	22.222
57.263	22.222
57.225	22.203
57.187	22.146
57.187	22.146
57.148	22.146
57.11	22.126
57.091	22.107
57.052	22.088
57.014	22.05
56.976	22.011
56.937	21.992
56.918	21.992
56.918	21.992
56.88	21.973
56.822	21.954
56.822	21.954
56.784	21.915
56.745	21.896
56.707	21.877
56.669	21.877
56.649	21.877
56.611	21.858
56.592	21.839
56.554	21.839
56.515	21.819
56.477	21.8
56.438	21.8
56.438	21.8
56.419	21.781
56.381	21.762
56.343	21.762
56.323	21.762
56.304	21.762
56.285	21.743
56.266	21.723
56.227	21.723
56.189	21.704
56.151	21.685
56.093	21.647
56.093	21.647
56.055	21.628
56.036	21.608
55.997	21.589
55.978	21.57
55.94	21.551
55.92	21.532
55.882	21.493
55.844	21.493
55.825	21.493
55.767	21.455
55.671	21.417
55.671	21.417
55.633	21.417
55.594	21.397
55.537	21.359
55.518	21.34
55.498	21.301
55.46	21.282
55.422	21.263
55.364	21.244
55.345	21.225
55.287	21.206
55.23	21.167
55.23	21.167
55.192	21.167
55.153	21.148
55.096	21.148
55.057	21.11
55.019	21.09
54.98	21.071
54.923	21.052
54.885	21.033
54.846	21.014
54.808	20.994
54.731	20.937
54.731	20.937
54.712	20.918
54.654	20.899
54.635	20.879
54.558	20.86
54.52	20.841
54.482	20.822
54.463	20.803
54.424	20.803
54.405	20.803
54.347	20.783
54.29	20.764
54.29	20.764
54.252	20.745
54.213	20.726
54.117	20.688
54.098	20.688
54.06	20.668
54.021	20.668
54.002	20.649
53.925	20.649
53.868	20.63
53.829	20.63
53.714	20.592
53.714	20.592
53.676	20.572
53.676	20.534
53.638	20.496
53.599	20.496
53.58	20.496
53.542	20.496
53.503	20.457
53.465	20.457
53.388	20.438
53.331	20.419
53.254	20.381
53.254	20.381
53.235	20.361
53.216	20.361
53.196	20.342
53.177	20.342
53.12	20.342
53.081	20.323
53.062	20.323
53.005	20.304
52.947	20.323
52.909	20.285
52.832	20.285
52.832	20.285
52.774	20.266
52.736	20.246
52.698	20.227
52.678	20.227
52.64	20.227
52.602	20.208
52.563	20.189
52.525	20.189
52.467	20.189
52.429	20.189
52.333	20.131
52.333	20.131
52.314	20.131
52.256	20.112
52.218	20.093
52.179	20.074
52.122	20.093
52.064	20.093
52.026	20.074
52.007	20.074
51.93	20.074
51.872	20.035
51.815	20.016
51.815	20.016
51.776	19.997
51.757	19.978
51.719	19.978
51.681	19.978
51.642	19.959
51.623	19.959
51.604	19.959
51.604	19.939
51.565	19.92
51.565	19.92
51.508	19.901
51.508	19.901
51.527	19.901
51.508	19.882
51.508	19.882
51.527	19.882
51.527	19.863
51.508	19.843
51.489	19.824
51.489	19.767
51.47	19.748
51.45	19.709
51.45	19.652
51.45	19.652
51.45	19.632
51.45	19.594
51.431	19.556
51.412	19.537
51.412	19.498
51.412	19.46
51.393	19.441
51.393	19.402
51.393	19.364
51.393	19.345
51.374	19.287
51.374	19.287
51.354	19.287
51.316	19.23
51.316	19.21
51.316	19.152
51.278	19.152
51.259	19.133
51.259	19.114
51.259	19.095
51.22	19.057
51.22	19.037
51.182	18.999
51.182	18.999
51.182	18.98
51.182	18.98
51.105	18.98
51.105	18.961
51.105	18.903
51.105	18.903
51.105	18.903
51.105	18.903
51.105	18.903
51.105	18.903
51.105	18.903
51.105	18.903
51.105	18.884
51.105	18.884
51.105	18.884
51.105	18.884
51.105	18.884
51.105	18.884
51.105	18.884
51.105	18.884
51.105	18.884
51.105	18.884
51.105	18.884
51.105	18.884
51.105	18.884
51.105	18.884
51.105	18.884
51.105	18.884
51.105	18.884
51.105	18.884
51.105	18.884
51.105	18.884
51.105	18.884
51.124	18.884
51.124	18.884
51.124	18.884
51.124	18.884
51.124	18.884
51.124	18.884
51.124	18.884
51.124	18.884
51.124	18.884
51.124	18.865
51.124	18.865
51.124	18.884
51.124	18.884
51.124	18.884
51.124	18.884
51.124	18.865
51.124	18.865
51.124	18.865
51.124	18.865
51.124	18.865
51.124	18.865
51.124	18.865
51.124	18.865
51.124	18.865
51.124	18.884
51.105	18.884
51.105	18.884
51.105	18.884
51.105	18.884
51.105	18.884
51.105	18.884
51.105	18.884
51.105	18.884
51.105	18.865
51.105	18.846
51.105	18.865
51.105	18.846
51.124	18.846
51.124	18.846
51.124	18.865
51.124	18.865
51.124	18.846
51.124	18.846
51.124	18.865
51.124	18.865
51.124	18.884
51.124	18.884
51.124	18.884
51.124	18.884
51.124	18.884
51.124	18.884
51.105	18.884
51.124	18.884
51.124	18.884
51.124	18.884
51.124	18.884
51.143	18.884
51.143	18.884
51.124	18.884
51.105	18.884
51.105	18.884
51.105	18.865
51.105	18.865
51.124	18.865
51.124	18.865
51.124	18.865
51.124	18.865
51.124	18.865
51.124	18.865
51.124	18.865
51.124	18.884
51.124	18.884
51.124	18.865
51.124	18.865
51.124	18.865
51.124	18.865
51.124	18.865
51.105	18.865
51.124	18.865
51.124	18.865
51.124	18.865
51.124	18.865
51.124	18.865
51.124	18.865
51.124	18.865
51.124	18.884
51.124	18.884
51.124	18.884
51.124	18.884
51.124	18.884
51.124	18.884
51.124	18.884
51.124	18.884
51.124	18.865
51.124	18.865
51.124	18.884
51.124	18.884
51.124	18.884
51.124	18.884
51.124	18.884
51.124	18.884
51.124	18.884
51.124	18.884
51.124	18.846
51.124	18.846
51.124	18.846
51.124	18.865
51.124	18.865
51.124	18.865
51.143	18.884
51.143	18.884
51.143	18.884
51.143	18.884
51.143	18.884
51.143	18.884
51.143	18.903
51.143	18.922
51.143	18.922
51.143	18.922
51.163	18.941
51.201	18.941
51.259	19.018
51.259	19.018
51.278	19.057
51.278	19.076
51.278	19.076
51.297	19.095
51.316	19.114
51.316	19.133
51.316	19.172
51.316	19.172
51.316	19.172
51.335	19.191
51.354	19.21
51.354	19.21
51.354	19.249
51.374	19.249
51.374	19.249
51.374	19.268
51.393	19.306
51.393	19.306
51.393	19.345
51.393	19.364
51.393	19.364
51.412	19.383
51.431	19.421
51.431	19.421
51.45	19.441
51.45	19.46
51.47	19.479
51.47	19.517
51.489	19.517
51.508	19.556
51.508	19.594
51.527	19.632
51.546	19.652
51.546	19.69
51.546	19.728
51.546	19.728
51.546	19.767
51.546	19.786
51.565	19.824
51.565	19.863
51.565	19.882
51.565	19.901
51.565	19.92
51.565	19.959
51.565	19.978
51.585	19.997
51.604	20.055
51.604	20.055
51.585	20.074
51.604	20.112
51.604	20.131
51.623	20.17
51.642	20.189
51.642	20.227
51.642	20.246
51.642	20.266
51.642	20.285
51.623	20.323
51.623	20.361
51.623	20.361
51.642	20.4
51.623	20.419
51.623	20.438
51.604	20.477
51.604	20.515
51.604	20.515
51.604	20.572
51.604	20.592
51.604	20.611
51.604	20.63
51.604	20.707
51.604	20.707
51.623	20.745
51.604	20.764
51.604	20.783
51.604	20.822
51.604	20.86
51.604	20.879
51.604	20.918
51.604	20.956
51.604	20.994
51.604	21.014
51.604	21.071
51.604	21.071
51.604	21.09
51.585	21.11
51.565	21.148
51.546	21.167
51.527	21.206
51.508	21.244
51.508	21.244
51.489	21.282
51.47	21.34
51.47	21.359
51.431	21.397
51.431	21.397
51.393	21.417
51.374	21.474
51.335	21.512
51.316	21.532
51.297	21.57
51.278	21.608
51.259	21.608
51.22	21.628
51.201	21.666
51.182	21.666
51.105	21.743
51.105	21.743
51.067	21.762
51.047	21.781
51.047	21.8
51.009	21.839
50.99	21.877
50.971	21.877
50.952	21.896
50.952	21.915
50.913	21.934
50.856	21.973
50.817	21.992
50.817	21.992
50.798	21.992
50.779	21.992
50.76	22.011
50.76	22.05
50.702	22.069
50.683	22.069
50.625	22.088
50.606	22.088
50.587	22.126
50.549	22.146
50.472	22.184
50.472	22.184
50.453	22.184
50.414	22.203
50.395	22.203
50.376	22.222
50.319	22.241
50.261	22.241
50.242	22.261
50.203	22.261
50.146	22.261
50.127	22.28
50.069	22.299
50.069	22.299
50.031	22.337
50.012	22.337
49.954	22.357
49.916	22.357
49.877	22.376
49.839	22.395
49.781	22.414
49.762	22.414
49.705	22.433
49.685	22.433
49.59	22.472
49.59	22.472
49.59	22.491
49.551	22.51
49.513	22.529
49.436	22.51
49.398	22.51
49.359	22.529
49.321	22.548
49.302	22.548
49.244	22.548
49.206	22.568
49.148	22.587
49.148	22.587
49.11	22.587
49.072	22.606
49.033	22.625
48.995	22.625
48.956	22.644
48.937	22.663
48.899	22.663
48.88	22.663
48.861	22.683
48.803	22.702
48.726	22.74
48.726	22.74
48.688	22.74
48.669	22.74
48.65	22.74
48.592	22.74
48.573	22.74
48.534	22.74
48.496	22.759
48.458	22.779
48.419	22.779
48.381	22.779
48.285	22.779
48.285	22.779
48.266	22.798
48.208	22.798
48.17	22.817
48.151	22.817
48.132	22.836
48.093	22.855
48.074	22.855
48.036	22.894
47.997	22.894
47.978	22.894
47.921	22.894
47.921	22.894
47.901	22.894
47.882	22.894
47.863	22.913
47.825	22.932
47.825	22.932
47.786	22.951
47.767	22.951
47.767	22.951
47.767	22.951
47.767	22.99
47.786	23.009
47.786	23.009
47.786	23.047
47.805	23.047
47.805	23.047
47.805	23.086
47.844	23.105
47.844	23.124
47.844	23.143
47.863	23.162
47.863	23.181
47.863	23.22
47.863	23.277
47.863	23.277
47.863	23.297
47.863	23.335
47.882	23.354
47.882	23.392
47.882	23.412
47.882	23.45
47.882	23.469
47.882	23.508
47.882	23.546
47.882	23.584
47.882	23.623
47.882	23.623
47.882	23.68
47.863	23.699
47.863	23.757
47.844	23.776
47.844	23.814
47.844	23.834
47.805	23.872
47.805	23.93
47.786	23.968
47.748	24.006
47.71	24.064
47.71	24.064
47.69	24.083
47.671	24.121
47.652	24.16
47.652	24.179
47.614	24.217
47.594	24.256
47.556	24.294
47.537	24.313
47.518	24.352
47.518	24.371
47.46	24.428
47.46	24.428
47.441	24.448
47.422	24.486
47.403	24.524
47.383	24.582
47.364	24.62
47.326	24.659
47.288	24.678
47.288	24.697
47.268	24.716
47.23	24.774
47.172	24.831
47.172	24.831
47.115	24.87
47.096	24.889
47.057	24.927
46.981	24.946
46.942	24.985
46.923	25.004
46.885	25.042
46.827	25.061
46.808	25.081
46.731	25.1
46.674	25.119
46.674	25.119
46.654	25.157
46.616	25.215
46.597	25.253
46.578	25.253
46.539	25.292
46.482	25.311
46.463	25.349
46.424	25.368
46.386	25.388
46.328	25.388
46.252	25.407
46.252	25.407
46.213	25.407
46.156	25.426
46.117	25.426
46.079	25.426
46.041	25.426
45.983	25.407
45.964	25.407
45.925	25.407
45.887	25.407
45.83	25.407
45.753	25.407
45.753	25.407
45.714	25.407
45.695	25.407
45.619	25.407
45.561	25.407
45.503	25.407
45.465	25.407
45.388	25.388
45.35	25.388
45.292	25.388
45.254	25.388
45.139	25.368
45.139	25.368
45.081	25.349
45.062	25.33
45.005	25.33
44.966	25.33
44.928	25.311
44.89	25.311
44.851	25.292
44.813	25.272
44.774	25.253
44.755	25.234
44.736	25.215
44.736	25.215
44.717	25.177
44.717	25.157
44.698	25.119
44.679	25.1
44.679	25.061
44.659	25.042
44.659	25.023
44.621	24.985
44.602	24.946
44.563	24.889
44.506	24.85
44.506	24.85
44.487	24.812
44.468	24.774
44.429	24.716
44.391	24.697
44.372	24.659
44.352	24.639
44.314	24.601
44.295	24.543
44.256	24.486
44.237	24.467
44.18	24.39
44.18	24.39
44.141	24.332
44.103	24.313
44.045	24.275
44.007	24.256
43.969	24.217
43.95	24.198
43.892	24.141
43.834	24.121
43.796	24.083
43.739	24.045
43.681	24.006
43.681	24.006
43.662	23.968
43.623	23.949
43.585	23.891
43.547	23.872
43.508	23.853
43.47	23.834
43.432	23.834
43.393	23.814
43.374	23.814
43.336	23.814
43.259	23.834
43.259	23.834
43.24	23.834
43.201	23.814
43.163	23.814
43.125	23.814
43.067	23.814
43.029	23.814
43.01	23.795
42.99	23.795
42.971	23.795
42.952	23.795
42.894	23.795
42.894	23.795
42.875	23.795
42.856	23.795
42.837	23.795
42.818	23.795
42.799	23.795
42.76	23.795
42.703	23.795
42.664	23.795
42.626	23.776
42.588	23.776
42.53	23.757
42.53	23.757
42.492	23.757
42.472	23.757
42.434	23.757
42.396	23.757
42.357	23.757
42.281	23.757
42.242	23.757
42.204	23.757
42.165	23.738
42.146	23.738
42.05	23.719
42.05	23.719
42.031	23.719
41.974	23.699
41.916	23.699
41.878	23.699
41.801	23.68
41.743	23.68
41.705	23.699
41.667	23.68
41.609	23.68
41.571	23.68
41.456	23.661
41.456	23.661
41.379	23.661
41.341	23.661
41.302	23.661
41.245	23.642
41.206	23.642
41.168	23.642
41.091	23.642
41.053	23.603
40.995	23.603
40.957	23.623
40.861	23.603
40.861	23.603
40.823	23.565
40.784	23.565
40.746	23.565
40.688	23.565
40.631	23.565
40.612	23.527
40.554	23.527
40.535	23.508
40.497	23.488
40.458	23.488
40.381	23.431
40.381	23.431
40.324	23.392
40.285	23.373
40.266	23.354
40.247	23.335
40.19	23.316
40.151	23.277
40.113	23.258
40.074	23.239
40.036	23.201
39.979	23.181
39.921	23.124
39.921	23.124
39.844	23.124
39.825	23.086
39.768	23.047
39.748	23.047
39.71	23.009
39.691	22.97
39.652	22.951
39.614	22.913
39.557	22.874
39.518	22.855
39.441	22.798
39.441	22.798
39.384	22.74
39.365	22.721
39.326	22.702
39.288	22.683
39.25	22.663
39.25	22.663
39.192	22.663
39.192	22.683
39.173	22.683
39.154	22.702
39.154	22.721
39.154	22.721
39.134	22.721
39.115	22.74
39.115	22.759
39.096	22.759
39.077	22.759
39.039	22.759
39.019	22.759
39	22.759
39	22.779
38.981	22.798
38.962	22.855
38.962	22.855
38.943	22.855
38.923	22.855
38.923	22.874
38.904	22.894
38.885	22.894
38.866	22.913
38.828	22.932
38.808	22.951
38.789	22.97
38.77	22.99
38.732	23.047
38.732	23.047
38.693	23.047
38.655	23.066
38.636	23.086
38.597	23.124
38.559	23.124
38.521	23.162
38.482	23.181
38.425	23.201
38.386	23.201
38.348	23.22
38.271	23.239
38.271	23.239
38.214	23.22
38.156	23.22
38.137	23.239
38.099	23.258
38.06	23.258
38.022	23.258
37.964	23.258
37.945	23.258
37.888	23.258
37.849	23.258
37.753	23.277
37.753	23.277
37.734	23.277
37.657	23.277
37.6	23.297
37.561	23.297
37.504	23.297
37.466	23.316
37.389	23.316
37.35	23.316
37.312	23.316
37.274	23.316
37.178	23.335
37.178	23.335
37.12	23.335
37.082	23.335
37.043	23.335
36.967	23.335
36.909	23.354
36.852	23.354
36.832	23.373
36.794	23.373
36.756	23.373
36.717	23.354
36.641	23.373
36.641	23.373
36.583	23.373
36.526	23.373
36.506	23.373
36.468	23.373
36.43	23.354
36.391	23.354
36.372	23.354
36.314	23.354
36.295	23.373
36.276	23.373
36.18	23.354
36.18	23.354
36.103	23.373
36.103	23.354
36.103	23.373
36.065	23.412
36.065	23.412
36.046	23.431
36.046	23.469
36.027	23.469
35.988	23.488
35.988	23.508
35.969	23.565
35.969	23.565
35.95	23.623
35.95	23.661
35.912	23.699
35.912	23.738
35.892	23.757
35.892	23.776
35.854	23.814
35.835	23.872
35.816	23.891
35.816	23.93
35.739	24.006
35.739	24.006
35.739	24.026
35.701	24.045
35.662	24.064
35.643	24.083
35.624	24.121
35.586	24.141
35.586	24.179
35.547	24.198
35.528	24.217
35.509	24.237
35.451	24.294
35.451	24.294
35.413	24.294
35.375	24.313
35.336	24.313
35.298	24.332
35.279	24.352
35.24	24.352
35.221	24.39
35.183	24.409
35.144	24.428
35.125	24.448
35.068	24.486
35.068	24.486
35.048	24.505
35.01	24.524
34.972	24.543
34.914	24.563
34.857	24.601
34.818	24.62
34.78	24.62
34.741	24.62
34.703	24.639
34.665	24.659
34.569	24.678
34.569	24.678
34.53	24.678
34.492	24.697
34.454	24.716
34.396	24.716
34.358	24.735
34.319	24.774
34.262	24.774
34.223	24.793
34.166	24.812
34.128	24.831
34.07	24.889
34.07	24.889
34.032	24.908
33.993	24.927
33.974	24.946
33.936	24.965
33.859	25.004
33.84	25.023
33.801	25.042
33.744	25.061
33.725	25.081
33.706	25.119
33.629	25.177
33.629	25.177
33.59	25.215
33.571	25.234
33.552	25.253
33.514	25.253
33.475	25.292
33.456	25.292
33.418	25.292
33.379	25.292
33.36	25.311
33.322	25.311
33.264	25.33
33.264	25.33
33.226	25.33
33.207	25.33
33.188	25.33
33.149	25.33
33.13	25.349
33.072	25.349
33.053	25.349
32.996	25.349
32.957	25.349
32.938	25.311
32.861	25.311
32.861	25.311
32.823	25.292
32.785	25.272
32.727	25.272
32.708	25.272
32.65	25.272
32.612	25.272
32.574	25.272
32.535	25.253
32.497	25.253
32.459	25.234
32.401	25.215
32.401	25.215
32.324	25.215
32.286	25.215
32.267	25.215
32.228	25.196
32.171	25.196
32.171	25.196
32.132	25.196
32.113	25.196
32.075	25.196
32.056	25.196
31.998	25.196
31.998	25.196
31.979	25.196
31.96	25.215
31.96	25.196
31.941	25.196
31.941	25.215
31.902	25.215
31.902	25.215
31.864	25.215
31.826	25.234
31.806	25.234
31.768	25.253
31.768	25.253
31.749	25.253
31.71	25.253
31.672	25.253
31.634	25.272
31.634	25.272
31.595	25.272
31.557	25.292
31.519	25.292
31.499	25.311
31.461	25.311
31.423	25.349
31.423	25.349
31.365	25.349
31.346	25.368
31.308	25.388
31.288	25.388
31.25	25.407
31.212	25.407
31.173	25.426
31.135	25.445
31.116	25.445
31.077	25.464
31.001	25.503
31.001	25.503
30.981	25.503
30.962	25.522
30.943	25.522
30.924	25.522
30.886	25.541
30.866	25.541
30.847	25.579
30.79	25.599
30.751	25.618
30.713	25.637
30.694	25.675
30.694	25.675
30.655	25.675
30.636	25.694
30.636	25.714
30.636	25.752
30.617	25.752
30.598	25.771
30.579	25.79
30.54	25.79
30.521	25.79
30.502	25.81
30.483	25.81
30.483	25.81
30.444	25.81
30.406	25.79
30.387	25.79
30.368	25.79
30.329	25.79
30.31	25.79
30.272	25.79
30.252	25.79
30.233	25.79
30.233	25.79
30.157	25.752
30.157	25.752
30.118	25.752
30.08	25.733
30.061	25.733
30.061	25.733
30.022	25.733
29.984	25.694
29.965	25.675
29.926	25.675
29.907	25.637
29.888	25.637
29.85	25.599
29.85	25.599
29.83	25.541
29.811	25.522
29.792	25.503
29.792	25.483
29.773	25.445
29.773	25.407
29.754	25.388
29.754	25.388
29.754	25.368
29.754	25.33
29.773	25.292
29.773	25.292
29.792	25.272
29.811	25.253
29.811	25.234
29.811	25.196
29.811	25.157
29.811	25.157
29.83	25.138
29.83	25.1
29.83	25.081
29.85	25.061
29.85	25.004
29.85	25.004
29.85	24.965
29.85	24.946
29.85	24.927
29.85	24.889
29.85	24.87
29.85	24.85
29.85	24.831
29.85	24.812
29.85	24.793
29.85	24.754
29.83	24.697
29.83	24.697
29.83	24.659
29.85	24.62
29.83	24.601
29.83	24.582
29.83	24.563
29.83	24.543
29.811	24.505
29.811	24.486
29.792	24.448
29.792	24.409
29.792	24.332
29.792	24.332
29.792	24.313
29.792	24.294
29.773	24.256
29.773	24.237
29.773	24.198
29.773	24.179
29.754	24.141
29.735	24.121
29.735	24.083
29.735	24.045
29.715	24.006
29.715	24.006
29.696	23.968
29.696	23.93
29.677	23.91
29.639	23.872
29.639	23.834
29.619	23.776
29.6	23.776
29.6	23.757
29.581	23.738
29.562	23.719
29.543	23.661
29.543	23.661
29.504	23.603
29.485	23.565
29.447	23.546
29.428	23.508
29.389	23.488
29.37	23.45
29.351	23.412
29.332	23.373
29.312	23.354
29.255	23.335
29.217	23.297
29.217	23.297
29.178	23.258
29.178	23.258
29.121	23.22
29.082	23.181
29.063	23.162
29.044	23.143
29.006	23.143
28.967	23.124
28.929	23.105
28.91	23.066
28.871	23.066
28.871	23.066
28.871	23.047
28.814	23.028
28.795	23.028
28.775	22.99
28.775	22.97
28.737	22.97
28.699	22.951
28.699	22.951
28.66	22.951
28.66	22.97
28.66	22.97
28.66	22.97
28.641	22.97
28.641	22.97
28.641	22.97
28.641	22.97
28.622	22.99
28.622	22.99
28.603	22.99
28.603	23.028
28.545	23.028
28.526	23.028
28.488	23.047
28.488	23.047
28.488	23.047
28.488	23.047
28.488	23.047
28.507	23.047
28.507	23.047
28.488	23.047
28.488	23.047
28.488	23.047
28.488	23.047
28.488	23.047
28.488	23.047
28.488	23.047
28.488	23.047
28.488	23.047
28.488	23.047
28.488	23.047
28.507	23.047
28.488	23.047
28.488	23.047
28.488	23.047
28.488	23.047
28.488	23.047
28.488	23.047
28.488	23.047
28.488	23.066
28.488	23.047
28.488	23.047
28.488	23.066
28.488	23.066
28.488	23.066
28.488	23.066
28.488	23.066
28.488	23.066
28.488	23.066
28.488	23.066
28.488	23.066
28.507	23.047
28.488	23.047
28.488	23.047
28.507	23.047
28.507	23.047
28.507	23.047
28.488	23.047
28.488	23.047
28.488	23.047
28.488	23.047
28.488	23.047
28.488	23.047
28.488	23.047
28.488	23.047
28.488	23.047
28.488	23.047
28.488	23.047
28.488	23.047
28.488	23.047
28.488	23.047
28.488	23.047
28.488	23.047
28.488	23.047
28.488	23.047
28.488	23.047
28.488	23.047
28.488	23.047
28.488	23.047
28.488	23.047
28.488	23.047
28.488	23.047
28.488	23.047
28.488	23.047
28.488	23.047
28.488	23.047
28.488	23.047
28.488	23.047
28.488	23.047
28.488	23.047
28.488	23.047
28.488	23.047
28.488	23.047
28.488	23.047
28.488	23.047
28.507	23.047
28.488	23.047
28.488	23.047
28.488	23.047
28.488	23.047
28.488	23.047
28.488	23.047
28.488	23.047
28.488	23.047
28.488	23.047
28.488	23.047
28.488	23.047
28.488	23.047
28.488	23.047
28.488	23.047
28.488	23.047
28.488	23.047
28.488	23.047
28.488	23.047
28.488	23.047
28.488	23.047
28.488	23.047
28.488	23.047
28.488	23.047
28.488	23.047
28.488	23.047
28.488	23.047
28.488	23.047
28.488	23.047
28.488	23.047
28.488	23.047
28.488	23.047
28.488	23.047
28.488	23.047
28.488	23.047
28.488	23.047
[truncated: 2,898 more rows]
