# Supplementary material for: Ant collective cognition allows for efficient navigation through disordered environments
Source: eLife. 2020 May 12;9:e55195. doi: 10.7554/eLife.55195 (PMC7332297; doi:10.7554/eLife.55195)
Supplement: Source data 2. — Format is X,Y coordinates as a function of time. Time interval between samples is 0.04 s, except for videos 1440005 and 1440011, where the time interval is 0.02 s. [file elife-55195-data2.zip › 1410003_275_load_trajectory.txt]

69.893	20.585
69.913	20.547
69.913	20.528
69.913	20.528
69.913	20.528
69.913	20.528
69.913	20.509
69.913	20.528
69.893	20.528
69.893	20.528
69.893	20.509
69.893	20.509
69.893	20.509
69.893	20.509
69.893	20.509
69.893	20.509
69.893	20.509
69.893	20.509
69.874	20.528
69.855	20.509
69.855	20.509
69.855	20.49
69.836	20.471
69.855	20.471
69.817	20.452
69.798	20.432
69.76	20.432
69.76	20.432
69.76	20.432
69.741	20.432
69.722	20.413
69.722	20.394
69.684	20.375
69.664	20.375
69.607	20.375
69.588	20.375
69.588	20.375
69.55	20.356
69.493	20.375
69.493	20.375
69.493	20.375
69.455	20.356
69.455	20.356
69.435	20.356
69.416	20.356
69.378	20.337
69.359	20.356
69.34	20.337
69.283	20.299
69.283	20.299
69.245	20.242
69.245	20.242
69.226	20.242
69.206	20.223
69.187	20.223
69.168	20.203
69.149	20.203
69.13	20.223
69.092	20.165
69.073	20.165
69.054	20.203
69.035	20.165
68.977	20.146
68.977	20.146
68.958	20.146
68.92	20.127
68.92	20.089
68.882	20.07
68.882	20.07
68.863	20.07
68.825	20.051
68.787	20.051
68.768	19.994
68.748	20.013
68.729	19.974
68.729	19.974
68.71	19.974
68.691	19.974
68.672	19.936
68.615	19.936
68.558	19.936
68.519	19.917
68.481	19.898
68.481	19.879
68.462	19.86
68.443	19.879
68.443	19.841
68.443	19.841
68.424	19.841
68.405	19.822
68.367	19.803
68.329	19.726
68.31	19.707
68.29	19.688
68.252	19.688
68.233	19.669
68.233	19.65
68.195	19.65
68.157	19.65
68.157	19.65
68.157	19.631
68.157	19.65
68.138	19.631
68.138	19.65
68.138	19.65
68.138	19.65
68.138	19.631
68.138	19.65
68.119	19.65
68.119	19.669
68.138	19.669
68.138	19.669
68.119	19.669
68.119	19.688
68.119	19.688
68.119	19.707
68.119	19.707
68.119	19.707
68.1	19.726
68.081	19.726
68.062	19.726
68.1	19.726
68.119	19.745
68.119	19.745
68.119	19.745
68.1	19.745
68.062	19.784
68.062	19.803
68.042	19.803
68.042	19.841
68.042	19.841
68.042	19.841
68.004	19.841
68.004	19.898
67.985	19.898
67.985	19.898
67.966	19.917
67.966	19.917
67.966	19.917
67.966	19.936
67.966	19.936
67.966	19.936
67.928	19.955
67.928	19.955
67.928	19.974
67.909	19.994
67.89	20.032
67.89	20.032
67.89	20.051
67.89	20.07
67.89	20.089
67.833	20.146
67.833	20.146
67.813	20.165
67.756	20.184
67.737	20.184
67.737	20.203
67.737	20.203
67.68	20.223
67.68	20.223
67.661	20.242
67.642	20.28
67.604	20.299
67.584	20.299
67.584	20.318
67.546	20.337
67.508	20.337
67.489	20.299
67.432	20.49
67.394	20.452
67.375	20.452
67.375	20.452
67.355	20.452
67.317	20.432
67.279	20.432
67.26	20.432
67.26	20.432
67.26	20.413
67.241	20.413
67.222	20.413
67.184	20.432
67.146	20.471
67.126	20.452
67.126	20.452
67.088	20.452
67.088	20.471
67.069	20.452
67.069	20.452
67.05	20.452
67.05	20.452
67.031	20.471
66.974	20.49
66.955	20.49
66.955	20.49
66.917	20.49
66.917	20.49
66.897	20.49
66.897	20.49
66.897	20.509
66.859	20.528
66.821	20.528
66.783	20.528
66.764	20.528
66.745	20.528
66.745	20.528
66.745	20.528
66.726	20.528
66.726	20.528
66.726	20.547
66.688	20.566
66.668	20.547
66.649	20.547
66.63	20.547
66.573	20.547
66.535	20.566
66.535	20.566
66.516	20.566
66.516	20.566
66.42	20.585
66.42	20.585
66.401	20.585
66.401	20.585
66.382	20.604
66.344	20.604
66.306	20.604
66.268	20.623
66.23	20.642
66.21	20.642
66.191	20.661
66.172	20.661
66.134	20.661
66.134	20.661
66.134	20.661
66.096	20.681
66.058	20.681
66.001	20.7
66.001	20.7
65.981	20.7
65.962	20.7
65.924	20.719
65.924	20.738
65.905	20.738
65.867	20.738
65.867	20.738
65.848	20.738
65.848	20.738
65.867	20.738
65.848	20.738
65.867	20.738
65.867	20.738
65.867	20.776
65.867	20.776
65.867	20.776
65.867	20.795
65.772	20.814
65.772	20.814
65.772	20.814
65.791	20.814
65.791	20.814
65.772	20.833
65.772	20.833
65.772	20.833
65.752	20.833
65.752	20.852
65.714	20.871
65.695	20.89
65.619	20.91
65.619	20.91
65.619	20.91
65.619	20.929
65.6	20.929
65.6	20.948
65.581	20.967
65.562	20.967
65.523	20.986
65.485	20.986
65.466	20.986
65.447	21.024
65.371	21.043
65.371	21.043
65.352	21.043
65.333	21.062
65.294	21.062
65.275	21.062
65.237	21.081
65.218	21.081
65.18	21.1
65.18	21.1
65.161	21.1
65.142	21.1
65.085	21.119
65.085	21.119
65.065	21.1
65.046	21.1
65.008	21.119
64.989	21.119
64.97	21.119
64.913	21.119
64.894	21.119
64.856	21.139
64.836	21.139
64.798	21.139
64.779	21.139
64.779	21.139
64.76	21.119
64.722	21.119
64.684	21.119
64.665	21.119
64.627	21.119
64.607	21.119
64.569	21.119
64.531	21.119
64.512	21.119
64.512	21.119
64.474	21.139
64.474	21.139
64.436	21.139
64.417	21.139
64.359	21.158
64.321	21.158
64.302	21.177
64.302	21.196
64.283	21.215
64.264	21.215
64.245	21.253
64.207	21.272
64.169	21.291
64.169	21.291
64.169	21.31
64.13	21.329
64.111	21.348
64.092	21.348
64.073	21.367
64.035	21.367
64.016	21.367
63.997	21.387
63.978	21.387
63.959	21.387
63.901	21.425
63.901	21.425
63.863	21.425
63.844	21.472
63.825	21.444
63.806	21.463
63.787	21.463
63.787	21.482
63.768	21.482
63.749	21.482
63.73	21.482
63.711	21.501
63.634	21.501
63.634	21.501
63.634	21.501
63.596	21.501
63.596	21.501
63.577	21.501
63.558	21.52
63.52	21.52
63.501	21.539
63.482	21.539
63.462	21.539
63.443	21.539
63.386	21.539
63.386	21.539
63.367	21.539
63.329	21.539
63.329	21.539
63.291	21.539
63.272	21.539
63.233	21.539
63.214	21.539
63.195	21.539
63.195	21.558
63.157	21.539
63.138	21.539
63.138	21.539
63.119	21.539
63.119	21.539
63.119	21.52
63.1	21.52
63.1	21.501
63.081	21.501
63.062	21.501
63.062	21.501
63.043	21.501
63.024	21.482
63.024	21.463
63.024	21.463
63.004	21.444
63.004	21.444
62.985	21.425
62.947	21.387
62.928	21.348
62.89	21.329
62.871	21.31
62.852	21.31
62.852	21.31
62.833	21.31
62.814	21.272
62.814	21.272
62.814	21.253
62.775	21.234
62.775	21.215
62.756	21.158
62.737	21.119
62.718	21.1
62.699	21.1
62.699	21.081
62.68	21.043
62.661	21.043
62.604	20.986
62.604	20.986
62.566	20.967
62.546	20.948
62.527	20.948
62.489	20.91
62.47	20.91
62.451	20.89
62.413	20.89
62.375	20.871
62.317	20.852
62.317	20.871
62.337	20.871
62.337	20.871
62.317	20.871
62.317	20.871
62.317	20.89
62.317	20.89
62.317	20.89
62.317	20.89
62.298	20.89
62.279	20.929
62.222	20.948
62.184	20.948
62.184	20.948
62.184	20.948
62.165	20.948
62.165	20.948
62.165	20.967
62.165	20.967
62.165	20.967
62.165	20.967
62.165	20.967
62.146	20.986
62.146	20.986
62.127	20.986
62.088	21.024
62.088	21.024
62.069	21.043
62.069	21.043
62.069	21.043
62.05	21.043
62.031	21.043
62.031	21.043
62.031	21.062
62.031	21.062
62.031	21.062
62.031	21.062
62.012	21.081
62.012	21.081
61.993	21.1
61.974	21.1
61.955	21.1
61.936	21.119
61.936	21.139
61.917	21.139
61.898	21.139
61.898	21.158
61.898	21.158
61.879	21.158
61.84	21.196
61.84	21.196
61.802	21.196
61.783	21.215
61.783	21.215
61.764	21.215
61.745	21.234
61.745	21.234
61.726	21.234
61.707	21.253
61.688	21.253
61.669	21.291
61.592	21.31
61.592	21.31
61.573	21.329
61.516	21.329
61.516	21.329
61.478	21.329
61.459	21.329
61.421	21.348
61.382	21.329
61.344	21.348
61.325	21.348
61.306	21.348
61.249	21.348
61.249	21.348
61.211	21.367
61.172	21.367
61.153	21.367
61.115	21.387
61.115	21.387
61.096	21.406
61.077	21.406
61.058	21.406
61.039	21.425
61.02	21.425
60.963	21.463
60.963	21.463
60.943	21.463
60.924	21.463
60.924	21.463
60.886	21.482
60.867	21.482
60.848	21.482
60.829	21.501
60.791	21.501
60.791	21.501
60.772	21.501
60.734	21.501
60.734	21.501
60.695	21.501
60.676	21.52
60.638	21.52
60.619	21.539
60.6	21.539
60.581	21.539
60.562	21.539
60.524	21.539
60.505	21.539
60.485	21.52
60.466	21.52
60.466	21.52
60.428	21.52
60.428	21.52
60.409	21.52
60.409	21.52
60.39	21.52
60.371	21.52
60.333	21.539
60.295	21.52
60.295	21.52
60.276	21.539
60.237	21.52
60.237	21.52
60.199	21.501
60.18	21.482
60.161	21.463
60.123	21.444
60.123	21.444
60.085	21.425
60.066	21.425
60.027	21.425
60.027	21.425
59.97	21.406
59.932	21.406
59.932	21.406
59.913	21.387
59.875	21.387
59.856	21.367
59.837	21.367
59.818	21.348
59.779	21.348
59.741	21.31
59.722	21.31
59.684	21.31
59.646	21.291
59.589	21.272
59.589	21.272
59.55	21.253
59.531	21.253
59.512	21.234
59.493	21.215
59.474	21.215
59.436	21.196
59.417	21.196
59.398	21.196
59.34	21.196
59.321	21.177
59.264	21.139
59.264	21.139
59.226	21.139
59.207	21.1
59.188	21.119
59.15	21.119
59.15	21.119
59.15	21.158
59.111	21.158
59.092	21.158
59.073	21.177
59.054	21.177
59.035	21.177
59.035	21.177
59.016	21.196
58.997	21.215
58.997	21.215
58.978	21.215
58.959	21.215
58.959	21.234
58.921	21.253
58.902	21.253
58.882	21.272
58.863	21.291
58.825	21.291
58.825	21.291
58.787	21.291
58.768	21.291
58.749	21.291
58.749	21.291
58.73	21.291
58.711	21.291
58.711	21.272
58.711	21.291
58.692	21.272
58.673	21.272
58.653	21.272
58.653	21.272
58.653	21.272
58.653	21.272
58.653	21.272
58.653	21.272
58.653	21.272
58.653	21.272
58.653	21.272
58.673	21.272
58.673	21.272
58.673	21.272
58.673	21.272
58.673	21.272
58.673	21.272
58.673	21.272
58.673	21.272
58.673	21.272
58.673	21.272
58.673	21.272
58.673	21.272
58.673	21.272
58.673	21.272
58.673	21.253
58.673	21.253
58.673	21.253
58.673	21.253
58.653	21.253
58.653	21.253
58.653	21.253
58.653	21.253
58.653	21.272
58.653	21.272
58.653	21.272
58.653	21.272
58.653	21.272
58.653	21.272
58.653	21.272
58.673	21.272
58.673	21.272
58.653	21.272
58.653	21.253
58.653	21.253
58.653	21.253
58.653	21.253
58.653	21.253
58.653	21.272
58.653	21.253
58.653	21.253
58.653	21.253
58.653	21.253
58.653	21.253
58.653	21.253
58.653	21.253
58.653	21.253
58.653	21.253
58.653	21.253
58.653	21.253
58.634	21.234
58.653	21.253
58.653	21.253
58.653	21.253
58.653	21.253
58.653	21.253
58.653	21.253
58.673	21.253
58.653	21.253
58.653	21.253
58.653	21.253
58.653	21.253
58.653	21.253
58.653	21.253
58.673	21.253
58.673	21.253
58.673	21.253
58.653	21.253
58.653	21.253
58.653	21.253
58.653	21.253
58.653	21.253
58.653	21.253
58.653	21.253
58.653	21.253
58.653	21.253
58.653	21.253
58.653	21.253
58.653	21.253
58.634	21.253
58.653	21.253
58.673	21.272
58.673	21.272
58.653	21.272
58.653	21.272
58.653	21.272
58.673	21.272
58.673	21.272
58.653	21.272
58.653	21.272
58.653	21.272
58.653	21.272
58.673	21.272
58.673	21.272
58.653	21.272
58.653	21.272
58.653	21.272
58.673	21.272
58.673	21.272
58.673	21.272
58.673	21.272
58.673	21.272
58.673	21.272
58.653	21.272
58.653	21.272
58.653	21.272
58.673	21.272
58.653	21.272
58.653	21.253
58.653	21.253
58.653	21.253
58.653	21.253
58.653	21.272
58.653	21.272
58.653	21.272
58.653	21.272
58.653	21.272
58.653	21.272
58.653	21.272
58.653	21.272
58.653	21.272
58.653	21.272
58.653	21.272
58.653	21.272
58.653	21.272
58.653	21.272
58.653	21.253
58.673	21.253
58.673	21.253
58.673	21.253
58.673	21.253
58.673	21.253
58.673	21.253
58.673	21.253
58.673	21.253
58.653	21.253
58.653	21.253
58.653	21.253
58.653	21.253
58.653	21.234
58.653	21.234
58.634	21.234
58.653	21.234
58.653	21.253
58.653	21.234
58.653	21.253
58.653	21.253
58.634	21.234
58.653	21.234
58.653	21.234
58.634	21.234
58.634	21.234
58.634	21.253
58.653	21.253
58.653	21.253
58.653	21.253
58.653	21.253
58.653	21.253
58.653	21.253
58.653	21.234
58.653	21.253
58.653	21.253
58.653	21.253
58.653	21.253
58.653	21.253
58.653	21.253
58.653	21.253
58.653	21.253
58.653	21.253
58.653	21.253
58.653	21.253
58.673	21.253
58.673	21.253
58.673	21.253
58.673	21.253
58.673	21.253
58.673	21.253
58.673	21.253
58.673	21.253
58.653	21.253
58.653	21.253
58.653	21.253
58.653	21.253
58.653	21.253
58.653	21.253
58.653	21.253
58.653	21.253
58.653	21.253
58.653	21.253
58.653	21.253
58.653	21.253
58.653	21.234
58.653	21.253
58.653	21.253
58.653	21.253
58.653	21.253
58.653	21.253
58.653	21.253
58.653	21.253
58.653	21.253
58.653	21.253
58.653	21.253
58.653	21.253
58.653	21.253
58.653	21.253
58.653	21.253
58.653	21.253
58.653	21.253
58.673	21.253
58.673	21.253
58.673	21.253
58.673	21.272
58.653	21.272
58.653	21.272
58.653	21.253
58.653	21.272
58.653	21.272
58.673	21.272
58.673	21.272
58.673	21.272
58.673	21.272
58.673	21.272
58.673	21.272
58.673	21.272
58.673	21.253
58.673	21.253
58.673	21.253
58.673	21.253
58.673	21.253
58.673	21.253
58.673	21.253
58.673	21.253
58.692	21.253
58.692	21.253
58.692	21.253
58.692	21.234
58.692	21.234
58.711	21.234
58.73	21.234
58.73	21.215
58.73	21.215
58.73	21.215
58.749	21.215
58.749	21.196
58.787	21.196
58.787	21.196
58.787	21.196
58.787	21.196
58.806	21.177
58.806	21.177
58.825	21.158
58.825	21.158
58.844	21.139
58.863	21.158
58.863	21.158
58.882	21.158
58.882	21.158
58.882	21.158
58.882	21.158
58.902	21.177
58.902	21.177
58.902	21.158
58.882	21.177
58.882	21.177
58.882	21.158
58.882	21.158
58.882	21.158
58.882	21.158
58.902	21.139
58.902	21.139
58.902	21.139
58.921	21.139
58.902	21.139
58.902	21.139
58.902	21.139
58.902	21.139
58.94	21.1
58.94	21.1
58.94	21.1
58.978	21.1
59.016	21.081
59.016	21.081
59.016	21.062
59.016	21.043
59.035	21.062
59.035	21.062
59.035	21.043
59.054	21.043
59.073	21.024
59.073	20.986
59.073	20.986
59.073	20.986
59.073	21.005
59.073	21.005
59.092	21.005
59.111	21.005
59.111	21.005
59.131	21.024
59.15	21.043
59.15	21.043
59.169	21.043
59.169	21.043
59.169	21.043
59.188	21.062
59.226	21.081
59.226	21.081
59.226	21.081
59.226	21.081
59.226	21.1
59.226	21.1
59.245	21.1
59.245	21.119
59.245	21.119
59.264	21.119
59.264	21.119
59.264	21.158
59.264	21.177
59.264	21.177
59.245	21.177
59.245	21.177
59.226	21.177
59.207	21.177
59.188	21.177
59.169	21.196
59.131	21.196
59.131	21.215
59.111	21.215
59.073	21.215
59.073	21.234
59.073	21.234
59.054	21.234
59.035	21.234
59.016	21.234
58.959	21.234
58.94	21.215
58.921	21.215
58.921	21.215
58.902	21.215
58.902	21.196
58.902	21.196
58.902	21.215
58.902	21.215
58.882	21.215
58.863	21.234
58.863	21.234
58.844	21.253
58.844	21.253
58.844	21.253
58.844	21.253
58.844	21.253
58.844	21.253
58.844	21.253
58.844	21.253
58.844	21.253
58.844	21.253
58.844	21.272
58.825	21.272
58.806	21.291
58.768	21.31
58.749	21.31
58.749	21.31
58.749	21.31
58.749	21.31
58.749	21.31
58.749	21.31
58.749	21.31
58.749	21.31
58.749	21.31
58.749	21.31
58.768	21.31
58.768	21.31
58.768	21.31
58.749	21.31
58.749	21.31
58.749	21.31
58.749	21.31
58.749	21.31
58.749	21.31
58.749	21.31
58.768	21.31
58.749	21.31
58.749	21.31
58.768	21.31
58.768	21.31
58.768	21.31
58.768	21.31
58.768	21.31
58.768	21.31
58.768	21.31
58.768	21.31
58.768	21.31
58.768	21.31
58.768	21.31
58.749	21.31
58.749	21.31
58.749	21.31
58.749	21.31
58.749	21.31
58.749	21.31
58.73	21.31
58.749	21.31
58.749	21.31
58.749	21.31
58.749	21.31
58.73	21.31
58.73	21.31
58.73	21.31
58.73	21.31
58.73	21.31
58.73	21.31
58.73	21.31
58.73	21.31
58.749	21.329
58.749	21.329
58.749	21.329
58.749	21.329
58.749	21.348
58.768	21.348
58.787	21.348
58.787	21.367
58.787	21.367
58.806	21.367
58.806	21.387
58.825	21.406
58.844	21.425
58.844	21.425
58.863	21.425
58.863	21.444
58.882	21.463
58.902	21.482
58.921	21.482
58.921	21.52
58.94	21.52
58.94	21.539
58.978	21.539
58.978	21.558
59.016	21.596
59.016	21.596
59.016	21.635
59.016	21.616
59.035	21.654
59.054	21.654
59.092	21.673
59.092	21.673
59.073	21.673
59.092	21.711
59.092	21.711
59.092	21.711
59.131	21.73
59.131	21.73
59.15	21.73
59.15	21.749
59.169	21.787
59.188	21.806
59.207	21.806
59.207	21.806
59.226	21.845
59.245	21.864
59.264	21.864
59.283	21.883
59.283	21.902
59.283	21.902
59.302	21.921
59.321	21.921
59.321	21.959
59.34	21.959
59.36	21.959
59.379	21.959
59.379	21.978
59.398	21.978
59.398	22.016
59.398	22.054
59.417	22.093
59.417	22.093
59.417	22.093
59.436	22.112
59.455	22.131
59.455	22.169
59.474	22.169
59.474	22.207
59.474	22.207
59.474	22.226
59.493	22.245
59.493	22.264
59.493	22.283
59.493	22.283
59.512	22.303
59.512	22.322
59.531	22.341
59.531	22.379
59.531	22.379
59.531	22.398
59.55	22.436
59.569	22.455
59.569	22.474
59.569	22.493
59.589	22.512
59.589	22.512
59.589	22.532
59.608	22.551
59.608	22.551
59.608	22.57
59.608	22.589
59.608	22.608
59.608	22.627
59.608	22.646
59.627	22.665
59.627	22.684
59.608	22.741
59.608	22.741
59.608	22.78
59.589	22.78
59.589	22.799
59.589	22.818
59.589	22.875
59.589	22.894
59.589	22.913
59.569	22.932
59.569	22.951
59.569	22.97
59.569	23.028
59.569	23.028
59.569	23.047
59.569	23.047
59.569	23.066
59.55	23.066
59.55	23.085
59.55	23.104
59.55	23.123
59.55	23.142
59.55	23.161
59.55	23.161
59.55	23.18
59.55	23.18
59.55	23.18
59.55	23.199
59.531	23.199
59.531	23.219
59.512	23.219
59.493	23.257
59.493	23.257
59.474	23.276
59.455	23.295
59.436	23.314
59.417	23.333
59.417	23.333
59.398	23.352
59.398	23.352
59.398	23.371
59.398	23.39
59.379	23.39
59.379	23.409
59.36	23.448
59.34	23.467
59.34	23.486
59.321	23.505
59.283	23.543
59.283	23.543
59.245	23.543
59.245	23.562
59.226	23.581
59.226	23.6
59.226	23.6
59.207	23.638
59.188	23.638
59.169	23.677
59.15	23.677
59.15	23.696
59.131	23.715
59.131	23.715
59.131	23.734
59.092	23.772
59.092	23.772
59.054	23.791
59.035	23.81
59.035	23.81
58.997	23.81
58.997	23.829
58.997	23.829
58.978	23.829
58.921	23.867
58.921	23.867
58.902	23.886
58.902	23.925
58.863	23.925
58.863	23.925
58.844	23.944
58.844	23.944
58.825	23.963
58.806	23.982
58.806	23.982
58.787	23.982
58.768	24.02
58.768	24.02
58.749	24.039
58.749	24.039
58.73	24.058
58.73	24.058
58.73	24.058
58.711	24.077
58.692	24.115
58.692	24.115
58.673	24.135
58.673	24.154
58.673	24.154
58.673	24.154
58.673	24.173
58.653	24.173
58.634	24.173
58.596	24.173
58.596	24.211
58.615	24.211
58.558	24.23
58.539	24.23
58.558	24.249
58.539	24.268
58.539	24.306
58.539	24.306
58.52	24.306
58.501	24.325
58.482	24.364
58.444	24.383
58.444	24.421
58.405	24.421
58.386	24.459
58.367	24.478
58.367	24.478
58.367	24.497
58.348	24.516
58.348	24.516
58.31	24.554
58.31	24.554
58.291	24.573
58.291	24.593
58.291	24.612
58.291	24.631
58.272	24.669
58.272	24.688
58.253	24.688
58.253	24.688
58.234	24.726
58.234	24.726
58.215	24.764
58.195	24.783
58.176	24.802
58.157	24.802
58.157	24.822
58.157	24.841
58.119	24.86
58.119	24.879
58.1	24.898
58.1	24.898
58.062	24.936
58.062	24.936
58.024	24.955
57.986	24.974
57.966	24.993
57.947	25.012
57.928	25.012
57.909	25.031
57.89	25.051
57.852	25.051
57.833	25.07
57.814	25.07
57.737	25.089
57.737	25.089
57.68	25.108
57.68	25.127
57.661	25.127
57.642	25.127
57.604	25.127
57.566	25.146
57.508	25.146
57.451	25.146
57.432	25.127
57.413	25.127
57.375	25.127
57.375	25.127
57.356	25.127
57.318	25.108
57.279	25.108
57.222	25.108
57.184	25.089
57.165	25.089
57.127	25.07
57.127	25.07
57.108	25.051
57.07	25.031
57.012	24.993
57.012	24.993
56.993	24.974
56.993	24.974
56.993	24.955
56.993	24.955
56.993	24.955
56.993	24.936
56.993	24.898
56.974	24.879
56.974	24.841
56.974	24.822
56.955	24.783
56.955	24.783
56.936	24.726
56.936	24.726
56.917	24.707
56.917	24.669
56.917	24.65
56.898	24.631
56.898	24.593
56.879	24.554
56.86	24.535
56.86	24.497
56.841	24.459
56.841	24.459
56.821	24.421
56.802	24.402
56.802	24.383
56.783	24.364
56.783	24.344
56.764	24.287
56.745	24.268
56.707	24.249
56.688	24.23
56.65	24.192
56.612	24.154
56.612	24.154
56.592	24.135
56.592	24.115
56.573	24.096
56.573	24.077
56.535	24.058
56.516	24.02
56.478	24.001
56.44	23.982
56.44	23.944
56.402	23.925
56.363	23.906
56.363	23.906
56.325	23.867
56.306	23.848
56.287	23.829
56.268	23.81
56.268	23.791
56.23	23.772
56.23	23.753
56.192	23.734
56.154	23.734
56.115	23.696
56.077	23.657
56.077	23.657
56.039	23.657
56.02	23.638
56.001	23.6
55.982	23.581
55.944	23.562
55.886	23.524
55.867	23.505
55.867	23.448
55.848	23.428
55.81	23.409
55.772	23.314
55.772	23.314
55.734	23.352
55.696	23.333
55.657	23.333
55.6	23.295
55.562	23.295
55.562	23.276
55.524	23.257
55.486	23.219
55.467	23.18
55.447	23.18
55.409	23.18
55.409	23.18
55.39	23.161
55.39	23.161
55.39	23.123
55.314	23.104
55.314	23.066
55.295	23.028
55.295	23.028
55.257	23.009
55.218	22.99
55.218	22.99
55.123	22.951
55.123	22.951
55.123	22.932
55.123	22.894
55.085	22.894
55.066	22.875
55.009	22.837
55.009	22.837
54.97	22.837
54.97	22.818
54.951	22.799
54.913	22.761
54.837	22.741
54.837	22.741
54.799	22.722
54.741	22.703
54.741	22.684
54.722	22.684
54.703	22.665
54.665	22.627
54.608	22.589
54.589	22.551
54.551	22.512
54.531	22.512
54.493	22.512
54.493	22.512
54.455	22.493
54.436	22.493
54.417	22.493
54.398	22.493
54.36	22.493
54.341	22.493
54.322	22.474
54.302	22.474
54.264	22.474
54.264	22.474
54.207	22.455
54.207	22.455
54.188	22.417
54.15	22.417
54.093	22.398
54.054	22.398
54.035	22.379
54.016	22.379
53.978	22.379
53.94	22.36
53.902	22.341
53.883	22.341
53.806	22.303
53.806	22.303
53.768	22.303
53.711	22.303
53.673	22.283
53.615	22.303
53.596	22.303
53.558	22.283
53.52	22.283
53.482	22.283
53.425	22.283
53.406	22.283
53.348	22.245
53.348	22.245
53.31	22.245
53.234	22.226
53.234	22.226
53.177	22.226
53.157	22.226
53.119	22.226
53.1	22.226
53.081	22.226
53.081	22.226
53.081	22.245
53.081	22.264
53.081	22.264
53.062	22.283
53.062	22.283
53.043	22.322
53.005	22.36
52.986	22.379
52.967	22.379
52.967	22.417
52.948	22.417
52.929	22.455
52.909	22.493
52.89	22.532
52.89	22.532
52.871	22.551
52.852	22.57
52.833	22.57
52.833	22.589
52.814	22.646
52.795	22.665
52.776	22.684
52.776	22.703
52.738	22.741
52.68	22.761
52.623	22.799
52.623	22.799
52.585	22.818
52.566	22.837
52.547	22.837
52.528	22.856
52.49	22.894
52.471	22.932
52.451	22.951
52.432	22.951
52.413	22.97
52.375	22.99
52.337	23.028
52.337	23.028
52.299	23.028
52.28	23.047
52.261	23.066
52.222	23.085
52.222	23.104
52.203	23.104
52.203	23.142
52.165	23.161
52.108	23.18
52.089	23.219
52.032	23.238
52.032	23.238
52.013	23.257
51.993	23.257
51.955	23.276
51.917	23.295
51.898	23.314
51.86	23.314
51.803	23.333
51.764	23.39
51.726	23.39
51.707	23.39
51.65	23.409
51.65	23.409
51.631	23.409
51.593	23.409
51.555	23.409
51.516	23.428
51.478	23.428
51.44	23.448
51.421	23.448
51.402	23.467
51.364	23.448
51.326	23.448
51.287	23.428
51.287	23.428
51.268	23.448
51.23	23.448
51.211	23.448
51.173	23.448
51.135	23.448
51.116	23.448
51.077	23.448
51.039	23.448
51.021	23.448
50.983	23.448
50.926	23.448
50.926	23.448
50.887	23.448
50.849	23.448
50.811	23.428
50.792	23.428
50.792	23.428
50.754	23.428
50.716	23.409
50.658	23.409
50.639	23.428
50.601	23.409
50.563	23.39
50.563	23.39
50.544	23.39
50.525	23.39
50.487	23.39
50.448	23.39
50.41	23.371
50.391	23.371
50.372	23.371
50.353	23.352
50.315	23.371
50.296	23.371
50.219	23.352
50.219	23.352
50.2	23.333
50.181	23.352
50.143	23.333
50.124	23.333
50.086	23.333
50.067	23.352
50.048	23.352
50.01	23.352
49.971	23.352
49.952	23.352
49.933	23.352
49.933	23.352
49.895	23.352
49.876	23.352
49.819	23.352
49.781	23.352
49.761	23.352
49.704	23.352
49.685	23.352
49.647	23.352
49.628	23.352
49.59	23.352
49.532	23.352
49.532	23.352
49.494	23.352
49.456	23.352
49.418	23.352
49.38	23.352
49.361	23.352
49.303	23.352
49.265	23.352
49.246	23.352
49.227	23.352
49.208	23.352
49.151	23.352
49.151	23.352
49.113	23.333
49.074	23.257
49.036	23.238
49.017	23.238
48.979	23.219
48.96	23.199
48.922	23.199
48.884	23.219
48.865	23.219
48.826	23.238
48.769	23.219
48.769	23.219
48.75	23.219
48.75	23.238
48.731	23.238
48.712	23.257
48.674	23.276
48.655	23.276
48.597	23.276
48.578	23.276
48.521	23.276
48.521	23.257
48.464	23.219
48.464	23.219
48.445	23.219
48.407	23.219
48.387	23.199
48.387	23.199
48.368	23.199
48.349	23.199
48.33	23.18
48.33	23.18
48.33	23.142
48.33	23.142
48.311	23.085
48.311	23.085
48.311	23.085
48.311	23.047
48.311	23.009
48.292	23.009
48.292	22.99
48.292	22.97
48.292	22.932
48.292	22.913
48.292	22.913
48.292	22.875
48.292	22.837
48.292	22.837
48.292	22.818
48.292	22.799
48.292	22.78
48.292	22.761
48.273	22.761
48.292	22.761
48.292	22.761
48.292	22.761
48.292	22.761
48.292	22.761
48.292	22.761
48.292	22.761
48.292	22.761
48.292	22.761
48.292	22.761
48.292	22.761
48.292	22.761
48.292	22.761
48.292	22.761
48.292	22.761
48.292	22.761
48.292	22.761
48.292	22.761
48.292	22.761
48.292	22.741
48.292	22.741
48.292	22.741
48.292	22.741
48.292	22.741
48.311	22.741
48.311	22.741
48.311	22.741
48.33	22.741
48.349	22.741
48.387	22.741
48.387	22.741
48.407	22.741
48.407	22.722
48.426	22.722
48.464	22.722
48.483	22.722
48.502	22.722
48.521	22.722
48.54	22.722
48.54	22.722
48.578	22.703
48.616	22.684
48.616	22.684
48.636	22.684
48.655	22.684
48.674	22.665
48.693	22.665
48.712	22.665
48.712	22.646
48.731	22.646
48.75	22.627
48.769	22.608
48.788	22.608
48.826	22.589
48.826	22.589
48.865	22.532
48.884	22.532
48.884	22.532
48.903	22.512
48.903	22.493
48.922	22.493
48.96	22.474
48.96	22.455
48.96	22.455
48.998	22.436
49.036	22.398
49.036	22.398
49.036	22.379
49.055	22.36
49.074	22.341
49.113	22.322
49.113	22.303
49.132	22.283
49.151	22.283
49.17	22.245
49.189	22.245
49.189	22.226
49.246	22.188
49.246	22.188
49.246	22.188
49.284	22.169
49.284	22.15
49.303	22.131
49.323	22.112
49.38	22.112
49.399	22.093
49.437	22.054
49.456	22.054
49.456	22.016
49.456	21.978
49.456	21.978
49.475	21.959
49.513	21.921
49.532	21.921
49.532	21.902
49.532	21.864
49.571	21.864
49.571	21.845
49.59	21.806
49.609	21.787
49.628	21.768
49.647	21.749
49.647	21.749
49.647	21.73
49.647	21.73
49.685	21.711
49.685	21.692
49.685	21.692
49.704	21.692
49.704	21.673
49.704	21.673
49.704	21.673
49.723	21.654
49.723	21.635
49.723	21.635
49.742	21.635
49.742	21.635
49.742	21.635
49.742	21.635
49.742	21.635
49.742	21.635
49.723	21.635
49.761	21.577
49.761	21.577
49.761	21.577
49.761	21.577
49.761	21.577
49.761	21.577
49.742	21.577
49.742	21.577
49.761	21.577
49.761	21.577
49.761	21.577
49.761	21.577
49.761	21.577
49.761	21.577
49.742	21.577
49.742	21.577
49.742	21.577
49.742	21.577
49.742	21.577
49.742	21.577
49.742	21.577
49.742	21.577
49.742	21.577
49.742	21.577
49.742	21.577
49.742	21.577
49.742	21.577
49.742	21.577
49.742	21.577
49.742	21.577
49.742	21.577
49.742	21.577
49.742	21.577
49.742	21.577
49.742	21.577
49.742	21.577
49.742	21.577
49.742	21.577
49.742	21.577
49.742	21.577
49.742	21.577
49.742	21.577
49.742	21.577
49.742	21.577
49.742	21.577
49.742	21.577
49.742	21.577
49.742	21.577
49.742	21.577
49.742	21.577
49.742	21.577
49.742	21.577
49.742	21.577
49.742	21.596
49.742	21.596
49.723	21.616
49.723	21.616
49.723	21.616
49.723	21.616
49.704	21.635
49.704	21.654
49.685	21.692
49.666	21.711
49.647	21.73
49.647	21.73
49.647	21.768
49.647	21.768
49.628	21.787
49.609	21.806
49.609	21.825
49.59	21.883
49.571	21.902
49.532	21.921
49.494	21.921
49.494	21.94
49.456	21.978
49.456	21.978
49.437	21.997
49.418	22.035
49.38	22.054
49.323	22.093
49.303	22.112
49.284	22.131
49.284	22.131
49.265	22.15
49.265	22.169
49.227	22.207
49.189	22.245
49.189	22.245
49.17	22.283
49.151	22.283
49.151	22.303
49.113	22.303
49.113	22.322
49.094	22.341
49.055	22.379
49.055	22.398
49.036	22.398
49.017	22.417
48.998	22.436
48.998	22.436
48.96	22.474
48.941	22.512
48.922	22.512
48.903	22.512
48.884	22.532
48.865	22.551
48.845	22.57
48.807	22.608
48.807	22.627
48.788	22.646
48.712	22.646
48.712	22.646
48.693	22.665
48.674	22.665
48.674	22.684
48.655	22.684
48.597	22.722
48.597	22.722
48.578	22.722
48.559	22.722
48.502	22.741
48.483	22.741
48.407	22.78
48.407	22.78
48.407	22.78
48.349	22.78
48.349	22.78
48.311	22.78
48.292	22.799
48.292	22.799
48.292	22.799
48.292	22.818
48.292	22.837
48.292	22.856
48.292	22.894
48.292	22.894
48.292	22.913
48.292	22.913
48.292	22.932
48.292	22.951
48.292	22.99
48.311	22.99
48.311	23.009
48.292	23.028
48.292	23.047
48.292	23.066
48.292	23.142
48.292	23.142
48.311	23.161
48.311	23.18
48.311	23.199
48.311	23.219
48.311	23.238
48.311	23.276
48.311	23.295
48.311	23.333
48.33	23.371
48.311	23.39
48.33	23.428
48.33	23.428
48.33	23.467
48.33	23.505
48.311	23.524
48.311	23.543
48.311	23.581
48.311	23.6
48.311	23.619
48.311	23.638
48.311	23.657
48.311	23.677
48.292	23.734
48.292	23.734
48.311	23.772
48.292	23.791
48.292	23.829
48.273	23.848
48.273	23.848
48.273	23.886
48.273	23.906
48.273	23.944
48.254	23.963
48.235	23.982
48.235	24.02
48.235	24.02
48.216	24.077
48.216	24.096
48.197	24.135
48.197	24.135
48.197	24.154
48.178	24.192
48.158	24.192
48.158	24.211
48.139	24.249
48.12	24.23
48.082	24.325
48.082	24.325
48.063	24.344
48.025	24.364
47.987	24.402
47.987	24.402
[truncated: 2,377 more rows]
