# Supplementary material for: Ant collective cognition allows for efficient navigation through disordered environments
Source: eLife. 2020 May 12;9:e55195. doi: 10.7554/eLife.55195 (PMC7332297; doi:10.7554/eLife.55195)
Supplement: Source data 2. — Format is X,Y coordinates as a function of time. Time interval between samples is 0.04 s, except for videos 1440005 and 1440011, where the time interval is 0.02 s. [file elife-55195-data2.zip › 1410005_275_load_trajectory.txt]

69.794	20.658
69.775	20.62
69.718	20.62
69.718	20.62
69.68	20.601
69.68	20.582
69.661	20.582
69.661	20.582
69.642	20.563
69.623	20.544
69.566	20.525
69.547	20.525
69.547	20.506
69.547	20.506
69.547	20.486
69.547	20.506
69.508	20.486
69.508	20.486
69.489	20.506
69.489	20.486
69.489	20.486
69.47	20.486
69.432	20.506
69.413	20.486
69.413	20.448
69.394	20.467
69.394	20.467
69.375	20.448
69.375	20.448
69.356	20.448
69.356	20.448
69.337	20.429
69.337	20.448
69.318	20.429
69.299	20.41
69.299	20.41
69.299	20.372
69.28	20.372
69.241	20.353
69.241	20.334
69.222	20.334
69.222	20.296
69.222	20.277
69.222	20.277
69.222	20.277
69.222	20.258
69.203	20.277
69.184	20.22
69.184	20.22
69.165	20.201
69.184	20.201
69.165	20.201
69.146	20.162
69.146	20.124
69.127	20.143
69.127	20.124
69.127	20.105
69.108	20.105
69.089	20.067
69.089	20.048
69.051	20.048
69.051	20.029
69.032	19.972
69.032	19.953
69.013	19.953
69.013	19.934
68.994	19.915
68.994	19.895
68.975	19.895
68.955	19.838
68.955	19.8
68.936	19.781
68.936	19.762
68.917	19.762
68.917	19.743
68.917	19.743
68.917	19.724
68.898	19.705
68.898	19.686
68.898	19.667
68.898	19.629
68.917	19.59
68.917	19.59
68.879	19.571
68.86	19.533
68.86	19.514
68.822	19.495
68.822	19.476
68.803	19.457
68.784	19.438
68.746	19.438
68.727	19.419
68.727	19.4
68.708	19.381
68.708	19.343
68.65	19.324
68.65	19.304
68.631	19.285
68.612	19.266
68.593	19.247
68.574	19.228
68.555	19.209
68.555	19.19
68.517	19.171
68.498	19.152
68.479	19.133
68.46	19.114
68.441	19.133
68.46	19.114
68.46	19.114
68.403	19.076
68.384	19.076
68.364	19.057
68.307	19.057
68.307	19.038
68.307	19.019
68.269	19.019
68.269	19.019
68.25	19
68.25	19
68.212	18.981
68.212	18.943
68.193	18.924
68.174	18.924
68.155	18.905
68.136	18.885
68.136	18.885
68.136	18.885
68.117	18.885
68.098	18.866
68.098	18.847
68.059	18.866
68.059	18.847
68.04	18.828
68.04	18.828
68.021	18.809
68.021	18.809
68.002	18.809
67.983	18.781
67.964	18.752
67.964	18.752
67.945	18.752
67.945	18.733
67.926	18.733
67.907	18.714
67.869	18.714
67.869	18.733
67.812	18.695
67.812	18.676
67.754	18.638
67.754	18.638
67.735	18.619
67.697	18.599
67.678	18.599
67.678	18.58
67.64	18.561
67.602	18.561
67.602	18.542
67.583	18.542
67.564	18.523
67.545	18.504
67.507	18.485
67.488	18.485
67.449	18.485
67.411	18.447
67.392	18.447
67.373	18.428
67.354	18.428
67.335	18.409
67.278	18.39
67.278	18.371
67.259	18.371
67.24	18.371
67.221	18.352
67.202	18.352
67.183	18.333
67.183	18.333
67.163	18.333
67.144	18.314
67.125	18.314
67.087	18.314
67.068	18.294
67.03	18.275
67.011	18.275
66.992	18.256
66.954	18.256
66.935	18.256
66.916	18.275
66.916	18.256
66.877	18.256
66.858	18.256
66.839	18.256
66.82	18.237
66.801	18.237
66.782	18.237
66.763	18.237
66.763	18.237
66.744	18.237
66.725	18.218
66.706	18.237
66.687	18.237
66.668	18.218
66.649	18.218
66.611	18.218
66.572	18.199
66.553	18.199
66.534	18.199
66.515	18.199
66.496	18.199
66.496	18.18
66.477	18.18
66.439	18.199
66.42	18.199
66.42	18.18
66.401	18.18
66.382	18.18
66.363	18.18
66.344	18.199
66.286	18.18
66.286	18.209
66.286	18.209
66.248	18.199
66.248	18.18
66.21	18.161
66.191	18.161
66.191	18.161
66.172	18.161
66.172	18.142
66.153	18.123
66.115	18.104
66.077	18.104
66.039	18.085
66.02	18.066
66.001	18.066
65.981	18.066
65.962	18.066
65.943	18.066
65.905	18.047
65.886	18.047
65.848	18.047
65.81	18.028
65.791	18.028
65.772	18.008
65.734	18.008
65.715	18.008
65.695	18.008
65.676	18.008
65.657	17.989
65.638	17.97
65.619	17.97
65.581	17.951
65.562	17.932
65.524	17.932
65.505	17.913
65.467	17.913
65.448	17.913
65.448	17.913
65.41	17.913
65.41	17.894
65.371	17.894
65.333	17.894
65.314	17.894
65.295	17.894
65.276	17.894
65.257	17.875
65.238	17.837
65.219	17.837
65.181	17.818
65.162	17.799
65.143	17.799
65.124	17.78
65.104	17.78
65.066	17.761
65.028	17.761
65.009	17.742
64.99	17.742
64.952	17.723
64.933	17.713
64.914	17.723
64.895	17.703
64.857	17.703
64.819	17.684
64.799	17.684
64.78	17.684
64.723	17.684
64.704	17.665
64.666	17.646
64.647	17.646
64.628	17.608
64.609	17.608
64.571	17.589
64.552	17.589
64.533	17.589
64.514	17.589
64.494	17.57
64.456	17.551
64.418	17.513
64.399	17.475
64.361	17.475
64.342	17.475
64.323	17.475
64.285	17.437
64.266	17.437
64.247	17.398
64.228	17.36
64.208	17.341
64.17	17.341
64.151	17.322
64.113	17.303
64.094	17.284
64.075	17.265
64.056	17.246
64.037	17.227
63.999	17.208
63.98	17.17
63.961	17.17
63.942	17.151
63.903	17.132
63.903	17.112
63.884	17.093
63.846	17.074
63.846	17.093
63.789	17.055
63.77	17.036
63.751	16.998
63.732	16.979
63.694	16.96
63.675	16.941
63.656	16.922
63.637	16.903
63.637	16.903
63.56	16.865
63.522	16.884
63.484	16.846
63.484	16.827
63.446	16.788
63.446	16.75
63.427	16.731
63.389	16.731
63.37	16.731
63.332	16.693
63.332	16.693
63.312	16.693
63.293	16.655
63.255	16.674
63.236	16.636
63.217	16.617
63.141	16.617
63.141	16.598
63.141	16.56
63.103	16.541
63.084	16.502
63.084	16.502
63.065	16.483
63.065	16.502
63.065	16.464
63.046	16.464
63.026	16.464
63.007	16.445
62.969	16.407
62.969	16.407
62.95	16.369
62.912	16.331
62.912	16.35
62.874	16.331
62.855	16.293
62.836	16.293
62.817	16.255
62.817	16.236
62.798	16.197
62.798	16.216
62.779	16.14
62.76	16.14
62.721	16.121
62.702	16.102
62.683	16.083
62.664	16.083
62.664	16.064
62.645	16.045
62.645	16.026
62.626	16.026
62.607	15.988
62.607	15.969
62.588	15.95
62.569	15.93
62.569	15.892
62.531	15.873
62.512	15.873
62.512	15.854
62.493	15.797
62.474	15.778
62.493	15.816
62.474	15.797
62.455	15.778
62.416	15.759
62.397	15.759
62.378	15.74
62.34	15.721
62.321	15.702
62.302	15.702
62.283	15.683
62.264	15.683
62.245	15.645
62.226	15.606
62.207	15.568
62.188	15.568
62.169	15.549
62.15	15.53
62.13	15.53
62.092	15.511
62.073	15.492
62.073	15.492
62.016	15.454
61.997	15.454
61.959	15.435
61.94	15.454
61.921	15.416
61.883	15.416
61.845	15.397
61.825	15.416
61.806	15.416
61.768	15.378
61.73	15.378
61.692	15.359
61.673	15.359
61.635	15.359
61.597	15.359
61.597	15.359
61.539	15.359
61.52	15.359
61.482	15.359
61.444	15.339
61.425	15.339
61.368	15.32
61.349	15.339
61.33	15.359
61.311	15.359
61.273	15.378
61.254	15.378
61.196	15.378
61.158	15.397
61.12	15.397
61.101	15.397
61.082	15.397
61.044	15.397
61.025	15.416
61.006	15.435
60.948	15.435
60.929	15.435
60.891	15.416
60.891	15.435
60.872	15.454
60.834	15.454
60.796	15.454
60.758	15.454
60.72	15.454
60.72	15.492
60.682	15.492
60.663	15.473
60.624	15.473
60.605	15.511
60.567	15.511
60.548	15.53
60.529	15.549
60.51	15.549
60.472	15.568
60.434	15.587
60.396	15.625
60.396	15.645
60.377	15.625
60.377	15.664
60.377	15.645
60.377	15.664
60.377	15.664
60.357	15.702
60.357	15.702
60.338	15.721
60.338	15.721
60.338	15.721
60.338	15.74
60.319	15.759
60.319	15.778
60.3	15.797
60.281	15.816
60.281	15.816
60.281	15.835
60.262	15.854
60.262	15.873
60.262	15.911
60.224	15.93
60.205	15.93
60.205	15.95
60.167	15.969
60.167	15.988
60.148	15.988
60.129	15.988
60.129	16.007
60.11	16.026
60.11	16.026
60.11	16.045
60.091	16.064
60.091	16.064
60.072	16.083
60.052	16.102
60.052	16.121
60.014	16.159
60.033	16.159
60.014	16.178
59.995	16.178
59.976	16.178
59.976	16.216
59.957	16.236
59.957	16.255
59.938	16.274
59.938	16.293
59.938	16.293
59.919	16.312
59.9	16.331
59.9	16.35
59.881	16.369
59.881	16.369
59.862	16.388
59.843	16.407
59.824	16.426
59.786	16.445
59.766	16.445
59.747	16.464
59.747	16.464
59.728	16.483
59.709	16.502
59.69	16.502
59.671	16.521
59.652	16.541
59.652	16.541
59.633	16.521
59.633	16.541
59.633	16.56
59.614	16.56
59.595	16.56
59.595	16.579
59.576	16.579
59.576	16.598
59.557	16.598
59.538	16.617
59.519	16.617
59.519	16.617
59.5	16.655
59.461	16.655
59.461	16.674
59.461	16.674
59.442	16.674
59.423	16.674
59.404	16.693
59.366	16.731
59.366	16.75
59.309	16.75
59.29	16.75
59.271	16.731
59.252	16.731
59.233	16.75
59.195	16.75
59.195	16.75
59.195	16.769
59.156	16.788
59.156	16.807
59.137	16.769
59.137	16.807
59.118	16.788
59.099	16.788
59.042	16.788
59.004	16.788
58.985	16.788
58.985	16.788
58.966	16.769
58.928	16.788
58.89	16.788
58.87	16.788
58.87	16.788
58.851	16.788
58.832	16.788
58.813	16.788
58.794	16.807
58.756	16.788
58.718	16.769
58.68	16.769
58.642	16.75
58.642	16.75
58.642	16.75
58.623	16.731
58.585	16.75
58.585	16.693
58.546	16.693
58.508	16.712
58.489	16.693
58.432	16.693
58.432	16.712
58.394	16.712
58.394	16.731
58.375	16.731
58.356	16.731
58.318	16.731
58.299	16.769
58.26	16.769
58.26	16.807
58.241	16.788
58.222	16.807
58.203	16.807
58.184	16.769
58.165	16.788
58.146	16.769
58.127	16.788
58.108	16.788
58.089	16.807
58.07	16.731
58.051	16.731
58.032	16.788
58.013	16.769
57.994	16.769
57.974	16.769
57.936	16.75
57.917	16.769
57.879	16.769
57.841	16.769
57.822	16.807
57.803	16.807
57.803	16.807
57.765	16.827
57.746	16.827
57.708	16.769
57.708	16.827
57.688	16.769
57.669	16.769
57.631	16.769
57.612	16.769
57.574	16.788
57.536	16.788
57.536	16.788
57.517	16.827
57.479	16.827
57.479	16.827
57.441	16.827
57.383	16.846
57.383	16.846
57.364	16.846
57.307	16.846
57.288	16.846
57.269	16.846
57.25	16.788
57.212	16.788
57.193	16.807
57.155	16.827
57.136	16.827
57.117	16.827
57.078	16.865
57.059	16.865
57.021	16.922
57.002	16.922
56.964	16.922
56.926	16.903
56.888	16.903
56.869	16.922
56.831	16.941
56.792	16.96
56.773	16.96
56.735	16.96
56.716	16.96
56.659	16.96
56.659	16.941
56.64	16.998
56.64	16.998
56.583	16.998
56.545	17.017
56.507	17.036
56.449	17.074
56.43	17.074
56.43	17.074
56.392	17.074
56.373	17.074
56.335	17.074
56.297	17.093
56.259	17.112
56.24	17.112
56.221	17.093
56.182	17.093
56.163	17.132
56.163	17.151
56.144	17.17
56.106	17.189
56.068	17.189
56.03	17.208
55.992	17.208
55.973	17.208
55.973	17.227
55.896	17.208
55.896	17.208
55.858	17.208
55.82	17.246
55.82	17.227
55.801	17.227
55.763	17.227
55.763	17.227
55.744	17.246
55.706	17.284
55.706	17.284
55.668	17.303
55.649	17.265
55.63	17.284
55.591	17.303
55.572	17.303
55.553	17.284
55.515	17.303
55.496	17.303
55.477	17.303
55.458	17.303
55.439	17.322
55.401	17.303
55.363	17.322
55.363	17.303
55.344	17.322
55.325	17.322
55.286	17.322
55.267	17.322
55.229	17.341
55.21	17.341
55.191	17.36
55.172	17.322
55.153	17.322
55.134	17.322
55.115	17.341
55.096	17.341
55.096	17.322
55.077	17.398
55.058	17.398
55.019	17.418
55.019	17.398
55	17.437
54.981	17.437
54.981	17.456
54.943	17.456
54.943	17.456
54.924	17.456
54.905	17.494
54.886	17.494
54.886	17.494
54.867	17.532
54.829	17.57
54.829	17.551
54.81	17.57
54.772	17.589
54.753	17.57
54.734	17.627
54.734	17.608
54.714	17.608
54.695	17.608
54.676	17.608
54.676	17.608
54.657	17.608
54.638	17.627
54.619	17.627
54.619	17.608
54.6	17.627
54.581	17.627
54.562	17.627
54.562	17.646
54.543	17.665
54.543	17.684
54.524	17.703
54.505	17.703
54.505	17.723
54.486	17.703
54.467	17.703
54.429	17.703
54.429	17.703
54.429	17.703
54.409	17.703
54.409	17.703
54.39	17.703
54.39	17.703
54.371	17.703
54.371	17.723
54.333	17.723
54.333	17.723
54.314	17.723
54.295	17.742
54.295	17.742
54.295	17.723
54.295	17.742
54.295	17.723
54.295	17.723
54.295	17.723
54.295	17.723
54.295	17.723
54.295	17.703
54.295	17.703
54.276	17.684
54.276	17.684
54.276	17.684
54.276	17.665
54.276	17.665
54.295	17.684
54.276	17.684
54.276	17.665
54.276	17.665
54.276	17.665
54.276	17.665
54.276	17.665
54.276	17.665
54.276	17.665
54.276	17.665
54.276	17.665
54.276	17.665
54.257	17.627
54.257	17.627
54.257	17.608
54.257	17.57
54.257	17.57
54.257	17.57
54.257	17.551
54.257	17.532
54.257	17.532
54.257	17.513
54.276	17.532
54.276	17.513
54.219	17.494
54.238	17.494
54.219	17.475
54.219	17.456
54.219	17.418
54.219	17.418
54.219	17.398
54.219	17.379
54.2	17.36
54.181	17.341
54.162	17.341
54.162	17.303
54.162	17.303
54.143	17.284
54.123	17.246
54.123	17.208
54.123	17.227
54.123	17.17
54.104	17.17
54.104	17.151
54.066	17.132
54.028	17.112
54.028	17.112
54.028	17.093
53.99	17.093
53.99	17.074
53.99	17.055
53.99	17.055
53.971	17.055
53.952	16.979
53.952	16.96
53.952	16.96
53.933	16.941
53.914	16.922
53.895	16.903
53.857	16.884
53.838	16.865
53.799	16.846
53.799	16.827
53.799	16.827
53.78	16.807
53.742	16.788
53.704	16.788
53.685	16.788
53.666	16.769
53.647	16.769
53.647	16.75
53.647	16.731
53.628	16.712
53.571	16.693
53.532	16.674
53.513	16.655
53.513	16.693
53.494	16.674
53.475	16.674
53.456	16.655
53.418	16.655
53.418	16.617
53.399	16.598
53.38	16.579
53.361	16.579
53.361	16.579
53.342	16.56
53.323	16.56
53.304	16.541
53.266	16.541
53.247	16.521
53.227	16.541
53.208	16.521
53.189	16.521
53.17	16.502
53.151	16.483
53.113	16.464
53.094	16.445
53.075	16.426
53.037	16.407
52.999	16.407
52.999	16.407
52.961	16.388
52.941	16.369
52.922	16.369
52.884	16.35
52.884	16.35
52.865	16.331
52.846	16.331
52.846	16.331
52.827	16.312
52.789	16.293
52.789	16.293
52.751	16.274
52.713	16.274
52.694	16.255
52.675	16.255
52.656	16.255
52.617	16.255
52.598	16.216
52.56	16.216
52.56	16.197
52.522	16.197
52.503	16.159
52.484	16.14
52.465	16.121
52.446	16.102
52.408	16.102
52.389	16.064
52.37	16.064
52.35	16.045
52.35	16.026
52.312	16.026
52.312	16.007
52.293	16.007
52.274	16.007
52.236	15.988
52.198	15.988
52.16	15.988
52.141	15.988
52.103	15.988
52.065	16.007
52.065	16.064
52.045	16.064
52.007	16.064
51.988	16.083
51.912	16.102
51.836	16.102
51.779	16.102
51.779	16.102
51.74	16.121
51.702	16.14
51.664	16.178
51.645	16.178
51.645	16.197
51.588	16.178
51.531	16.178
51.493	16.178
51.474	16.197
51.435	16.197
51.435	16.216
51.416	16.236
51.378	16.255
51.302	16.293
51.302	16.293
51.264	16.331
51.207	16.369
51.169	16.369
51.169	16.388
51.13	16.407
51.092	16.35
51.054	16.35
51.016	16.369
51.035	16.369
51.035	16.369
51.016	16.369
51.016	16.35
50.997	16.35
50.997	16.369
50.978	16.369
50.921	16.35
50.902	16.35
50.883	16.331
50.825	16.331
50.825	16.312
50.806	16.312
50.787	16.274
50.768	16.274
50.73	16.274
50.711	16.255
50.692	16.236
50.692	16.236
50.654	16.197
50.616	16.178
50.597	16.159
50.558	16.159
50.501	16.159
50.482	16.159
50.463	16.159
50.425	16.178
50.406	16.14
50.387	16.14
50.368	16.121
50.349	16.121
50.311	16.121
50.253	16.121
50.215	16.083
50.196	16.121
50.139	16.121
50.12	16.121
50.082	16.121
50.044	16.121
50.025	16.121
49.987	16.14
49.948	16.14
49.929	16.14
49.891	16.14
49.872	16.14
49.834	16.14
49.777	16.14
49.777	16.159
49.72	16.159
49.72	16.159
49.662	16.197
49.643	16.178
49.605	16.178
49.567	16.197
49.529	16.197
49.51	16.197
49.491	16.197
49.453	16.197
49.434	16.197
49.415	16.197
49.396	16.197
49.357	16.197
49.357	16.216
49.3	16.197
49.3	16.197
49.262	16.216
49.205	16.216
49.186	16.216
49.167	16.216
49.148	16.216
49.129	16.236
49.091	16.236
49.071	16.236
49.052	16.236
49.033	16.236
48.995	16.236
48.976	16.255
48.957	16.255
48.919	16.274
48.881	16.274
48.862	16.293
48.862	16.312
48.785	16.331
48.766	16.35
48.747	16.35
48.69	16.331
48.671	16.35
48.633	16.35
48.614	16.35
48.614	16.407
48.576	16.388
48.538	16.407
48.48	16.407
48.48	16.407
48.442	16.407
48.423	16.407
48.366	16.407
48.328	16.407
48.29	16.426
48.271	16.426
48.233	16.407
48.214	16.407
48.175	16.407
48.156	16.407
48.137	16.407
48.118	16.407
48.099	16.407
48.061	16.388
48.042	16.388
48.004	16.407
47.966	16.407
47.947	16.407
47.909	16.407
47.889	16.426
47.851	16.426
47.851	16.445
47.832	16.445
47.813	16.445
47.794	16.426
47.794	16.426
47.756	16.407
47.737	16.407
47.718	16.388
47.661	16.35
47.642	16.35
47.623	16.331
47.603	16.331
47.546	16.293
47.508	16.293
47.451	16.274
47.432	16.293
47.394	16.312
47.375	16.293
47.337	16.312
47.298	16.312
47.26	16.312
47.222	16.312
47.184	16.35
47.165	16.407
47.127	16.426
47.108	16.445
47.089	16.445
47.07	16.464
47.012	16.426
46.993	16.407
46.955	16.407
46.898	16.445
46.86	16.464
46.803	16.483
46.765	16.521
46.746	16.521
46.746	16.541
46.707	16.579
46.669	16.598
46.669	16.598
46.631	16.636
46.612	16.655
46.593	16.674
46.536	16.674
46.479	16.693
46.479	16.693
46.46	16.712
46.441	16.731
46.402	16.712
46.364	16.788
46.326	16.788
46.307	16.807
46.288	16.827
46.25	16.827
46.231	16.846
46.193	16.865
46.174	16.865
46.136	16.884
46.097	16.922
46.059	16.941
46.04	16.941
46.04	16.96
46.002	16.96
45.964	16.979
45.945	16.979
45.945	17.017
45.945	17.017
45.926	17.017
45.926	17.036
45.926	17.055
45.907	17.074
45.888	17.074
45.85	17.093
45.85	17.093
45.831	17.151
45.831	17.17
45.811	17.208
45.773	17.284
45.754	17.303
45.716	17.303
45.716	17.341
45.716	17.36
45.716	17.398
45.716	17.398
45.697	17.437
45.678	17.456
45.64	17.456
45.64	17.494
45.583	17.532
45.564	17.551
45.564	17.57
45.525	17.57
45.506	17.608
45.468	17.608
45.449	17.608
45.43	17.608
45.392	17.608
45.373	17.627
45.335	17.646
45.316	17.703
45.278	17.703
45.24	17.742
45.24	17.742
45.24	17.78
45.182	17.799
45.163	17.818
45.106	17.837
45.087	17.837
45.068	17.856
45.049	17.875
45.03	17.894
44.992	17.932
44.934	17.97
44.934	17.989
44.896	18.008
44.896	18.047
44.877	18.047
44.82	18.085
44.782	18.085
44.744	18.104
44.763	18.104
44.725	18.085
44.706	18.123
44.649	18.123
44.629	18.123
44.572	18.104
44.534	18.104
44.515	18.123
44.515	18.123
44.477	18.123
44.439	18.104
44.401	18.104
44.363	18.104
44.324	18.104
44.305	18.123
44.286	18.104
44.267	18.123
44.229	18.123
44.172	18.123
44.153	18.123
44.134	18.104
44.096	18.104
44.058	18.142
44.019	18.123
43.981	18.123
43.962	18.123
43.924	18.123
43.905	18.142
43.905	18.142
43.886	18.142
43.829	18.142
43.791	18.142
43.753	18.123
43.695	18.123
43.695	18.104
43.657	18.104
43.619	18.066
43.6	18.066
43.6	18.066
43.581	18.047
43.543	18.047
43.505	18.028
43.486	18.028
43.467	18.008
43.428	17.989
43.409	17.989
43.39	17.951
43.371	17.951
43.314	17.875
43.314	17.894
43.295	17.875
43.257	17.856
43.181	17.837
43.181	17.837
43.162	17.818
43.123	17.837
43.085	17.837
43.066	17.837
43.047	17.818
43.009	17.818
42.971	17.818
42.952	17.837
42.914	17.837
42.895	17.837
42.818	17.837
42.742	17.818
42.742	17.818
42.704	17.837
42.704	17.837
42.685	17.837
42.647	17.837
42.59	17.856
42.59	17.875
42.532	17.875
42.494	17.875
42.475	17.875
42.437	17.894
42.399	17.894
42.399	17.913
42.361	17.932
42.342	17.97
42.285	17.97
42.265	17.97
42.246	17.989
42.208	17.989
42.17	18.028
42.151	18.047
42.113	18.047
42.075	18.066
42.075	18.085
42.037	18.123
41.999	18.104
41.999	18.123
41.941	18.123
41.922	18.142
41.884	18.161
41.865	18.18
41.827	18.199
41.808	18.237
41.789	18.237
41.77	18.256
41.751	18.275
41.732	18.275
41.713	18.294
41.675	18.314
41.655	18.314
41.617	18.333
41.579	18.352
41.541	18.333
41.541	18.333
41.503	18.333
41.484	18.333
41.427	18.352
41.408	18.352
41.369	18.352
41.369	18.371
41.369	18.371
41.369	18.371
41.35	18.371
41.35	18.333
41.274	18.352
41.312	18.352
41.274	18.371
41.255	18.314
41.255	18.333
41.255	18.314
41.236	18.275
41.217	18.275
41.236	18.275
41.236	18.275
41.217	18.256
41.179	18.237
41.16	18.237
41.122	18.199
41.103	18.18
41.064	18.18
41.064	18.161
41.026	18.142
41.026	18.142
41.007	18.123
40.988	18.085
40.969	18.085
40.931	18.047
40.912	18.066
40.893	18.047
40.874	18.008
40.855	17.989
40.855	17.932
40.817	17.932
40.798	17.913
40.759	17.913
40.702	17.894
40.702	17.856
40.702	17.856
40.664	17.818
40.645	17.799
40.626	17.78
40.607	17.78
40.588	17.761
40.588	17.742
40.512	17.723
40.473	17.684
40.454	17.684
40.416	17.665
40.416	17.646
40.397	17.646
40.378	17.646
40.34	17.646
40.321	17.646
40.302	17.627
40.264	17.608
40.226	17.608
40.207	17.627
40.168	17.608
40.13	17.589
40.149	17.589
40.13	17.589
40.092	17.589
40.054	17.589
40.035	17.589
39.997	17.551
39.978	17.532
39.94	17.532
39.902	17.532
39.863	17.551
39.844	17.532
39.787	17.551
39.768	17.532
39.73	17.513
39.673	17.532
39.654	17.532
39.635	17.551
39.616	17.551
39.577	17.551
39.577	17.532
39.539	17.532
39.52	17.551
39.463	17.57
39.463	17.57
39.425	17.57
39.368	17.57
39.368	17.589
39.311	17.551
39.311	17.57
39.272	17.532
39.272	17.532
39.234	17.532
39.196	17.532
39.158	17.532
39.12	17.551
39.101	17.551
39.101	17.551
39.063	17.551
39.025	17.57
38.967	17.551
38.929	17.532
38.891	17.551
38.872	17.551
38.834	17.532
38.777	17.551
38.777	17.532
38.739	17.532
38.739	17.532
38.72	17.513
38.681	17.532
38.662	17.532
38.605	17.551
38.567	17.551
38.548	17.551
38.529	17.551
38.491	17.57
38.434	17.57
38.395	17.57
38.357	17.57
38.357	17.57
38.338	17.608
38.262	17.608
38.262	17.589
38.205	17.608
38.186	17.608
38.167	17.608
38.129	17.646
38.109	17.627
38.09	17.627
38.071	17.608
38.014	17.608
37.976	17.589
37.957	17.57
37.957	17.57
37.938	17.589
37.881	17.608
37.843	17.608
37.824	17.608
37.804	17.608
37.785	17.608
37.747	17.627
37.69	17.608
37.69	17.608
37.652	17.608
37.633	17.608
37.576	17.627
37.557	17.608
37.538	17.627
37.48	17.646
37.442	17.646
37.404	17.646
37.385	17.665
37.385	17.684
37.347	17.684
37.29	17.684
37.271	17.684
37.213	17.684
37.194	17.684
37.118	17.665
37.118	17.684
37.08	17.703
37.042	17.703
37.004	17.703
36.985	17.723
36.966	17.723
36.927	17.723
36.889	17.723
36.851	17.742
36.851	17.742
36.813	17.78
36.775	17.799
36.718	17.799
36.699	17.799
36.661	17.799
36.622	17.818
36.603	17.837
36.565	17.875
36.489	17.875
36.489	17.894
36.47	17.932
36.451	17.932
36.394	17.932
36.375	17.951
36.317	17.989
36.298	18.008
36.279	18.028
36.241	18.028
36.203	18.028
36.203	18.028
36.184	18.066
36.165	18.104
36.146	18.123
36.108	18.123
36.089	18.142
36.031	18.142
36.012	18.161
35.955	18.199
35.917	18.18
35.879	18.18
35.86	18.18
35.841	18.18
35.803	18.161
35.765	18.18
35.746	18.18
35.726	18.199
35.669	18.218
35.65	18.237
35.631	18.237
35.612	18.256
35.593	18.294
35.574	18.294
35.574	18.314
35.517	18.333
35.517	18.352
35.479	18.39
35.479	18.409
35.46	18.447
35.421	18.466
35.402	18.447
35.402	18.466
35.383	18.466
35.364	18.485
35.345	18.523
35.326	18.542
35.326	18.58
35.307	18.599
35.269	18.619
35.269	18.657
35.269	18.657
35.269	18.695
35.212	18.695
35.193	18.752
35.155	18.79
35.135	18.809
35.116	18.809
35.116	18.847
35.097	18.866
35.059	18.885
35.04	18.905
35.002	18.924
34.983	18.962
34.964	19
34.945	19.019
34.907	19.038
34.888	19.057
34.869	19.076
34.869	19.114
34.83	19.114
34.811	19.152
34.773	19.152
34.754	19.152
34.754	19.19
34.697	19.228
34.659	19.285
34.621	19.285
34.602	19.304
34.564	19.304
34.544	19.324
34.525	19.381
34.487	19.362
34.43	19.381
34.411	19.4
34.373	19.438
34.354	19.476
34.316	19.476
34.278	19.514
34.239	19.533
34.22	19.533
34.201	19.552
34.182	19.571
34.144	19.59
34.106	19.629
34.049	19.648
34.03	19.667
33.973	19.686
33.934	19.724
33.915	19.762
33.896	19.743
33.877	19.781
33.839	19.781
33.801	19.819
33.763	19.838
33.744	19.895
33.687	19.915
33.668	19.934
33.668	19.953
33.629	19.972
33.61	19.991
33.591	20.029
33.572	20.048
33.553	20.067
33.534	20.105
33.534	20.124
33.515	20.162
33.496	20.181
33.496	20.181
33.496	20.22
33.496	20.239
33.496	20.277
33.496	20.315
33.496	20.296
33.477	20.334
33.477	20.353
33.496	20.391
33.496	20.41
33.496	20.41
33.496	20.429
33.477	20.467
33.477	20.486
33.496	20.506
33.496	20.525
33.496	20.563
33.477	20.582
33.477	20.601
33.477	20.639
33.458	20.639
33.458	20.658
33.458	20.677
33.477	20.696
33.477	20.734
33.458	20.715
33.458	20.734
33.458	20.772
33.458	20.791
33.458	20.811
33.439	20.811
33.458	20.83
33.458	20.83
33.458	20.83
33.477	20.849
33.496	20.887
33.496	20.887
33.496	20.906
33.496	20.906
33.515	20.944
33.515	20.963
33.534	20.982
33.534	21.02
33.534	21.02
33.553	21.058
33.572	21.058
33.572	21.077
33.591	21.097
33.591	21.116
33.61	21.135
33.61	21.135
33.629	21.135
33.629	21.154
33.629	21.173
33.648	21.192
33.648	21.211
33.648	21.211
33.668	21.249
33.687	21.249
33.706	21.287
33.706	21.306
33.725	21.344
33.725	21.363
33.725	21.382
33.725	21.421
33.725	21.44
33.763	21.459
33.763	21.497
33.763	21.535
33.763	21.554
33.782	21.592
33.763	21.611
33.763	21.63
33.782	21.649
33.782	21.668
33.782	21.707
33.782	21.726
33.763	21.745
33.744	21.783
33.744	21.802
33.744	21.802
33.744	21.84
33.763	21.878
33.763	21.878
33.763	21.897
33.744	21.935
33.706	21.954
33.706	21.973
33.706	22.012
33.706	22.031
33.706	22.05
33.687	22.088
33.687	22.088
33.687	22.126
33.648	22.164
33.648	22.164
33.648	22.183
33.648	22.202
33.629	22.221
33.61	22.221
33.591	22.259
33.591	22.259
33.591	22.298
33.572	22.298
33.572	22.355
33.572	22.355
33.572	22.317
33.591	22.355
33.572	22.336
33.591	22.355
33.572	22.374
33.553	22.431
33.553	22.45
33.553	22.45
33.553	22.469
33.553	22.507
33.553	22.507
33.534	22.545
33.534	22.564
33.515	22.545
33.515	22.564
33.515	22.584
33.515	22.603
33.515	22.603
33.477	22.603
33.496	22.622
33.477	22.641
33.477	22.66
33.477	22.679
33.458	22.698
33.458	22.679
33.458	22.698
33.458	22.698
33.458	22.698
33.458	22.717
33.458	22.717
33.458	22.717
33.458	22.717
33.439	22.717
33.439	22.717
33.458	22.698
33.458	22.698
33.458	22.717
33.458	22.736
33.458	22.736
33.458	22.717
33.458	22.698
33.458	22.717
33.439	22.717
33.439	22.736
33.439	22.736
33.458	22.736
33.458	22.717
33.458	22.717
33.458	22.698
33.458	22.698
33.458	22.698
33.458	22.698
33.458	22.698
33.458	22.698
33.458	22.717
33.458	22.736
33.458	22.698
33.439	22.736
33.458	22.736
33.458	22.736
33.458	22.736
33.477	22.717
33.477	22.698
33.458	22.698
33.439	22.698
33.439	22.698
33.458	22.698
33.458	22.698
33.458	22.717
33.458	22.717
33.439	22.717
33.439	22.717
33.439	22.736
33.439	22.717
33.439	22.717
33.439	22.717
33.439	22.736
33.439	22.736
33.439	22.736
33.439	22.736
33.439	22.755
33.42	22.755
33.439	22.755
33.439	22.736
33.439	22.736
33.42	22.755
33.42	22.774
33.42	22.774
33.439	22.755
33.439	22.774
33.439	22.774
33.439	22.774
33.439	22.774
33.439	22.793
33.42	22.774
33.439	22.774
33.42	22.774
33.42	22.774
33.42	22.774
33.42	22.774
33.42	22.755
33.42	22.774
33.401	22.774
33.42	22.793
33.42	22.793
33.42	22.793
33.42	22.793
33.42	22.793
33.401	22.793
33.401	22.812
33.42	22.812
33.401	22.793
33.42	22.793
33.42	22.793
33.42	22.793
33.401	22.812
33.401	22.793
33.401	22.812
33.401	22.793
33.42	22.812
33.401	22.793
33.42	22.812
33.401	22.812
33.401	22.793
33.401	22.812
33.401	22.812
33.401	22.812
33.401	22.812
33.401	22.812
33.401	22.812
33.401	22.812
33.401	22.812
33.401	22.812
33.42	22.812
33.42	22.812
33.42	22.812
33.401	22.812
33.42	22.812
33.401	22.812
33.401	22.812
33.401	22.812
33.401	22.812
33.401	22.812
33.401	22.812
33.401	22.812
33.401	22.774
33.401	22.774
33.401	22.774
33.401	22.774
33.401	22.774
33.42	22.812
33.401	22.812
33.42	22.812
33.42	22.812
33.401	22.812
33.401	22.812
33.401	22.774
33.401	22.774
33.401	22.774
33.401	22.774
33.401	22.774
33.401	22.774
33.401	22.793
33.401	22.793
33.401	22.793
33.401	22.793
33.401	22.793
33.401	22.793
33.401	22.831
33.401	22.793
33.401	22.812
33.401	22.812
33.401	22.812
33.401	22.812
33.42	22.812
33.42	22.812
33.42	22.812
33.401	22.812
33.401	22.812
33.401	22.812
33.401	22.812
33.401	22.774
33.401	22.812
33.401	22.774
33.401	22.793
33.401	22.774
33.401	22.793
33.401	22.793
33.401	22.774
33.401	22.812
33.401	22.812
33.401	22.812
33.401	22.812
33.401	22.793
33.401	22.793
33.401	22.793
33.401	22.793
33.401	22.812
33.401	22.812
33.401	22.812
33.401	22.812
33.401	22.812
33.401	22.812
33.401	22.831
33.401	22.812
33.42	22.812
33.401	22.793
33.401	22.831
33.42	22.812
33.401	22.831
33.401	22.831
33.42	22.812
33.401	22.812
33.401	22.812
33.401	22.812
33.401	22.812
33.42	22.812
33.42	22.812
33.42	22.831
33.401	22.831
33.401	22.812
33.401	22.812
33.401	22.812
33.401	22.793
33.401	22.812
33.401	22.812
33.401	22.831
33.401	22.831
33.401	22.793
33.401	22.793
33.401	22.793
33.401	22.793
33.401	22.812
33.401	22.812
33.42	22.812
33.401	22.812
33.401	22.812
33.401	22.812
33.401	22.812
33.401	22.812
33.401	22.812
33.401	22.755
33.401	22.774
33.401	22.793
33.401	22.793
33.42	22.812
33.42	22.831
33.42	22.812
33.42	22.831
33.42	22.812
33.42	22.831
33.42	22.812
33.401	22.812
33.401	22.793
33.401	22.774
33.401	22.774
33.401	22.812
33.401	22.812
33.401	22.793
33.401	22.812
33.401	22.793
33.401	22.774
33.401	22.774
33.401	22.793
33.42	22.793
33.42	22.774
33.401	22.793
33.401	22.793
33.401	22.793
33.401	22.774
33.401	22.793
33.42	22.774
33.42	22.774
33.42	22.793
33.401	22.793
33.401	22.793
33.42	22.793
[truncated: 12,351 more rows]
