# Supplementary material for: Ant collective cognition allows for efficient navigation through disordered environments
Source: eLife. 2020 May 12;9:e55195. doi: 10.7554/eLife.55195 (PMC7332297; doi:10.7554/eLife.55195)
Supplement: Source data 2. — Format is X,Y coordinates as a function of time. Time interval between samples is 0.04 s, except for videos 1440005 and 1440011, where the time interval is 0.02 s. [file elife-55195-data2.zip › 1420001_275_load_trajectory.txt]

69.614	17.812
69.576	17.812
69.557	17.831
69.557	17.831
69.538	17.812
69.519	17.812
69.519	17.812
69.462	17.831
69.462	17.831
69.443	17.812
69.424	17.831
69.386	17.831
69.386	17.831
69.367	17.831
69.367	17.831
69.348	17.831
69.329	17.831
69.31	17.831
69.253	17.812
69.158	17.812
69.158	17.812
69.139	17.793
69.101	17.793
69.101	17.793
69.101	17.822
69.082	17.793
69.045	17.774
69.026	17.774
68.969	17.774
68.95	17.793
68.912	17.793
68.893	17.793
68.893	17.793
68.874	17.793
68.855	17.812
68.817	17.812
68.779	17.812
68.741	17.812
68.703	17.831
68.684	17.85
68.665	17.85
68.646	17.869
68.627	17.888
68.589	17.926
68.589	17.926
68.551	17.907
68.532	17.907
68.532	17.907
68.476	17.907
68.457	17.907
68.438	17.907
68.438	17.907
68.438	17.907
68.438	17.907
68.419	17.888
68.4	17.869
68.4	17.869
68.4	17.85
68.381	17.831
68.362	17.812
68.305	17.774
68.286	17.755
68.267	17.718
68.267	17.737
68.229	17.718
68.21	17.68
68.191	17.68
68.172	17.661
68.172	17.661
68.153	17.642
68.134	17.642
68.115	17.623
68.077	17.604
68.02	17.566
67.983	17.566
67.964	17.547
67.945	17.547
67.907	17.509
67.907	17.509
67.831	17.452
67.831	17.452
67.774	17.433
67.717	17.414
67.679	17.395
67.622	17.395
67.584	17.376
67.565	17.357
67.527	17.357
67.508	17.338
67.452	17.3
67.414	17.281
67.281	17.243
67.281	17.243
67.262	17.224
67.224	17.206
67.186	17.187
67.129	17.187
67.091	17.158
67.072	17.168
67.034	17.149
66.977	17.149
66.94	17.13
66.958	17.13
66.94	17.111
66.94	17.111
66.921	17.092
66.883	17.073
66.826	17.054
66.807	17.054
66.788	17.035
66.75	17.035
66.731	17.016
66.712	17.035
66.693	17.016
66.693	16.997
66.674	16.997
66.674	16.997
66.655	16.997
66.655	16.978
66.617	16.978
66.598	16.959
66.579	16.94
66.541	16.921
66.503	16.902
66.446	16.902
66.446	16.902
66.409	16.883
66.314	16.864
66.314	16.864
66.276	16.864
66.219	16.826
66.181	16.826
66.143	16.845
66.124	16.826
66.067	16.826
66.048	16.788
65.991	16.75
65.953	16.731
65.896	16.731
65.84	16.712
65.84	16.712
65.802	16.693
65.783	16.693
65.707	16.693
65.65	16.693
65.631	16.675
65.593	16.693
65.555	16.712
65.517	16.712
65.498	16.693
65.46	16.693
65.403	16.693
65.403	16.693
65.384	16.693
65.347	16.712
65.328	16.712
65.309	16.731
65.271	16.75
65.252	16.769
65.214	16.769
65.195	16.769
65.157	16.769
65.138	16.769
65.062	16.769
65.062	16.769
64.986	16.788
64.948	16.788
64.948	16.788
64.929	16.788
64.91	16.788
64.872	16.807
64.853	16.807
64.816	16.807
64.778	16.807
64.721	16.826
64.664	16.826
64.664	16.826
64.607	16.826
64.607	16.826
64.569	16.845
64.531	16.864
64.512	16.864
64.493	16.864
64.417	16.883
64.379	16.883
64.303	16.883
64.285	16.864
64.247	16.864
64.247	16.864
64.209	16.864
64.171	16.864
64.133	16.864
64.076	16.864
64.019	16.864
63.962	16.864
63.943	16.864
63.924	16.864
63.886	16.864
63.81	16.883
63.716	16.883
63.716	16.883
63.678	16.883
63.64	16.883
63.602	16.883
63.564	16.864
63.526	16.864
63.469	16.864
63.431	16.864
63.412	16.864
63.393	16.864
63.393	16.864
63.317	16.902
63.317	16.902
63.298	16.921
63.279	16.94
63.26	16.94
63.241	16.94
63.223	16.94
63.204	16.94
63.204	16.978
63.166	16.978
63.128	16.997
63.09	17.016
63.014	17.035
63.014	17.035
62.995	17.035
62.995	17.035
62.976	17.054
62.957	17.073
62.919	17.073
62.9	17.073
62.881	17.073
62.881	17.092
62.843	17.073
62.824	17.092
62.767	17.13
62.767	17.13
62.71	17.149
62.692	17.149
62.673	17.168
62.635	17.187
62.616	17.187
62.597	17.187
62.578	17.206
62.559	17.206
62.521	17.187
62.502	17.206
62.426	17.206
62.426	17.206
62.407	17.224
62.369	17.224
62.331	17.224
62.312	17.243
62.293	17.243
62.255	17.262
62.217	17.262
62.179	17.262
62.142	17.262
62.066	17.262
62.009	17.243
62.009	17.243
61.99	17.243
61.952	17.224
61.933	17.224
61.895	17.224
61.838	17.224
61.8	17.206
61.762	17.206
61.724	17.206
61.686	17.206
61.667	17.206
61.611	17.187
61.611	17.187
61.573	17.168
61.554	17.168
61.535	17.168
61.516	17.168
61.497	17.168
61.478	17.168
61.459	17.149
61.459	17.13
61.44	17.13
61.421	17.092
61.383	17.054
61.383	17.054
61.364	17.035
61.326	17.016
61.288	16.997
61.25	16.978
61.212	16.959
61.174	16.94
61.155	16.94
61.136	16.921
61.099	16.902
61.061	16.883
60.985	16.864
60.985	16.864
60.928	16.864
60.909	16.807
60.871	16.788
60.852	16.769
60.814	16.75
60.795	16.731
60.757	16.731
60.719	16.712
60.662	16.693
60.624	16.675
60.586	16.637
60.586	16.637
60.549	16.637
60.53	16.637
60.492	16.637
60.435	16.618
60.416	16.618
60.397	16.618
60.359	16.599
60.302	16.599
60.283	16.561
60.245	16.561
60.169	16.542
60.169	16.542
60.131	16.561
60.093	16.561
60.074	16.561
60.037	16.561
59.999	16.561
59.98	16.561
59.942	16.58
59.923	16.58
59.904	16.599
59.885	16.599
59.809	16.599
59.809	16.599
59.733	16.599
59.676	16.599
59.638	16.618
59.619	16.618
59.6	16.618
59.562	16.618
59.524	16.618
59.468	16.618
59.411	16.618
59.373	16.637
59.335	16.618
59.335	16.618
59.316	16.618
59.297	16.618
59.259	16.618
59.202	16.618
59.145	16.618
59.088	16.618
59.069	16.618
59.05	16.618
59.05	16.618
59.012	16.618
58.956	16.618
58.956	16.618
58.956	16.618
58.956	16.618
58.956	16.618
58.956	16.618
58.956	16.618
58.956	16.618
58.956	16.599
58.956	16.599
58.956	16.599
58.956	16.599
58.956	16.599
58.956	16.599
58.956	16.599
58.956	16.618
58.956	16.599
58.956	16.599
58.956	16.599
58.937	16.599
58.918	16.542
58.899	16.542
58.88	16.523
58.88	16.504
58.861	16.485
58.861	16.485
58.842	16.485
58.842	16.485
58.842	16.466
58.842	16.466
58.823	16.447
58.804	16.447
58.785	16.428
58.766	16.428
58.766	16.409
58.766	16.409
58.728	16.333
58.728	16.333
58.709	16.314
58.709	16.276
58.671	16.276
58.652	16.257
58.633	16.2
58.633	16.181
58.633	16.162
58.614	16.144
58.595	16.087
58.557	16.068
58.462	16.03
58.462	16.03
58.444	16.011
58.387	15.973
58.387	15.973
58.349	15.916
58.311	15.916
58.273	15.878
58.273	15.821
58.254	15.821
58.178	15.783
58.14	15.783
58.083	15.745
58.083	15.745
58.045	15.745
57.988	15.707
57.969	15.688
57.931	15.688
57.875	15.65
57.856	15.631
57.837	15.613
57.799	15.613
57.723	15.594
57.723	15.613
57.609	15.575
57.609	15.575
57.59	15.575
57.571	15.537
57.533	15.518
57.514	15.48
57.438	15.48
57.4	15.48
57.4	15.48
57.306	15.48
57.287	15.48
57.23	15.48
57.192	15.48
57.192	15.48
57.154	15.461
57.116	15.461
57.097	15.461
57.059	15.442
57.021	15.442
57.002	15.442
56.964	15.404
56.926	15.385
56.888	15.385
56.869	15.366
56.794	15.328
56.794	15.328
56.737	15.328
56.699	15.328
56.661	15.309
56.623	15.309
56.585	15.29
56.566	15.29
56.528	15.29
56.509	15.271
56.49	15.271
56.452	15.271
56.376	15.271
56.376	15.271
56.32	15.271
56.282	15.271
56.263	15.29
56.244	15.29
56.206	15.309
56.187	15.328
56.149	15.347
56.111	15.347
56.054	15.366
56.035	15.366
55.959	15.366
55.959	15.366
55.921	15.385
55.902	15.404
55.883	15.404
55.845	15.423
55.826	15.442
55.789	15.442
55.789	15.461
55.751	15.499
55.713	15.518
55.694	15.537
55.618	15.556
55.618	15.556
55.58	15.575
55.561	15.613
55.523	15.631
55.504	15.65
55.485	15.669
55.447	15.669
55.409	15.707
55.371	15.707
55.333	15.726
55.276	15.745
55.201	15.764
55.201	15.764
55.125	15.783
55.106	15.783
55.068	15.783
55.03	15.821
54.992	15.821
54.935	15.821
54.878	15.84
54.859	15.84
54.802	15.859
54.802	15.878
54.689	15.897
54.689	15.897
54.651	15.897
54.594	15.916
54.575	15.878
54.518	15.878
54.48	15.897
54.442	15.897
54.442	15.935
54.404	15.935
54.366	15.935
54.328	15.973
54.271	15.973
54.271	15.973
54.177	15.992
54.158	16.011
54.12	16.011
54.101	16.011
54.063	16.03
54.025	16.03
53.987	16.03
53.93	16.049
53.93	16.049
53.911	16.049
53.873	16.049
53.873	16.049
53.778	16.087
53.759	16.106
53.721	16.125
53.683	16.181
53.646	16.181
53.589	16.219
53.57	16.238
53.532	16.238
53.494	16.257
53.456	16.257
53.399	16.314
53.399	16.314
53.361	16.333
53.304	16.352
53.247	16.352
53.209	16.371
53.171	16.39
53.152	16.409
53.134	16.428
53.096	16.447
53.039	16.447
53.02	16.485
52.982	16.485
52.982	16.485
52.944	16.485
52.925	16.504
52.906	16.504
52.906	16.504
52.849	16.542
52.83	16.542
52.811	16.542
52.792	16.542
52.792	16.561
52.792	16.542
52.773	16.523
52.773	16.523
52.754	16.523
52.735	16.504
52.735	16.485
52.716	16.485
52.697	16.466
52.697	16.447
52.678	16.428
52.659	16.409
52.64	16.409
52.621	16.39
52.565	16.333
52.565	16.333
52.527	16.314
52.508	16.295
52.489	16.276
52.489	16.276
52.47	16.238
52.451	16.238
52.451	16.238
52.432	16.2
52.375	16.162
52.375	16.144
52.299	16.125
52.299	16.125
52.242	16.087
52.205	16.068
52.167	16.068
52.091	16.068
52.053	16.049
52.034	16.049
52.015	16.049
51.996	16.03
51.958	16.03
51.939	16.03
51.845	15.992
51.845	15.992
51.826	15.992
51.788	15.992
51.731	15.992
51.674	15.973
51.636	15.954
51.598	15.935
51.579	15.916
51.503	15.935
51.465	15.916
51.408	15.897
51.295	15.897
51.295	15.897
51.257	15.897
51.2	15.897
51.143	15.897
51.105	15.935
51.067	15.916
51.029	15.916
50.991	15.916
50.915	15.916
50.896	15.916
50.82	15.916
50.707	15.935
50.707	15.935
50.669	15.935
50.631	15.935
50.574	15.935
50.536	15.916
50.46	15.916
50.403	15.916
50.346	15.916
50.289	15.916
50.233	15.916
50.214	15.916
50.119	15.916
50.119	15.916
50.081	15.935
50.024	15.916
49.986	15.916
49.948	15.935
49.891	15.954
49.872	15.954
49.853	15.935
49.796	15.935
49.777	15.935
49.739	15.916
49.721	15.916
49.721	15.916
49.702	15.897
49.683	15.897
49.664	15.878
49.645	15.84
49.645	15.84
49.626	15.821
49.626	15.802
49.607	15.802
49.588	15.764
49.569	15.745
49.531	15.707
49.531	15.707
49.512	15.688
49.512	15.669
49.493	15.669
49.474	15.65
49.455	15.631
49.455	15.613
49.436	15.594
49.417	15.575
49.398	15.556
49.379	15.518
49.322	15.461
49.322	15.461
49.284	15.442
49.246	15.442
49.227	15.423
49.19	15.423
49.171	15.404
49.152	15.404
49.114	15.385
49.076	15.366
49.038	15.347
49	15.328
48.924	15.309
48.924	15.309
48.886	15.29
48.848	15.29
48.81	15.29
48.753	15.29
48.715	15.271
48.696	15.271
48.659	15.271
48.602	15.252
48.564	15.252
48.545	15.252
48.469	15.233
48.469	15.233
48.431	15.233
48.374	15.214
48.336	15.214
48.279	15.233
48.241	15.214
48.222	15.214
48.184	15.214
48.128	15.214
48.09	15.214
48.052	15.214
47.976	15.214
47.976	15.214
47.938	15.214
47.9	15.214
47.862	15.214
47.824	15.214
47.805	15.214
47.748	15.214
47.691	15.233
47.634	15.233
47.597	15.233
47.54	15.233
47.464	15.252
47.464	15.252
47.426	15.252
47.388	15.252
47.35	15.252
47.312	15.271
47.255	15.271
47.217	15.271
47.198	15.29
47.16	15.29
47.141	15.29
47.103	15.309
47.009	15.328
47.009	15.328
46.99	15.328
46.933	15.328
46.895	15.328
46.857	15.328
46.838	15.347
46.781	15.347
46.743	15.328
46.686	15.347
46.648	15.347
46.591	15.347
46.516	15.366
46.516	15.366
46.478	15.366
46.44	15.385
46.383	15.404
46.364	15.404
46.326	15.404
46.288	15.404
46.25	15.404
46.212	15.404
46.174	15.423
46.117	15.423
46.06	15.442
46.06	15.442
45.985	15.442
45.947	15.442
45.909	15.48
45.871	15.499
45.833	15.518
45.795	15.556
45.757	15.575
45.738	15.594
45.681	15.613
45.643	15.631
45.567	15.669
45.567	15.669
45.529	15.688
45.491	15.688
45.473	15.707
45.435	15.745
45.397	15.783
45.359	15.821
45.321	15.859
45.283	15.878
45.226	15.897
45.169	15.916
45.112	15.954
45.112	15.954
45.093	15.973
45.074	15.973
45.055	15.992
45.055	16.011
45.055	16.011
45.055	16.03
45.055	16.03
45.055	16.049
45.074	16.087
45.074	16.106
45.093	16.162
45.093	16.162
45.093	16.181
45.093	16.2
45.093	16.219
45.112	16.238
45.112	16.257
45.112	16.333
45.131	16.352
45.131	16.39
45.131	16.428
45.131	16.466
45.15	16.542
45.15	16.542
45.15	16.561
45.15	16.599
45.15	16.637
45.131	16.675
45.131	16.693
45.131	16.731
45.15	16.769
45.15	16.788
45.15	16.826
45.15	16.864
45.15	16.921
45.15	16.921
45.169	16.959
45.169	16.978
45.169	16.978
45.15	16.997
45.15	16.997
45.15	16.997
45.15	16.997
45.169	16.997
45.15	16.997
45.15	16.997
45.15	16.997
45.15	16.997
45.15	16.997
45.15	16.978
45.15	16.997
45.15	16.978
45.15	16.978
45.15	16.978
45.15	16.978
45.15	16.978
45.15	16.978
45.15	16.978
45.15	16.978
45.15	16.978
45.15	16.978
45.15	16.978
45.169	16.978
45.169	16.978
45.15	16.978
45.15	16.978
45.15	16.978
45.15	16.978
45.15	16.978
45.15	16.978
45.15	16.997
45.15	16.997
45.15	16.978
45.15	16.997
45.15	16.997
45.15	16.997
45.15	16.997
45.15	16.997
45.15	16.997
45.15	16.997
45.15	16.978
45.15	16.997
45.15	16.997
45.15	16.997
45.15	16.997
45.15	16.997
45.15	16.978
45.15	16.997
45.15	16.997
45.15	16.997
45.15	16.997
45.169	16.997
45.15	16.997
45.15	16.997
45.15	16.997
45.15	16.997
45.15	16.997
45.15	16.997
45.15	16.997
45.15	16.997
45.15	16.997
45.15	16.978
45.15	16.997
45.15	16.997
45.15	16.997
45.15	16.997
45.15	16.978
45.15	16.978
45.15	16.997
45.15	16.978
45.169	16.978
45.15	16.997
45.169	16.997
45.169	16.997
45.169	16.997
45.169	16.997
45.169	16.997
45.15	16.997
45.15	16.997
45.15	16.997
45.15	16.978
45.15	16.978
45.169	16.978
45.169	16.978
45.169	16.978
45.15	16.997
45.15	16.997
45.15	16.997
45.15	16.997
45.169	16.978
45.169	16.997
45.169	16.997
45.169	16.978
45.169	16.978
45.15	16.978
45.169	16.978
45.169	16.978
45.15	16.997
45.15	16.997
45.15	16.997
45.15	16.978
45.169	16.978
45.169	16.978
45.169	16.978
45.169	16.978
45.169	16.959
45.169	16.978
45.169	16.959
45.169	16.959
45.169	16.94
45.15	16.94
45.15	16.921
45.15	16.921
45.15	16.902
45.169	16.883
45.169	16.883
45.15	16.883
45.15	16.864
45.169	16.864
45.15	16.864
45.15	16.826
45.15	16.807
45.15	16.788
45.15	16.769
45.15	16.75
45.15	16.731
45.15	16.712
45.15	16.712
45.15	16.693
45.131	16.693
45.131	16.656
45.131	16.637
45.131	16.618
45.15	16.599
45.131	16.599
45.131	16.58
45.131	16.561
45.131	16.523
45.131	16.504
45.131	16.504
45.131	16.466
45.131	16.466
45.131	16.447
45.131	16.428
45.131	16.409
45.131	16.39
45.131	16.352
45.131	16.333
45.112	16.314
45.112	16.295
45.112	16.219
45.112	16.219
45.093	16.2
45.074	16.162
45.055	16.125
45.055	16.106
45.055	16.106
45.055	16.068
45.055	16.049
45.036	16.011
45.036	16.011
45.036	15.992
44.998	15.954
44.998	15.954
44.979	15.916
44.979	15.897
44.96	15.859
44.96	15.859
44.942	15.821
44.923	15.783
44.904	15.745
44.885	15.726
44.885	15.707
44.847	15.688
44.828	15.631
44.828	15.631
44.809	15.594
44.771	15.594
44.771	15.575
44.752	15.518
44.752	15.518
44.752	15.499
44.752	15.499
44.733	15.499
44.714	15.48
44.676	15.48
44.638	15.461
44.638	15.461
44.619	15.461
44.619	15.461
44.6	15.461
44.6	15.461
44.581	15.442
44.581	15.442
44.581	15.423
44.581	15.423
44.581	15.423
44.581	15.423
44.581	15.423
44.581	15.423
44.581	15.404
44.581	15.423
44.581	15.404
44.562	15.404
44.562	15.404
44.581	15.404
44.581	15.404
44.581	15.404
44.581	15.404
44.581	15.404
44.581	15.404
44.581	15.404
44.581	15.404
44.581	15.404
44.581	15.404
44.581	15.404
44.581	15.404
44.581	15.423
44.581	15.423
44.581	15.423
44.581	15.423
44.581	15.423
44.562	15.423
44.562	15.423
44.581	15.423
44.581	15.423
44.581	15.423
44.581	15.404
44.562	15.404
44.562	15.423
44.581	15.423
44.581	15.423
44.581	15.423
44.581	15.423
44.581	15.423
44.581	15.423
44.581	15.404
44.581	15.404
44.581	15.404
44.581	15.423
44.581	15.404
44.581	15.404
44.581	15.404
44.581	15.404
44.581	15.404
44.581	15.404
44.581	15.404
44.581	15.404
44.581	15.404
44.581	15.385
44.581	15.385
44.581	15.385
44.581	15.404
44.581	15.385
44.581	15.385
44.6	15.385
44.581	15.385
44.581	15.404
44.581	15.385
44.581	15.385
44.581	15.423
44.581	15.423
44.581	15.423
44.581	15.423
44.581	15.423
44.581	15.423
44.581	15.423
44.6	15.442
44.581	15.442
44.581	15.442
44.581	15.442
44.581	15.442
44.581	15.442
44.6	15.442
44.6	15.423
44.619	15.423
44.6	15.442
44.619	15.442
44.638	15.442
44.638	15.48
44.657	15.48
44.695	15.537
44.714	15.537
44.714	15.537
44.752	15.575
44.752	15.594
44.771	15.613
44.809	15.594
44.809	15.613
44.828	15.613
44.847	15.669
44.885	15.65
44.885	15.65
44.923	15.669
44.942	15.726
44.942	15.726
44.96	15.745
44.96	15.764
44.979	15.783
44.979	15.802
44.998	15.84
44.998	15.84
45.017	15.897
45.017	15.897
45.036	15.916
45.055	15.954
45.093	15.992
45.093	15.992
45.112	16.03
45.131	16.049
45.131	16.068
45.15	16.068
45.15	16.087
45.15	16.106
45.169	16.125
45.188	16.144
45.207	16.162
45.226	16.2
45.264	16.238
45.264	16.238
45.302	16.276
45.34	16.333
45.359	16.352
45.359	16.39
45.359	16.409
45.378	16.447
45.397	16.504
45.397	16.542
45.416	16.58
45.416	16.599
45.397	16.637
45.397	16.637
45.397	16.675
45.378	16.712
45.378	16.75
45.34	16.788
45.34	16.826
45.34	16.845
45.321	16.883
45.302	16.883
45.302	16.902
45.302	16.902
45.283	16.902
45.283	16.902
45.283	16.902
45.283	16.921
45.245	16.94
45.245	16.94
45.226	16.94
45.207	16.959
45.207	16.978
45.207	16.978
45.188	16.997
45.188	16.997
45.169	17.073
45.169	17.073
45.169	17.054
45.169	17.073
45.169	17.054
45.169	17.054
45.169	17.073
45.15	17.054
45.15	17.054
45.15	17.054
45.15	17.054
45.15	17.054
45.15	17.054
45.15	17.054
45.169	17.054
45.169	17.054
45.15	17.016
45.169	17.035
45.169	17.035
45.169	17.035
45.169	17.035
45.169	17.035
45.169	17.035
45.169	17.035
45.169	17.035
45.169	17.035
45.169	17.035
45.169	17.035
45.169	17.035
45.15	17.016
45.15	17.016
45.15	17.016
45.15	17.016
45.169	17.016
45.169	17.016
45.169	17.016
45.169	17.016
45.169	17.016
45.169	17.016
45.169	17.016
45.169	17.016
45.169	17.016
45.169	17.016
45.169	17.016
45.169	17.035
45.169	17.035
45.188	17.035
45.169	17.016
45.131	16.997
45.131	16.997
45.131	16.997
45.169	16.997
45.169	16.978
45.169	16.978
45.15	16.978
45.15	16.978
45.169	16.978
45.169	16.959
45.169	16.959
45.188	16.94
45.169	16.902
45.169	16.902
45.169	16.902
45.15	16.864
45.169	16.845
45.169	16.845
45.169	16.807
45.207	16.807
45.169	16.788
45.207	16.75
45.226	16.731
45.245	16.693
45.207	16.637
45.207	16.637
45.207	16.637
45.188	16.618
45.207	16.599
45.188	16.58
45.188	16.542
45.188	16.542
45.245	16.523
45.226	16.504
45.226	16.466
45.226	16.428
45.226	16.352
45.226	16.352
45.207	16.314
45.207	16.295
45.207	16.257
45.188	16.219
45.188	16.181
45.169	16.144
45.131	16.106
45.112	16.087
45.112	16.03
45.093	16.03
45.055	15.954
45.055	15.954
45.055	15.935
45.036	15.897
44.998	15.859
44.979	15.859
44.96	15.764
44.96	15.764
44.942	15.726
44.904	15.707
44.904	15.688
44.885	15.65
44.847	15.613
44.847	15.613
44.828	15.613
44.809	15.594
44.79	15.594
44.771	15.556
44.771	15.518
44.771	15.499
44.752	15.499
44.752	15.48
44.714	15.48
44.714	15.442
44.695	15.423
44.695	15.423
44.695	15.423
44.695	15.423
44.676	15.404
44.676	15.404
44.676	15.404
44.676	15.423
44.676	15.404
44.676	15.385
44.676	15.385
44.676	15.385
44.695	15.366
44.695	15.366
44.695	15.366
44.695	15.366
44.695	15.385
44.695	15.366
44.714	15.366
44.733	15.366
44.733	15.366
44.733	15.366
44.733	15.366
44.752	15.347
44.771	15.328
44.771	15.328
44.79	15.328
44.79	15.328
44.809	15.328
44.809	15.309
44.809	15.309
44.809	15.309
44.809	15.309
44.809	15.309
44.809	15.309
44.809	15.309
44.809	15.309
44.809	15.309
44.809	15.309
44.809	15.309
44.79	15.309
44.79	15.309
44.809	15.309
44.809	15.309
44.79	15.309
44.79	15.309
44.79	15.309
44.771	15.309
44.752	15.328
44.752	15.328
44.771	15.328
44.752	15.328
44.733	15.347
44.752	15.328
44.733	15.347
44.733	15.347
44.714	15.347
44.714	15.347
44.733	15.385
44.714	15.347
44.695	15.347
44.695	15.347
44.695	15.347
44.695	15.347
44.695	15.385
44.676	15.385
44.676	15.404
44.657	15.404
44.638	15.385
44.638	15.385
44.619	15.404
44.6	15.404
44.6	15.423
44.6	15.423
44.581	15.48
44.562	15.461
44.562	15.461
44.562	15.442
44.543	15.442
44.543	15.442
44.543	15.442
44.562	15.423
44.543	15.442
44.543	15.442
44.543	15.442
44.543	15.442
44.581	15.423
44.562	15.423
44.562	15.423
44.581	15.423
44.543	15.423
44.543	15.423
44.543	15.423
44.543	15.442
44.543	15.442
44.543	15.442
44.543	15.442
44.543	15.442
44.543	15.423
44.543	15.423
44.543	15.423
44.543	15.423
44.543	15.423
44.562	15.423
44.562	15.423
44.581	15.423
44.581	15.423
44.581	15.423
44.562	15.423
44.562	15.423
44.562	15.423
44.562	15.423
44.562	15.423
44.562	15.423
44.562	15.423
44.562	15.423
44.562	15.423
44.562	15.423
44.562	15.423
44.562	15.423
44.562	15.423
44.562	15.423
44.562	15.423
44.562	15.423
44.562	15.423
44.543	15.423
44.543	15.423
44.543	15.442
44.543	15.442
44.543	15.442
44.543	15.442
44.543	15.461
44.543	15.442
44.543	15.442
44.543	15.442
44.543	15.442
44.543	15.442
44.543	15.423
44.543	15.423
44.543	15.442
44.543	15.442
44.543	15.442
44.543	15.442
44.543	15.442
44.543	15.442
44.543	15.442
44.562	15.442
44.562	15.442
44.581	15.442
44.581	15.442
44.562	15.442
44.543	15.442
44.543	15.442
44.543	15.404
44.543	15.404
44.543	15.404
44.543	15.423
44.543	15.423
44.543	15.423
44.543	15.423
44.543	15.423
44.543	15.423
44.543	15.404
44.543	15.404
44.543	15.423
44.543	15.423
44.543	15.423
44.543	15.442
44.505	15.423
44.505	15.423
44.505	15.442
44.505	15.442
44.505	15.442
44.505	15.442
44.505	15.442
44.524	15.461
44.524	15.442
44.524	15.442
44.524	15.442
44.524	15.423
44.524	15.423
44.524	15.423
44.524	15.423
44.524	15.423
44.524	15.423
44.524	15.423
44.524	15.442
44.524	15.442
44.562	15.442
44.562	15.461
44.581	15.461
44.6	15.48
44.619	15.48
44.619	15.48
44.638	15.499
44.638	15.499
44.657	15.499
44.676	15.518
44.676	15.537
44.695	15.575
44.714	15.575
44.733	15.594
44.733	15.594
44.771	15.613
44.809	15.669
44.809	15.669
44.809	15.688
44.828	15.688
44.828	15.707
44.847	15.707
44.866	15.726
44.885	15.764
44.904	15.783
44.923	15.802
44.923	15.821
44.942	15.84
44.942	15.859
44.942	15.859
44.96	15.878
44.96	15.897
44.979	15.916
44.998	15.954
45.017	15.973
45.036	15.992
45.036	15.992
45.074	16.011
45.074	16.03
45.093	16.049
45.131	16.087
45.131	16.087
45.131	16.106
45.15	16.125
45.15	16.144
45.169	16.162
45.188	16.181
45.188	16.181
45.207	16.2
45.226	16.219
45.226	16.238
45.245	16.257
45.264	16.333
45.264	16.333
45.264	16.333
45.302	16.352
45.321	16.39
45.321	16.39
45.321	16.409
45.302	16.428
45.321	16.428
45.321	16.466
45.34	16.466
45.34	16.504
45.359	16.599
45.359	16.599
45.378	16.618
45.359	16.637
45.359	16.656
45.359	16.675
45.359	16.675
45.378	16.712
45.378	16.712
45.378	16.731
45.378	16.75
45.378	16.788
45.378	16.826
45.378	16.826
45.359	16.826
45.359	16.826
45.359	16.826
45.359	16.826
45.359	16.826
45.359	16.845
45.359	16.845
45.359	16.845
45.359	16.845
45.378	16.845
45.378	16.826
45.378	16.826
45.359	16.826
45.359	16.826
45.378	16.826
45.359	16.826
45.359	16.826
45.359	16.845
45.359	16.845
45.378	16.864
45.378	16.864
45.378	16.864
45.378	16.864
45.378	16.864
45.378	16.845
45.397	16.845
45.397	16.864
45.397	16.864
45.397	16.864
45.378	16.845
45.378	16.845
45.378	16.864
45.378	16.807
45.397	16.807
45.416	16.807
45.416	16.807
45.416	16.807
45.435	16.807
45.435	16.769
45.435	16.769
45.454	16.769
45.454	16.769
45.454	16.731
45.473	16.75
45.473	16.75
45.51	16.712
45.51	16.712
45.51	16.712
45.51	16.712
45.529	16.712
45.529	16.693
45.529	16.675
45.548	16.656
45.567	16.656
45.586	16.637
45.586	16.618
45.605	16.599
45.624	16.561
45.643	16.561
45.643	16.561
45.681	16.542
45.7	16.504
45.738	16.485
45.719	16.485
45.719	16.466
45.757	16.428
45.795	16.39
45.795	16.333
45.814	16.295
45.814	16.295
45.833	16.238
45.833	16.238
45.852	16.2
45.852	16.181
45.871	16.162
45.871	16.125
45.871	16.106
45.871	16.068
45.852	16.049
45.852	16.03
45.852	15.992
45.852	15.973
45.852	15.916
45.852	15.916
45.852	15.897
45.833	15.878
45.833	15.821
45.833	15.802
45.833	15.802
45.814	15.745
45.795	15.726
45.776	15.688
45.738	15.631
45.738	15.613
45.662	15.556
45.662	15.556
45.662	15.499
45.643	15.48
45.605	15.442
45.567	15.385
45.567	15.347
45.529	15.347
45.491	15.309
45.473	15.271
45.454	15.233
45.454	15.214
45.397	15.138
45.397	15.138
45.378	15.1
45.321	15.082
45.321	15.063
45.302	15.044
45.302	15.025
45.264	14.987
45.264	14.987
45.264	14.968
45.264	14.949
45.264	14.949
45.264	14.949
45.264	14.949
45.264	14.949
45.264	14.93
45.264	14.93
45.283	14.93
45.264	14.93
45.264	14.93
45.264	14.93
45.264	14.93
45.264	14.93
45.283	14.93
45.321	14.892
45.321	14.892
45.34	14.873
45.359	14.873
45.359	14.854
45.378	14.816
45.378	14.797
45.397	14.759
45.416	14.721
45.416	14.721
45.435	14.683
45.454	14.664
45.454	14.607
45.454	14.607
45.473	14.588
45.473	14.569
45.473	14.551
45.491	14.532
45.491	14.494
45.51	14.475
45.51	14.456
45.51	14.418
45.529	14.38
45.529	14.342
45.548	14.285
45.548	14.285
45.548	14.247
45.548	14.228
45.548	14.19
45.567	14.152
45.548	14.114
45.548	14.095
45.548	14.057
45.548	14.038
45.548	13.982
45.548	13.944
45.529	13.887
45.529	13.887
45.51	13.849
45.51	13.792
45.491	13.773
45.51	13.716
45.491	13.659
45.491	13.602
45.473	13.583
45.454	13.526
45.454	13.489
45.435	13.451
45.416	13.356
45.416	13.356
45.416	13.318
45.397	13.28
45.359	13.204
45.321	13.147
45.283	13.109
45.264	13.071
45.264	13.033
45.264	12.995
45.226	12.958
45.188	12.901
45.131	12.825
45.131	12.825
45.093	12.787
45.074	12.768
45.036	12.711
44.998	12.711
44.998	12.673
44.96	12.635
44.923	12.635
44.923	12.597
44.885	12.578
44.828	12.54
44.752	12.464
44.752	12.464
44.733	12.445
44.695	12.445
44.657	12.427
44.638	12.389
44.638	12.351
44.562	12.351
44.524	12.313
44.486	12.294
44.448	12.294
44.411	12.275
44.335	12.275
44.335	12.275
44.297	12.275
44.24	12.256
44.202	12.237
44.183	12.199
44.164	12.199
44.126	12.199
44.107	12.18
44.069	12.18
44.012	12.161
43.974	12.161
43.88	12.085
43.88	12.085
43.842	12.085
43.766	12.066
43.766	12.047
43.747	12.028
43.728	12.009
43.69	12.009
43.652	11.99
43.614	11.99
43.576	11.952
43.576	11.933
43.519	11.896
43.519	11.896
43.481	11.877
43.462	11.839
43.424	11.82
43.367	11.782
43.33	11.725
43.292	11.706
43.254	11.687
43.216	11.668
43.178	11.649
43.102	11.63
42.988	11.592
42.988	11.592
42.95	11.573
42.912	11.554
42.874	11.535
42.818	11.516
42.761	11.497
42.704	11.459
42.685	11.459
42.647	11.44
42.609	11.421
42.571	11.402
42.495	11.402
42.495	11.402
42.457	11.383
42.457	11.383
42.457	11.383
42.457	11.383
42.457	11.383
42.457	11.383
42.457	11.383
42.457	11.365
42.457	11.365
42.457	11.365
42.457	11.365
42.457	11.365
42.457	11.365
42.457	11.383
42.457	11.383
42.438	11.421
42.438	11.44
42.438	11.44
42.438	11.44
42.438	11.44
42.438	11.44
42.438	11.44
42.438	11.44
42.438	11.44
42.438	11.44
42.438	11.44
42.438	11.44
42.438	11.44
42.438	11.44
42.419	11.44
42.438	11.459
42.438	11.459
42.438	11.459
42.438	11.459
42.438	11.459
42.438	11.459
42.438	11.459
42.438	11.478
42.438	11.478
42.438	11.478
42.438	11.459
42.438	11.459
42.438	11.459
42.438	11.459
42.438	11.459
42.438	11.459
42.438	11.459
42.438	11.459
42.438	11.459
42.438	11.459
42.438	11.459
42.438	11.459
42.438	11.459
42.438	11.459
42.438	11.459
42.438	11.459
42.438	11.459
42.438	11.459
42.438	11.459
42.438	11.459
42.438	11.44
42.438	11.459
42.438	11.44
42.438	11.459
42.438	11.459
42.438	11.459
42.438	11.459
42.438	11.459
42.438	11.459
42.438	11.459
42.438	11.459
42.438	11.459
42.438	11.459
42.438	11.459
42.438	11.44
42.438	11.44
42.438	11.459
42.438	11.459
42.438	11.459
42.438	11.459
42.438	11.459
42.438	11.459
42.438	11.459
42.438	11.459
42.438	11.44
42.438	11.459
42.438	11.459
42.438	11.459
42.438	11.459
42.438	11.459
42.438	11.459
42.438	11.459
42.438	11.459
42.438	11.459
42.438	11.459
42.438	11.459
42.438	11.459
42.438	11.459
42.438	11.459
42.438	11.459
42.438	11.459
42.438	11.459
42.438	11.459
42.438	11.459
42.438	11.459
42.438	11.459
42.457	11.459
42.457	11.459
42.438	11.459
42.438	11.459
42.438	11.459
42.438	11.459
42.438	11.478
42.438	11.459
42.438	11.459
42.438	11.459
42.438	11.459
42.419	11.459
42.419	11.459
42.419	11.459
42.419	11.459
42.438	11.459
42.438	11.459
42.438	11.459
42.438	11.459
42.438	11.459
42.438	11.459
42.438	11.459
42.438	11.459
42.438	11.459
42.438	11.44
42.438	11.44
42.438	11.44
42.438	11.44
42.438	11.44
42.438	11.44
42.438	11.459
42.438	11.459
42.438	11.459
42.438	11.459
42.438	11.459
42.438	11.459
42.438	11.459
42.438	11.459
42.438	11.459
42.438	11.459
42.438	11.459
42.438	11.459
42.438	11.459
42.438	11.459
42.438	11.459
42.438	11.459
42.438	11.459
42.438	11.459
42.438	11.459
42.438	11.459
42.438	11.459
42.438	11.459
42.438	11.459
42.438	11.459
42.438	11.459
42.438	11.459
42.438	11.459
42.438	11.459
42.438	11.459
42.438	11.459
42.438	11.44
[truncated: 2,424 more rows]
