# Supplementary material for: Ant collective cognition allows for efficient navigation through disordered environments
Source: eLife. 2020 May 12;9:e55195. doi: 10.7554/eLife.55195 (PMC7332297; doi:10.7554/eLife.55195)
Supplement: Source data 2. — Format is X,Y coordinates as a function of time. Time interval between samples is 0.04 s, except for videos 1440005 and 1440011, where the time interval is 0.02 s. [file elife-55195-data2.zip › 1420003_275_load_trajectory.txt]

70.711	18.172
70.692	18.116
70.635	18.097
70.635	18.097
70.597	18.078
70.597	18.04
70.597	18.04
70.54	18.021
70.54	18.002
70.521	17.983
70.502	17.983
70.502	17.983
70.483	17.964
70.464	17.964
70.389	17.926
70.389	17.926
70.37	17.926
70.332	17.926
70.294	17.926
70.294	17.926
70.237	17.945
70.218	17.945
70.199	17.964
70.18	17.964
70.142	17.964
70.123	17.964
70.009	17.926
70.009	17.926
69.953	17.926
69.896	17.907
69.858	17.907
69.839	17.907
69.801	17.907
69.782	17.888
69.744	17.869
69.725	17.869
69.687	17.869
69.611	17.85
69.535	17.85
69.535	17.85
69.46	17.831
69.422	17.831
69.365	17.831
69.308	17.793
69.251	17.793
69.232	17.774
69.194	17.774
69.137	17.755
69.08	17.717
69.061	17.698
68.967	17.661
68.967	17.661
68.929	17.661
68.891	17.623
68.834	17.585
68.815	17.585
68.777	17.585
68.739	17.566
68.663	17.547
68.588	17.528
68.531	17.528
68.512	17.509
68.436	17.471
68.436	17.471
68.379	17.452
68.36	17.395
68.341	17.395
68.322	17.376
68.284	17.357
68.227	17.338
68.17	17.319
68.114	17.281
68.076	17.281
68.057	17.262
67.981	17.206
67.981	17.206
67.943	17.187
67.905	17.149
67.867	17.13
67.791	17.111
67.753	17.111
67.734	17.12
67.697	17.073
67.659	17.073
67.64	17.054
67.602	17.035
67.545	16.997
67.545	16.997
67.507	16.959
67.469	16.94
67.45	16.921
67.393	16.902
67.355	16.883
67.336	16.864
67.298	16.864
67.261	16.864
67.204	16.845
67.185	16.808
67.128	16.789
67.128	16.789
67.128	16.789
67.109	16.789
67.09	16.808
67.09	16.789
67.071	16.808
67.071	16.845
67.071	16.883
67.052	16.902
67.052	16.902
67.052	16.94
67.033	16.94
67.033	16.94
67.033	16.959
67.014	16.978
66.995	16.997
66.995	17.035
66.938	17.054
66.862	17.073
66.843	17.073
66.825	17.092
66.806	17.092
66.787	17.092
66.73	17.111
66.73	17.111
66.692	17.13
66.673	17.13
66.654	17.13
66.616	17.13
66.578	17.149
66.559	17.149
66.502	17.149
66.464	17.13
66.426	17.111
66.407	17.111
66.294	17.092
66.294	17.092
66.275	17.092
66.237	17.054
66.218	17.054
66.199	17.035
66.18	16.997
66.161	17.016
66.123	17.016
66.104	17.016
66.066	16.997
66.047	16.978
65.99	16.959
65.99	16.959
65.99	16.959
65.952	16.94
65.896	16.921
65.858	16.921
65.839	16.921
65.82	16.921
65.82	16.883
65.801	16.883
65.763	16.883
65.744	16.864
65.687	16.789
65.687	16.789
65.649	16.789
65.63	16.77
65.611	16.732
65.573	16.713
65.554	16.684
65.516	16.675
65.498	16.656
65.46	16.637
65.441	16.599
65.422	16.599
65.365	16.561
65.365	16.561
65.346	16.523
65.308	16.523
65.27	16.504
65.251	16.485
65.232	16.466
65.213	16.466
65.194	16.428
65.175	16.409
65.175	16.39
65.118	16.371
65.08	16.353
65.08	16.353
65.062	16.315
65.043	16.315
65.043	16.296
65.043	16.277
65.024	16.258
65.024	16.239
64.986	16.239
64.967	16.201
64.948	16.182
64.948	16.163
64.929	16.106
64.929	16.106
64.91	16.087
64.891	16.068
64.872	16.03
64.872	16.011
64.853	16.011
64.834	15.992
64.815	15.983
64.796	15.954
64.777	15.935
64.777	15.898
64.758	15.86
64.758	15.86
64.739	15.841
64.72	15.822
64.72	15.803
64.701	15.784
64.701	15.784
64.701	15.765
64.682	15.746
64.682	15.746
64.682	15.727
64.663	15.708
64.644	15.67
64.644	15.67
64.626	15.651
64.607	15.632
64.607	15.613
64.607	15.613
64.607	15.594
64.588	15.575
64.569	15.575
64.55	15.556
64.55	15.537
64.531	15.518
64.493	15.499
64.493	15.499
64.474	15.462
64.455	15.443
64.455	15.443
64.436	15.443
64.398	15.405
64.398	15.405
64.398	15.405
64.398	15.386
64.36	15.367
64.36	15.329
64.303	15.291
64.303	15.291
64.284	15.272
64.265	15.234
64.227	15.215
64.227	15.196
64.208	15.177
64.189	15.158
64.171	15.139
64.133	15.101
64.133	15.082
64.114	15.082
64.095	15.044
64.095	15.044
64.076	15.007
64.057	14.988
64.038	14.969
64.019	14.95
64	14.931
63.981	14.912
63.962	14.893
63.962	14.874
63.943	14.855
63.905	14.836
63.829	14.798
63.829	14.798
63.829	14.779
63.829	14.76
63.829	14.76
63.829	14.741
63.829	14.703
63.81	14.684
63.81	14.665
63.81	14.646
63.81	14.627
63.791	14.608
63.772	14.571
63.772	14.571
63.772	14.552
63.753	14.552
63.753	14.533
63.735	14.514
63.735	14.457
63.735	14.438
63.697	14.4
63.697	14.4
63.678	14.381
63.678	14.362
63.621	14.324
63.621	14.324
63.602	14.324
63.583	14.305
63.545	14.286
63.545	14.267
63.545	14.248
63.526	14.248
63.507	14.229
63.488	14.191
63.469	14.154
63.45	14.154
63.393	14.135
63.393	14.135
63.374	14.116
63.374	14.097
63.355	14.059
63.317	14.059
63.299	14.059
63.28	14.059
63.261	14.04
63.242	14.04
63.223	14.002
63.185	14.021
63.166	14.002
63.166	14.002
63.147	14.002
63.128	13.983
63.128	13.983
63.052	13.983
63.014	13.964
62.995	13.964
62.976	13.945
62.976	13.945
62.957	13.945
62.938	13.926
62.9	13.945
62.9	13.945
62.844	13.926
62.806	13.926
62.768	13.926
62.749	13.926
62.73	13.926
62.711	13.926
62.692	13.926
62.673	13.907
62.673	13.926
62.635	13.926
62.559	13.907
62.559	13.907
62.502	13.907
62.445	13.888
62.408	13.888
62.389	13.907
62.389	13.907
62.332	13.907
62.313	13.926
62.294	13.926
62.275	13.945
62.256	13.964
62.218	13.983
62.218	13.983
62.199	14.002
62.199	14.021
62.199	14.002
62.161	14.002
62.161	14.021
62.123	14.021
62.123	14.021
62.085	14.021
62.066	14.021
62.009	14.021
61.972	14.021
61.972	14.021
61.953	14.021
61.953	14.04
61.934	14.04
61.915	14.04
61.915	14.04
61.915	14.04
61.915	14.04
61.915	14.04
61.915	14.04
61.915	14.04
61.915	14.04
61.915	14.04
61.915	14.04
61.915	14.04
61.915	14.04
61.934	14.04
61.934	14.04
61.934	14.04
61.934	14.04
61.934	14.04
61.934	14.059
61.934	14.059
61.915	14.059
61.915	14.059
61.934	14.04
61.934	14.04
61.934	14.04
61.934	14.059
61.934	14.04
61.915	14.04
61.934	14.04
61.934	14.04
61.934	14.04
61.934	14.04
61.934	14.04
61.934	14.04
61.915	14.04
61.915	14.04
61.915	14.04
61.915	14.059
61.915	14.04
61.915	14.04
61.915	14.04
61.915	14.04
61.915	14.04
61.915	14.04
61.915	14.04
61.915	14.04
61.915	14.04
61.915	14.04
61.915	14.059
61.915	14.059
61.934	14.059
61.915	14.059
61.915	14.059
61.915	14.059
61.915	14.059
61.915	14.04
61.915	14.04
61.915	14.04
61.915	14.04
61.915	14.021
61.934	14.04
61.934	14.04
61.934	14.04
61.915	14.04
61.915	14.04
61.915	14.04
61.915	14.04
61.915	14.04
61.915	14.04
61.915	14.04
61.915	14.04
61.915	14.04
61.915	14.04
61.915	14.04
61.915	14.04
61.915	14.04
61.915	14.04
61.915	14.04
61.915	14.04
61.915	14.059
61.915	14.04
61.915	14.04
61.915	14.04
61.915	14.04
61.915	14.04
61.915	14.04
61.934	14.04
61.934	14.04
61.915	14.059
61.915	14.059
61.915	14.04
61.915	14.04
61.896	14.04
61.896	14.04
61.896	14.04
61.896	14.04
61.896	14.04
61.915	14.04
61.915	14.059
61.915	14.04
61.915	14.04
61.915	14.04
61.915	14.04
61.915	14.04
61.915	14.04
61.915	14.04
61.915	14.04
61.915	14.04
61.915	14.04
61.915	14.04
61.915	14.04
61.915	14.04
61.915	14.04
61.915	14.04
61.915	14.04
61.915	14.04
61.915	14.04
61.915	14.04
61.915	14.04
61.915	14.04
61.915	14.04
61.915	14.04
61.915	14.04
61.915	14.04
61.915	14.04
61.915	14.04
61.915	14.059
61.915	14.059
61.915	14.04
61.915	14.04
61.915	14.04
61.915	14.04
61.915	14.04
61.915	14.04
61.915	14.04
61.915	14.04
61.915	14.04
61.915	14.04
61.915	14.04
61.896	14.04
61.915	14.04
61.915	14.04
61.915	14.04
61.915	14.04
61.915	14.04
61.915	14.04
61.915	14.04
61.915	14.04
61.934	14.04
61.915	14.04
61.915	14.04
61.896	14.04
61.915	14.04
61.915	14.04
61.915	14.04
61.915	14.04
61.915	14.04
61.896	14.059
61.896	14.059
61.896	14.04
61.915	14.04
61.915	14.059
61.896	14.059
61.896	14.04
61.896	14.04
61.896	14.04
61.915	14.04
61.915	14.04
61.915	14.04
61.915	14.059
61.915	14.04
61.915	14.04
61.915	14.059
61.915	14.04
61.915	14.04
61.915	14.04
61.915	14.04
61.915	14.04
61.915	14.04
61.896	14.04
61.896	14.04
61.896	14.04
61.896	14.04
61.896	14.04
61.915	14.04
61.915	14.04
61.915	14.04
61.896	14.059
61.915	14.059
61.915	14.059
61.915	14.059
61.915	14.059
61.915	14.059
61.915	14.04
61.915	14.059
61.915	14.04
61.896	14.04
61.915	14.04
61.915	14.04
61.915	14.059
61.896	14.059
61.896	14.059
61.896	14.059
61.896	14.04
61.896	14.059
61.896	14.04
61.896	14.04
61.896	14.04
61.896	14.059
61.896	14.04
61.896	14.04
61.896	14.059
61.915	14.04
61.915	14.04
61.915	14.04
61.915	14.04
61.915	14.04
61.915	14.04
61.896	14.04
61.896	14.04
61.915	14.04
61.915	14.04
61.915	14.04
61.915	14.04
61.915	14.059
61.915	14.059
61.915	14.059
61.915	14.059
61.915	14.059
61.915	14.059
61.915	14.04
61.915	14.059
61.915	14.059
61.915	14.059
61.915	14.059
61.934	14.04
61.934	14.04
61.934	14.04
61.934	14.04
61.934	14.04
61.934	14.04
61.934	14.04
61.934	14.04
61.934	14.059
61.934	14.04
61.934	14.04
61.934	14.04
61.953	14.04
61.934	14.002
61.934	14.002
61.934	14.002
61.915	14.021
61.934	14.04
61.934	14.04
61.915	14.04
61.915	14.04
61.915	14.04
61.915	14.078
61.915	14.04
61.896	14.04
61.896	14.04
61.896	14.04
61.896	14.04
61.915	14.04
61.915	14.04
61.915	14.04
61.915	14.04
61.915	14.04
61.896	14.04
61.896	14.04
61.915	14.04
61.915	14.04
61.915	14.04
61.915	14.04
61.915	14.04
61.915	14.04
61.915	14.04
61.915	14.04
61.915	14.04
61.915	14.04
61.915	14.04
61.915	14.04
61.915	14.04
61.915	14.04
61.915	14.04
61.915	14.04
61.915	14.04
61.915	14.04
61.915	14.04
61.915	14.04
61.915	14.04
61.915	14.04
61.915	14.04
61.915	14.04
61.915	14.04
61.896	14.04
61.896	14.04
61.896	14.04
61.896	14.04
61.896	14.04
61.896	14.04
61.896	14.04
61.896	14.04
61.896	14.04
61.896	14.04
61.896	14.04
61.896	14.04
61.896	14.04
61.896	14.04
61.896	14.04
61.915	14.04
61.915	14.04
61.915	14.04
61.915	14.04
61.915	14.04
61.915	14.04
61.915	14.04
61.915	14.04
61.915	14.04
61.915	14.059
61.915	14.04
61.915	14.04
61.915	14.04
61.915	14.04
61.915	14.04
61.915	14.04
61.915	14.04
61.915	14.04
61.915	14.04
61.915	14.059
61.915	14.059
61.915	14.04
61.915	14.04
61.915	14.04
61.915	14.04
61.915	14.04
61.915	14.04
61.896	14.04
61.896	14.04
61.896	14.04
61.915	14.04
61.915	14.04
61.915	14.04
61.915	14.04
61.915	14.04
61.915	14.04
61.896	14.04
61.896	14.04
61.896	14.04
61.915	14.04
61.915	14.04
61.896	14.04
61.896	14.04
61.915	14.04
61.896	14.04
61.915	14.04
61.915	14.04
61.915	14.04
61.896	14.04
61.896	14.059
61.915	14.059
61.896	14.059
61.915	14.059
61.896	14.04
61.915	14.04
61.915	14.04
61.915	14.04
61.915	14.04
61.915	14.04
61.915	14.04
61.915	14.04
61.915	14.04
61.915	14.04
61.915	14.04
61.915	14.04
61.915	14.04
61.915	14.04
61.915	14.04
61.915	14.04
61.915	14.04
61.915	14.04
61.915	14.04
61.915	14.059
61.915	14.059
61.915	14.059
61.896	14.04
61.896	14.04
61.896	14.04
61.896	14.04
61.896	14.04
61.896	14.059
61.896	14.04
61.896	14.04
61.896	14.04
61.896	14.04
61.896	14.04
61.896	14.04
61.896	14.04
61.896	14.04
61.896	14.04
61.896	14.059
61.896	14.04
61.915	14.04
61.896	14.059
61.915	14.059
61.915	14.059
61.915	14.04
61.915	14.04
61.896	14.059
61.896	14.059
61.896	14.059
61.915	14.059
61.915	14.059
61.915	14.059
61.915	14.059
61.915	14.059
61.896	14.04
61.896	14.04
61.896	14.04
61.896	14.04
61.896	14.04
61.896	14.04
61.896	14.04
61.896	14.04
61.896	14.04
61.896	14.04
61.896	14.04
61.896	14.04
61.915	14.059
61.915	14.059
61.915	14.04
61.915	14.04
61.915	14.04
61.915	14.04
61.896	14.04
61.896	14.04
61.896	14.04
61.896	14.04
61.896	14.04
61.915	14.04
61.915	14.04
61.915	14.04
61.915	14.04
61.915	14.04
61.896	14.04
61.896	14.04
61.915	14.04
61.915	14.04
61.896	14.04
61.896	14.04
61.896	14.04
61.915	14.04
61.915	14.059
61.915	14.059
61.896	14.059
61.896	14.04
61.896	14.04
61.896	14.04
61.896	14.04
61.896	14.059
61.896	14.04
61.896	14.04
61.896	14.04
61.915	14.059
61.896	14.04
61.896	14.04
61.896	14.04
61.896	14.04
61.896	14.04
61.915	14.04
61.896	14.059
61.896	14.059
61.896	14.059
61.896	14.04
61.896	14.059
61.896	14.04
61.915	14.059
61.915	14.059
61.915	14.078
61.915	14.097
61.915	14.04
61.915	14.059
61.915	14.078
61.915	14.078
61.915	14.078
61.915	14.059
61.915	14.04
61.896	14.04
61.915	14.04
61.915	14.04
61.915	14.04
61.915	14.04
61.915	14.059
61.896	14.059
61.896	14.059
61.896	14.04
61.896	14.04
61.915	14.04
61.915	14.04
61.896	14.078
61.915	14.078
61.915	14.078
61.915	14.078
61.915	14.078
61.915	14.078
61.915	14.078
61.915	14.059
61.915	14.059
61.915	14.059
61.915	14.059
61.915	14.059
61.915	14.059
61.896	14.04
61.896	14.04
61.896	14.04
61.915	14.04
61.915	14.04
61.915	14.04
61.915	14.04
61.915	14.04
61.915	14.04
61.915	14.059
61.915	14.059
61.915	14.04
61.915	14.04
61.915	14.04
61.915	14.04
61.915	14.04
61.915	14.04
61.915	14.04
61.915	14.04
61.915	14.04
61.915	14.04
61.915	14.04
61.915	14.059
61.915	14.059
61.915	14.04
61.915	14.04
61.934	14.04
61.934	14.04
61.934	14.04
61.934	14.04
61.934	14.059
61.915	14.059
61.915	14.059
61.915	14.059
61.915	14.059
61.915	14.04
61.915	14.04
61.915	14.04
61.915	14.04
61.915	14.04
61.896	14.04
61.915	14.021
61.915	14.021
61.915	14.021
61.915	14.04
61.915	14.04
61.915	14.04
61.896	14.04
61.896	14.059
61.896	14.059
61.896	14.059
61.896	14.059
61.896	14.04
61.915	14.04
61.896	14.04
61.915	14.04
61.915	14.04
61.934	14.04
61.934	14.04
61.915	14.04
61.896	14.04
61.896	14.04
61.896	14.04
61.896	14.04
61.915	14.04
61.896	14.04
61.915	14.04
61.896	14.04
61.896	14.04
61.896	14.04
61.896	14.04
61.896	14.04
61.896	14.04
61.896	14.04
61.896	14.04
61.915	14.04
61.915	14.04
61.915	14.04
61.915	14.04
61.896	14.04
61.896	14.04
61.896	14.04
61.896	14.04
61.896	14.04
61.896	14.04
61.896	14.04
61.896	14.04
61.915	14.04
61.915	14.04
61.896	14.04
61.896	14.04
61.915	14.04
61.915	14.04
61.915	14.04
61.915	14.04
61.915	14.04
61.915	14.04
61.915	14.04
61.915	14.04
61.915	14.04
61.934	14.04
61.915	14.04
61.915	14.04
61.915	14.04
61.915	14.04
61.915	14.04
61.915	14.04
61.915	14.04
61.915	14.04
61.915	14.04
61.915	14.04
61.915	14.04
61.915	14.04
61.915	14.04
61.915	14.04
61.915	14.04
61.915	14.04
61.915	14.04
61.915	14.04
61.915	14.04
61.915	14.04
61.915	14.04
61.915	14.059
61.915	14.059
61.915	14.059
61.896	14.059
61.896	14.059
61.896	14.059
61.896	14.04
61.896	14.04
61.896	14.04
61.896	14.059
61.896	14.059
61.896	14.059
61.896	14.059
61.896	14.04
61.896	14.04
61.915	14.059
61.915	14.059
61.915	14.078
61.915	14.078
61.915	14.078
61.915	14.078
61.915	14.059
61.915	14.059
61.915	14.059
61.915	14.059
61.915	14.04
61.915	14.04
61.915	14.04
61.915	14.04
61.915	14.04
61.915	14.078
61.915	14.059
61.915	14.059
61.915	14.059
61.915	14.059
61.915	14.059
61.915	14.059
61.915	14.059
61.915	14.059
61.915	14.04
61.915	14.04
61.915	14.04
61.915	14.059
61.915	14.059
61.915	14.059
61.915	14.059
61.915	14.078
61.915	14.078
61.915	14.078
61.915	14.078
61.934	14.059
61.972	14.04
61.972	14.04
61.99	14.04
62.009	14.04
62.028	14.04
62.028	14.021
62.047	14.04
62.085	14.021
62.085	14.021
62.104	14.002
62.123	13.983
62.123	13.983
62.142	13.983
62.142	13.964
62.142	13.964
62.18	13.964
62.199	13.907
62.199	13.888
62.237	13.869
62.256	13.831
62.256	13.831
62.294	13.831
62.294	13.831
62.294	13.812
62.313	13.812
62.351	13.793
62.37	13.793
62.389	13.755
62.389	13.736
62.408	13.736
62.426	13.718
62.445	13.699
62.445	13.699
62.445	13.68
62.464	13.661
62.464	13.661
62.483	13.642
62.502	13.585
62.54	13.585
62.54	13.566
62.559	13.566
62.559	13.566
62.578	13.566
62.597	13.547
62.597	13.547
62.597	13.509
62.616	13.528
62.616	13.49
62.635	13.471
62.654	13.452
62.692	13.452
62.692	13.433
62.711	13.433
62.73	13.395
62.749	13.395
62.768	13.357
62.768	13.357
62.768	13.338
62.787	13.319
62.806	13.3
62.825	13.263
62.825	13.244
62.825	13.225
62.825	13.206
62.844	13.187
62.825	13.168
62.825	13.149
62.825	13.092
62.825	13.092
62.825	13.073
62.825	13.035
62.806	13.016
62.806	12.997
62.787	12.978
62.787	12.94
62.787	12.921
62.806	12.902
62.825	12.883
62.806	12.864
62.806	12.827
62.806	12.827
62.825	12.789
62.825	12.77
62.825	12.77
62.825	12.713
62.806	12.694
62.806	12.656
62.806	12.656
62.806	12.637
62.806	12.618
62.806	12.599
62.787	12.523
62.787	12.523
62.787	12.504
62.787	12.485
62.768	12.466
62.768	12.447
62.768	12.409
62.768	12.391
62.768	12.372
62.768	12.372
62.768	12.353
62.768	12.315
62.749	12.277
62.749	12.277
62.73	12.258
62.711	12.258
62.673	12.201
62.654	12.182
62.654	12.182
62.635	12.163
62.616	12.144
62.597	12.106
62.578	12.087
62.578	12.068
62.54	12.03
62.54	12.03
62.54	12.011
62.521	12.011
62.502	11.973
62.502	11.973
62.483	11.936
62.483	11.917
62.464	11.879
62.464	11.841
62.445	11.841
62.445	11.803
62.389	11.746
62.389	11.746
62.389	11.727
62.37	11.727
62.351	11.727
62.104	11.443
62.066	11.405
62.047	11.405
62.294	11.594
62.275	11.613
62.256	11.594
62.218	11.594
62.218	11.594
62.218	11.594
62.199	11.556
62.199	11.556
62.18	11.556
62.18	11.518
62.18	11.537
62.18	11.537
62.142	11.5
62.142	11.5
62.123	11.481
62.123	11.481
62.104	11.462
62.104	11.462
62.104	11.443
62.066	11.424
62.066	11.424
62.066	11.405
62.028	11.405
62.009	11.386
61.99	11.367
61.972	11.348
61.953	11.329
61.934	11.329
61.934	11.31
61.934	11.31
61.915	11.291
61.896	11.253
61.877	11.253
61.858	11.234
61.858	11.215
61.839	11.196
61.82	11.177
61.82	11.158
61.782	11.139
61.782	11.101
61.744	11.101
61.744	11.101
61.725	11.045
61.687	11.045
61.668	11.007
61.649	10.969
61.63	10.969
61.63	10.931
61.611	10.931
61.611	10.874
61.592	10.855
61.573	10.836
61.498	10.798
61.498	10.798
61.498	10.779
61.498	10.76
61.479	10.722
61.46	10.703
61.46	10.684
61.479	10.665
61.46	10.609
61.422	10.571
61.422	10.552
61.403	10.552
61.365	10.533
61.365	10.533
61.346	10.514
61.346	10.495
61.308	10.457
61.289	10.438
61.251	10.4
61.232	10.381
61.232	10.362
61.232	10.343
61.213	10.324
61.175	10.305
61.118	10.286
61.118	10.286
61.081	10.229
61.062	10.21
61.024	10.191
60.986	10.173
60.967	10.154
60.948	10.154
60.91	10.135
60.891	10.116
60.834	10.116
60.796	10.078
60.72	10.059
60.72	10.059
60.701	10.04
60.682	10.04
60.682	10.021
60.645	10.002
60.626	10.002
60.607	9.983
60.588	9.964
60.531	9.964
60.493	9.964
60.417	9.964
60.379	9.964
60.379	9.964
60.341	9.9451
60.341	9.9451
60.322	9.9451
60.284	9.9451
60.246	9.9451
60.227	9.964
60.19	9.964
60.152	9.964
60.133	9.964
60.114	9.964
60.076	9.983
60.076	9.983
60.038	9.983
60.019	9.983
60	9.983
59.962	9.983
59.962	9.983
59.924	10.002
59.886	10.002
59.867	10.002
59.829	10.002
59.791	10.002
59.754	10.002
59.754	10.002
59.716	10.002
59.697	10.002
59.659	10.002
59.64	10.021
59.621	10.04
59.602	10.04
59.564	10.059
59.526	10.059
59.526	10.059
59.507	10.059
59.45	10.059
59.45	10.059
59.431	10.059
59.393	10.059
59.374	10.059
59.355	10.059
59.336	10.059
59.318	10.059
59.261	10.059
59.223	10.059
59.204	10.059
59.166	10.059
59.09	10.059
59.09	10.059
59.071	10.059
59.033	10.059
59.014	10.059
58.995	10.078
58.957	10.078
58.938	10.097
58.9	10.116
58.863	10.116
58.844	10.116
58.806	10.116
58.749	10.135
58.749	10.135
58.73	10.135
58.711	10.135
58.692	10.135
58.654	10.154
58.635	10.154
58.616	10.154
58.578	10.154
58.559	10.154
58.521	10.154
58.483	10.173
58.408	10.173
58.408	10.173
58.408	10.173
58.389	10.173
58.351	10.154
58.332	10.154
58.294	10.154
58.256	10.154
58.237	10.154
58.199	10.154
58.18	10.154
58.142	10.154
58.085	10.135
58.085	10.135
58.066	10.135
58.028	10.135
58.009	10.135
57.991	10.135
57.972	10.135
57.953	10.135
57.915	10.135
57.896	10.135
57.877	10.135
57.839	10.135
57.801	10.154
57.801	10.154
57.801	10.154
57.744	10.154
57.725	10.191
57.706	10.191
57.687	10.154
57.668	10.154
57.649	10.154
57.63	10.154
57.592	10.154
57.573	10.154
57.536	10.135
57.536	10.135
57.517	10.135
57.498	10.135
57.479	10.116
57.46	10.116
57.441	10.116
57.422	10.097
57.384	10.116
57.365	10.135
57.346	10.135
57.308	10.135
57.289	10.154
57.289	10.154
57.27	10.173
57.251	10.191
57.251	10.191
57.232	10.191
57.232	10.21
57.213	10.21
57.194	10.21
57.175	10.229
57.175	10.21
57.156	10.21
57.137	10.229
57.137	10.229
57.119	10.229
57.1	10.248
57.1	10.267
57.081	10.267
57.062	10.267
57.062	10.267
57.043	10.267
57.024	10.267
56.986	10.267
56.986	10.248
56.986	10.248
56.986	10.248
57.005	10.248
56.986	10.248
57.005	10.248
57.005	10.229
57.005	10.229
57.005	10.248
57.005	10.229
57.005	10.248
57.005	10.229
57.005	10.229
57.024	10.248
57.024	10.248
57.024	10.248
57.005	10.248
56.986	10.229
57.005	10.248
57.005	10.248
57.005	10.229
57.005	10.248
56.986	10.248
57.005	10.248
56.986	10.248
56.986	10.248
56.986	10.248
56.986	10.248
57.005	10.229
57.005	10.229
57.005	10.229
57.005	10.229
57.005	10.229
57.005	10.229
57.005	10.21
57.024	10.21
57.043	10.191
57.062	10.173
57.062	10.173
57.062	10.173
57.062	10.173
57.081	10.173
57.1	10.173
57.119	10.154
57.137	10.154
57.156	10.135
57.175	10.116
57.213	10.116
57.232	10.116
57.27	10.078
57.27	10.078
57.289	10.059
57.308	10.059
57.327	10.021
57.327	10.002
57.346	9.983
57.346	9.964
57.365	9.9451
57.403	9.9261
57.403	9.9071
57.422	9.8882
57.479	9.8503
57.479	9.8503
57.517	9.8313
57.517	9.8124
57.517	9.8124
57.555	9.7934
57.592	9.7934
57.611	9.7555
57.649	9.7365
57.687	9.7176
57.706	9.7176
57.725	9.7176
57.782	9.7176
57.782	9.7176
57.801	9.6986
57.839	9.6986
57.839	9.6797
57.877	9.6797
57.915	9.6797
57.972	9.6797
57.991	9.6797
58.028	9.6797
58.047	9.6797
58.085	9.6797
58.123	9.6607
58.123	9.6607
58.161	9.6607
58.199	9.6607
58.218	9.6607
58.256	9.6607
58.275	9.6607
58.313	9.6607
58.332	9.6607
58.332	9.6607
58.37	9.6607
58.37	9.6417
58.408	9.6607
58.408	9.6607
58.408	9.6417
58.446	9.6228
58.483	9.6228
58.502	9.6228
58.54	9.6038
58.559	9.6228
58.578	9.6038
58.616	9.6038
58.616	9.6038
58.654	9.6228
58.711	9.6228
58.711	9.6228
58.749	9.6228
58.768	9.6228
58.806	9.6228
58.825	9.6228
58.863	9.6228
58.882	9.6417
58.9	9.6417
58.938	9.6607
58.957	9.6607
58.976	9.6607
59.014	9.6797
59.014	9.6797
59.052	9.6797
59.071	9.7176
59.09	9.7176
59.09	9.7365
59.109	9.7555
59.109	9.7555
59.128	9.7934
59.147	9.8124
59.147	9.8313
59.147	9.8503
59.185	9.9261
59.185	9.9261
59.185	9.964
59.185	9.983
59.204	10.021
59.204	10.04
59.204	10.059
59.223	10.097
59.223	10.116
59.242	10.154
59.261	10.191
59.242	10.229
59.242	10.267
59.242	10.267
59.223	10.305
59.242	10.305
59.242	10.305
59.242	10.324
59.242	10.324
59.242	10.343
59.223	10.362
59.204	10.381
59.185	10.4
59.185	10.419
59.166	10.438
59.166	10.438
59.166	10.476
59.166	10.476
59.166	10.495
59.166	10.514
59.166	10.514
59.166	10.533
59.166	10.533
59.166	10.552
59.166	10.533
59.166	10.533
59.147	10.533
59.147	10.533
59.128	10.533
59.071	10.552
59.052	10.552
59.014	10.552
58.976	10.552
58.976	10.571
58.957	10.59
58.957	10.59
58.938	10.59
58.919	10.609
58.863	10.628
58.863	10.628
58.863	10.628
58.844	10.646
58.825	10.646
58.806	10.646
58.787	10.665
58.787	10.665
58.768	10.684
58.749	10.703
58.73	10.703
58.711	10.703
58.635	10.741
58.635	10.741
58.616	10.76
58.597	10.76
58.578	10.76
58.578	10.76
58.578	10.76
58.54	10.76
58.54	10.76
58.502	10.76
58.464	10.76
58.408	10.76
58.351	10.76
58.351	10.76
58.332	10.741
58.294	10.76
58.275	10.76
58.256	10.76
58.218	10.76
58.18	10.741
58.161	10.741
58.142	10.741
58.104	10.76
58.085	10.76
58.028	10.76
58.028	10.76
57.991	10.76
57.953	10.741
57.934	10.741
57.915	10.741
57.896	10.741
57.896	10.722
57.877	10.722
57.858	10.722
57.839	10.703
57.82	10.684
57.782	10.665
57.782	10.665
57.763	10.665
57.725	10.646
57.725	10.628
57.706	10.609
57.687	10.609
57.63	10.59
57.611	10.59
57.573	10.571
57.536	10.571
57.498	10.571
57.479	10.552
57.479	10.552
57.441	10.552
57.441	10.552
57.403	10.533
57.384	10.514
57.365	10.495
57.327	10.476
57.327	10.476
57.308	10.457
57.27	10.457
57.251	10.438
57.213	10.419
57.213	10.419
57.194	10.4
57.175	10.4
57.175	10.381
57.156	10.362
57.156	10.362
57.137	10.343
57.119	10.343
57.119	10.324
57.1	10.305
57.1	10.305
57.062	10.248
57.062	10.248
57.043	10.248
57.024	10.229
57.005	10.229
56.986	10.229
56.986	10.229
56.986	10.229
56.986	10.229
56.986	10.229
56.986	10.229
56.986	10.229
56.986	10.229
56.986	10.229
56.986	10.229
56.986	10.229
56.986	10.229
57.005	10.229
57.005	10.229
57.005	10.229
57.005	10.229
57.005	10.229
57.005	10.229
57.005	10.229
57.005	10.229
57.005	10.229
57.005	10.229
57.005	10.229
57.005	10.229
57.005	10.229
57.005	10.229
57.005	10.229
57.005	10.229
57.005	10.229
57.005	10.229
57.005	10.229
57.024	10.248
57.024	10.248
57.043	10.267
57.081	10.286
57.1	10.324
57.119	10.343
57.119	10.343
57.119	10.362
57.156	10.381
57.156	10.381
57.175	10.381
57.213	10.4
57.232	10.438
57.232	10.438
57.251	10.438
57.27	10.457
57.289	10.457
57.308	10.476
57.327	10.476
57.327	10.495
57.346	10.514
57.365	10.514
57.403	10.533
57.403	10.533
57.441	10.552
57.441	10.552
57.46	10.571
57.479	10.59
57.498	10.59
57.517	10.609
57.536	10.628
57.555	10.628
57.573	10.646
57.592	10.684
57.611	10.703
57.668	10.722
57.687	10.741
57.687	10.741
57.687	10.76
57.706	10.798
57.744	10.798
57.744	10.817
57.763	10.836
57.782	10.855
57.82	10.874
57.82	10.893
57.82	10.931
57.839	10.95
57.877	10.988
57.877	10.988
57.877	11.007
57.896	11.064
57.896	11.064
57.915	11.101
57.915	11.12
57.934	11.158
57.934	11.158
57.934	11.177
57.953	11.196
57.953	11.215
57.972	11.272
57.972	11.272
57.972	11.291
57.991	11.329
57.991	11.348
57.991	11.367
57.991	11.405
57.991	11.424
57.991	11.424
58.009	11.443
58.009	11.462
58.009	11.5
58.009	11.537
58.009	11.537
58.009	11.537
58.009	11.556
57.991	11.556
57.991	11.594
57.991	11.613
57.991	11.632
57.991	11.632
57.991	11.651
57.991	11.67
57.991	11.689
57.991	11.727
57.991	11.727
57.991	11.765
58.009	11.784
58.009	11.803
58.009	11.822
58.009	11.841
57.991	11.86
57.991	11.898
57.991	11.936
57.991	11.955
57.991	11.992
57.991	12.03
57.991	12.03
57.991	12.049
57.991	12.087
57.972	12.106
57.972	12.144
57.972	12.163
57.972	12.201
57.972	12.239
57.972	12.277
57.953	12.315
57.934	12.334
57.934	12.391
57.934	12.391
57.934	12.409
57.915	12.447
57.915	12.466
57.896	12.485
57.858	12.523
57.839	12.561
57.82	12.58
57.82	12.599
57.801	12.637
57.782	12.656
57.763	12.713
57.763	12.713
57.725	12.751
57.706	12.789
57.668	12.845
57.649	12.864
57.649	12.864
57.611	12.902
57.592	12.94
57.573	12.978
57.555	12.997
57.536	13.016
57.498	13.073
57.498	13.073
57.479	13.092
57.441	13.13
57.422	13.149
57.422	13.168
57.403	13.187
57.384	13.225
57.365	13.244
57.365	13.263
57.346	13.281
57.327	13.3
57.27	13.357
57.27	13.357
57.251	13.376
57.251	13.395
57.251	13.433
57.213	13.433
57.213	13.452
57.194	13.471
57.175	13.509
57.156	13.547
57.137	13.547
57.1	13.585
57.062	13.623
57.062	13.623
57.043	13.623
57.024	13.642
57.005	13.661
56.986	13.661
56.948	13.699
56.91	13.699
56.891	13.699
56.853	13.718
56.853	13.774
56.834	13.793
56.758	13.85
56.758	13.85
56.758	13.85
56.72	13.85
56.701	13.869
56.664	13.888
56.626	13.907
56.588	13.907
56.512	13.907
56.512	13.907
56.474	13.907
56.436	13.926
56.341	13.926
56.341	13.926
56.322	13.907
56.284	13.907
56.265	13.907
56.228	13.926
56.209	13.926
56.152	13.945
56.076	13.945
56.057	13.926
55.981	13.907
55.943	13.907
55.905	13.888
55.905	13.888
55.848	13.888
55.81	13.888
55.754	13.869
55.697	13.85
55.659	13.85
55.621	13.85
55.545	13.812
55.507	13.793
55.469	13.774
55.45	13.755
55.356	13.736
55.356	13.736
55.337	13.718
55.299	13.699
55.242	13.661
55.223	13.642
55.185	13.623
55.147	13.566
55.128	13.566
55.09	13.547
55.071	13.547
54.995	13.528
54.901	13.509
54.901	13.509
54.863	13.49
54.825	13.471
54.768	13.452
54.749	13.452
54.692	13.433
54.673	13.433
54.635	13.414
54.597	13.414
54.578	13.414
54.559	13.376
54.465	13.338
54.465	13.338
54.408	13.319
54.37	13.3
54.313	13.3
54.237	13.263
54.218	13.263
54.18	13.244
54.161	13.244
54.104	13.225
54.066	13.206
54.047	13.206
53.953	13.168
53.953	13.168
53.896	13.168
53.858	13.111
53.82	13.111
53.782	13.111
53.763	13.092
53.706	13.073
53.649	13.073
53.611	13.054
53.574	13.054
53.555	13.035
53.498	13.016
53.498	13.016
53.46	13.016
53.422	12.997
53.403	12.997
53.365	12.997
53.346	12.997
53.327	12.997
53.327	12.978
53.308	12.959
53.289	12.94
53.232	12.883
53.194	12.808
53.194	12.808
53.194	12.789
53.194	12.732
53.175	12.713
53.156	12.675
[truncated: 8,115 more rows]
