# Supplementary material for: Ant collective cognition allows for efficient navigation through disordered environments
Source: eLife. 2020 May 12;9:e55195. doi: 10.7554/eLife.55195 (PMC7332297; doi:10.7554/eLife.55195)
Supplement: Source data 2. — Format is X,Y coordinates as a function of time. Time interval between samples is 0.04 s, except for videos 1440005 and 1440011, where the time interval is 0.02 s. [file elife-55195-data2.zip › 1440005_275_load_trajectory.txt]

68.367	21.24
68.367	21.24
68.367	21.198
68.367	21.198
68.367	21.24
68.325	21.198
68.325	21.24
68.367	21.24
68.367	21.24
68.367	21.24
68.367	21.24
68.367	21.24
68.367	21.24
68.367	21.24
68.367	21.24
68.367	21.198
68.367	21.198
68.367	21.24
68.367	21.24
68.367	21.24
68.325	21.24
68.325	21.24
68.325	21.24
68.325	21.24
68.325	21.24
68.325	21.24
68.325	21.24
68.325	21.24
68.367	21.24
68.325	21.24
68.367	21.24
68.367	21.198
68.367	21.198
68.367	21.24
68.367	21.24
68.367	21.198
68.367	21.24
68.325	21.198
68.367	21.198
68.367	21.24
68.367	21.24
68.367	21.24
68.367	21.24
68.325	21.24
68.325	21.24
68.325	21.24
68.325	21.24
68.367	21.24
68.325	21.24
68.325	21.24
68.325	21.24
68.325	21.24
68.325	21.24
68.325	21.24
68.325	21.24
68.325	21.24
68.325	21.24
68.367	21.24
68.367	21.24
68.325	21.24
68.325	21.24
68.325	21.24
68.325	21.24
68.367	21.24
68.325	21.24
68.325	21.24
68.325	21.24
68.367	21.24
68.325	21.24
68.325	21.24
68.325	21.24
68.325	21.24
68.325	21.24
68.325	21.24
68.325	21.24
68.367	21.24
68.325	21.24
68.325	21.24
68.367	21.24
68.325	21.24
68.325	21.24
68.325	21.24
68.325	21.24
68.325	21.24
68.367	21.24
68.367	21.24
68.367	21.24
68.367	21.24
68.367	21.24
68.367	21.24
68.367	21.24
68.367	21.24
68.367	21.198
68.367	21.24
68.367	21.24
68.367	21.24
68.325	21.24
68.367	21.24
68.325	21.24
68.325	21.24
68.325	21.24
68.325	21.24
68.325	21.24
68.325	21.24
68.325	21.24
68.367	21.24
68.367	21.24
68.367	21.24
68.367	21.24
68.325	21.24
68.367	21.24
68.325	21.24
68.367	21.24
68.325	21.24
68.325	21.24
68.325	21.24
68.325	21.24
68.325	21.24
68.325	21.24
68.367	21.24
68.367	21.24
68.367	21.24
68.367	21.24
68.367	21.24
68.367	21.24
68.367	21.24
68.367	21.24
68.367	21.24
68.367	21.24
68.367	21.24
68.367	21.24
68.367	21.24
68.367	21.24
68.367	21.24
68.325	21.24
68.367	21.24
68.367	21.198
68.367	21.24
68.367	21.24
68.367	21.24
68.325	21.24
68.325	21.24
68.367	21.24
68.325	21.24
68.325	21.24
68.325	21.24
68.325	21.198
68.325	21.24
68.325	21.24
68.325	21.24
68.325	21.24
68.325	21.24
68.325	21.24
68.325	21.24
68.325	21.24
68.325	21.24
68.325	21.24
68.367	21.24
68.367	21.24
68.367	21.198
68.367	21.24
68.367	21.24
68.325	21.24
68.325	21.24
68.367	21.24
68.367	21.24
68.325	21.24
68.325	21.198
68.325	21.24
68.325	21.24
68.325	21.24
68.325	21.24
68.325	21.198
68.325	21.198
68.325	21.198
68.367	21.24
68.367	21.24
68.367	21.24
68.367	21.24
68.325	21.198
68.325	21.24
68.367	21.24
68.367	21.24
68.325	21.198
68.367	21.24
68.325	21.24
68.325	21.198
68.325	21.24
68.325	21.24
68.325	21.198
68.325	21.24
68.325	21.24
68.367	21.24
68.367	21.24
68.367	21.198
68.325	21.24
68.325	21.24
68.325	21.24
68.325	21.24
68.325	21.24
68.325	21.24
68.367	21.24
68.367	21.24
68.367	21.198
68.367	21.24
68.325	21.198
68.325	21.198
68.325	21.24
68.325	21.24
68.325	21.24
68.325	21.24
68.325	21.24
68.325	21.24
68.325	21.24
68.325	21.24
68.367	21.24
68.367	21.24
68.325	21.24
68.325	21.24
68.325	21.24
68.325	21.198
68.325	21.24
68.325	21.24
68.325	21.24
68.325	21.24
68.367	21.24
68.367	21.24
68.325	21.24
68.325	21.24
68.367	21.24
68.367	21.24
68.325	21.24
68.325	21.24
68.325	21.24
68.367	21.24
68.325	21.198
68.367	21.198
68.367	21.24
68.367	21.24
68.367	21.24
68.367	21.24
68.367	21.24
68.367	21.24
68.367	21.24
68.367	21.24
68.325	21.198
68.325	21.24
68.325	21.24
68.367	21.24
68.367	21.24
68.367	21.24
68.367	21.24
68.367	21.24
68.367	21.198
68.367	21.24
68.325	21.24
68.325	21.24
68.325	21.24
68.325	21.24
68.325	21.24
68.325	21.24
68.325	21.24
68.325	21.198
68.325	21.24
68.325	21.24
68.325	21.24
68.325	21.24
68.325	21.24
68.325	21.24
68.325	21.24
68.325	21.24
68.367	21.24
68.367	21.24
68.367	21.24
68.367	21.24
68.367	21.24
68.367	21.24
68.367	21.24
68.367	21.198
68.325	21.24
68.325	21.24
68.367	21.24
68.367	21.24
68.325	21.24
68.367	21.24
68.325	21.24
68.325	21.24
68.325	21.24
68.367	21.24
68.367	21.24
68.367	21.24
68.367	21.24
68.367	21.198
68.367	21.24
68.367	21.24
68.325	21.198
68.325	21.24
68.367	21.24
68.367	21.24
68.325	21.198
68.367	21.24
68.367	21.24
68.367	21.24
68.367	21.24
68.367	21.24
68.325	21.198
68.325	21.24
68.325	21.24
68.325	21.24
68.325	21.24
68.325	21.24
68.367	21.24
68.367	21.24
68.367	21.198
68.367	21.24
68.367	21.24
68.367	21.24
68.367	21.198
68.367	21.24
68.325	21.24
68.325	21.24
68.367	21.24
68.367	21.24
68.325	21.24
68.367	21.24
68.367	21.24
68.325	21.24
68.325	21.24
68.325	21.24
68.325	21.24
68.325	21.24
68.325	21.24
68.325	21.24
68.325	21.24
68.325	21.24
68.325	21.24
68.325	21.24
68.325	21.24
68.325	21.24
68.325	21.24
68.325	21.24
68.325	21.24
68.325	21.24
68.325	21.24
68.325	21.24
68.325	21.24
68.325	21.24
68.325	21.24
68.325	21.24
68.325	21.24
68.325	21.24
68.325	21.24
68.325	21.24
68.325	21.24
68.325	21.24
68.325	21.24
68.325	21.24
68.325	21.24
68.325	21.24
68.325	21.24
68.325	21.24
68.325	21.24
68.325	21.24
68.325	21.24
68.325	21.198
68.325	21.198
68.325	21.24
68.325	21.198
68.367	21.24
68.367	21.198
68.325	21.198
68.325	21.198
68.325	21.198
68.325	21.198
68.325	21.198
68.325	21.198
68.325	21.24
68.325	21.24
68.325	21.198
68.367	21.198
68.367	21.198
68.367	21.198
68.367	21.24
68.367	21.24
68.367	21.24
68.367	21.24
68.367	21.24
68.367	21.24
68.367	21.24
68.367	21.24
68.367	21.198
68.367	21.24
68.367	21.24
68.367	21.198
68.409	21.198
68.409	21.198
68.409	21.198
68.409	21.198
68.409	21.24
68.367	21.24
68.367	21.24
68.367	21.24
68.367	21.24
68.367	21.24
68.367	21.24
68.367	21.24
68.367	21.24
68.367	21.198
68.367	21.24
68.367	21.24
68.367	21.24
68.367	21.198
68.367	21.198
68.367	21.198
68.367	21.198
68.367	21.198
68.367	21.24
68.367	21.198
68.367	21.24
68.367	21.24
68.367	21.198
68.325	21.198
68.367	21.24
68.367	21.198
68.367	21.24
68.367	21.198
68.367	21.24
68.367	21.198
68.367	21.198
68.367	21.24
68.367	21.198
68.367	21.198
68.367	21.198
68.367	21.198
68.367	21.198
68.367	21.198
68.367	21.24
68.367	21.24
68.367	21.24
68.367	21.24
68.367	21.24
68.367	21.24
68.367	21.24
68.325	21.198
68.325	21.198
68.367	21.24
68.367	21.198
68.367	21.198
68.367	21.24
68.367	21.24
68.367	21.24
68.367	21.24
68.367	21.24
68.367	21.24
68.367	21.24
68.367	21.198
68.367	21.198
68.367	21.198
68.367	21.198
68.367	21.198
68.367	21.198
68.367	21.24
68.367	21.198
68.367	21.198
68.367	21.198
68.367	21.198
68.367	21.198
68.367	21.198
68.367	21.198
68.367	21.198
68.367	21.198
68.367	21.198
68.367	21.198
68.367	21.198
68.367	21.198
68.367	21.198
68.367	21.24
68.367	21.198
68.367	21.198
68.325	21.198
68.325	21.198
68.325	21.198
68.325	21.198
68.325	21.198
68.325	21.198
68.325	21.198
68.325	21.198
68.367	21.24
68.367	21.198
68.367	21.198
68.367	21.24
68.367	21.198
68.367	21.198
68.367	21.24
68.367	21.24
68.367	21.198
68.367	21.24
68.367	21.24
68.367	21.24
68.325	21.24
68.367	21.24
68.367	21.198
68.367	21.24
68.367	21.198
68.367	21.24
68.367	21.24
68.367	21.24
68.367	21.24
68.367	21.24
68.367	21.24
68.367	21.198
68.367	21.198
68.367	21.24
68.367	21.198
68.367	21.24
68.367	21.198
68.367	21.198
68.367	21.198
68.325	21.198
68.325	21.198
68.367	21.24
68.367	21.24
68.367	21.24
68.367	21.24
68.367	21.198
68.367	21.198
68.367	21.198
68.367	21.198
68.367	21.198
68.367	21.24
68.367	21.198
68.367	21.198
68.367	21.198
68.367	21.198
68.367	21.198
68.367	21.198
68.367	21.24
68.367	21.24
68.367	21.24
68.367	21.24
68.367	21.198
68.367	21.198
68.325	21.198
68.367	21.198
68.325	21.198
68.367	21.24
68.367	21.198
68.367	21.24
68.367	21.24
68.325	21.198
68.325	21.198
68.325	21.198
68.367	21.24
68.367	21.198
68.325	21.198
68.325	21.198
68.325	21.198
68.325	21.198
68.367	21.24
68.367	21.198
68.367	21.198
68.367	21.198
68.367	21.198
68.367	21.198
68.367	21.198
68.367	21.198
68.367	21.198
68.367	21.198
68.367	21.198
68.367	21.198
68.367	21.198
68.367	21.198
68.367	21.24
68.367	21.198
68.367	21.24
68.367	21.24
68.367	21.198
68.367	21.198
68.367	21.198
68.367	21.198
68.367	21.24
68.367	21.198
68.325	21.198
68.325	21.198
68.325	21.198
68.325	21.198
68.367	21.24
68.325	21.198
68.325	21.198
68.325	21.198
68.325	21.198
68.325	21.198
68.24	21.198
68.24	21.198
68.367	21.24
68.367	21.198
68.367	21.24
68.367	21.198
68.367	21.198
68.325	21.198
68.325	21.198
68.325	21.198
68.367	21.198
68.367	21.198
68.367	21.198
68.367	21.198
68.367	21.198
68.367	21.198
68.367	21.198
68.367	21.198
68.367	21.198
68.367	21.198
68.367	21.198
68.367	21.198
68.367	21.198
68.367	21.198
68.367	21.198
68.325	21.198
68.325	21.198
68.325	21.198
68.325	21.198
68.325	21.198
68.325	21.198
68.325	21.198
68.325	21.198
68.325	21.198
68.325	21.198
68.325	21.198
68.325	21.198
68.325	21.198
68.325	21.198
68.325	21.198
68.325	21.198
68.325	21.198
68.325	21.198
68.325	21.198
68.325	21.198
68.325	21.198
68.325	21.198
68.325	21.24
68.325	21.24
68.325	21.24
68.325	21.24
68.325	21.24
68.325	21.24
68.325	21.24
68.325	21.24
68.325	21.198
68.325	21.24
68.325	21.24
68.325	21.24
68.325	21.24
68.325	21.24
68.325	21.24
68.325	21.24
68.325	21.24
68.325	21.24
68.325	21.24
68.325	21.24
68.325	21.24
68.367	21.24
68.367	21.24
68.367	21.24
68.367	21.24
68.325	21.24
68.325	21.24
68.325	21.24
68.325	21.24
68.325	21.24
68.325	21.24
68.325	21.24
68.325	21.24
68.325	21.24
68.325	21.24
68.325	21.24
68.325	21.24
68.325	21.282
68.325	21.282
68.325	21.282
68.325	21.282
68.325	21.282
68.325	21.282
68.325	21.282
68.325	21.282
68.367	21.282
68.367	21.282
68.367	21.282
68.367	21.282
68.367	21.282
68.367	21.282
68.367	21.282
68.367	21.282
68.325	21.282
68.367	21.282
68.367	21.282
68.367	21.282
68.367	21.282
68.367	21.282
68.367	21.282
68.367	21.282
68.367	21.282
68.367	21.282
68.367	21.282
68.367	21.282
68.367	21.282
68.367	21.282
68.367	21.282
68.367	21.282
68.367	21.282
68.367	21.282
68.367	21.282
68.367	21.282
68.367	21.282
68.367	21.282
68.367	21.325
68.367	21.325
68.367	21.325
68.409	21.367
68.409	21.367
68.409	21.367
68.409	21.367
68.409	21.367
68.409	21.409
68.409	21.409
68.409	21.409
68.409	21.409
68.409	21.409
68.409	21.409
68.409	21.409
68.409	21.409
68.409	21.409
68.409	21.409
68.409	21.452
68.409	21.452
68.409	21.452
68.409	21.452
68.409	21.452
68.409	21.452
68.409	21.452
68.409	21.452
68.409	21.452
68.409	21.452
68.409	21.452
68.409	21.452
68.409	21.452
68.409	21.452
68.409	21.452
68.409	21.452
68.409	21.452
68.409	21.494
68.409	21.494
68.409	21.494
68.409	21.494
68.409	21.494
68.409	21.494
68.409	21.494
68.409	21.536
68.409	21.536
68.409	21.536
68.409	21.536
68.409	21.536
68.409	21.536
68.409	21.536
68.452	21.536
68.452	21.536
68.452	21.536
68.452	21.536
68.452	21.536
68.409	21.536
68.409	21.579
68.409	21.536
68.409	21.536
68.409	21.536
68.409	21.536
68.409	21.536
68.409	21.536
68.409	21.579
68.409	21.536
68.409	21.536
68.409	21.536
68.409	21.536
68.409	21.579
68.409	21.579
68.409	21.579
68.409	21.579
68.409	21.579
68.409	21.579
68.409	21.579
68.409	21.579
68.409	21.579
68.409	21.579
68.452	21.579
68.409	21.579
68.409	21.579
68.409	21.579
68.409	21.579
68.409	21.579
68.409	21.536
68.409	21.536
68.409	21.579
68.409	21.579
68.409	21.579
68.409	21.579
68.409	21.579
68.409	21.579
68.409	21.579
68.409	21.579
68.409	21.579
68.409	21.579
68.409	21.579
68.409	21.579
68.409	21.579
68.409	21.579
68.409	21.579
68.409	21.579
68.409	21.579
68.409	21.579
68.409	21.579
68.409	21.579
68.409	21.579
68.409	21.579
68.409	21.536
68.409	21.536
68.409	21.579
68.409	21.579
68.409	21.579
68.409	21.579
68.409	21.579
68.409	21.579
68.409	21.579
68.409	21.579
68.409	21.579
68.409	21.579
68.409	21.579
68.409	21.579
68.409	21.579
68.409	21.579
68.409	21.579
68.409	21.579
68.409	21.579
68.409	21.579
68.409	21.579
68.409	21.579
68.409	21.579
68.409	21.579
68.409	21.579
68.409	21.579
68.409	21.579
68.409	21.621
68.409	21.621
68.409	21.621
68.409	21.621
68.409	21.663
68.409	21.663
68.409	21.663
68.452	21.663
68.452	21.663
68.452	21.706
68.452	21.663
68.452	21.706
68.452	21.706
68.452	21.706
68.452	21.706
68.452	21.748
68.452	21.706
68.452	21.706
68.452	21.706
68.452	21.748
68.452	21.748
68.452	21.748
68.452	21.79
68.452	21.748
68.452	21.748
68.452	21.79
68.452	21.79
68.452	21.79
68.452	21.79
68.452	21.79
68.452	21.79
68.452	21.79
68.452	21.79
68.452	21.79
68.452	21.79
68.452	21.832
68.452	21.832
68.452	21.832
68.452	21.832
68.452	21.832
68.452	21.832
68.452	21.832
68.452	21.875
68.452	21.917
68.452	21.917
68.452	21.917
68.452	21.875
68.452	21.875
68.452	21.875
68.452	21.917
68.452	21.917
68.452	21.917
68.452	21.917
68.452	21.917
68.452	21.917
68.452	21.917
68.452	21.917
68.452	21.917
68.452	21.917
68.452	21.959
68.452	22.002
68.452	22.002
68.452	22.002
68.452	22.002
68.452	22.002
68.452	22.002
68.452	22.002
68.452	22.002
68.452	22.002
68.452	22.002
68.452	22.044
68.452	22.044
68.452	22.044
68.452	22.044
68.409	22.086
68.409	22.086
68.409	22.086
68.409	22.086
68.409	22.086
68.409	22.086
68.409	22.086
68.409	22.086
68.409	22.086
68.409	22.086
68.409	22.086
68.409	22.086
68.409	22.129
68.409	22.129
68.409	22.129
68.409	22.129
68.409	22.129
68.452	22.086
68.452	22.129
68.452	22.129
68.452	22.129
68.367	22.213
68.409	22.171
68.409	22.171
68.367	22.213
68.367	22.213
68.367	22.213
68.367	22.213
68.367	22.213
68.367	22.213
68.367	22.213
68.367	22.213
68.367	22.213
68.367	22.213
68.367	22.256
68.367	22.256
68.367	22.213
68.367	22.256
68.367	22.256
68.325	22.298
68.325	22.298
68.325	22.298
68.325	22.298
68.325	22.298
68.325	22.298
68.325	22.298
68.325	22.298
68.325	22.298
68.325	22.298
68.325	22.298
68.325	22.298
68.325	22.298
68.325	22.34
68.325	22.34
68.325	22.34
68.325	22.34
68.325	22.34
68.282	22.383
68.282	22.383
68.282	22.383
68.282	22.383
68.282	22.383
68.325	22.34
68.282	22.383
68.24	22.383
68.325	22.34
68.325	22.34
68.282	22.383
68.325	22.34
68.282	22.383
68.282	22.383
68.325	22.34
68.325	22.34
68.325	22.34
68.325	22.34
68.325	22.34
68.325	22.34
68.282	22.383
68.325	22.34
68.325	22.34
68.325	22.34
68.325	22.34
68.325	22.34
68.325	22.34
68.325	22.34
68.325	22.34
68.325	22.34
68.325	22.34
68.325	22.34
68.325	22.34
68.325	22.34
68.325	22.34
68.325	22.34
68.325	22.34
68.325	22.34
68.325	22.34
68.325	22.34
68.325	22.34
68.325	22.34
68.325	22.34
68.325	22.34
68.325	22.34
68.325	22.34
68.325	22.34
68.325	22.34
68.325	22.34
68.325	22.34
68.325	22.34
68.325	22.34
68.325	22.34
68.325	22.34
68.325	22.34
68.325	22.34
68.325	22.34
68.325	22.34
68.325	22.34
68.325	22.34
68.325	22.34
68.325	22.34
68.325	22.34
68.325	22.34
68.325	22.34
68.325	22.34
68.325	22.34
68.325	22.34
68.325	22.34
68.325	22.34
68.325	22.34
68.325	22.34
68.325	22.34
68.325	22.34
68.325	22.34
68.325	22.34
68.325	22.34
68.325	22.34
68.325	22.34
68.325	22.34
68.325	22.34
68.325	22.34
68.325	22.34
68.325	22.34
68.282	22.34
68.325	22.34
68.325	22.34
68.282	22.34
68.282	22.34
68.282	22.34
68.282	22.34
68.282	22.34
68.282	22.298
68.282	22.298
68.282	22.298
68.282	22.298
68.282	22.298
68.282	22.298
68.282	22.298
68.282	22.298
68.282	22.298
68.282	22.298
68.282	22.34
68.282	22.34
68.282	22.34
68.282	22.34
68.282	22.34
68.282	22.34
68.282	22.34
68.282	22.34
68.282	22.34
68.282	22.34
68.282	22.34
68.282	22.34
68.282	22.34
68.282	22.34
68.282	22.34
68.282	22.34
68.282	22.34
68.325	22.34
68.325	22.34
68.282	22.383
68.282	22.383
68.282	22.383
68.325	22.34
68.282	22.383
68.282	22.383
68.282	22.383
68.282	22.383
68.282	22.383
68.282	22.383
68.282	22.383
68.282	22.383
68.282	22.383
68.282	22.383
68.282	22.383
68.282	22.383
68.282	22.383
68.282	22.383
68.282	22.383
68.282	22.383
68.282	22.383
68.282	22.383
68.282	22.383
68.282	22.383
68.282	22.383
68.282	22.383
68.282	22.383
68.282	22.383
68.282	22.383
68.282	22.383
68.282	22.383
68.282	22.383
68.282	22.383
68.282	22.383
68.282	22.383
68.282	22.383
68.282	22.383
68.282	22.383
68.282	22.383
68.282	22.34
68.282	22.34
68.282	22.383
68.282	22.34
68.282	22.34
68.282	22.34
68.282	22.34
68.282	22.34
68.282	22.34
68.282	22.34
68.282	22.34
68.282	22.34
68.282	22.34
68.282	22.34
68.282	22.34
68.282	22.34
68.282	22.34
68.24	22.383
68.24	22.383
68.24	22.383
68.24	22.383
68.24	22.383
68.198	22.383
68.24	22.383
68.198	22.383
68.24	22.383
68.24	22.383
68.24	22.383
68.24	22.383
68.24	22.383
68.24	22.383
68.282	22.383
68.282	22.383
68.24	22.383
68.24	22.383
68.24	22.383
68.24	22.383
68.24	22.383
68.282	22.383
68.282	22.34
68.282	22.383
68.282	22.383
68.282	22.383
68.282	22.383
68.24	22.383
68.282	22.383
68.24	22.383
68.282	22.383
68.282	22.383
68.282	22.383
68.282	22.383
68.282	22.383
68.24	22.383
68.24	22.383
68.282	22.383
68.282	22.383
68.282	22.383
68.282	22.383
68.24	22.383
68.24	22.383
68.282	22.383
68.282	22.383
68.282	22.383
68.282	22.383
68.282	22.383
68.282	22.383
68.24	22.383
68.282	22.383
68.282	22.383
68.282	22.383
68.24	22.383
68.282	22.383
68.282	22.383
68.282	22.383
68.282	22.383
68.282	22.383
68.24	22.383
68.282	22.383
68.282	22.383
68.282	22.383
68.24	22.383
68.282	22.383
68.282	22.383
68.282	22.383
68.24	22.383
68.282	22.383
68.24	22.383
68.282	22.383
68.282	22.383
68.282	22.383
68.282	22.383
68.282	22.383
68.282	22.383
68.282	22.383
68.282	22.383
68.282	22.383
68.24	22.383
68.24	22.383
68.282	22.383
68.282	22.383
68.282	22.383
68.282	22.383
68.282	22.383
68.282	22.383
68.282	22.383
68.282	22.383
68.282	22.383
68.282	22.383
68.282	22.383
68.24	22.383
68.282	22.383
68.24	22.383
68.282	22.383
68.282	22.383
68.24	22.383
68.282	22.383
68.282	22.383
68.282	22.383
68.282	22.34
68.282	22.383
68.282	22.34
68.282	22.383
68.282	22.383
68.282	22.383
68.282	22.383
68.282	22.383
68.282	22.383
68.282	22.383
68.24	22.383
68.282	22.383
68.282	22.383
68.282	22.383
68.282	22.383
68.282	22.34
68.282	22.383
68.282	22.383
68.282	22.383
68.282	22.383
68.282	22.383
68.282	22.383
68.282	22.383
68.282	22.383
68.282	22.383
68.282	22.383
68.282	22.383
68.282	22.383
68.24	22.383
68.24	22.383
68.282	22.383
68.282	22.383
68.282	22.383
68.282	22.383
68.282	22.383
68.282	22.383
68.282	22.383
68.282	22.383
68.282	22.383
68.282	22.383
68.24	22.383
68.282	22.383
68.282	22.383
68.282	22.383
68.282	22.383
68.282	22.383
68.24	22.383
68.282	22.383
68.282	22.383
68.24	22.383
68.282	22.383
68.282	22.383
68.282	22.383
68.282	22.383
68.282	22.383
68.282	22.383
68.282	22.383
68.282	22.383
68.282	22.383
68.282	22.383
68.24	22.383
68.24	22.383
68.24	22.383
68.282	22.383
68.282	22.383
68.282	22.383
68.282	22.383
68.282	22.383
68.282	22.383
68.282	22.383
68.24	22.383
68.24	22.383
68.282	22.383
68.282	22.383
68.282	22.383
68.282	22.383
68.282	22.383
68.282	22.383
68.282	22.383
68.282	22.383
68.282	22.34
68.282	22.34
68.282	22.383
68.282	22.383
68.282	22.34
68.282	22.383
68.282	22.383
68.282	22.383
68.282	22.383
68.24	22.383
68.24	22.383
68.282	22.383
68.24	22.383
68.282	22.383
68.282	22.383
68.282	22.383
68.282	22.383
68.282	22.383
68.282	22.383
68.282	22.383
68.282	22.383
68.282	22.383
68.282	22.383
68.282	22.383
68.282	22.383
68.282	22.383
68.282	22.383
68.282	22.383
68.282	22.34
68.282	22.383
68.282	22.383
68.282	22.383
68.282	22.383
68.282	22.383
68.282	22.383
68.24	22.383
68.24	22.383
68.24	22.383
68.282	22.383
68.282	22.383
68.282	22.383
68.24	22.383
68.282	22.383
68.282	22.383
68.282	22.383
68.282	22.383
68.282	22.383
68.24	22.383
68.282	22.383
68.282	22.383
68.282	22.383
68.24	22.383
68.282	22.383
68.282	22.383
68.282	22.383
68.282	22.383
68.282	22.383
68.282	22.383
68.282	22.34
68.282	22.34
68.282	22.34
68.282	22.383
68.282	22.34
68.282	22.34
68.282	22.34
68.282	22.34
68.282	22.34
68.282	22.34
68.282	22.34
68.282	22.383
68.282	22.34
68.282	22.383
68.282	22.34
68.282	22.34
68.282	22.34
68.282	22.34
68.282	22.34
68.325	22.34
68.282	22.34
68.282	22.34
68.282	22.34
68.282	22.34
68.282	22.34
68.282	22.34
68.282	22.34
68.325	22.34
68.282	22.34
68.325	22.34
68.282	22.34
68.325	22.298
68.325	22.298
68.325	22.298
68.325	22.298
68.325	22.298
68.325	22.298
68.367	22.298
68.367	22.298
68.367	22.298
68.325	22.298
68.325	22.298
68.325	22.298
68.325	22.298
68.325	22.298
68.325	22.256
68.325	22.256
68.367	22.213
68.325	22.213
68.367	22.213
68.325	22.213
68.325	22.213
68.367	22.213
68.367	22.213
68.367	22.213
68.367	22.213
68.367	22.213
68.367	22.213
68.367	22.213
68.367	22.213
68.367	22.213
68.367	22.213
68.367	22.213
68.367	22.213
68.367	22.171
68.367	22.171
68.367	22.171
68.367	22.171
68.367	22.171
68.367	22.171
68.367	22.171
68.367	22.171
68.367	22.171
68.367	22.171
68.367	22.213
68.409	22.129
68.409	22.129
68.409	22.129
68.409	22.129
68.409	22.129
68.409	22.129
68.409	22.129
68.409	22.086
68.409	22.086
68.409	22.086
68.409	22.129
68.409	22.086
68.409	22.086
68.409	22.086
68.452	22.044
68.452	22.044
68.452	22.044
68.409	22.129
68.452	22.044
68.452	22.044
68.452	22.044
68.452	22.044
68.452	22.044
68.452	22.044
68.452	22.044
68.452	22.002
68.452	22.044
68.452	22.002
68.452	22.044
68.452	22.044
68.452	22.044
68.452	22.044
68.452	22.044
68.452	22.002
68.452	22.002
68.452	22.044
68.452	22.002
68.452	22.002
68.452	22.002
68.494	22.002
68.452	22.002
68.452	21.959
68.494	21.959
68.494	21.917
68.494	21.959
68.494	21.917
68.494	21.917
68.494	21.917
68.494	21.917
68.494	21.875
68.494	21.832
68.494	21.832
68.494	21.832
68.494	21.875
68.494	21.79
68.494	21.832
68.494	21.832
68.494	21.832
68.494	21.79
68.494	21.748
68.494	21.748
68.494	21.748
68.494	21.748
68.494	21.748
68.494	21.748
68.494	21.748
68.494	21.706
68.494	21.706
68.494	21.663
68.494	21.663
68.494	21.663
68.452	21.663
68.452	21.663
68.452	21.663
68.452	21.579
68.452	21.579
68.494	21.579
68.494	21.579
68.494	21.579
68.494	21.579
68.494	21.536
68.494	21.536
68.494	21.536
68.494	21.536
68.494	21.494
68.494	21.494
68.494	21.452
68.452	21.452
68.452	21.452
68.452	21.409
68.452	21.409
68.452	21.409
68.452	21.409
68.452	21.409
68.409	21.409
68.452	21.409
68.409	21.367
68.409	21.367
68.452	21.367
68.452	21.367
68.452	21.367
68.452	21.367
68.452	21.367
68.452	21.367
68.452	21.325
68.452	21.325
68.452	21.325
68.452	21.325
68.409	21.325
68.452	21.325
68.452	21.325
68.452	21.325
68.452	21.325
68.452	21.325
68.409	21.325
68.452	21.325
68.452	21.282
68.409	21.24
68.409	21.24
68.452	21.24
68.452	21.24
68.452	21.282
68.452	21.24
68.452	21.24
68.452	21.24
68.452	21.198
68.452	21.198
68.452	21.198
68.452	21.24
68.452	21.24
68.452	21.24
68.452	21.24
68.452	21.198
68.452	21.198
68.494	21.198
68.452	21.198
68.452	21.113
68.452	21.113
68.494	21.155
68.494	21.155
68.494	21.113
68.494	21.155
68.494	21.155
68.494	21.155
68.494	21.155
68.494	21.155
68.494	21.155
68.494	21.155
68.494	21.155
68.536	21.155
68.536	21.113
68.536	21.113
68.536	21.155
68.579	21.155
68.536	21.113
68.579	21.155
68.579	21.155
68.579	21.155
68.579	21.155
68.579	21.155
68.579	21.155
68.579	21.113
68.579	21.113
68.579	21.113
68.579	21.113
68.579	21.113
68.579	21.113
68.579	21.113
68.579	21.113
68.579	21.113
68.579	21.113
68.579	21.113
68.579	21.113
68.621	21.113
68.621	21.113
68.621	21.113
68.621	21.113
68.663	21.155
68.663	21.113
68.79	21.198
68.833	21.198
68.833	21.198
68.748	21.198
68.748	21.155
68.79	21.113
68.79	21.113
68.833	21.113
68.833	21.113
68.833	21.113
68.833	21.155
68.833	21.113
68.833	21.113
68.833	21.071
68.833	21.071
68.833	21.071
68.875	21.071
68.875	21.071
68.875	21.071
68.875	21.071
68.875	21.071
68.875	21.071
68.875	21.071
68.917	21.071
68.875	21.071
68.917	21.071
68.917	21.071
68.917	21.071
68.917	21.071
68.917	21.071
68.917	21.071
68.96	21.071
68.96	21.071
68.96	21.071
69.002	21.071
69.002	21.071
69.002	21.071
69.002	21.071
69.044	21.071
69.044	21.071
69.044	21.071
69.044	21.071
69.087	21.028
69.087	21.028
69.087	21.028
69.087	21.028
69.087	21.028
69.044	21.028
69.044	21.028
69.044	21.028
69.044	21.028
69.087	21.028
69.044	21.028
69.087	21.028
69.087	21.028
69.129	21.028
69.129	20.986
69.171	21.028
69.171	20.986
69.171	21.071
69.129	20.986
69.129	20.986
69.129	20.986
69.129	20.986
69.129	20.986
69.171	20.986
69.171	20.986
69.171	20.944
69.214	20.944
69.214	20.944
69.171	20.944
69.171	20.944
69.214	20.944
69.214	20.944
69.214	20.944
69.214	20.944
69.214	20.944
69.214	20.944
69.256	20.901
69.256	20.901
69.256	20.901
69.298	20.901
69.298	20.859
69.341	20.901
69.341	20.901
69.383	20.901
69.383	20.859
69.383	20.859
69.383	20.859
69.383	20.859
69.425	20.817
69.425	20.817
69.425	20.859
69.425	20.817
69.467	20.817
69.467	20.817
69.467	20.817
69.467	20.817
69.51	20.817
69.51	20.817
69.51	20.775
69.51	20.817
69.51	20.775
69.51	20.817
69.51	20.817
69.51	20.775
69.51	20.732
69.51	20.732
69.51	20.732
69.552	20.69
69.552	20.69
69.552	20.69
69.552	20.69
69.594	20.69
69.594	20.69
69.594	20.732
69.552	20.69
69.552	20.648
69.552	20.648
69.552	20.648
69.552	20.648
69.594	20.648
69.594	20.648
69.594	20.605
69.552	20.605
69.552	20.605
69.552	20.605
69.594	20.605
69.594	20.605
69.594	20.605
69.594	20.605
69.594	20.605
69.594	20.605
69.594	20.605
69.594	20.563
69.594	20.605
69.594	20.563
69.594	20.563
69.594	20.563
69.594	20.563
69.637	20.563
69.679	20.563
69.679	20.563
69.679	20.563
69.679	20.563
69.679	20.563
69.679	20.563
69.679	20.563
69.679	20.563
69.679	20.605
69.637	20.563
69.764	20.563
69.764	20.563
69.764	20.605
69.764	20.605
69.764	20.605
69.764	20.605
69.806	20.605
69.806	20.605
69.806	20.605
69.806	20.605
69.806	20.605
69.806	20.605
69.848	20.605
69.848	20.605
69.848	20.605
69.848	20.648
69.848	20.648
69.848	20.648
69.848	20.648
69.848	20.648
69.848	20.648
69.848	20.648
69.891	20.648
69.891	20.648
69.891	20.648
69.891	20.648
69.891	20.648
69.891	20.648
69.933	20.648
69.933	20.69
69.933	20.69
69.933	20.69
69.933	20.69
69.933	20.732
69.933	20.732
69.933	20.732
69.933	20.732
69.933	20.732
69.933	20.732
69.933	20.732
69.933	20.732
69.933	20.775
69.933	20.775
69.933	20.775
69.933	20.775
69.933	20.775
69.933	20.775
69.933	20.775
69.933	20.775
69.933	20.775
69.933	20.775
69.933	20.817
69.933	20.817
69.933	20.817
69.933	20.817
69.933	20.817
69.933	20.817
69.933	20.859
69.933	20.859
69.975	20.859
70.018	20.859
70.018	20.859
70.018	20.901
70.018	20.901
70.018	20.901
70.018	20.901
70.018	20.901
70.018	20.901
70.018	20.901
69.975	20.901
69.975	20.901
69.975	20.901
70.018	20.944
70.018	20.944
70.018	20.944
69.975	20.944
69.975	20.944
70.018	20.986
70.018	20.986
70.018	20.986
70.018	20.986
70.018	20.986
70.018	20.986
70.018	20.986
70.018	20.986
70.018	20.986
70.018	20.986
70.018	20.986
70.018	21.028
70.018	21.028
70.018	21.028
70.018	21.028
70.018	21.028
70.018	21.028
70.018	21.028
70.018	21.028
70.018	21.028
70.018	21.071
70.018	21.071
70.018	21.071
70.018	21.071
70.018	21.113
69.975	21.113
70.018	21.113
70.018	21.113
70.018	21.113
70.018	21.113
70.018	21.113
70.018	21.113
69.975	21.113
70.018	21.113
69.975	21.113
69.975	21.113
69.975	21.113
69.975	21.155
69.933	21.155
69.933	21.155
69.933	21.155
69.933	21.155
69.933	21.155
69.933	21.198
69.891	21.198
69.933	21.198
69.891	21.198
69.891	21.24
69.848	21.24
69.848	21.24
69.848	21.24
69.848	21.24
69.806	21.24
69.806	21.24
69.806	21.325
69.764	21.282
69.764	21.24
69.764	21.282
69.721	21.282
69.721	21.325
69.679	21.325
69.679	21.325
69.679	21.325
69.679	21.325
69.679	21.325
69.679	21.325
69.637	21.367
69.679	21.325
69.679	21.325
69.679	21.325
69.637	21.325
69.637	21.325
69.637	21.325
69.594	21.325
69.594	21.325
69.552	21.367
69.552	21.367
69.51	21.367
69.51	21.367
69.51	21.367
69.51	21.367
69.51	21.367
69.467	21.367
69.467	21.367
69.425	21.409
69.425	21.409
69.425	21.409
69.425	21.409
69.383	21.409
69.341	21.409
69.341	21.409
69.341	21.409
69.341	21.409
69.341	21.409
69.298	21.409
69.298	21.409
69.298	21.409
69.256	21.409
69.256	21.409
69.256	21.409
69.256	21.409
69.214	21.409
69.214	21.409
69.171	21.409
69.171	21.409
69.129	21.409
69.171	21.409
69.129	21.409
69.087	21.409
69.087	21.409
69.087	21.409
69.087	21.409
69.087	21.409
69.044	21.409
69.002	21.409
69.002	21.409
69.002	21.409
69.002	21.409
69.002	21.409
69.002	21.409
68.917	21.409
68.917	21.409
68.917	21.409
[truncated: 73,624 more rows]
