# Supplementary material for: Ant collective cognition allows for efficient navigation through disordered environments
Source: eLife. 2020 May 12;9:e55195. doi: 10.7554/eLife.55195 (PMC7332297; doi:10.7554/eLife.55195)
Supplement: Source data 2. — Format is X,Y coordinates as a function of time. Time interval between samples is 0.04 s, except for videos 1440005 and 1440011, where the time interval is 0.02 s. [file elife-55195-data2.zip › 1440011_275_load_trajectory.txt]

69.795	22.113
69.795	22.072
69.795	22.072
69.795	22.072
69.795	22.072
69.795	22.031
69.754	22.031
69.754	22.031
69.754	22.031
69.713	22.031
69.713	22.031
69.672	22.031
69.672	22.031
69.672	22.031
69.672	22.031
69.672	22.031
69.672	22.031
69.672	22.031
69.631	22.031
69.631	22.031
69.631	21.99
69.631	21.99
69.631	21.99
69.59	21.99
69.549	21.99
69.549	21.99
69.549	21.99
69.549	21.99
69.549	21.99
69.59	21.99
69.59	21.99
69.59	21.99
69.59	21.949
69.59	21.949
69.549	21.949
69.549	21.949
69.549	21.949
69.549	21.908
69.549	21.908
69.59	21.908
69.549	21.908
69.508	21.867
69.508	21.867
69.508	21.867
69.508	21.867
69.508	21.867
69.508	21.867
69.467	21.867
69.467	21.867
69.467	21.867
69.467	21.867
69.467	21.785
69.426	21.785
69.426	21.785
69.426	21.785
69.426	21.744
69.426	21.744
69.385	21.744
69.385	21.703
69.344	21.744
69.344	21.703
69.344	21.744
69.344	21.703
69.344	21.703
69.303	21.703
69.303	21.703
69.303	21.703
69.303	21.703
69.303	21.703
69.303	21.662
69.303	21.621
69.303	21.621
69.221	21.621
69.262	21.621
69.262	21.621
69.262	21.621
69.221	21.58
69.221	21.58
69.221	21.58
69.221	21.58
69.221	21.58
69.221	21.539
69.18	21.539
69.18	21.539
69.18	21.539
69.18	21.539
69.139	21.539
69.139	21.539
69.139	21.539
69.098	21.539
69.098	21.498
69.098	21.457
69.057	21.457
69.057	21.457
69.057	21.457
68.975	21.457
68.975	21.457
68.975	21.457
68.975	21.416
68.975	21.416
68.975	21.416
68.934	21.416
68.934	21.416
68.934	21.416
68.934	21.416
68.934	21.375
68.893	21.375
68.893	21.375
68.893	21.375
68.852	21.375
68.852	21.375
68.852	21.334
68.812	21.334
68.812	21.334
68.771	21.334
68.771	21.334
68.771	21.293
68.771	21.293
68.771	21.293
68.771	21.293
68.73	21.293
68.689	21.293
68.689	21.252
68.648	21.252
68.648	21.211
68.607	21.211
68.607	21.211
68.607	21.211
68.607	21.211
68.566	21.211
68.525	21.211
68.525	21.211
68.525	21.211
68.525	21.211
68.525	21.211
68.484	21.211
68.484	21.211
68.443	21.211
68.443	21.211
68.443	21.211
68.443	21.211
68.402	21.211
68.361	21.211
68.361	21.211
68.32	21.211
68.32	21.211
68.279	21.211
68.238	21.211
68.238	21.211
68.238	21.211
68.238	21.211
68.238	21.211
68.197	21.211
68.197	21.211
68.197	21.211
68.197	21.211
68.197	21.211
68.156	21.211
68.156	21.211
68.115	21.211
68.074	21.211
68.074	21.17
68.033	21.17
68.033	21.17
68.033	21.17
67.992	21.17
67.992	21.17
67.992	21.17
67.992	21.17
67.951	21.17
67.951	21.17
67.951	21.17
67.951	21.17
67.91	21.17
67.869	21.17
67.869	21.17
67.869	21.129
67.869	21.129
67.828	21.129
67.828	21.129
67.828	21.129
67.787	21.129
67.787	21.129
67.787	21.129
67.787	21.129
67.787	21.047
67.787	21.047
67.746	21.047
67.705	21.047
67.705	21.047
67.705	21.047
67.705	21.047
67.664	21.006
67.664	21.006
67.623	21.006
67.623	21.006
67.623	21.006
67.541	21.006
67.541	21.006
67.5	21.006
67.5	21.006
67.5	21.006
67.5	21.006
67.5	21.006
67.5	21.006
67.5	21.006
67.459	21.006
67.459	21.006
67.459	21.006
67.418	21.006
67.418	21.006
67.418	21.006
67.377	21.006
67.295	21.006
67.295	21.006
67.295	21.006
67.295	21.006
67.254	21.006
67.213	21.006
67.213	21.006
67.172	21.006
67.172	21.006
67.131	20.965
67.131	21.006
67.131	21.006
67.09	21.006
67.09	21.006
67.09	21.006
67.09	21.006
67.09	20.965
67.049	20.965
67.049	20.965
67.008	20.965
66.967	20.965
66.967	20.965
66.967	20.965
66.925	20.924
66.884	20.924
66.884	20.924
66.884	20.924
66.843	20.924
66.843	20.924
66.843	20.924
66.802	20.924
66.802	20.924
66.761	20.924
66.761	20.883
66.72	20.883
66.72	20.883
66.72	20.883
66.72	20.883
66.72	20.883
66.679	20.883
66.679	20.883
66.639	20.883
66.639	20.924
66.598	20.924
66.557	20.965
66.557	20.965
66.557	20.965
66.516	20.924
66.516	20.924
66.475	20.924
66.475	20.924
66.475	20.924
66.434	20.924
66.434	20.924
66.393	20.924
66.393	20.924
66.393	20.924
66.352	20.924
66.352	20.924
66.311	20.924
66.311	20.924
66.311	20.924
66.27	20.924
66.27	20.883
66.27	20.883
66.229	20.883
66.229	20.924
66.229	20.924
66.188	20.924
66.147	20.924
66.106	20.924
66.106	20.924
66.106	20.924
66.106	20.924
66.065	20.924
66.065	20.924
66.065	20.924
66.065	20.924
66.065	20.965
66.024	20.965
66.024	20.965
66.024	20.965
66.024	21.006
65.983	21.006
65.983	21.006
65.942	20.965
65.942	21.006
65.901	21.006
65.901	21.006
65.901	21.006
65.901	21.006
65.86	21.006
65.819	21.006
65.819	21.006
65.819	21.006
65.778	21.006
65.778	21.006
65.778	21.006
65.737	21.006
65.737	21.006
65.696	21.006
65.696	21.006
65.696	21.006
65.696	21.006
65.655	21.006
65.655	21.006
65.614	21.006
65.614	20.965
65.573	20.965
65.573	20.965
65.532	20.965
65.532	20.965
65.532	20.965
65.491	20.965
65.491	20.965
65.491	20.965
65.491	20.924
65.45	20.924
65.45	20.924
65.45	20.924
65.45	20.924
65.409	20.924
65.409	20.924
65.409	20.924
65.368	20.924
65.327	20.842
65.327	20.842
65.327	20.883
65.286	20.883
65.286	20.883
65.245	20.842
65.286	20.842
65.245	20.842
65.245	20.842
65.204	20.842
65.204	20.842
65.204	20.842
65.204	20.842
65.204	20.842
65.163	20.842
65.163	20.842
65.122	20.842
65.122	20.801
65.081	20.801
65.081	20.801
65.04	20.801
65.04	20.801
64.999	20.719
64.999	20.719
64.999	20.719
64.999	20.719
64.999	20.76
64.958	20.678
64.958	20.678
64.958	20.678
64.958	20.678
64.958	20.678
64.958	20.719
64.958	20.719
64.958	20.719
64.958	20.719
64.958	20.719
64.917	20.678
64.917	20.678
64.917	20.678
64.917	20.678
64.876	20.678
64.876	20.678
64.876	20.678
64.876	20.637
64.835	20.637
64.835	20.637
64.835	20.637
64.835	20.596
64.835	20.596
64.794	20.596
64.794	20.596
64.794	20.596
64.794	20.596
64.794	20.596
64.794	20.596
64.753	20.514
64.753	20.514
64.753	20.514
64.753	20.555
64.712	20.555
64.712	20.555
64.712	20.555
64.671	20.473
64.712	20.473
64.671	20.432
64.671	20.432
64.671	20.432
64.671	20.432
64.671	20.432
64.63	20.391
64.671	20.432
64.671	20.432
64.671	20.432
64.671	20.432
64.671	20.35
64.671	20.35
64.671	20.35
64.671	20.35
64.671	20.35
64.671	20.35
64.671	20.35
64.671	20.309
64.671	20.309
64.63	20.268
64.63	20.268
64.589	20.186
64.589	20.186
64.589	20.186
64.589	20.186
64.589	20.145
64.589	20.145
64.589	20.145
64.589	20.145
64.63	20.145
64.589	20.104
64.589	20.104
64.589	20.104
64.589	20.104
64.589	20.063
64.589	20.023
64.589	20.023
64.548	20.023
64.548	20.023
64.548	19.982
64.548	19.982
64.548	19.982
64.548	19.982
64.548	19.941
64.548	19.941
64.507	19.941
64.507	19.941
64.507	19.9
64.507	19.9
64.507	19.9
64.507	19.859
64.466	19.859
64.466	19.859
64.507	19.859
64.507	19.859
64.466	19.777
64.425	19.777
64.384	19.736
64.384	19.736
64.384	19.736
64.343	19.736
64.343	19.736
64.343	19.736
64.343	19.736
64.343	19.695
64.343	19.695
64.343	19.695
64.343	19.695
64.343	19.695
64.302	19.695
64.302	19.695
64.343	19.695
64.343	19.654
64.302	19.654
64.302	19.654
64.302	19.613
64.302	19.613
64.302	19.613
64.261	19.572
64.179	19.531
64.22	19.531
64.22	19.531
64.179	19.531
64.22	19.531
64.179	19.49
64.138	19.49
64.138	19.49
64.138	19.449
64.138	19.449
64.097	19.449
64.097	19.449
64.097	19.408
64.056	19.408
64.097	19.408
64.056	19.367
64.056	19.367
64.056	19.367
64.056	19.326
64.056	19.326
64.015	19.285
64.015	19.285
63.933	19.244
63.892	19.203
63.892	19.203
63.892	19.203
63.851	19.203
63.851	19.203
63.851	19.203
63.851	19.203
63.851	19.203
63.851	19.203
63.81	19.203
63.81	19.162
63.81	19.162
63.81	19.162
63.81	19.162
63.769	19.121
63.769	19.121
63.769	19.121
63.728	19.08
63.728	19.08
63.728	19.08
63.646	19.039
63.687	19.08
63.646	19.039
63.646	19.039
63.646	19.039
63.605	18.998
63.605	18.998
63.564	18.957
63.564	18.957
63.482	18.957
63.523	18.957
63.523	18.957
63.523	18.957
63.482	18.916
63.482	18.916
63.482	18.916
63.4	18.875
63.4	18.875
63.4	18.875
63.359	18.875
63.318	18.834
63.318	18.834
63.318	18.834
63.318	18.834
63.277	18.834
63.277	18.834
63.236	18.793
63.236	18.793
63.195	18.793
63.195	18.793
63.195	18.793
63.195	18.793
63.154	18.752
63.154	18.752
63.154	18.752
63.113	18.752
63.072	18.711
63.072	18.711
63.031	18.711
63.031	18.711
63.031	18.67
63.031	18.67
63.031	18.67
63.031	18.67
62.99	18.67
62.99	18.629
62.99	18.629
62.949	18.629
62.908	18.629
62.908	18.629
62.908	18.588
62.867	18.588
62.867	18.588
62.867	18.588
62.867	18.588
62.867	18.547
62.826	18.547
62.785	18.547
62.744	18.506
62.744	18.506
62.744	18.506
62.744	18.506
62.744	18.506
62.703	18.465
62.703	18.465
62.703	18.465
62.703	18.465
62.662	18.465
62.662	18.465
62.662	18.465
62.662	18.465
62.621	18.465
62.621	18.465
62.58	18.424
62.58	18.424
62.498	18.383
62.498	18.383
62.498	18.383
62.498	18.383
62.498	18.383
62.498	18.383
62.498	18.383
62.498	18.383
62.457	18.383
62.457	18.383
62.416	18.383
62.416	18.383
62.416	18.342
62.416	18.342
62.416	18.342
62.375	18.301
62.375	18.301
62.375	18.301
62.334	18.301
62.334	18.301
62.334	18.301
62.334	18.301
62.334	18.301
62.375	18.301
62.375	18.301
62.375	18.301
62.375	18.301
62.375	18.301
62.375	18.301
62.375	18.301
62.375	18.301
62.375	18.301
62.375	18.301
62.375	18.301
62.375	18.301
62.375	18.301
62.375	18.301
62.375	18.342
62.375	18.342
62.375	18.342
62.375	18.342
62.375	18.383
62.334	18.424
62.293	18.424
62.293	18.424
62.252	18.424
62.252	18.424
62.252	18.424
62.252	18.424
62.252	18.465
62.211	18.465
62.211	18.506
62.211	18.506
62.211	18.547
62.211	18.547
62.17	18.547
62.17	18.547
62.17	18.547
62.17	18.547
62.17	18.588
62.17	18.588
62.17	18.588
62.17	18.629
62.17	18.629
62.129	18.629
62.129	18.67
62.129	18.67
62.088	18.67
62.088	18.711
62.088	18.711
62.047	18.711
62.047	18.711
62.006	18.711
62.047	18.752
62.006	18.752
62.006	18.752
62.006	18.793
62.006	18.793
62.006	18.793
61.965	18.793
61.965	18.793
61.924	18.793
61.924	18.834
61.924	18.834
61.924	18.875
61.883	18.875
61.883	18.875
61.883	18.875
61.842	18.875
61.842	18.875
61.842	18.875
61.801	18.916
61.801	18.916
61.801	18.916
61.801	18.957
61.76	18.957
61.76	18.957
61.76	18.957
61.719	18.957
61.719	18.957
61.719	18.957
61.719	18.998
61.719	18.998
61.719	19.039
61.678	19.039
61.678	19.039
61.637	19.039
61.637	19.039
61.637	19.039
61.596	19.039
61.596	19.08
61.596	19.08
61.596	19.08
61.555	19.121
61.555	19.121
61.555	19.121
61.514	19.121
61.514	19.121
61.514	19.162
61.473	19.121
61.473	19.121
61.432	19.121
61.432	19.121
61.432	19.121
61.432	19.121
61.35	19.121
61.391	19.203
61.391	19.203
61.391	19.244
61.391	19.244
61.35	19.244
61.35	19.244
61.35	19.244
61.35	19.285
61.309	19.285
61.309	19.285
61.268	19.285
61.268	19.285
61.268	19.326
61.268	19.326
61.227	19.367
61.227	19.367
61.227	19.367
61.186	19.408
61.186	19.408
61.186	19.408
61.186	19.408
61.145	19.408
61.145	19.408
61.104	19.449
61.104	19.49
61.104	19.49
61.104	19.531
61.063	19.531
61.063	19.531
61.063	19.531
61.063	19.531
61.022	19.531
60.981	19.531
60.981	19.531
60.981	19.531
60.981	19.531
60.94	19.531
60.94	19.531
60.94	19.572
60.899	19.531
60.899	19.572
60.899	19.572
60.899	19.613
60.858	19.613
60.858	19.654
60.776	19.613
60.776	19.613
60.776	19.654
60.735	19.613
60.735	19.613
60.735	19.654
60.694	19.654
60.694	19.654
60.653	19.654
60.653	19.654
60.612	19.654
60.612	19.654
60.612	19.654
60.612	19.654
60.612	19.654
60.612	19.654
60.612	19.654
60.571	19.654
60.571	19.654
60.53	19.695
60.53	19.695
60.489	19.695
60.489	19.695
60.448	19.695
60.448	19.695
60.448	19.695
60.448	19.695
60.448	19.695
60.448	19.695
60.448	19.695
60.448	19.695
60.366	19.695
60.366	19.695
60.366	19.695
60.325	19.695
60.325	19.695
60.284	19.695
60.284	19.695
60.284	19.695
60.243	19.736
60.243	19.736
60.243	19.736
60.243	19.695
60.243	19.736
60.202	19.736
60.202	19.736
60.161	19.736
60.161	19.736
60.161	19.695
60.161	19.736
60.12	19.695
60.12	19.736
60.079	19.736
60.079	19.736
60.038	19.736
60.038	19.736
60.038	19.736
60.038	19.736
60.038	19.736
60.038	19.736
60.038	19.736
59.997	19.736
59.997	19.777
59.956	19.736
59.956	19.736
59.956	19.736
59.915	19.777
59.915	19.777
59.915	19.777
59.915	19.777
59.874	19.777
59.874	19.777
59.874	19.777
59.874	19.818
59.792	19.777
59.792	19.777
59.792	19.777
59.792	19.777
59.751	19.777
59.751	19.777
59.751	19.777
59.71	19.777
59.71	19.777
59.669	19.777
59.669	19.777
59.669	19.777
59.628	19.777
59.628	19.777
59.628	19.736
59.628	19.736
59.587	19.736
59.587	19.736
59.546	19.736
59.546	19.736
59.546	19.736
59.505	19.736
59.505	19.736
59.505	19.736
59.505	19.736
59.464	19.695
59.464	19.695
59.423	19.695
59.423	19.695
59.423	19.695
59.382	19.695
59.382	19.695
59.382	19.695
59.382	19.695
59.341	19.695
59.3	19.654
59.3	19.654
59.3	19.654
59.259	19.654
59.218	19.654
59.218	19.654
59.218	19.654
59.218	19.654
59.177	19.654
59.136	19.613
59.136	19.613
59.136	19.613
59.095	19.613
59.095	19.613
59.095	19.613
59.054	19.572
59.054	19.572
59.054	19.572
59.054	19.572
59.054	19.572
59.054	19.572
59.054	19.572
59.013	19.572
58.972	19.531
58.972	19.531
58.931	19.531
58.931	19.531
58.931	19.531
58.931	19.531
58.89	19.531
58.89	19.531
58.89	19.49
58.89	19.49
58.89	19.49
58.849	19.49
58.849	19.49
58.808	19.449
58.808	19.449
58.808	19.449
58.767	19.449
58.767	19.449
58.767	19.449
58.726	19.449
58.726	19.449
58.685	19.449
58.685	19.449
58.685	19.408
58.644	19.449
58.644	19.408
58.644	19.408
58.644	19.408
58.644	19.408
58.603	19.408
58.603	19.408
58.562	19.408
58.562	19.408
58.562	19.408
58.562	19.367
58.521	19.367
58.521	19.367
58.48	19.367
58.48	19.367
58.48	19.367
58.48	19.367
58.48	19.367
58.439	19.367
58.439	19.367
58.398	19.367
58.398	19.367
58.357	19.326
58.316	19.326
58.316	19.285
58.316	19.285
58.316	19.285
58.275	19.285
58.275	19.285
58.234	19.285
58.234	19.285
58.234	19.285
58.234	19.285
58.193	19.285
58.193	19.285
58.193	19.285
58.193	19.285
58.193	19.285
58.193	19.285
58.152	19.285
58.152	19.244
58.152	19.244
58.111	19.244
58.07	19.203
58.07	19.203
58.07	19.203
58.029	19.203
58.029	19.203
58.029	19.203
57.988	19.203
57.988	19.203
57.988	19.203
57.947	19.203
57.947	19.162
57.906	19.162
57.906	19.162
57.906	19.162
57.865	19.121
57.865	19.121
57.865	19.121
57.824	19.121
57.824	19.121
57.824	19.121
57.783	19.08
57.783	19.08
57.742	19.039
57.742	19.039
57.742	19.039
57.742	19.039
57.701	19.039
57.701	19.039
57.66	19.039
57.66	18.998
57.66	18.998
57.66	18.998
57.619	18.998
57.619	18.998
57.619	18.998
57.578	18.998
57.578	18.998
57.537	18.998
57.537	18.998
57.537	18.998
57.496	18.957
57.496	18.998
57.414	18.957
57.455	18.957
57.414	18.957
57.414	18.957
57.414	18.957
57.373	18.998
57.373	18.957
57.332	18.998
57.291	18.957
57.291	18.957
57.291	18.998
57.25	18.998
57.25	18.957
57.25	18.957
57.209	18.998
57.209	18.998
57.209	18.998
57.168	18.998
57.168	18.998
57.168	18.998
57.127	19.039
57.168	19.039
57.086	19.039
57.086	19.039
57.086	19.039
57.045	18.998
57.045	19.039
57.045	19.039
57.004	18.998
57.004	18.957
57.004	18.957
57.004	18.957
56.963	18.957
56.922	18.957
56.922	18.957
56.922	18.957
56.881	18.998
56.881	18.998
56.84	18.998
56.84	18.957
56.84	18.957
56.799	18.957
56.799	18.957
56.758	18.957
56.758	18.957
56.758	18.957
56.758	18.957
56.758	18.957
56.717	18.998
56.676	18.998
56.676	18.957
56.676	18.998
56.635	18.998
56.635	18.998
56.594	18.998
56.594	18.998
56.553	18.998
56.553	18.998
56.512	18.998
56.512	18.998
56.512	18.998
56.512	18.998
56.512	18.998
56.471	19.039
56.471	19.039
56.471	19.039
56.43	19.039
56.43	19.039
56.389	19.039
56.348	19.039
56.348	19.039
56.348	19.039
56.348	19.039
56.307	19.039
56.266	19.039
56.266	19.039
56.266	19.039
56.266	19.039
56.225	19.039
56.225	19.08
56.184	19.039
56.184	19.08
56.184	19.08
56.184	19.08
56.184	19.08
56.143	19.08
56.143	19.08
56.143	19.08
56.102	19.121
56.102	19.08
56.061	19.08
56.061	19.08
56.02	19.08
56.02	19.08
56.02	19.08
55.979	19.08
55.979	19.121
55.979	19.121
55.979	19.121
55.938	19.121
55.938	19.121
55.897	19.121
55.897	19.121
55.897	19.121
55.856	19.08
55.856	19.08
55.856	19.08
55.856	19.08
55.856	19.08
55.815	19.08
55.815	19.08
55.774	19.08
55.774	19.039
55.774	19.039
55.733	19.039
55.733	19.039
55.692	19.039
55.692	19.039
55.692	19.039
55.692	19.039
55.692	19.039
55.651	19.039
55.651	19.039
55.651	19.039
55.651	19.039
55.61	19.039
55.61	19.039
55.61	19.039
55.61	19.039
55.61	19.039
55.61	19.039
55.569	19.039
55.569	19.08
55.528	19.039
55.528	19.08
55.528	19.08
55.487	19.08
55.487	19.08
55.446	19.08
55.446	19.08
55.446	19.08
55.446	19.121
55.446	19.121
55.405	19.121
55.405	19.121
55.405	19.121
55.405	19.162
55.364	19.162
55.364	19.162
55.323	19.162
55.323	19.162
55.323	19.162
55.282	19.162
55.282	19.162
55.282	19.162
55.282	19.162
55.2	19.162
55.2	19.162
55.2	19.162
55.159	19.162
55.118	19.162
55.118	19.162
55.118	19.162
55.118	19.162
55.118	19.162
55.077	19.162
55.077	19.162
55.036	19.162
55.036	19.121
55.036	19.121
54.995	19.121
54.995	19.121
54.954	19.121
54.954	19.121
54.954	19.121
54.954	19.121
54.954	19.121
54.913	19.121
54.913	19.08
54.913	19.08
54.872	19.08
54.872	19.08
54.79	19.039
54.79	19.039
54.79	19.039
54.79	19.039
54.79	18.998
54.749	18.998
54.749	19.039
54.708	19.039
54.708	18.998
54.667	18.998
54.667	18.998
54.626	18.998
54.626	18.998
54.626	18.998
54.626	18.998
54.585	18.998
54.585	18.998
54.585	18.998
54.544	18.998
54.544	18.998
54.503	18.998
54.503	18.998
54.503	18.998
54.462	18.957
54.462	18.998
54.462	18.998
54.421	18.998
54.38	18.957
54.38	18.957
54.38	18.957
54.339	18.998
54.298	18.957
54.298	18.957
54.257	18.957
54.175	18.957
54.175	18.957
54.175	18.957
54.175	18.957
54.175	18.957
54.134	18.957
54.134	18.957
54.093	18.957
54.093	18.957
54.093	18.957
54.093	18.957
54.052	18.957
54.011	18.957
54.011	18.957
53.97	18.957
53.929	18.957
53.929	18.957
53.929	18.957
53.929	18.957
53.929	18.916
53.888	18.916
53.847	18.916
53.847	18.916
53.806	18.875
53.806	18.875
53.806	18.875
53.765	18.875
53.765	18.875
53.765	18.875
53.765	18.875
53.724	18.875
53.724	18.875
53.683	18.834
53.683	18.834
53.683	18.834
53.642	18.834
53.642	18.834
53.601	18.793
53.601	18.793
53.601	18.793
53.56	18.793
53.56	18.793
53.56	18.793
53.519	18.793
53.519	18.752
53.519	18.752
53.478	18.793
53.478	18.752
53.478	18.752
53.478	18.752
53.437	18.752
53.437	18.752
53.437	18.752
53.437	18.752
53.396	18.752
53.396	18.752
53.355	18.752
53.355	18.752
53.314	18.752
53.314	18.752
53.273	18.752
53.273	18.752
53.273	18.752
53.232	18.752
53.191	18.752
53.191	18.752
53.191	18.752
53.191	18.752
53.191	18.752
53.151	18.752
53.151	18.752
53.11	18.711
53.11	18.711
53.11	18.711
53.069	18.711
53.069	18.711
53.069	18.711
53.028	18.711
53.028	18.711
53.028	18.711
52.987	18.711
52.987	18.711
52.987	18.711
52.987	18.711
52.987	18.711
52.946	18.711
52.946	18.711
52.946	18.711
52.905	18.711
52.905	18.711
52.864	18.67
52.864	18.711
52.823	18.711
52.823	18.67
52.823	18.67
52.782	18.67
52.782	18.67
52.782	18.67
52.741	18.67
52.741	18.711
52.7	18.711
52.7	18.711
52.7	18.67
52.7	18.711
52.659	18.711
52.659	18.711
52.618	18.711
52.618	18.711
52.618	18.711
52.577	18.711
52.577	18.711
52.577	18.711
52.536	18.711
52.536	18.711
52.536	18.711
52.495	18.711
52.495	18.711
52.454	18.711
52.454	18.711
52.454	18.711
52.413	18.711
52.372	18.711
52.372	18.711
52.372	18.711
52.372	18.711
52.331	18.711
52.331	18.711
52.29	18.711
52.29	18.711
52.29	18.67
52.29	18.67
52.29	18.67
52.29	18.67
52.249	18.711
52.208	18.711
52.208	18.711
52.167	18.67
52.167	18.67
52.167	18.67
52.126	18.67
52.126	18.67
52.126	18.67
52.085	18.67
52.044	18.711
52.044	18.711
52.044	18.711
52.044	18.711
52.003	18.711
52.003	18.711
52.003	18.711
51.962	18.711
51.962	18.711
51.962	18.711
51.962	18.711
51.962	18.711
51.962	18.67
51.962	18.67
51.921	18.67
51.921	18.67
51.88	18.67
51.88	18.67
51.88	18.67
51.839	18.67
51.88	18.629
51.798	18.67
51.798	18.67
51.798	18.67
51.798	18.629
51.757	18.629
51.716	18.629
51.716	18.629
51.716	18.629
51.716	18.629
51.716	18.629
51.675	18.629
51.716	18.629
51.675	18.629
51.675	18.629
51.675	18.629
51.634	18.629
51.634	18.629
51.634	18.588
51.593	18.588
51.593	18.588
51.593	18.588
51.552	18.588
51.552	18.588
51.552	18.588
51.511	18.588
51.511	18.588
51.511	18.588
51.511	18.588
51.47	18.588
51.47	18.588
51.429	18.588
51.429	18.588
51.429	18.588
51.429	18.588
51.388	18.588
51.388	18.629
51.388	18.629
51.388	18.629
51.347	18.629
51.347	18.629
51.306	18.588
51.306	18.588
51.306	18.588
51.306	18.588
51.265	18.629
51.265	18.588
51.224	18.588
51.224	18.588
51.224	18.588
51.224	18.588
51.183	18.629
51.183	18.588
51.142	18.588
51.142	18.588
51.142	18.588
51.142	18.588
51.101	18.588
51.101	18.588
51.101	18.629
51.101	18.629
51.06	18.629
51.06	18.629
51.06	18.629
51.06	18.629
51.019	18.629
51.019	18.629
50.978	18.629
50.978	18.629
50.937	18.629
50.937	18.629
50.937	18.629
50.937	18.67
50.896	18.629
50.855	18.629
50.855	18.629
50.814	18.629
50.814	18.629
50.814	18.67
50.814	18.67
50.814	18.67
50.773	18.67
50.773	18.67
50.732	18.67
50.732	18.67
50.732	18.67
50.691	18.67
50.691	18.711
50.65	18.67
50.65	18.67
50.65	18.711
50.65	18.711
50.568	18.711
50.568	18.711
50.568	18.711
50.568	18.711
50.568	18.711
50.568	18.711
50.568	18.711
50.527	18.711
50.527	18.711
50.527	18.711
50.486	18.711
50.445	18.711
50.445	18.711
50.445	18.711
50.404	18.711
50.404	18.711
50.404	18.752
50.363	18.752
50.363	18.752
50.363	18.752
50.322	18.752
50.322	18.793
50.322	18.793
50.322	18.793
50.322	18.793
50.281	18.793
50.24	18.834
50.24	18.834
50.199	18.834
50.199	18.875
50.199	18.875
50.199	18.875
50.199	18.875
50.158	18.875
50.158	18.875
50.158	18.875
50.158	18.916
50.158	18.916
50.117	18.916
50.117	18.916
50.117	18.957
50.076	18.957
50.076	18.957
50.035	18.957
50.035	18.957
50.035	18.957
50.035	18.957
49.994	18.998
49.994	18.998
49.994	18.998
49.953	19.039
49.953	19.039
49.953	19.039
49.953	19.08
49.953	19.08
49.953	19.08
49.912	19.08
49.912	19.121
49.912	19.121
49.871	19.162
49.871	19.162
49.871	19.162
49.871	19.162
49.83	19.162
49.83	19.162
49.83	19.203
49.83	19.203
49.83	19.203
49.83	19.244
49.789	19.244
49.789	19.285
49.789	19.326
49.789	19.326
49.748	19.367
49.748	19.367
49.748	19.367
49.748	19.408
49.707	19.408
49.707	19.408
49.707	19.408
49.666	19.449
49.666	19.449
49.666	19.449
49.666	19.449
49.625	19.449
49.625	19.49
49.625	19.49
49.584	19.49
49.584	19.49
49.584	19.49
49.543	19.531
49.502	19.531
49.502	19.531
49.461	19.531
49.461	19.531
49.461	19.531
49.461	19.572
49.42	19.572
49.42	19.572
49.42	19.572
49.379	19.613
49.379	19.613
49.379	19.613
49.338	19.654
49.338	19.654
49.338	19.654
49.338	19.654
49.297	19.654
49.297	19.654
49.297	19.695
49.297	19.695
49.256	19.736
49.256	19.736
49.256	19.736
49.256	19.736
49.215	19.777
49.215	19.777
49.215	19.777
49.215	19.777
49.174	19.818
49.174	19.818
49.133	19.859
49.133	19.859
49.092	19.9
49.092	19.9
49.092	19.9
49.092	19.941
49.092	19.941
49.051	19.941
49.051	19.941
49.051	19.941
49.051	19.982
49.051	19.982
49.01	19.982
49.01	19.982
49.01	20.023
48.969	20.023
48.969	20.023
48.969	20.023
48.928	20.063
48.928	20.063
48.928	20.063
48.887	20.063
48.887	20.104
48.887	20.104
48.887	20.104
48.846	20.104
48.846	20.145
48.805	20.145
48.805	20.145
48.805	20.145
48.764	20.145
48.764	20.145
48.764	20.145
48.723	20.145
48.723	20.145
48.723	20.145
48.723	20.145
48.723	20.145
48.682	20.145
48.682	20.145
48.682	20.145
48.641	20.186
48.641	20.186
48.641	20.186
48.6	20.186
48.6	20.186
48.559	20.186
48.559	20.186
48.559	20.186
48.559	20.186
48.518	20.186
48.518	20.186
48.518	20.186
48.477	20.227
48.477	20.227
48.477	20.227
48.477	20.227
48.477	20.227
48.477	20.227
48.477	20.227
48.436	20.268
48.436	20.268
48.436	20.268
48.436	20.268
48.436	20.309
48.395	20.309
48.395	20.309
48.395	20.35
48.354	20.35
48.354	20.35
48.354	20.35
48.313	20.391
48.272	20.391
48.272	20.391
48.272	20.432
48.272	20.432
48.231	20.432
48.231	20.432
48.231	20.473
48.231	20.473
48.231	20.473
48.19	20.473
48.19	20.473
48.19	20.514
48.149	20.514
48.149	20.514
48.149	20.514
48.108	20.514
48.108	20.555
48.108	20.555
48.108	20.555
48.067	20.555
48.067	20.555
48.067	20.555
48.067	20.596
48.026	20.596
48.026	20.637
48.026	20.637
48.026	20.637
47.985	20.678
47.985	20.678
47.985	20.678
47.985	20.678
47.985	20.678
47.944	20.678
47.944	20.719
47.903	20.719
47.903	20.719
47.903	20.719
47.903	20.76
47.862	20.76
47.862	20.76
47.862	20.801
47.862	20.801
47.862	20.801
47.862	20.801
47.821	20.801
47.821	20.842
47.821	20.842
47.821	20.842
47.821	20.842
47.821	20.883
47.78	20.883
47.78	20.883
47.78	20.883
47.78	20.924
47.78	20.924
47.739	20.924
47.739	20.965
47.698	20.965
47.698	20.965
47.698	21.006
47.657	21.006
47.657	21.006
47.657	21.006
47.616	21.006
47.616	21.006
47.616	21.006
47.616	21.006
47.575	21.006
47.575	21.006
47.575	21.006
47.534	21.006
47.534	21.006
47.534	21.006
47.493	21.006
47.452	21.006
47.452	21.006
47.411	21.006
47.411	21.006
47.37	21.006
47.37	21.006
47.37	21.006
47.329	20.965
47.329	20.965
47.288	20.965
47.288	20.965
47.288	20.965
47.247	20.924
47.247	20.924
47.206	20.924
47.206	20.924
47.206	20.965
47.165	20.924
47.165	20.924
47.124	20.924
47.124	20.924
47.124	20.924
47.083	20.924
47.083	20.924
47.042	20.924
47.042	20.924
47.042	20.924
47.001	20.883
47.001	20.883
46.96	20.883
46.96	20.883
46.919	20.842
46.919	20.842
46.878	20.842
46.878	20.842
46.878	20.883
46.837	20.883
46.837	20.883
46.796	20.842
46.796	20.842
46.796	20.883
46.755	20.842
46.755	20.842
46.714	20.842
46.714	20.842
46.714	20.842
46.714	20.842
46.673	20.842
46.673	20.842
46.673	20.842
46.673	20.842
46.632	20.842
46.591	20.842
46.591	20.842
46.591	20.842
46.591	20.883
46.591	20.883
46.591	20.842
46.55	20.842
46.55	20.842
46.55	20.842
46.509	20.842
46.468	20.842
46.468	20.842
46.468	20.842
46.468	20.883
46.468	20.883
46.468	20.883
46.468	20.883
46.468	20.924
46.468	20.924
46.468	20.924
46.468	20.924
46.468	20.924
46.427	20.924
46.468	20.924
46.427	20.965
46.427	20.965
46.427	21.006
46.427	21.006
46.427	21.006
46.427	21.047
46.468	21.006
46.55	21.047
46.386	21.088
46.386	21.088
46.386	21.088
46.386	21.088
46.386	21.088
46.345	21.088
46.386	21.088
46.386	21.129
46.345	21.17
46.345	21.129
46.345	21.129
46.345	21.129
46.345	21.129
46.345	21.17
46.345	21.17
46.345	21.17
46.345	21.17
46.345	21.17
46.345	21.211
46.345	21.211
46.345	21.211
46.345	21.211
46.345	21.252
46.345	21.252
46.345	21.293
46.345	21.293
46.345	21.293
46.345	21.293
46.304	21.293
46.304	21.293
46.304	21.293
46.304	21.293
46.304	21.293
46.304	21.293
46.304	21.293
46.263	21.334
46.263	21.334
46.263	21.334
46.263	21.334
46.263	21.334
46.263	21.334
46.263	21.334
46.263	21.334
46.263	21.334
46.263	21.416
46.263	21.416
46.263	21.416
46.263	21.416
46.263	21.416
46.263	21.416
46.263	21.416
46.263	21.416
46.263	21.416
46.263	21.416
46.263	21.416
46.263	21.416
46.263	21.416
46.263	21.416
46.263	21.416
46.263	21.416
46.263	21.416
46.263	21.416
46.263	21.416
46.263	21.416
46.263	21.416
46.263	21.416
46.263	21.416
46.263	21.416
46.263	21.416
46.263	21.416
46.263	21.416
46.263	21.416
46.263	21.416
46.263	21.416
46.263	21.375
46.263	21.375
46.263	21.375
46.263	21.375
46.263	21.375
46.263	21.375
46.263	21.375
46.263	21.375
46.263	21.375
46.263	21.375
46.263	21.375
46.263	21.375
46.263	21.375
46.263	21.375
46.263	21.375
46.263	21.375
46.263	21.375
46.263	21.375
46.263	21.375
46.263	21.375
46.263	21.375
46.263	21.375
46.263	21.375
46.263	21.375
46.263	21.375
46.263	21.375
46.263	21.375
46.263	21.375
46.263	21.375
46.263	21.375
46.263	21.375
46.263	21.375
46.263	21.375
46.263	21.375
46.263	21.375
46.263	21.375
46.263	21.375
46.263	21.375
46.263	21.375
46.263	21.375
46.263	21.375
46.304	21.375
46.304	21.375
46.304	21.375
46.263	21.375
46.263	21.375
46.263	21.375
46.263	21.375
46.263	21.375
46.263	21.375
46.263	21.375
46.263	21.375
46.263	21.375
46.263	21.375
46.263	21.375
46.263	21.375
46.263	21.375
46.263	21.375
46.263	21.375
46.263	21.375
46.263	21.375
46.263	21.375
46.263	21.375
46.304	21.334
46.304	21.334
46.263	21.334
46.263	21.334
46.263	21.334
46.263	21.334
46.263	21.334
46.263	21.334
46.263	21.334
46.263	21.334
46.263	21.334
46.263	21.334
46.263	21.293
46.263	21.293
46.304	21.293
46.304	21.293
46.304	21.293
46.304	21.293
46.304	21.293
46.304	21.252
46.304	21.252
46.304	21.252
46.304	21.252
46.304	21.252
46.304	21.252
46.345	21.211
46.345	21.211
46.345	21.211
46.345	21.211
[truncated: 24,187 more rows]
