# Supplementary material for: Ant collective cognition allows for efficient navigation through disordered environments
Source: eLife. 2020 May 12;9:e55195. doi: 10.7554/eLife.55195 (PMC7332297; doi:10.7554/eLife.55195)
Supplement: Source data 2. — Format is X,Y coordinates as a function of time. Time interval between samples is 0.04 s, except for videos 1440005 and 1440011, where the time interval is 0.02 s. [file elife-55195-data2.zip › 1460001_200_load_trajectory.txt]

69.36	23.781
69.337	23.781
69.314	23.827
69.29	23.804
69.29	23.804
69.267	23.85
69.267	23.827
69.267	23.827
69.221	23.85
69.221	23.85
69.221	23.873
69.221	23.85
69.198	23.873
69.198	23.873
69.198	23.85
69.175	23.873
69.152	23.896
69.152	23.873
69.106	23.896
69.106	23.896
69.06	23.873
69.06	23.873
69.037	23.896
69.014	23.896
69.014	23.896
68.99	23.896
68.99	23.919
68.99	23.896
68.99	23.896
68.99	23.919
68.99	23.919
68.99	23.919
68.99	23.896
68.99	23.896
68.99	23.896
68.944	23.896
68.944	23.873
68.944	23.873
68.921	23.896
68.898	23.873
68.875	23.873
68.852	23.873
68.852	23.896
68.829	23.896
68.806	23.896
68.806	23.896
68.76	23.873
68.737	23.896
68.737	23.896
68.713	23.896
68.713	23.896
68.713	23.896
68.667	23.896
68.667	23.873
68.667	23.896
68.667	23.85
68.621	23.85
68.621	23.85
68.621	23.827
68.598	23.827
68.598	23.827
68.575	23.827
68.575	23.804
68.575	23.804
68.552	23.804
68.552	23.804
68.552	23.781
68.529	23.735
68.483	23.758
68.483	23.758
68.46	23.735
68.46	23.781
68.46	23.781
68.413	23.781
68.413	23.781
68.436	23.781
68.39	23.781
68.39	23.781
68.39	23.758
68.367	23.781
68.344	23.781
68.344	23.781
68.39	23.735
68.367	23.781
68.344	23.758
68.344	23.735
68.275	23.735
68.252	23.758
68.183	23.758
68.206	23.735
68.183	23.735
68.183	23.735
68.16	23.735
68.16	23.735
68.16	23.711
68.136	23.735
68.136	23.735
68.09	23.711
68.09	23.688
68.044	23.688
68.044	23.688
68.021	23.665
67.975	23.665
67.929	23.665
67.906	23.642
67.906	23.642
67.883	23.619
67.859	23.619
67.813	23.619
67.813	23.619
67.79	23.619
67.767	23.596
67.744	23.596
67.721	23.596
67.698	23.596
67.675	23.596
67.629	23.573
67.629	23.573
67.582	23.573
67.582	23.55
67.559	23.55
67.536	23.55
67.536	23.527
67.49	23.527
67.467	23.527
67.444	23.481
67.421	23.481
67.398	23.458
67.375	23.458
67.375	23.458
67.352	23.434
67.329	23.434
67.306	23.411
67.283	23.365
67.259	23.388
67.236	23.388
67.213	23.388
67.213	23.388
67.167	23.365
67.167	23.365
67.075	23.296
67.075	23.296
67.029	23.319
67.006	23.296
67.006	23.273
66.936	23.273
66.913	23.227
66.89	23.227
66.844	23.227
66.844	23.204
66.798	23.204
66.775	23.204
66.705	23.181
66.705	23.181
66.659	23.181
66.613	23.181
66.636	23.134
66.59	23.134
66.544	23.134
66.521	23.111
66.498	23.088
66.475	23.088
66.452	23.064
66.428	23.064
66.382	23.041
66.382	23.041
66.336	23.041
66.313	23.018
66.29	23.018
66.29	22.995
66.244	22.972
66.221	22.972
66.175	22.949
66.152	22.926
66.128	22.926
66.105	22.926
66.059	22.926
66.059	22.926
66.013	22.926
65.967	22.903
65.944	22.903
65.944	22.903
65.921	22.88
65.851	22.857
65.828	22.857
65.782	22.834
65.713	22.834
65.713	22.834
65.644	22.787
65.644	22.787
65.621	22.787
65.598	22.764
65.551	22.764
65.505	22.764
65.482	22.741
65.459	22.718
65.436	22.718
65.413	22.718
65.367	22.718
65.321	22.695
65.251	22.672
65.251	22.672
65.205	22.649
65.205	22.649
65.182	22.649
65.159	22.626
65.113	22.626
65.09	22.626
65.044	22.603
64.997	22.557
64.974	22.557
64.928	22.557
64.882	22.534
64.882	22.534
64.836	22.534
64.813	22.534
64.79	22.534
64.744	22.534
64.697	22.534
64.651	22.534
64.605	22.511
64.582	22.511
64.559	22.511
64.536	22.487
64.467	22.487
64.467	22.487
64.42	22.487
64.351	22.487
64.328	22.487
64.282	22.487
64.259	22.487
64.259	22.464
64.236	22.464
64.19	22.464
64.12	22.464
64.051	22.464
64.005	22.441
64.005	22.441
63.982	22.441
63.936	22.441
63.913	22.418
63.89	22.418
63.866	22.418
63.866	22.418
63.82	22.441
63.774	22.441
63.751	22.418
63.705	22.418
63.682	22.418
63.682	22.418
63.636	22.372
63.613	22.349
63.589	22.349
63.566	22.326
63.543	22.303
63.474	22.303
63.474	22.303
63.428	22.257
63.405	22.257
63.359	22.234
63.336	22.21
63.336	22.21
63.289	22.21
63.266	22.187
63.197	22.164
63.174	22.164
63.151	22.141
63.128	22.141
63.105	22.118
63.082	22.095
63.082	22.095
63.059	22.095
63.012	22.072
63.012	22.072
62.989	22.026
62.989	22.003
62.966	22.003
62.966	21.98
62.943	21.933
62.92	21.933
62.897	21.933
62.851	21.933
62.805	21.91
62.782	21.887
62.712	21.841
62.712	21.841
62.689	21.841
62.666	21.841
62.62	21.818
62.597	21.795
62.574	21.795
62.551	21.795
62.528	21.772
62.505	21.749
62.482	21.749
62.459	21.749
62.366	21.726
62.366	21.726
62.343	21.726
62.32	21.726
62.297	21.726
62.274	21.703
62.228	21.703
62.205	21.703
62.135	21.703
62.089	21.703
62.066	21.703
62.043	21.703
61.997	21.68
61.997	21.68
61.974	21.68
61.905	21.68
61.881	21.657
61.858	21.657
61.812	21.633
61.743	21.61
61.697	21.61
61.697	21.587
61.674	21.587
61.628	21.587
61.581	21.564
61.581	21.564
61.535	21.564
61.489	21.564
61.443	21.541
61.42	21.541
61.42	21.518
61.374	21.495
61.328	21.495
61.281	21.495
61.258	21.495
61.212	21.495
61.12	21.472
61.12	21.472
61.074	21.472
61.074	21.472
61.004	21.449
60.981	21.449
60.958	21.449
60.889	21.449
60.866	21.449
60.843	21.449
60.82	21.449
60.797	21.426
60.727	21.426
60.727	21.426
60.704	21.403
60.681	21.403
60.635	21.403
60.589	21.426
60.566	21.426
60.52	21.403
60.474	21.403
60.45	21.38
60.427	21.403
60.404	21.38
60.335	21.38
60.335	21.38
60.266	21.356
60.266	21.356
60.22	21.356
60.197	21.356
60.15	21.356
60.127	21.333
60.104	21.31
60.035	21.31
60.012	21.31
59.966	21.31
59.85	21.31
59.85	21.31
59.827	21.287
59.781	21.287
59.735	21.287
59.735	21.287
59.735	21.264
59.689	21.264
59.689	21.264
59.666	21.218
59.62	21.218
59.527	21.195
59.458	21.195
59.458	21.195
59.435	21.172
59.435	21.172
59.389	21.126
59.389	21.126
59.343	21.103
59.296	21.079
59.25	21.103
59.227	21.079
59.181	21.056
59.158	21.056
59.112	21.033
59.112	21.033
59.089	21.01
59.066	20.987
59.042	20.964
58.996	20.918
58.996	20.918
58.95	20.918
58.927	20.849
58.881	20.849
58.858	20.802
58.812	20.756
58.765	20.733
58.765	20.733
58.742	20.71
58.719	20.71
58.696	20.664
58.627	20.664
58.535	20.664
58.489	20.664
58.442	20.664
58.442	20.664
58.419	20.664
58.419	20.641
58.35	20.595
58.35	20.595
58.304	20.595
58.281	20.572
58.235	20.549
58.188	20.526
58.165	20.526
58.142	20.479
58.119	20.479
58.096	20.479
58.073	20.456
58.004	20.433
57.911	20.433
57.911	20.433
57.865	20.433
57.842	20.433
57.819	20.41
57.819	20.387
57.727	20.364
57.727	20.341
57.704	20.341
57.658	20.318
57.588	20.341
57.542	20.341
57.519	20.318
57.519	20.318
57.519	20.295
57.473	20.295
57.427	20.295
57.381	20.272
57.334	20.249
57.288	20.249
57.265	20.272
57.196	20.272
57.196	20.249
57.173	20.249
57.127	20.202
57.127	20.202
57.104	20.225
57.057	20.202
57.034	20.179
57.011	20.179
56.988	20.156
56.965	20.156
56.942	20.133
56.919	20.133
56.873	20.133
56.85	20.11
56.827	20.064
56.827	20.064
56.804	20.018
56.757	20.018
56.757	19.995
56.734	19.972
56.688	19.972
56.642	19.948
56.596	19.972
56.573	19.972
56.55	19.948
56.55	19.948
56.504	19.925
56.504	19.925
56.48	19.925
56.48	19.925
56.457	19.925
56.434	19.902
56.434	19.902
56.388	19.902
56.365	19.902
56.342	19.902
56.296	19.902
56.227	19.925
56.203	19.948
56.203	19.948
56.157	19.948
56.157	19.948
56.134	19.948
56.111	19.948
56.111	19.948
56.065	19.972
56.042	19.995
55.973	19.995
55.88	19.995
55.834	19.995
55.788	20.018
55.788	20.018
55.788	20.018
55.788	20.018
55.765	20.018
55.742	19.995
55.719	20.018
55.719	20.018
55.742	20.018
55.742	19.972
55.742	19.948
55.742	19.948
55.719	19.925
55.719	19.925
55.719	19.925
55.696	19.925
55.696	19.902
55.696	19.902
55.673	19.902
55.626	19.879
55.65	19.856
55.65	19.833
55.626	19.833
55.603	19.833
55.626	19.787
55.626	19.787
55.603	19.787
55.626	19.764
55.603	19.741
55.603	19.718
55.58	19.718
55.58	19.695
55.58	19.672
55.557	19.648
55.557	19.625
55.534	19.602
55.465	19.556
55.465	19.556
55.465	19.533
55.419	19.533
55.419	19.51
55.396	19.487
55.396	19.464
55.373	19.464
55.349	19.441
55.326	19.395
55.326	19.371
55.303	19.371
55.257	19.325
55.257	19.325
55.234	19.325
55.234	19.302
55.234	19.302
55.211	19.279
55.211	19.256
55.188	19.233
55.142	19.187
55.142	19.164
55.119	19.164
55.096	19.141
55.072	19.118
55.072	19.118
55.072	19.094
55.049	19.071
55.026	19.071
55.003	19.025
54.98	19.025
54.957	19.002
54.934	18.979
54.888	18.956
54.888	18.933
54.865	18.933
54.842	18.91
54.842	18.91
54.842	18.887
54.819	18.887
54.772	18.864
54.726	18.841
54.703	18.841
54.68	18.841
54.657	18.841
54.634	18.818
54.588	18.794
54.588	18.794
54.565	18.771
54.565	18.771
54.519	18.748
54.472	18.748
54.426	18.748
54.38	18.748
54.38	18.748
54.334	18.725
54.334	18.725
54.311	18.725
54.265	18.725
54.265	18.725
54.149	18.702
54.149	18.702
54.103	18.702
54.103	18.679
54.057	18.679
54.034	18.679
54.034	18.679
53.988	18.656
53.965	18.656
53.942	18.656
53.895	18.633
53.849	18.587
53.78	18.564
53.78	18.564
53.734	18.564
53.688	18.541
53.665	18.541
53.618	18.541
53.595	18.517
53.526	18.494
53.503	18.494
53.457	18.494
53.434	18.494
53.411	18.494
53.364	18.471
53.364	18.471
53.318	18.471
53.272	18.471
53.226	18.471
53.203	18.471
53.203	18.471
53.203	18.471
53.203	18.471
53.203	18.494
53.203	18.494
53.203	18.494
53.18	18.494
53.18	18.494
53.18	18.517
53.18	18.517
53.157	18.541
53.157	18.564
53.157	18.564
53.134	18.587
53.134	18.587
53.134	18.587
53.134	18.61
53.111	18.633
53.087	18.656
53.087	18.656
53.064	18.679
53.064	18.679
53.064	18.725
53.041	18.748
53.041	18.771
53.041	18.771
53.018	18.818
53.018	18.818
53.018	18.818
53.018	18.864
53.018	18.91
53.018	18.91
52.995	18.933
52.995	18.933
52.972	18.979
52.949	19.002
52.949	19.048
52.926	19.048
52.903	19.094
52.88	19.118
52.857	19.118
52.834	19.141
52.764	19.164
52.764	19.164
52.718	19.187
52.718	19.21
52.695	19.233
52.649	19.256
52.603	19.279
52.58	19.325
52.534	19.348
52.51	19.348
52.487	19.371
52.487	19.371
52.418	19.418
52.418	19.418
52.395	19.441
52.372	19.441
52.326	19.487
52.303	19.487
52.257	19.51
52.257	19.533
52.21	19.579
52.187	19.602
52.164	19.602
52.095	19.648
52.049	19.672
52.049	19.672
52.026	19.695
51.957	19.718
51.933	19.741
51.91	19.741
51.864	19.764
51.864	19.787
51.772	19.81
51.749	19.833
51.726	19.856
51.703	19.856
51.656	19.879
51.656	19.879
51.61	19.925
51.564	19.925
51.564	19.948
51.518	19.948
51.518	19.972
51.518	19.972
51.495	19.995
51.495	19.995
51.472	19.995
51.472	19.995
51.426	19.995
51.426	19.995
51.403	19.995
51.379	19.995
51.333	19.995
51.287	19.995
51.264	19.972
51.241	19.995
51.195	19.972
51.172	19.972
51.149	19.972
51.149	19.972
51.033	19.948
51.033	19.948
51.01	19.948
50.987	19.948
50.964	19.948
50.941	19.948
50.895	19.925
50.849	19.925
50.826	19.902
50.802	19.879
50.779	19.879
50.756	19.879
50.641	19.879
50.641	19.879
50.618	19.879
50.549	19.856
50.502	19.856
50.479	19.856
50.456	19.856
50.41	19.856
50.387	19.856
50.364	19.833
50.318	19.833
50.295	19.833
50.225	19.81
50.225	19.81
50.202	19.81
50.179	19.81
50.133	19.787
50.064	19.81
50.018	19.787
49.948	19.787
49.925	19.787
49.925	19.787
49.879	19.787
49.856	19.787
49.833	19.764
49.833	19.764
49.81	19.764
49.787	19.741
49.764	19.741
49.718	19.741
49.671	19.764
49.625	19.764
49.579	19.764
49.533	19.764
49.51	19.764
49.464	19.764
49.418	19.741
49.418	19.741
49.418	19.718
49.394	19.718
49.371	19.718
49.348	19.718
49.302	19.718
49.302	19.718
49.233	19.718
49.21	19.718
49.164	19.718
49.118	19.718
49.025	19.718
49.025	19.718
49.025	19.718
48.956	19.741
48.956	19.741
48.91	19.741
48.887	19.741
48.864	19.741
48.841	19.741
48.794	19.764
48.771	19.764
48.725	19.764
48.633	19.81
48.633	19.81
48.587	19.81
48.54	19.81
48.54	19.81
48.517	19.81
48.494	19.81
48.471	19.81
48.471	19.833
48.425	19.833
48.402	19.833
48.379	19.833
48.263	19.879
48.263	19.879
48.24	19.879
48.194	19.879
48.148	19.902
48.148	19.902
48.102	19.902
48.056	19.902
48.056	19.879
48.056	19.879
48.01	19.902
47.963	19.902
47.848	19.925
47.848	19.925
47.825	19.948
47.802	19.972
47.756	19.972
47.733	19.995
47.71	19.995
47.686	19.995
47.64	19.995
47.617	20.018
47.594	20.018
47.571	20.018
47.525	20.064
47.525	20.064
47.479	20.087
47.479	20.11
47.433	20.133
47.386	20.133
47.363	20.156
47.317	20.179
47.294	20.179
47.271	20.202
47.248	20.202
47.248	20.225
47.202	20.272
47.202	20.272
47.179	20.295
47.156	20.295
47.133	20.341
47.086	20.341
47.063	20.364
47.017	20.364
47.017	20.387
46.994	20.387
46.971	20.41
46.925	20.433
46.856	20.479
46.856	20.479
46.832	20.526
46.809	20.526
46.786	20.526
46.763	20.526
46.717	20.549
46.694	20.549
46.647	20.595
46.624	20.595
46.578	20.618
46.555	20.618
46.509	20.618
46.509	20.618
46.463	20.641
46.44	20.641
46.393	20.641
46.393	20.664
46.324	20.687
46.301	20.733
46.278	20.733
46.232	20.756
46.209	20.779
46.209	20.779
46.14	20.779
46.14	20.779
46.093	20.826
46.07	20.826
46.047	20.872
46.001	20.872
45.978	20.872
45.955	20.872
45.932	20.895
45.909	20.941
45.863	20.941
45.839	20.964
45.747	20.987
45.747	20.987
45.724	21.01
45.701	21.033
45.678	21.056
45.609	21.056
45.609	21.079
45.563	21.126
45.516	21.149
45.493	21.149
45.47	21.172
45.424	21.195
45.401	21.241
45.401	21.241
45.378	21.264
45.332	21.31
45.262	21.333
45.262	21.356
45.239	21.38
45.239	21.38
45.216	21.403
45.17	21.426
45.17	21.449
45.124	21.449
45.078	21.518
45.078	21.518
45.032	21.541
45.009	21.541
44.985	21.564
44.962	21.564
44.939	21.564
44.916	21.587
44.893	21.61
44.847	21.61
44.801	21.657
44.778	21.68
44.732	21.68
44.732	21.68
44.709	21.703
44.685	21.726
44.662	21.726
44.639	21.749
44.616	21.749
44.593	21.749
44.593	21.772
44.57	21.772
44.547	21.772
44.524	21.772
44.501	21.795
44.501	21.795
44.455	21.795
44.432	21.795
44.408	21.795
44.408	21.795
44.385	21.795
44.362	21.795
44.362	21.795
44.362	21.818
44.339	21.795
44.339	21.818
44.316	21.795
44.316	21.795
44.316	21.795
44.316	21.795
44.316	21.795
44.316	21.772
44.293	21.772
44.293	21.749
44.27	21.749
44.27	21.749
44.247	21.726
44.224	21.703
44.201	21.68
44.201	21.68
44.201	21.68
44.178	21.657
44.178	21.657
44.178	21.657
44.155	21.633
44.131	21.61
44.131	21.61
44.131	21.564
44.085	21.564
44.085	21.564
44.062	21.541
44.062	21.541
44.039	21.541
43.993	21.541
43.993	21.495
43.97	21.495
43.947	21.472
43.924	21.449
43.924	21.426
43.901	21.426
43.878	21.403
43.878	21.403
43.831	21.356
43.831	21.356
43.808	21.333
43.739	21.333
43.693	21.31
43.647	21.31
43.624	21.31
43.601	21.264
43.578	21.241
43.554	21.241
43.554	21.218
43.508	21.172
43.439	21.172
43.439	21.172
43.393	21.149
43.347	21.149
43.324	21.126
43.254	21.126
43.254	21.126
43.185	21.126
43.162	21.103
43.093	21.079
43.024	21.056
42.977	21.056
42.931	21.033
42.931	21.033
42.908	21.033
42.885	21.01
42.839	20.987
42.816	20.987
42.793	20.964
42.724	20.964
42.7	20.941
42.654	20.941
42.585	20.941
42.585	20.941
42.516	20.918
42.516	20.918
42.47	20.895
42.423	20.895
42.4	20.895
42.354	20.872
42.331	20.872
42.308	20.849
42.285	20.849
42.239	20.802
42.216	20.802
42.193	20.779
42.123	20.756
42.123	20.756
42.1	20.733
42.077	20.71
42.054	20.687
42.008	20.687
41.985	20.664
41.985	20.641
41.962	20.641
41.939	20.641
41.916	20.618
41.87	20.572
41.823	20.526
41.823	20.526
41.823	20.526
41.8	20.502
41.777	20.479
41.754	20.456
41.731	20.456
41.731	20.433
41.708	20.41
41.685	20.41
41.639	20.387
41.639	20.364
41.616	20.341
41.616	20.341
41.593	20.318
41.593	20.318
41.569	20.295
41.546	20.272
41.546	20.272
41.523	20.249
41.523	20.225
41.5	20.202
41.477	20.179
41.431	20.179
41.362	20.156
41.362	20.156
41.339	20.133
41.316	20.11
41.292	20.11
41.269	20.087
41.246	20.064
41.223	20.041
41.2	20.041
41.177	20.018
41.131	20.018
41.085	19.995
40.992	19.972
40.992	19.972
40.992	19.972
40.946	19.948
40.923	19.948
40.877	19.925
40.877	19.902
40.831	19.902
40.808	19.879
40.785	19.879
40.762	19.856
40.739	19.833
40.646	19.81
40.646	19.81
40.623	19.81
40.577	19.81
40.554	19.764
40.508	19.741
40.485	19.741
40.462	19.718
40.438	19.695
40.415	19.672
40.369	19.672
40.346	19.648
40.3	19.648
40.3	19.648
40.277	19.625
40.254	19.625
40.231	19.602
40.208	19.579
40.161	19.579
40.138	19.556
40.092	19.556
40.046	19.533
40.023	19.533
39.954	19.51
39.931	19.487
39.931	19.487
39.908	19.487
39.885	19.487
39.861	19.51
39.815	19.51
39.769	19.51
39.723	19.51
39.677	19.51
39.654	19.51
39.631	19.51
39.608	19.51
39.538	19.51
39.538	19.51
39.492	19.51
39.446	19.51
39.423	19.51
39.377	19.51
39.331	19.51
39.307	19.51
39.284	19.533
39.261	19.533
39.215	19.556
39.169	19.556
39.1	19.556
39.1	19.556
39.077	19.556
39.054	19.579
39.007	19.579
38.984	19.579
38.938	19.579
38.915	19.602
38.869	19.602
38.846	19.625
38.823	19.648
38.777	19.648
38.684	19.672
38.684	19.672
38.661	19.695
38.615	19.695
38.569	19.718
38.523	19.718
38.5	19.741
38.453	19.764
38.43	19.764
38.384	19.764
38.361	19.787
38.338	19.787
38.269	19.856
38.269	19.856
38.246	19.856
38.2	19.879
38.176	19.879
38.153	19.902
38.107	19.902
38.084	19.925
38.038	19.948
37.992	19.972
37.969	19.995
37.923	19.995
37.9	20.018
37.9	20.018
37.853	20.041
37.784	20.064
37.761	20.064
37.715	20.087
37.692	20.11
37.669	20.11
37.646	20.133
37.599	20.133
37.553	20.156
37.507	20.156
37.438	20.179
37.438	20.179
37.392	20.202
37.369	20.202
37.322	20.225
37.276	20.225
37.23	20.249
37.207	20.249
37.184	20.249
37.138	20.272
37.069	20.272
37.046	20.272
36.953	20.295
36.953	20.295
36.907	20.295
36.861	20.318
36.815	20.318
36.792	20.341
36.745	20.364
36.699	20.364
36.653	20.387
36.63	20.387
36.607	20.387
36.561	20.41
36.492	20.433
36.492	20.433
36.445	20.433
36.399	20.433
36.353	20.456
36.284	20.479
36.261	20.479
36.215	20.502
36.168	20.502
36.145	20.502
36.099	20.502
36.053	20.502
35.961	20.502
35.961	20.502
35.915	20.502
35.891	20.502
35.845	20.526
35.799	20.526
35.753	20.549
35.73	20.549
35.684	20.549
35.638	20.572
35.614	20.572
35.545	20.618
35.476	20.664
35.476	20.664
35.453	20.664
35.407	20.687
35.337	20.71
35.291	20.71
35.268	20.71
35.245	20.71
35.222	20.733
35.176	20.733
35.13	20.756
35.084	20.756
35.037	20.779
35.037	20.779
35.014	20.779
34.968	20.779
34.922	20.802
34.853	20.802
34.807	20.802
34.784	20.802
34.737	20.826
34.691	20.826
34.668	20.826
34.622	20.849
34.553	20.849
34.553	20.849
34.507	20.872
34.46	20.872
34.437	20.872
34.391	20.895
34.345	20.895
34.299	20.895
34.253	20.895
34.23	20.895
34.183	20.895
34.16	20.895
34.045	20.895
34.045	20.895
34.022	20.895
33.976	20.895
33.953	20.895
33.906	20.895
33.883	20.895
33.86	20.895
33.814	20.895
33.745	20.895
33.699	20.895
33.676	20.918
33.583	20.918
33.583	20.918
33.56	20.918
33.537	20.918
33.491	20.918
33.445	20.918
33.422	20.895
33.376	20.895
33.353	20.918
33.283	20.918
33.237	20.918
33.191	20.918
33.122	20.918
33.122	20.918
33.099	20.918
33.052	20.918
33.006	20.918
32.96	20.918
32.914	20.918
32.868	20.918
32.845	20.918
32.822	20.918
32.775	20.918
32.729	20.918
32.637	20.918
32.637	20.918
32.614	20.918
32.545	20.918
32.498	20.918
32.475	20.918
32.429	20.918
32.383	20.918
32.337	20.895
32.291	20.895
32.268	20.895
32.222	20.895
32.152	20.895
32.152	20.895
32.106	20.895
32.083	20.895
32.037	20.895
31.991	20.895
31.968	20.895
31.921	20.872
31.875	20.872
31.806	20.872
31.76	20.872
31.714	20.872
31.644	20.872
31.644	20.872
31.598	20.872
31.575	20.872
31.529	20.849
31.506	20.849
31.483	20.849
31.46	20.826
31.437	20.826
31.414	20.802
31.368	20.802
31.344	20.779
31.298	20.756
31.298	20.756
31.275	20.756
31.252	20.733
31.229	20.733
31.206	20.71
31.183	20.687
31.183	20.664
31.16	20.664
31.16	20.641
31.16	20.641
31.137	20.618
31.114	20.595
31.114	20.595
31.114	20.549
31.067	20.526
31.067	20.502
31.044	20.502
31.044	20.479
31.021	20.479
31.021	20.456
30.998	20.456
30.998	20.433
30.975	20.41
30.975	20.387
30.975	20.387
30.952	20.364
30.929	20.341
30.929	20.318
30.906	20.318
30.906	20.295
30.883	20.272
30.86	20.272
30.86	20.249
30.837	20.225
30.837	20.225
30.79	20.179
30.79	20.179
30.79	20.179
30.767	20.156
30.767	20.133
30.744	20.11
30.744	20.087
30.721	20.087
30.721	20.064
30.721	20.064
30.698	20.064
30.698	20.041
30.675	20.018
30.675	20.018
30.675	20.018
30.583	20.018
30.629	19.995
30.606	19.972
30.606	19.948
30.606	19.925
30.583	19.925
30.56	19.902
30.56	19.879
30.537	19.856
30.514	19.833
30.514	19.833
30.49	19.833
30.467	19.787
30.444	19.764
30.444	19.741
30.444	19.741
30.398	19.718
30.375	19.718
30.375	19.695
30.352	19.672
30.283	19.672
30.26	19.648
30.26	19.648
30.213	19.625
30.213	19.602
30.19	19.602
30.167	19.602
30.167	19.579
30.121	19.579
30.075	19.556
30.075	19.556
30.052	19.579
30.006	19.556
29.983	19.556
29.983	19.556
29.936	19.556
29.936	19.556
29.89	19.556
29.89	19.556
29.821	19.556
29.775	19.579
29.775	19.579
29.775	19.602
29.775	19.579
29.775	19.602
29.729	19.625
29.729	19.625
29.729	19.625
29.729	19.648
29.729	19.625
29.706	19.625
29.636	19.625
29.636	19.625
29.613	19.648
29.544	19.625
29.521	19.625
29.498	19.648
29.452	19.648
29.452	19.648
29.452	19.672
29.429	19.672
29.406	19.672
29.406	19.672
29.383	19.672
29.383	19.695
29.359	19.672
29.359	19.672
29.359	19.672
29.336	19.672
29.336	19.718
29.336	19.718
29.313	19.718
29.313	19.718
29.267	19.718
29.29	19.718
29.313	19.718
29.313	19.718
29.267	19.718
29.244	19.741
29.244	19.741
29.221	19.741
29.175	19.764
29.175	19.764
29.175	19.764
29.152	19.764
29.106	19.764
29.082	19.787
29.082	19.81
29.059	19.81
29.036	19.81
29.036	19.856
28.99	19.856
28.967	19.879
28.921	19.879
28.921	19.879
28.875	19.902
28.875	19.902
28.805	19.925
28.759	19.948
28.713	19.972
28.667	19.972
28.644	19.972
28.621	19.972
28.575	19.995
28.529	20.018
28.459	20.041
28.459	20.041
28.459	20.041
28.413	20.064
28.367	20.064
28.321	20.064
28.298	20.087
28.275	20.087
28.275	20.087
28.228	20.11
28.182	20.11
28.159	20.133
28.136	20.156
28.136	20.156
28.113	20.156
28.113	20.156
28.044	20.179
28.021	20.179
27.998	20.202
27.951	20.225
27.928	20.225
27.928	20.225
27.905	20.225
27.882	20.225
27.813	20.225
27.813	20.225
27.79	20.272
27.79	20.249
27.767	20.249
27.744	20.249
27.721	20.318
27.698	20.318
27.698	20.272
27.675	20.272
27.651	20.272
27.628	20.272
27.582	20.295
27.582	20.295
27.559	20.318
27.536	20.318
27.536	20.318
27.513	20.341
27.513	20.341
27.49	20.364
27.467	20.387
27.444	20.41
27.421	20.433
27.374	20.456
27.305	20.502
27.305	20.502
27.282	20.526
27.259	20.526
27.236	20.549
27.213	20.572
27.19	20.618
27.167	20.641
27.121	20.664
27.097	20.687
27.074	20.687
27.028	20.733
27.005	20.779
27.005	20.779
26.982	20.779
26.959	20.802
26.913	20.872
26.89	20.849
26.867	20.849
26.844	20.872
26.797	20.895
26.797	20.895
26.682	20.941
26.728	20.964
26.705	21.01
26.705	21.01
26.682	21.033
26.659	21.056
26.636	21.079
26.613	21.103
26.567	21.103
26.567	21.149
26.52	21.149
26.474	21.172
26.428	21.195
26.428	21.195
26.382	21.241
26.382	21.241
26.359	21.241
26.359	21.241
26.359	21.264
26.336	21.287
26.29	21.31
26.29	21.356
26.22	21.38
26.128	21.38
26.174	21.426
26.151	21.426
26.082	21.472
26.082	21.472
26.036	21.495
26.013	21.518
25.966	21.541
25.966	21.541
25.943	21.541
25.943	21.564
25.92	21.587
25.874	21.61
25.828	21.633
25.782	21.633
25.759	21.657
25.759	21.657
25.713	21.657
25.713	21.68
25.643	21.703
25.597	21.726
25.597	21.726
25.551	21.749
25.528	21.772
25.505	21.795
25.459	21.795
25.459	21.841
25.389	21.864
25.389	21.864
25.366	21.864
25.343	21.887
25.297	21.887
25.274	21.91
25.228	21.933
25.205	21.933
25.182	21.957
25.136	21.98
25.136	21.98
25.02	21.98
25.043	22.003
25.043	22.003
25.02	22.026
24.905	22.026
24.974	22.026
24.974	22.026
24.974	22.026
24.951	22.003
24.951	22.003
24.905	21.98
24.905	21.98
24.882	21.98
24.859	21.933
24.859	21.933
24.835	21.91
24.835	21.91
24.812	21.91
24.789	21.887
24.766	21.887
24.743	21.864
24.72	21.864
24.697	21.841
24.674	21.841
24.651	21.818
24.605	21.795
24.605	21.795
24.605	21.795
24.582	21.772
24.559	21.772
24.535	21.749
24.512	21.749
24.489	21.726
24.466	21.726
24.443	21.726
24.397	21.703
24.374	21.703
24.305	21.68
24.305	21.68
24.258	21.68
24.212	21.68
24.189	21.68
24.166	21.68
24.12	21.657
24.097	21.657
24.074	21.657
24.028	21.657
24.005	21.657
23.981	21.657
23.889	21.633
23.889	21.633
23.889	21.61
23.866	21.61
23.797	21.61
23.797	21.587
23.751	21.587
23.751	21.564
23.728	21.564
23.681	21.564
23.589	21.541
23.612	21.541
23.543	21.541
23.543	21.541
23.52	21.518
23.474	21.518
23.451	21.518
23.404	21.518
23.404	21.518
23.335	21.518
23.312	21.495
23.312	21.495
23.266	21.495
23.197	21.495
23.127	21.472
23.127	21.472
23.104	21.449
23.104	21.426
23.035	21.426
22.989	21.426
22.989	21.403
22.966	21.403
22.92	21.403
22.897	21.403
22.804	21.403
22.781	21.403
22.689	21.426
22.689	21.426
22.689	21.426
22.643	21.426
22.597	21.426
22.574	21.426
22.574	21.426
22.527	21.426
22.481	21.426
22.458	21.426
22.412	21.403
22.412	21.403
22.32	21.403
22.32	21.403
22.273	21.403
22.25	21.38
22.204	21.38
22.181	21.356
22.135	21.356
22.089	21.356
22.043	21.356
22.02	21.356
21.996	21.356
21.95	21.356
21.812	21.356
21.812	21.356
21.812	21.356
21.766	21.356
21.72	21.356
21.673	21.356
21.627	21.356
21.604	21.356
21.558	21.356
21.558	21.356
21.489	21.356
21.466	21.356
21.419	21.356
21.419	21.356
21.396	21.333
21.327	21.333
21.258	21.356
21.235	21.333
21.212	21.356
21.166	21.356
21.119	21.356
21.073	21.356
21.05	21.356
21.05	21.356
20.981	21.38
20.981	21.38
20.889	21.403
20.889	21.426
20.889	21.426
20.866	21.449
20.842	21.449
20.819	21.449
20.796	21.449
20.773	21.449
20.727	21.472
20.704	21.495
20.658	21.518
20.658	21.518
20.635	21.518
20.565	21.518
20.496	21.541
20.473	21.564
20.45	21.587
20.427	21.61
20.404	21.633
20.381	21.657
20.358	21.657
20.335	21.68
20.265	21.726
20.265	21.726
20.242	21.726
20.219	21.749
20.196	21.749
20.173	21.749
20.127	21.772
20.104	21.772
20.081	21.795
20.058	21.795
20.035	21.795
20.012	21.818
19.965	21.841
19.965	21.841
19.942	21.864
19.896	21.864
19.85	21.887
19.827	21.91
19.804	21.933
19.758	21.933
19.735	21.957
19.711	21.957
19.688	21.98
19.665	22.003
19.596	22.026
19.596	22.026
19.573	22.049
19.527	22.095
19.504	22.118
19.481	22.141
19.458	22.141
19.434	22.164
19.411	22.187
19.388	22.187
19.342	22.21
19.319	22.234
19.25	22.257
19.25	22.257
19.204	22.28
19.181	22.28
19.134	22.303
19.088	22.303
19.065	22.326
19.042	22.326
18.996	22.349
18.95	22.349
18.927	22.349
18.904	22.372
18.857	22.395
18.857	22.395
18.834	22.418
18.811	22.418
18.788	22.441
18.788	22.464
18.765	22.464
18.742	22.487
18.742	22.487
18.719	22.511
18.696	22.534
18.673	22.557
18.627	22.603
18.627	22.603
18.511	22.626
18.58	22.649
18.557	22.649
18.534	22.672
18.511	22.695
18.488	22.718
18.465	22.718
18.442	22.741
18.396	22.764
18.35	22.787
18.28	22.857
18.28	22.857
18.257	22.88
18.165	22.88
18.165	22.903
18.165	22.926
18.142	22.926
18.119	22.949
18.096	22.972
18.073	22.995
18.05	23.018
18.027	23.041
17.98	23.064
17.98	23.064
17.934	23.111
17.934	23.111
17.888	23.134
17.865	23.157
17.865	23.181
17.842	23.204
17.819	23.227
17.796	23.25
17.773	23.273
17.726	23.319
17.68	23.365
17.68	23.365
17.657	23.411
17.657	23.411
17.634	23.434
17.519	23.458
17.496	23.504
17.542	23.527
17.519	23.55
17.519	23.596
17.496	23.619
17.449	23.642
17.403	23.688
17.403	23.688
17.403	23.688
17.357	23.711
17.334	23.758
17.334	23.758
17.311	23.781
17.288	23.827
17.265	23.85
17.265	23.873
17.219	23.919
17.219	23.919
17.149	23.988
17.149	23.988
17.149	24.011
17.126	24.011
17.103	24.035
17.08	24.058
17.034	24.081
16.988	24.104
16.965	24.127
16.965	24.15
16.942	24.15
16.942	24.196
16.896	24.196
16.896	24.196
16.826	24.196
16.826	24.219
16.803	24.242
16.78	24.265
16.711	24.288
16.688	24.312
16.642	24.312
16.642	24.358
16.688	24.358
16.665	24.381
16.642	24.404
16.642	24.404
16.619	24.45
16.619	24.473
16.595	24.496
16.572	24.496
16.549	24.519
16.549	24.542
16.526	24.565
16.48	24.589
16.48	24.635
16.48	24.635
16.48	24.681
16.48	24.681
16.48	24.704
16.48	24.727
16.48	24.727
16.457	24.773
16.457	24.796
16.457	24.819
16.457	24.866
16.457	24.889
16.434	24.889
16.411	24.912
16.411	24.958
16.411	24.958
16.411	24.981
16.411	25.004
16.411	25.05
16.388	25.05
16.388	25.096
16.388	25.142
16.388	25.166
16.388	25.166
16.388	25.189
16.388	25.189
16.388	25.235
16.388	25.235
16.388	25.258
16.342	25.258
16.365	25.258
16.342	25.281
16.342	25.281
16.249	25.281
16.203	25.281
16.18	25.304
16.157	25.304
16.157	25.327
16.042	25.304
16.042	25.304
16.065	25.281
16.018	25.258
16.018	25.258
15.995	25.258
15.972	25.258
15.949	25.258
15.903	25.258
15.88	25.258
15.857	25.281
15.811	25.258
[truncated: 569 more rows]
