# Supplementary material for: Ant collective cognition allows for efficient navigation through disordered environments
Source: eLife. 2020 May 12;9:e55195. doi: 10.7554/eLife.55195 (PMC7332297; doi:10.7554/eLife.55195)
Supplement: Source data 2. — Format is X,Y coordinates as a function of time. Time interval between samples is 0.04 s, except for videos 1440005 and 1440011, where the time interval is 0.02 s. [file elife-55195-data2.zip › 1460002_200_load_trajectory.txt]

69.183	20.834
69.16	20.81
69.16	20.81
69.16	20.834
69.16	20.81
69.137	20.834
69.091	20.834
69.091	20.81
69.091	20.834
69.068	20.834
69.045	20.834
69.045	20.834
69.045	20.81
69.045	20.81
69.045	20.81
69.045	20.81
69.045	20.81
69.045	20.81
69.021	20.81
69.021	20.81
68.998	20.787
68.975	20.787
68.952	20.787
68.952	20.787
68.952	20.81
68.952	20.81
68.929	20.787
68.929	20.787
68.929	20.787
68.929	20.787
68.906	20.764
68.906	20.764
68.883	20.764
68.883	20.764
68.883	20.787
68.883	20.787
68.883	20.764
68.883	20.764
68.86	20.764
68.837	20.764
68.814	20.741
68.791	20.741
68.791	20.741
68.791	20.741
68.768	20.741
68.721	20.741
68.698	20.741
68.698	20.741
68.675	20.741
68.675	20.753
68.675	20.753
68.629	20.718
68.606	20.718
68.606	20.718
68.583	20.741
68.56	20.764
68.56	20.764
68.56	20.764
68.514	20.741
68.514	20.741
68.514	20.741
68.514	20.741
68.514	20.741
68.467	20.718
68.444	20.718
68.421	20.718
68.398	20.718
68.352	20.695
68.375	20.695
68.352	20.718
68.329	20.695
68.329	20.695
68.306	20.695
68.283	20.672
68.26	20.672
68.26	20.672
68.237	20.672
68.237	20.672
68.214	20.672
68.19	20.649
68.19	20.626
68.167	20.626
68.121	20.626
68.121	20.626
68.098	20.626
68.098	20.626
68.052	20.603
68.052	20.603
68.029	20.603
68.006	20.58
67.983	20.603
67.983	20.58
67.96	20.545
67.96	20.58
67.96	20.533
67.96	20.533
67.937	20.533
67.913	20.533
67.913	20.51
67.89	20.487
67.867	20.487
67.844	20.487
67.821	20.464
67.821	20.441
67.775	20.418
67.775	20.395
67.752	20.372
67.752	20.372
67.729	20.372
67.706	20.349
67.706	20.349
67.683	20.349
67.683	20.326
67.66	20.326
67.613	20.326
67.59	20.326
67.567	20.326
67.567	20.326
67.544	20.349
67.544	20.349
67.498	20.349
67.475	20.372
67.452	20.349
67.406	20.349
67.382	20.372
67.382	20.372
67.359	20.372
67.336	20.395
67.313	20.372
67.29	20.372
67.221	20.395
67.221	20.395
67.175	20.349
67.175	20.349
67.152	20.349
67.152	20.349
67.152	20.36
67.129	20.372
67.105	20.372
67.105	20.372
67.105	20.372
67.082	20.372
67.036	20.372
67.036	20.372
67.036	20.395
67.013	20.395
67.013	20.395
66.99	20.395
66.944	20.395
66.921	20.395
66.921	20.395
66.898	20.395
66.875	20.395
66.875	20.395
66.828	20.418
66.828	20.418
66.805	20.418
66.805	20.418
66.805	20.418
66.782	20.418
66.782	20.418
66.759	20.418
66.759	20.395
66.759	20.418
66.759	20.418
66.759	20.418
66.759	20.418
66.759	20.418
66.759	20.418
66.759	20.418
66.759	20.418
66.759	20.418
66.759	20.418
66.759	20.418
66.759	20.395
66.759	20.395
66.736	20.372
66.713	20.349
66.713	20.349
66.713	20.349
66.736	20.349
66.713	20.326
66.713	20.326
66.713	20.326
66.69	20.303
66.69	20.303
66.69	20.28
66.667	20.256
66.667	20.256
66.667	20.233
66.644	20.233
66.644	20.233
66.644	20.21
66.644	20.21
66.621	20.21
66.621	20.187
66.621	20.187
66.621	20.187
66.621	20.187
66.621	20.164
66.621	20.141
66.621	20.141
66.598	20.118
66.598	20.118
66.598	20.118
66.575	20.095
66.598	20.095
66.575	20.072
66.575	20.049
66.551	20.026
66.551	20.026
66.551	20.003
66.528	20.003
66.528	19.979
66.528	19.956
66.528	19.956
66.528	19.956
66.505	19.933
66.528	19.933
66.505	19.91
66.528	19.887
66.505	19.887
66.505	19.887
66.505	19.864
66.505	19.841
66.505	19.841
66.505	19.795
66.505	19.795
66.505	19.795
66.482	19.795
66.482	19.795
66.482	19.772
66.482	19.772
66.482	19.749
66.482	19.726
66.482	19.702
66.482	19.679
66.482	19.679
66.459	19.679
66.459	19.679
66.459	19.656
66.459	19.633
66.459	19.633
66.459	19.61
66.459	19.61
66.436	19.61
66.436	19.61
66.413	19.587
66.413	19.587
66.413	19.587
66.413	19.541
66.413	19.541
66.39	19.541
66.367	19.541
66.367	19.518
66.344	19.518
66.344	19.518
66.321	19.495
66.298	19.495
66.298	19.495
66.274	19.472
66.274	19.472
66.251	19.449
66.251	19.449
66.228	19.449
66.228	19.449
66.205	19.425
66.205	19.425
66.182	19.449
66.182	19.425
66.159	19.402
66.159	19.402
66.159	19.379
66.136	19.379
66.113	19.379
66.113	19.379
66.09	19.356
66.09	19.356
66.067	19.356
66.067	19.333
66.044	19.333
66.044	19.333
66.044	19.333
66.044	19.333
66.021	19.298
66.021	19.298
66.021	19.298
66.021	19.298
65.997	19.264
65.997	19.264
65.974	19.264
65.974	19.218
65.974	19.218
65.974	19.218
65.951	19.218
65.951	19.218
65.951	19.195
65.928	19.195
65.928	19.148
65.928	19.148
65.928	19.148
65.905	19.148
65.905	19.148
65.905	19.125
65.905	19.125
65.905	19.102
65.905	19.102
65.882	19.079
65.882	19.079
65.882	19.079
65.882	19.079
65.882	19.079
65.882	19.079
65.859	19.056
65.859	19.056
65.859	19.056
65.859	19.056
65.859	19.056
65.859	19.056
65.836	19.056
65.836	19.056
65.813	19.056
65.79	19.01
65.79	19.01
65.79	19.01
65.79	19.01
65.79	18.987
65.767	18.987
65.767	18.987
65.744	18.987
65.744	18.987
65.744	18.987
65.72	18.987
65.697	18.964
65.697	18.964
65.697	18.964
65.697	18.964
65.674	18.964
65.674	18.964
65.651	18.964
65.651	18.941
65.651	18.941
65.628	18.941
65.628	18.941
65.605	18.941
65.605	18.941
65.582	18.918
65.582	18.918
65.582	18.895
65.582	18.895
65.559	18.895
65.559	18.871
65.559	18.871
65.536	18.871
65.536	18.871
65.536	18.848
65.536	18.848
65.536	18.848
65.513	18.802
65.513	18.802
65.513	18.779
65.513	18.779
65.49	18.756
65.49	18.756
65.49	18.733
65.49	18.733
65.49	18.733
65.49	18.733
65.49	18.733
65.467	18.687
65.467	18.71
65.467	18.71
65.443	18.71
65.443	18.71
65.42	18.71
65.42	18.71
65.397	18.71
65.397	18.71
65.374	18.687
65.374	18.687
65.374	18.687
65.374	18.687
65.351	18.687
65.351	18.687
65.351	18.687
65.351	18.687
65.328	18.687
65.328	18.664
65.328	18.664
65.328	18.664
65.328	18.664
65.305	18.664
65.305	18.664
65.282	18.664
65.236	18.664
65.236	18.664
65.213	18.664
65.213	18.664
65.213	18.664
65.213	18.664
65.19	18.664
65.19	18.664
65.19	18.664
65.166	18.664
65.166	18.687
65.143	18.687
65.12	18.687
65.12	18.687
65.12	18.71
65.12	18.687
65.097	18.664
65.074	18.687
65.074	18.687
65.051	18.664
65.051	18.687
65.051	18.687
65.051	18.687
65.028	18.687
65.005	18.687
65.005	18.687
64.982	18.687
64.959	18.687
64.936	18.687
64.936	18.687
64.936	18.71
64.936	18.71
64.913	18.71
64.889	18.687
64.889	18.687
64.889	18.687
64.866	18.71
64.866	18.71
64.843	18.71
64.843	18.733
64.82	18.733
64.82	18.733
64.82	18.733
64.82	18.733
64.82	18.733
64.82	18.756
64.797	18.756
64.797	18.756
64.751	18.779
64.751	18.779
64.728	18.779
64.728	18.779
64.728	18.756
64.705	18.779
64.682	18.802
64.682	18.802
64.682	18.802
64.659	18.791
64.659	18.825
64.635	18.825
64.612	18.825
64.612	18.825
64.589	18.848
64.566	18.848
64.566	18.871
64.566	18.871
64.543	18.871
64.543	18.871
64.52	18.871
64.497	18.895
64.474	18.895
64.451	18.918
64.451	18.941
64.451	18.941
64.451	18.941
64.428	18.941
64.428	18.941
64.405	18.941
64.382	18.964
64.382	18.964
64.382	18.964
64.358	18.964
64.358	18.964
64.335	18.964
64.289	19.01
64.289	19.01
64.289	19.01
64.266	19.033
64.266	19.033
64.243	19.033
64.22	19.033
64.197	19.056
64.197	19.056
64.174	19.056
64.151	19.056
64.151	19.079
64.151	19.102
64.151	19.102
64.128	19.102
64.128	19.102
64.128	19.102
64.105	19.102
64.105	19.125
64.105	19.125
64.081	19.125
64.058	19.125
64.058	19.125
64.058	19.125
64.012	19.125
64.012	19.125
64.012	19.125
63.989	19.125
63.989	19.125
63.966	19.148
63.966	19.148
63.943	19.148
63.943	19.148
63.92	19.148
63.92	19.148
63.897	19.148
63.92	19.148
63.92	19.148
63.92	19.148
63.874	19.148
63.874	19.148
63.874	19.148
63.851	19.148
63.851	19.148
63.851	19.148
63.828	19.148
63.804	19.148
63.781	19.148
63.781	19.148
63.781	19.148
63.758	19.148
63.758	19.148
63.735	19.172
63.735	19.172
63.712	19.172
63.712	19.172
63.689	19.172
63.689	19.172
63.666	19.195
63.666	19.195
63.643	19.195
63.643	19.195
63.643	19.195
63.643	19.195
63.597	19.218
63.62	19.195
63.574	19.218
63.574	19.218
63.551	19.218
63.551	19.218
63.527	19.218
63.527	19.218
63.504	19.218
63.504	19.218
63.458	19.218
63.458	19.241
63.458	19.241
63.458	19.218
63.435	19.218
63.435	19.218
63.389	19.218
63.343	19.195
63.343	19.195
63.343	19.195
63.343	19.195
63.343	19.195
63.32	19.172
63.32	19.172
63.297	19.172
63.297	19.172
63.297	19.172
63.274	19.172
63.25	19.172
63.25	19.172
63.227	19.172
63.227	19.172
63.181	19.172
63.181	19.172
63.181	19.172
63.158	19.172
63.135	19.172
63.135	19.172
63.112	19.172
63.089	19.195
63.066	19.195
63.066	19.195
63.066	19.195
63.043	19.218
62.997	19.218
62.997	19.218
62.997	19.241
62.973	19.241
62.95	19.264
62.927	19.287
62.927	19.287
62.927	19.287
62.904	19.31
62.881	19.287
62.881	19.287
62.881	19.333
62.858	19.356
62.858	19.356
62.858	19.333
62.835	19.356
62.835	19.356
62.835	19.379
62.789	19.402
62.789	19.402
62.766	19.402
62.766	19.425
62.766	19.425
62.743	19.449
62.743	19.449
62.743	19.449
62.72	19.449
62.696	19.449
62.696	19.472
62.65	19.472
62.65	19.472
62.627	19.472
62.604	19.495
62.581	19.495
62.581	19.495
62.558	19.495
62.512	19.518
62.512	19.518
62.512	19.518
62.489	19.541
62.466	19.541
62.466	19.541
62.443	19.541
62.419	19.564
62.396	19.564
62.373	19.587
62.35	19.587
62.35	19.587
62.327	19.587
62.327	19.587
62.327	19.587
62.327	19.587
62.304	19.587
62.258	19.587
62.235	19.587
62.235	19.61
62.189	19.61
62.166	19.61
62.166	19.61
62.119	19.633
62.096	19.633
62.096	19.633
62.096	19.633
62.073	19.633
62.05	19.633
62.05	19.656
62.027	19.656
62.027	19.656
62.004	19.656
61.981	19.656
61.981	19.679
61.958	19.679
61.935	19.702
61.935	19.702
61.912	19.726
61.889	19.726
61.889	19.726
61.889	19.749
61.865	19.749
61.842	19.749
61.842	19.772
61.819	19.795
61.773	19.795
61.773	19.795
61.773	19.818
61.773	19.818
61.773	19.841
61.75	19.841
61.727	19.864
61.727	19.864
61.704	19.887
61.704	19.864
61.681	19.887
61.681	19.91
61.658	19.91
61.635	19.91
61.588	19.956
61.588	19.956
61.588	19.956
61.565	19.979
61.565	19.979
61.565	19.979
61.542	19.979
61.519	20.003
61.519	20.003
61.519	20.003
61.496	20.003
61.473	20.003
61.45	20.026
61.45	20.026
61.45	20.026
61.404	20.026
61.404	20.049
61.381	20.049
61.381	20.049
61.335	20.049
61.335	20.049
61.311	20.072
61.288	20.072
61.288	20.072
61.265	20.072
61.265	20.072
61.242	20.095
61.242	20.095
61.242	20.095
61.219	20.095
61.219	20.095
61.196	20.095
61.196	20.095
61.173	20.072
61.15	20.072
61.15	20.072
61.104	20.095
61.104	20.095
61.104	20.072
61.104	20.095
61.081	20.095
61.081	20.072
61.081	20.072
61.081	20.072
61.081	20.072
61.081	20.072
61.081	20.072
61.058	20.072
61.034	20.072
61.034	20.072
61.034	20.049
61.034	20.049
61.034	20.026
61.011	20.026
61.011	19.956
60.965	19.933
60.965	19.91
60.965	19.91
60.942	19.91
60.965	19.91
60.942	19.864
60.942	19.864
60.942	19.864
60.942	19.864
60.896	19.841
60.896	19.818
60.896	19.795
60.896	19.795
60.873	19.795
60.85	19.795
60.85	19.772
60.827	19.749
60.827	19.749
60.827	19.749
60.827	19.726
60.804	19.726
60.804	19.702
60.804	19.702
60.781	19.679
60.781	19.656
60.757	19.656
60.757	19.656
60.757	19.633
60.734	19.633
60.711	19.61
60.711	19.61
60.665	19.61
60.665	19.587
60.665	19.587
60.642	19.587
60.642	19.564
60.619	19.564
60.619	19.564
60.619	19.564
60.619	19.564
60.596	19.564
60.596	19.541
60.596	19.541
60.596	19.541
60.573	19.518
60.573	19.495
60.55	19.495
60.55	19.495
60.55	19.472
60.55	19.472
60.527	19.472
60.527	19.449
60.48	19.425
60.457	19.402
60.457	19.402
60.457	19.402
60.434	19.379
60.434	19.379
60.434	19.356
60.434	19.356
60.434	19.333
60.411	19.31
60.388	19.31
60.388	19.31
60.365	19.31
60.342	19.31
60.342	19.31
60.319	19.287
60.296	19.287
60.273	19.287
60.273	19.241
60.25	19.241
60.226	19.218
60.226	19.218
60.203	19.218
60.203	19.195
60.203	19.195
60.18	19.148
60.18	19.148
60.134	19.148
60.111	19.125
60.111	19.125
60.111	19.102
60.088	19.079
60.065	19.079
60.042	19.079
60.019	19.033
59.996	19.033
59.996	19.033
59.973	19.033
59.973	19.033
59.973	19.01
59.949	19.01
59.949	19.01
59.926	18.987
59.903	18.964
59.88	18.941
59.857	18.941
59.857	18.941
59.834	18.918
59.811	18.918
59.788	18.895
59.788	18.895
59.788	18.895
59.765	18.895
59.765	18.871
59.742	18.871
59.742	18.825
59.742	18.825
59.719	18.802
59.696	18.802
59.696	18.779
59.672	18.779
59.672	18.779
59.672	18.779
59.672	18.756
59.672	18.733
59.649	18.733
59.649	18.71
59.649	18.687
59.626	18.664
59.626	18.664
59.626	18.664
59.603	18.641
59.603	18.641
59.603	18.594
59.603	18.594
59.603	18.548
59.58	18.548
59.58	18.525
59.58	18.525
59.58	18.525
59.58	18.502
59.58	18.502
59.58	18.479
59.557	18.479
59.557	18.479
59.557	18.456
59.557	18.456
59.534	18.433
59.511	18.433
59.465	18.41
59.465	18.41
59.442	18.41
59.442	18.41
59.419	18.41
59.395	18.387
59.372	18.387
59.349	18.387
59.326	18.387
59.326	18.387
59.303	18.364
59.303	18.364
59.28	18.341
59.28	18.341
59.28	18.317
59.257	18.317
59.234	18.294
59.234	18.294
59.211	18.271
59.211	18.271
59.188	18.248
59.188	18.248
59.165	18.202
59.142	18.202
59.142	18.179
59.118	18.156
59.095	18.156
59.095	18.156
59.095	18.156
59.072	18.156
59.049	18.156
59.049	18.133
59.003	18.133
59.003	18.133
58.98	18.133
58.98	18.133
58.957	18.11
58.911	18.087
58.888	18.087
58.865	18.087
58.865	18.087
58.841	18.087
58.818	18.087
58.795	18.087
58.726	18.087
58.726	18.087
58.703	18.087
58.68	18.087
58.634	18.087
58.634	18.11
58.611	18.11
58.611	18.11
58.588	18.11
58.564	18.133
58.541	18.133
58.518	18.133
58.449	18.133
58.449	18.133
58.426	18.133
58.38	18.133
58.38	18.133
58.334	18.133
58.334	18.133
58.311	18.133
58.264	18.133
58.241	18.133
58.218	18.133
58.172	18.133
58.126	18.133
58.126	18.133
58.103	18.133
58.08	18.133
58.057	18.133
58.057	18.133
58.034	18.133
58.034	18.133
58.01	18.156
57.987	18.156
57.918	18.156
57.895	18.156
57.872	18.156
57.872	18.156
57.849	18.179
57.826	18.156
57.826	18.156
57.78	18.156
57.757	18.156
57.733	18.156
57.71	18.133
57.687	18.133
57.664	18.133
57.664	18.133
57.595	18.11
57.595	18.11
57.595	18.11
57.572	18.087
57.549	18.087
57.549	18.087
57.503	18.087
57.48	18.087
57.456	18.064
57.41	18.064
57.387	18.064
57.364	18.04
57.364	18.04
57.364	18.04
57.295	18.04
57.249	18.04
57.226	18.04
57.203	18.04
57.179	18.064
57.156	18.04
57.133	18.04
57.11	18.064
57.087	18.064
57.041	18.087
57.018	18.087
57.018	18.087
56.972	18.087
56.926	18.087
56.902	18.087
56.879	18.087
56.856	18.064
56.833	18.064
56.81	18.064
56.787	18.064
56.764	18.064
56.741	18.064
56.695	18.064
56.695	18.064
56.672	18.064
56.672	18.064
56.649	18.064
56.625	18.064
56.602	18.064
56.579	18.064
56.533	18.04
56.51	18.04
56.51	18.04
56.487	18.017
56.441	18.017
56.441	18.017
56.395	17.994
56.372	17.994
56.325	17.994
56.302	17.994
56.256	17.971
56.256	17.971
56.233	17.971
56.21	17.971
56.187	17.971
56.164	17.971
56.118	17.948
56.118	17.948
56.094	17.948
56.071	17.948
56.048	17.948
56.025	17.925
55.979	17.925
55.979	17.925
55.956	17.925
55.91	17.925
55.91	17.902
55.864	17.902
55.794	17.902
55.794	17.902
55.771	17.902
55.748	17.879
55.748	17.879
55.725	17.856
55.702	17.856
55.679	17.856
55.656	17.856
55.61	17.833
55.587	17.833
55.564	17.833
55.517	17.81
55.517	17.81
55.471	17.81
55.448	17.81
55.425	17.81
55.425	17.81
55.402	17.81
55.379	17.81
55.356	17.81
55.31	17.81
55.31	17.81
55.287	17.81
55.24	17.787
55.24	17.787
55.217	17.787
55.194	17.787
55.171	17.763
55.148	17.763
55.125	17.763
55.102	17.74
55.079	17.74
55.056	17.74
55.033	17.694
55.01	17.694
54.986	17.694
54.986	17.694
54.963	17.694
54.94	17.671
54.94	17.671
54.94	17.671
54.917	17.648
54.894	17.648
54.871	17.625
54.848	17.602
54.802	17.602
54.779	17.602
54.733	17.602
54.733	17.602
54.709	17.579
54.709	17.579
54.686	17.579
54.663	17.579
54.64	17.579
54.617	17.579
54.594	17.579
54.571	17.579
54.571	17.579
54.548	17.579
54.479	17.602
54.479	17.602
54.456	17.579
54.432	17.602
54.432	17.602
54.386	17.602
54.363	17.602
54.34	17.602
54.317	17.602
54.317	17.602
54.294	17.602
54.294	17.602
54.248	17.625
54.248	17.625
54.202	17.625
54.179	17.602
54.132	17.602
54.109	17.602
54.063	17.602
54.063	17.602
54.04	17.602
54.017	17.602
54.017	17.602
53.994	17.602
53.948	17.602
53.948	17.602
53.902	17.602
53.878	17.579
53.855	17.579
53.832	17.556
53.832	17.556
53.809	17.556
53.809	17.556
53.809	17.556
53.786	17.533
53.786	17.533
53.74	17.486
53.74	17.486
53.74	17.486
53.717	17.463
53.717	17.463
53.694	17.44
53.671	17.44
53.671	17.417
53.648	17.417
53.625	17.394
53.601	17.371
53.578	17.371
53.532	17.348
53.532	17.348
53.509	17.348
53.486	17.325
53.463	17.325
53.44	17.325
53.417	17.302
53.394	17.302
53.371	17.302
53.348	17.279
53.324	17.279
53.301	17.279
53.255	17.279
53.255	17.279
53.209	17.256
53.186	17.256
53.163	17.256
53.14	17.256
53.117	17.256
53.094	17.256
53.071	17.256
53.047	17.256
53.024	17.256
53.001	17.256
52.932	17.233
52.932	17.233
52.909	17.233
52.886	17.256
52.863	17.233
52.817	17.233
52.794	17.233
52.747	17.209
52.724	17.209
52.701	17.209
52.655	17.209
52.632	17.209
52.586	17.209
52.586	17.209
52.586	17.186
52.54	17.186
52.517	17.186
52.47	17.186
52.447	17.186
52.424	17.186
52.378	17.209
52.378	17.186
52.355	17.186
52.332	17.186
52.263	17.186
52.263	17.186
52.24	17.186
52.193	17.186
52.17	17.186
52.147	17.186
52.124	17.186
52.101	17.186
52.055	17.209
52.032	17.209
52.009	17.209
51.986	17.233
51.939	17.233
51.939	17.233
51.916	17.256
51.893	17.256
51.87	17.279
51.847	17.279
51.824	17.279
51.778	17.279
51.755	17.302
51.732	17.279
51.709	17.302
51.685	17.302
51.639	17.302
51.639	17.302
51.616	17.325
51.57	17.325
51.547	17.348
51.524	17.348
51.501	17.348
51.478	17.348
51.455	17.348
51.432	17.348
51.408	17.348
51.385	17.348
51.293	17.371
51.293	17.371
51.27	17.371
51.224	17.371
51.224	17.371
51.178	17.371
51.178	17.371
51.155	17.371
51.131	17.394
51.085	17.394
51.039	17.394
51.039	17.394
50.993	17.417
50.993	17.417
50.947	17.417
50.924	17.417
50.901	17.44
50.901	17.44
50.878	17.44
50.854	17.463
50.831	17.463
50.785	17.486
50.762	17.486
50.739	17.486
50.693	17.51
50.693	17.51
50.693	17.51
50.67	17.533
50.647	17.533
50.624	17.556
50.601	17.556
50.577	17.579
50.554	17.602
50.531	17.602
50.508	17.625
50.485	17.625
50.416	17.648
50.416	17.648
50.416	17.648
50.37	17.648
50.324	17.671
50.324	17.671
50.3	17.671
50.277	17.671
50.254	17.671
50.231	17.694
50.208	17.694
50.185	17.694
50.162	17.694
50.162	17.694
50.139	17.717
50.139	17.717
50.093	17.717
50.093	17.717
50.07	17.74
50.07	17.74
50.023	17.74
50.023	17.74
50	17.763
49.977	17.763
49.931	17.763
49.931	17.763
49.908	17.787
49.885	17.787
49.885	17.787
49.885	17.787
49.839	17.787
49.816	17.787
49.77	17.787
49.77	17.763
49.746	17.763
49.723	17.763
49.677	17.763
49.677	17.763
49.654	17.763
49.631	17.74
49.585	17.74
49.539	17.74
49.539	17.717
49.539	17.717
49.539	17.694
49.516	17.694
49.493	17.694
49.493	17.671
49.423	17.648
49.423	17.648
49.4	17.625
49.377	17.625
49.377	17.625
49.331	17.625
49.331	17.625
49.285	17.602
49.285	17.602
49.239	17.579
49.216	17.579
49.192	17.579
49.146	17.579
49.146	17.579
49.123	17.579
49.1	17.579
49.077	17.579
49.054	17.579
49.031	17.579
48.985	17.579
48.962	17.579
48.939	17.579
48.915	17.579
48.892	17.556
48.846	17.556
48.846	17.556
48.823	17.556
48.823	17.533
48.8	17.556
48.777	17.556
48.754	17.556
48.731	17.579
48.708	17.556
48.685	17.579
48.662	17.579
48.662	17.579
48.615	17.579
48.615	17.579
48.569	17.579
48.546	17.579
48.546	17.579
48.5	17.602
48.477	17.602
48.454	17.602
48.408	17.625
48.385	17.625
48.385	17.648
48.361	17.648
48.315	17.671
48.315	17.671
48.292	17.694
48.269	17.717
48.223	17.74
48.223	17.74
48.2	17.763
48.154	17.787
48.131	17.81
48.108	17.787
48.061	17.81
48.038	17.81
47.969	17.856
47.969	17.856
47.946	17.856
47.9	17.856
47.877	17.879
47.831	17.879
47.807	17.902
47.784	17.902
47.761	17.902
47.738	17.902
47.692	17.925
47.669	17.948
47.623	17.948
47.623	17.948
47.6	17.971
47.577	17.971
47.554	17.994
47.53	18.017
47.484	18.017
47.461	18.017
47.438	18.04
47.415	18.04
47.392	18.04
47.392	18.064
47.323	18.087
47.323	18.087
47.3	18.11
47.253	18.11
47.23	18.11
47.207	18.11
47.184	18.11
47.161	18.11
47.138	18.11
47.138	18.11
47.115	18.11
47.092	18.11
47.023	18.156
47.023	18.156
46.999	18.156
46.976	18.156
46.976	18.156
46.93	18.179
46.907	18.202
46.861	18.202
46.838	18.202
46.815	18.202
46.792	18.202
46.769	18.202
46.698	18.202
46.698	18.202
46.675	18.202
46.652	18.202
46.652	18.202
46.629	18.202
46.606	18.202
46.583	18.202
46.537	18.225
46.514	18.225
46.491	18.225
46.468	18.225
46.398	18.225
46.398	18.225
46.375	18.202
46.329	18.202
46.306	18.202
46.283	18.202
46.26	18.179
46.237	18.179
46.214	18.179
46.191	18.179
46.168	18.179
46.121	18.179
46.075	18.179
46.075	18.179
46.029	18.179
46.006	18.179
45.983	18.179
45.96	18.179
45.914	18.179
45.867	18.179
45.844	18.179
45.821	18.179
45.798	18.179
45.775	18.179
45.706	18.179
45.706	18.179
45.683	18.202
45.66	18.202
45.614	18.225
45.59	18.248
45.567	18.248
45.544	18.248
45.521	18.271
45.475	18.317
45.452	18.317
45.406	18.317
45.36	18.317
45.36	18.317
45.337	18.317
45.313	18.317
45.29	18.317
45.267	18.317
45.221	18.317
45.198	18.317
45.175	18.341
45.152	18.317
45.129	18.317
45.106	18.317
45.06	18.317
45.06	18.317
45.036	18.341
45.013	18.341
44.99	18.341
44.967	18.341
44.944	18.341
44.898	18.364
44.852	18.364
44.829	18.387
44.783	18.387
44.783	18.387
44.713	18.387
44.713	18.387
44.69	18.41
44.667	18.41
44.621	18.433
44.598	18.433
44.575	18.433
44.552	18.456
44.552	18.479
44.506	18.479
44.506	18.502
44.482	18.502
44.436	18.525
44.436	18.525
44.413	18.525
44.367	18.525
44.344	18.525
44.321	18.548
44.298	18.571
44.275	18.571
44.252	18.594
44.229	18.618
44.229	18.618
44.205	18.618
44.136	18.641
44.136	18.641
44.136	18.641
44.113	18.641
44.067	18.664
44.067	18.687
44.044	18.687
44.021	18.687
43.998	18.687
43.975	18.687
43.928	18.687
43.905	18.71
43.859	18.71
43.859	18.71
43.836	18.71
43.813	18.733
43.79	18.733
43.79	18.756
43.767	18.756
43.767	18.756
43.744	18.779
43.721	18.779
43.721	18.802
43.698	18.802
43.651	18.825
43.651	18.825
43.651	18.825
43.651	18.848
43.628	18.848
43.628	18.848
43.605	18.848
43.582	18.871
43.559	18.848
43.559	18.871
43.536	18.871
43.513	18.871
43.49	18.895
43.49	18.895
43.49	18.941
43.49	18.941
43.49	18.941
43.444	18.964
43.421	18.987
43.421	18.987
43.397	19.01
43.397	19.01
43.397	19.033
43.397	19.056
43.351	19.079
43.351	19.079
43.351	19.079
43.351	19.102
43.328	19.125
43.328	19.125
43.305	19.148
43.305	19.148
43.282	19.195
43.282	19.195
43.282	19.195
43.282	19.241
43.259	19.264
43.259	19.264
43.259	19.287
43.236	19.287
43.236	19.287
43.236	19.31
43.236	19.31
43.236	19.333
43.213	19.333
43.213	19.356
43.213	19.356
43.213	19.356
43.19	19.379
43.19	19.379
43.19	19.379
43.19	19.379
43.167	19.402
43.167	19.402
43.167	19.425
43.167	19.425
43.167	19.425
43.167	19.449
43.19	19.449
43.19	19.449
43.19	19.472
43.19	19.472
43.19	19.472
43.19	19.472
43.213	19.495
43.213	19.495
43.236	19.495
43.236	19.495
43.236	19.518
43.259	19.518
43.259	19.518
43.259	19.518
43.282	19.541
43.282	19.541
43.305	19.541
43.305	19.564
43.328	19.564
43.328	19.564
43.328	19.587
43.351	19.587
43.351	19.61
43.374	19.61
43.374	19.633
43.374	19.633
43.397	19.656
43.397	19.656
43.421	19.656
43.421	19.679
43.421	19.679
43.444	19.679
43.444	19.679
43.444	19.702
43.444	19.702
43.467	19.726
43.467	19.726
43.467	19.749
43.467	19.749
43.467	19.749
43.467	19.726
43.467	19.726
43.467	19.726
43.49	19.726
43.49	19.726
43.49	19.726
43.49	19.726
43.49	19.702
43.49	19.702
43.49	19.702
43.467	19.656
43.467	19.656
43.467	19.656
43.467	19.633
43.467	19.61
43.444	19.61
43.421	19.61
43.421	19.587
43.421	19.587
43.421	19.564
43.421	19.564
43.421	19.541
43.421	19.518
43.421	19.518
43.444	19.495
43.444	19.495
43.444	19.472
43.444	19.449
43.444	19.449
43.444	19.425
43.444	19.402
43.444	19.402
43.444	19.379
43.444	19.356
43.444	19.333
43.444	19.333
43.421	19.31
43.421	19.287
43.397	19.264
43.397	19.241
43.374	19.218
43.374	19.172
43.374	19.148
43.374	19.125
43.351	19.102
43.351	19.079
43.328	19.033
43.328	19.033
43.328	19.01
43.328	18.987
43.305	18.964
43.305	18.941
43.305	18.941
43.282	18.918
43.282	18.895
43.282	18.871
43.259	18.848
43.259	18.825
43.236	18.779
43.236	18.779
43.213	18.756
43.213	18.756
43.213	18.71
43.213	18.71
43.19	18.687
43.19	18.664
43.167	18.641
43.167	18.618
43.144	18.594
43.144	18.548
43.12	18.525
43.12	18.525
43.12	18.502
43.097	18.479
43.097	18.479
43.097	18.456
43.074	18.433
43.074	18.433
43.051	18.41
43.051	18.41
43.005	18.364
43.005	18.364
43.005	18.364
43.005	18.364
43.005	18.341
43.005	18.341
43.005	18.341
43.005	18.341
43.005	18.341
43.005	18.341
43.005	18.341
43.005	18.341
43.005	18.341
43.005	18.341
43.005	18.341
43.005	18.341
43.005	18.364
43.005	18.364
42.982	18.364
42.959	18.387
42.959	18.41
42.936	18.433
42.936	18.456
42.936	18.456
42.913	18.456
42.913	18.479
42.867	18.525
42.867	18.525
42.867	18.525
42.843	18.525
42.843	18.571
42.843	18.571
42.82	18.571
42.797	18.571
42.797	18.594
42.797	18.594
42.774	18.618
42.774	18.618
42.751	18.641
42.751	18.641
42.728	18.641
42.705	18.664
42.705	18.687
42.682	18.687
42.659	18.71
42.659	18.71
42.659	18.71
42.636	18.733
42.613	18.756
42.59	18.733
42.59	18.756
42.59	18.756
42.566	18.756
42.566	18.756
42.543	18.756
42.52	18.779
42.52	18.779
42.497	18.779
42.474	18.779
42.474	18.779
42.474	18.802
42.451	18.802
42.428	18.802
42.428	18.802
42.405	18.802
42.405	18.802
42.382	18.802
42.359	18.825
42.336	18.802
42.336	18.802
42.336	18.802
42.313	18.802
42.313	18.779
42.289	18.802
42.266	18.802
42.266	18.802
42.266	18.802
42.243	18.802
42.22	18.802
42.22	18.802
42.22	18.825
42.22	18.825
42.174	18.825
42.174	18.825
42.151	18.825
42.151	18.802
42.151	18.802
42.151	18.802
42.151	18.825
42.128	18.825
42.128	18.825
42.128	18.825
42.128	18.825
42.128	18.825
42.128	18.802
42.128	18.802
42.128	18.802
42.082	18.802
42.082	18.825
42.082	18.825
42.082	18.825
42.059	18.825
42.036	18.825
42.036	18.825
42.012	18.825
42.012	18.825
42.012	18.825
42.012	18.848
41.989	18.848
41.989	18.825
41.989	18.825
41.989	18.825
41.989	18.825
41.989	18.825
41.989	18.825
41.989	18.825
41.966	18.825
41.966	18.825
41.943	18.825
41.943	18.825
41.943	18.802
41.943	18.802
41.897	18.825
41.897	18.825
41.874	18.825
41.874	18.848
41.851	18.848
41.851	18.848
41.828	18.848
41.828	18.848
41.828	18.848
41.828	18.848
41.805	18.848
41.805	18.848
41.759	18.848
41.759	18.848
41.735	18.871
41.689	18.895
41.666	18.895
41.666	18.895
41.643	18.895
41.643	18.895
41.62	18.895
41.597	18.895
41.597	18.895
41.574	18.895
41.551	18.895
41.551	18.895
41.528	18.871
41.528	18.871
41.505	18.871
41.505	18.871
41.482	18.871
41.458	18.871
41.435	18.848
41.412	18.848
41.366	18.848
41.343	18.848
41.297	18.848
41.297	18.848
41.297	18.848
41.274	18.825
41.274	18.825
41.251	18.825
41.228	18.802
41.228	18.802
41.228	18.802
41.205	18.802
41.135	18.802
41.112	18.802
41.089	18.802
41.089	18.802
41.066	18.802
41.066	18.802
41.043	18.802
41.02	18.802
41.02	18.802
40.997	18.802
40.974	18.802
40.928	18.825
40.904	18.825
40.881	18.825
40.835	18.825
40.835	18.825
40.812	18.825
40.789	18.825
40.766	18.825
40.743	18.825
40.72	18.825
40.674	18.848
40.674	18.871
40.651	18.871
40.627	18.871
40.627	18.871
40.535	18.871
40.535	18.871
40.489	18.895
40.443	18.895
40.443	18.895
40.42	18.918
40.42	18.918
40.42	18.941
40.397	18.941
40.374	18.941
40.35	18.964
40.327	18.987
40.235	19.01
40.235	19.01
40.189	19.01
40.189	19.033
40.166	19.033
40.143	19.079
40.143	19.079
40.12	19.102
40.097	19.079
40.073	19.079
40.05	19.102
40.027	19.125
39.981	19.102
39.981	19.102
39.981	19.125
39.981	19.125
39.958	19.148
39.958	19.148
39.912	19.148
39.866	19.148
39.82	19.195
39.82	19.195
39.796	19.218
39.773	19.218
39.773	19.241
39.773	19.241
39.727	19.287
39.727	19.287
39.704	19.287
39.681	19.31
39.658	19.333
39.635	19.333
39.589	19.333
39.566	19.356
39.519	19.356
39.519	19.356
39.496	19.379
39.496	19.379
39.473	19.379
39.473	19.379
39.45	19.379
39.404	19.379
39.358	19.402
39.312	19.402
39.312	19.425
39.289	19.425
39.266	19.425
39.266	19.449
39.219	19.449
39.219	19.449
39.196	19.449
39.196	19.449
39.15	19.449
39.127	19.472
39.104	19.472
39.104	19.472
39.081	19.495
39.058	19.495
39.035	19.495
39.035	19.518
38.988	19.541
38.988	19.541
38.965	19.564
38.942	19.564
38.942	19.564
38.919	19.61
38.873	19.633
38.873	19.633
38.873	19.633
38.85	19.656
[truncated: 2,628 more rows]
