# Supplementary material for: Ant collective cognition allows for efficient navigation through disordered environments
Source: eLife. 2020 May 12;9:e55195. doi: 10.7554/eLife.55195 (PMC7332297; doi:10.7554/eLife.55195)
Supplement: Source data 2. — Format is X,Y coordinates as a function of time. Time interval between samples is 0.04 s, except for videos 1440005 and 1440011, where the time interval is 0.02 s. [file elife-55195-data2.zip › 1460003_200_load_trajectory.txt]

68.702	22.319
68.702	22.319
68.702	22.342
68.679	22.365
68.656	22.365
68.656	22.365
68.633	22.388
68.61	22.388
68.61	22.388
68.587	22.434
68.587	22.434
68.518	22.457
68.472	22.48
68.448	22.48
68.425	22.48
68.425	22.503
68.379	22.48
68.379	22.48
68.356	22.457
68.333	22.48
68.31	22.48
68.31	22.48
68.31	22.457
68.287	22.48
68.264	22.48
68.264	22.48
68.241	22.48
68.218	22.48
68.195	22.48
68.195	22.48
68.172	22.457
68.172	22.457
68.149	22.457
68.172	22.457
68.149	22.434
68.102	22.411
68.102	22.411
68.079	22.411
68.102	22.457
68.079	22.388
68.01	22.365
68.01	22.365
67.987	22.319
67.964	22.319
67.918	22.296
67.895	22.319
67.849	22.319
67.826	22.319
67.802	22.319
67.779	22.296
67.756	22.273
67.733	22.273
67.664	22.226
67.664	22.226
67.618	22.203
67.595	22.203
67.572	22.18
67.526	22.134
67.526	22.134
67.526	22.134
67.503	22.111
67.456	22.111
67.433	22.088
67.41	22.088
67.364	22.088
67.364	22.088
67.341	22.157
67.341	22.146
67.272	22.111
67.226	22.111
67.203	22.111
67.156	22.111
67.156	22.111
67.156	22.134
67.133	22.134
67.11	22.134
67.064	22.134
67.064	22.134
67.041	22.134
67.018	22.134
66.995	22.134
66.949	22.157
66.926	22.157
66.903	22.157
66.857	22.157
66.834	22.157
66.834	22.157
66.81	22.157
66.787	22.18
66.787	22.18
66.764	22.18
66.718	22.18
66.695	22.203
66.672	22.203
66.649	22.226
66.626	22.249
66.603	22.273
66.58	22.296
66.557	22.296
66.534	22.296
66.511	22.342
66.511	22.342
66.511	22.342
66.487	22.365
66.487	22.388
66.487	22.388
66.487	22.411
66.464	22.434
66.418	22.457
66.395	22.48
66.395	22.48
66.395	22.503
66.372	22.526
66.372	22.526
66.372	22.549
66.372	22.572
66.349	22.572
66.326	22.572
66.326	22.619
66.303	22.642
66.28	22.642
66.28	22.642
66.28	22.665
66.28	22.665
66.28	22.734
66.28	22.734
66.257	22.757
66.257	22.78
66.234	22.78
66.234	22.803
66.211	22.803
66.211	22.826
66.188	22.849
66.164	22.872
66.164	22.895
66.164	22.918
66.141	22.942
66.141	22.942
66.118	23.011
66.118	23.034
66.095	23.034
66.095	23.034
66.072	23.057
66.049	23.057
66.049	23.079
66.049	23.102
66.026	23.102
66.026	23.125
65.957	23.149
65.957	23.149
65.957	23.195
65.934	23.195
65.911	23.218
65.888	23.241
65.888	23.241
65.865	23.264
65.865	23.287
65.865	23.333
65.865	23.333
65.842	23.402
65.795	23.425
65.795	23.425
65.795	23.448
65.795	23.471
65.795	23.471
65.726	23.518
65.749	23.541
65.703	23.587
65.703	23.61
65.703	23.61
65.703	23.61
65.68	23.633
65.634	23.679
65.634	23.679
65.634	23.748
65.611	23.794
65.565	23.794
65.565	23.794
65.542	23.818
65.542	23.794
65.519	23.818
65.519	23.864
65.472	23.864
65.472	23.864
65.472	23.91
65.472	23.91
65.449	23.956
65.449	23.979
65.449	24.002
65.449	24.002
65.403	24.025
65.403	24.048
65.403	24.048
65.38	24.071
65.357	24.071
65.311	24.117
65.288	24.164
65.288	24.164
65.265	24.164
65.242	24.164
65.242	24.187
65.219	24.187
65.196	24.21
65.172	24.233
65.172	24.279
65.149	24.302
65.126	24.302
65.126	24.325
65.103	24.348
65.103	24.348
65.08	24.348
65.08	24.371
65.034	24.394
65.011	24.394
64.988	24.417
64.965	24.417
64.965	24.44
64.942	24.44
64.919	24.463
64.873	24.487
64.803	24.487
64.803	24.487
64.734	24.487
64.734	24.51
64.688	24.51
64.665	24.533
64.642	24.533
64.642	24.533
64.619	24.579
64.596	24.579
64.596	24.579
64.573	24.579
64.527	24.625
64.527	24.625
64.48	24.625
64.457	24.602
64.434	24.602
64.411	24.602
64.411	24.602
64.388	24.602
64.388	24.602
64.365	24.602
64.365	24.579
64.365	24.579
64.319	24.51
64.319	24.51
64.296	24.51
64.296	24.51
64.273	24.487
64.273	24.487
64.227	24.487
64.227	24.487
64.204	24.463
64.204	24.463
64.18	24.44
64.18	24.44
64.134	24.394
64.134	24.394
64.111	24.394
64.088	24.371
64.065	24.348
64.042	24.325
64.019	24.325
64.019	24.302
63.996	24.302
63.973	24.279
63.973	24.279
63.95	24.267
63.927	24.233
63.927	24.233
63.904	24.233
63.904	24.21
63.904	24.187
63.857	24.187
63.834	24.164
63.834	24.164
63.834	24.141
63.811	24.117
63.811	24.117
63.765	24.094
63.719	24.071
63.719	24.071
63.719	24.071
63.696	24.048
63.673	24.048
63.65	24.048
63.65	24.025
63.65	24.025
63.627	24.002
63.65	23.979
63.558	23.979
63.558	23.979
63.534	23.956
63.534	23.956
63.511	23.933
63.511	23.91
63.511	23.91
63.488	23.91
63.465	23.91
63.465	23.91
63.442	23.91
63.442	23.887
63.442	23.887
63.419	23.841
63.35	23.818
63.35	23.818
63.373	23.841
63.304	23.841
63.304	23.841
63.304	23.818
63.304	23.818
63.281	23.771
63.258	23.771
63.188	23.748
63.188	23.748
63.165	23.748
63.119	23.725
63.119	23.725
63.096	23.725
63.096	23.702
63.073	23.702
63.05	23.679
63.027	23.633
63.027	23.633
62.935	23.633
62.935	23.587
62.935	23.587
62.889	23.61
62.865	23.564
62.865	23.564
62.842	23.541
62.819	23.518
62.796	23.518
62.75	23.495
62.727	23.471
62.704	23.471
62.681	23.471
62.635	23.425
62.658	23.379
62.635	23.379
62.589	23.402
62.589	23.402
62.566	23.356
62.519	23.356
62.496	23.333
62.45	23.333
62.427	23.333
62.427	23.31
62.381	23.333
62.381	23.31
62.358	23.31
62.312	23.287
62.266	23.287
62.266	23.287
62.243	23.287
62.196	23.287
62.173	23.287
62.15	23.287
62.127	23.287
62.104	23.287
62.081	23.287
62.081	23.264
62.035	23.264
62.012	23.218
61.943	23.241
61.943	23.241
61.92	23.241
61.897	23.264
61.897	23.218
61.873	23.218
61.827	23.218
61.827	23.218
61.781	23.218
61.758	23.218
61.712	23.149
61.689	23.149
61.643	23.125
61.643	23.125
61.62	23.125
61.62	23.125
61.574	23.102
61.574	23.102
61.574	23.102
61.55	23.079
61.527	23.079
61.527	23.079
61.504	23.079
61.504	23.057
61.481	23.057
61.481	23.057
61.458	23.011
61.435	23.011
61.435	23.011
61.412	22.988
61.389	22.965
61.389	22.965
61.389	22.965
61.389	22.965
61.389	22.965
61.389	22.942
61.389	22.942
61.389	22.942
61.389	22.918
61.412	22.895
61.389	22.895
61.412	22.849
61.412	22.803
61.412	22.803
61.412	22.803
61.412	22.78
61.412	22.757
61.389	22.734
61.389	22.711
61.389	22.711
61.389	22.688
61.389	22.665
61.389	22.665
61.389	22.642
61.389	22.596
61.389	22.572
61.389	22.549
61.412	22.526
61.412	22.503
61.389	22.48
61.366	22.411
61.366	22.411
61.366	22.388
61.366	22.365
61.366	22.342
61.366	22.319
61.366	22.296
61.366	22.249
61.343	22.249
61.343	22.226
61.366	22.203
61.366	22.18
61.343	22.134
61.343	22.134
61.32	22.111
61.32	22.088
61.32	22.065
61.32	22.042
61.32	22.042
61.32	22.019
61.32	21.996
61.297	21.996
61.297	21.973
61.297	21.95
61.274	21.95
61.274	21.95
61.297	21.926
61.297	21.926
61.297	21.926
61.274	21.926
61.274	21.926
61.251	21.926
61.251	21.926
61.251	21.926
61.251	21.926
61.251	21.903
61.251	21.903
61.251	21.903
61.274	21.88
61.274	21.88
61.274	21.88
61.297	21.857
61.297	21.834
61.297	21.834
61.32	21.834
61.32	21.811
61.32	21.811
61.32	21.788
61.389	21.765
61.389	21.765
61.389	21.765
61.412	21.742
61.412	21.742
61.412	21.719
61.435	21.719
61.435	21.696
61.435	21.673
61.458	21.673
61.458	21.65
61.458	21.65
61.504	21.604
61.504	21.604
61.504	21.604
61.504	21.58
61.527	21.58
61.527	21.557
61.55	21.534
61.55	21.511
61.55	21.511
61.55	21.511
61.574	21.488
61.574	21.419
61.597	21.396
61.597	21.396
61.62	21.373
61.62	21.35
61.62	21.327
61.643	21.327
61.643	21.327
61.666	21.304
61.666	21.281
61.666	21.257
61.689	21.257
61.689	21.234
61.689	21.211
61.689	21.211
61.689	21.188
61.689	21.165
61.689	21.165
61.689	21.142
61.689	21.119
61.712	21.119
61.712	21.096
61.712	21.073
61.735	21.05
61.735	21.027
61.735	21.004
61.735	21.004
61.735	20.981
61.735	20.958
61.735	20.934
61.735	20.911
61.758	20.888
61.758	20.865
61.758	20.819
61.758	20.819
61.758	20.796
61.758	20.773
61.758	20.75
61.758	20.75
61.758	20.727
61.758	20.681
61.781	20.681
61.781	20.658
61.781	20.635
61.781	20.611
61.758	20.565
61.758	20.565
61.758	20.519
61.735	20.496
61.735	20.473
61.735	20.473
61.735	20.473
61.735	20.427
61.735	20.427
61.712	20.404
61.712	20.358
61.712	20.335
61.689	20.312
61.689	20.289
61.689	20.265
61.689	20.265
61.689	20.219
61.689	20.219
61.689	20.173
61.666	20.173
61.643	20.127
61.643	20.104
61.62	20.104
61.62	20.081
61.62	20.058
61.597	20.035
61.597	20.012
61.597	19.989
61.574	19.942
61.574	19.942
61.55	19.919
61.527	19.896
61.504	19.85
61.504	19.85
61.504	19.827
61.481	19.827
61.458	19.804
61.458	19.781
61.435	19.758
61.435	19.758
61.435	19.735
61.435	19.735
61.412	19.712
61.412	19.712
61.389	19.689
61.389	19.666
61.366	19.643
61.366	19.619
61.343	19.619
61.32	19.596
61.32	19.596
61.297	19.573
61.297	19.527
61.297	19.527
61.274	19.504
61.251	19.481
61.251	19.458
61.227	19.412
61.204	19.412
61.204	19.389
61.181	19.366
61.181	19.343
61.158	19.32
61.135	19.32
61.089	19.296
61.089	19.296
61.066	19.273
61.066	19.25
61.043	19.25
61.02	19.227
61.02	19.227
60.974	19.204
60.974	19.204
60.928	19.204
60.905	19.181
60.881	19.158
60.835	19.158
60.835	19.158
60.835	19.135
60.812	19.135
60.812	19.135
60.789	19.112
60.789	19.112
60.766	19.089
60.743	19.089
60.697	19.089
60.674	19.089
60.651	19.089
60.605	19.066
60.605	19.066
60.582	19.066
60.558	19.066
60.512	19.066
60.489	19.066
60.466	19.066
60.443	19.066
60.42	19.066
60.42	19.066
60.42	19.043
60.374	19.043
60.351	19.02
60.351	19.02
60.328	18.997
60.305	18.974
60.282	18.974
60.259	18.974
60.235	18.95
60.212	18.95
60.189	18.974
60.166	18.974
60.166	18.974
60.143	18.997
60.097	18.997
60.097	18.997
60.074	18.997
60.051	18.997
60.005	18.997
59.982	18.974
59.982	18.974
59.959	18.974
59.959	18.974
59.936	18.974
59.912	18.974
59.889	18.974
59.889	18.997
59.889	18.997
59.866	18.997
59.866	18.997
59.843	18.997
59.843	18.997
59.82	19.02
59.797	19.043
59.797	19.043
59.774	19.043
59.751	19.043
59.751	19.043
59.751	19.066
59.751	19.066
59.728	19.066
59.728	19.066
59.705	19.089
59.682	19.112
59.659	19.112
59.659	19.135
59.636	19.135
59.613	19.158
59.613	19.158
59.59	19.158
59.59	19.181
59.59	19.181
59.59	19.181
59.59	19.181
59.59	19.181
59.59	19.158
59.59	19.158
59.59	19.158
59.613	19.181
59.613	19.181
59.59	19.181
59.59	19.181
59.59	19.181
59.59	19.181
59.59	19.181
59.59	19.181
59.59	19.181
59.59	19.181
59.59	19.181
59.613	19.158
59.59	19.181
59.59	19.181
59.59	19.181
59.59	19.181
59.59	19.181
59.59	19.181
59.59	19.181
59.59	19.181
59.59	19.181
59.59	19.181
59.59	19.181
59.59	19.181
59.59	19.181
59.59	19.181
59.59	19.181
59.59	19.181
59.59	19.181
59.59	19.181
59.59	19.158
59.59	19.158
59.59	19.181
59.59	19.181
59.59	19.181
59.59	19.181
59.59	19.181
59.59	19.181
59.613	19.181
59.613	19.181
59.613	19.181
59.613	19.181
59.613	19.181
59.613	19.181
59.613	19.181
59.613	19.181
59.613	19.181
59.613	19.181
59.613	19.181
59.613	19.181
59.613	19.181
59.59	19.181
59.59	19.181
59.59	19.181
59.613	19.181
59.59	19.181
59.613	19.181
59.59	19.181
59.59	19.181
59.59	19.181
59.59	19.181
59.59	19.181
59.59	19.181
59.59	19.181
59.59	19.181
59.59	19.181
59.613	19.181
59.59	19.181
59.59	19.181
59.59	19.181
59.59	19.181
59.59	19.181
59.566	19.204
59.566	19.204
59.566	19.204
59.566	19.204
59.566	19.204
59.566	19.204
59.59	19.204
59.59	19.204
59.566	19.204
59.59	19.204
59.566	19.204
59.566	19.204
59.566	19.204
59.566	19.204
59.566	19.204
59.566	19.204
59.566	19.204
59.566	19.204
59.566	19.204
59.566	19.204
59.566	19.204
59.566	19.204
59.566	19.204
59.566	19.204
59.566	19.204
59.566	19.204
59.566	19.204
59.566	19.204
59.566	19.204
59.566	19.204
59.543	19.204
59.543	19.204
59.543	19.204
59.543	19.204
59.543	19.227
59.543	19.227
59.543	19.227
59.543	19.227
59.566	19.204
59.543	19.204
59.566	19.204
59.566	19.204
59.566	19.204
59.566	19.204
59.566	19.204
59.566	19.204
59.566	19.204
59.566	19.227
59.566	19.227
59.566	19.204
59.566	19.204
59.566	19.204
59.566	19.204
59.566	19.204
59.566	19.204
59.566	19.204
59.566	19.204
59.566	19.227
59.59	19.227
59.59	19.227
59.59	19.204
59.59	19.204
59.59	19.204
59.566	19.204
59.59	19.204
59.59	19.204
59.59	19.204
59.566	19.227
59.566	19.227
59.566	19.204
59.566	19.204
59.566	19.227
59.566	19.204
59.566	19.204
59.566	19.204
59.566	19.204
59.566	19.204
59.566	19.204
59.566	19.204
59.566	19.204
59.566	19.204
59.566	19.204
59.566	19.204
59.566	19.204
59.566	19.227
59.566	19.204
59.566	19.204
59.566	19.204
59.566	19.204
59.566	19.204
59.566	19.204
59.566	19.204
59.566	19.204
59.566	19.204
59.566	19.204
59.566	19.204
59.566	19.204
59.566	19.204
59.566	19.204
59.566	19.204
59.566	19.204
59.566	19.204
59.566	19.204
59.566	19.204
59.566	19.204
59.566	19.204
59.566	19.204
59.566	19.204
59.566	19.204
59.566	19.204
59.566	19.204
59.566	19.204
59.566	19.204
59.566	19.204
59.566	19.204
59.566	19.204
59.566	19.204
59.566	19.204
59.543	19.204
59.566	19.204
59.543	19.204
59.543	19.204
59.566	19.204
59.566	19.204
59.566	19.204
59.566	19.204
59.566	19.204
59.566	19.204
59.566	19.204
59.566	19.204
59.566	19.204
59.566	19.204
59.566	19.204
59.566	19.204
59.566	19.204
59.566	19.204
59.566	19.204
59.566	19.204
59.566	19.204
59.566	19.204
59.566	19.204
59.566	19.204
59.566	19.204
59.566	19.204
59.566	19.204
59.566	19.204
59.566	19.204
59.566	19.204
59.566	19.204
59.566	19.204
59.566	19.204
59.566	19.204
59.566	19.204
59.566	19.204
59.566	19.204
59.566	19.204
59.566	19.204
59.566	19.204
59.566	19.204
59.566	19.204
59.566	19.204
59.566	19.204
59.566	19.204
59.566	19.204
59.566	19.204
59.566	19.204
59.566	19.204
59.566	19.204
59.566	19.204
59.566	19.204
59.566	19.204
59.566	19.204
59.566	19.204
59.566	19.204
59.566	19.204
59.566	19.204
59.566	19.204
59.566	19.204
59.566	19.204
59.566	19.204
59.566	19.204
59.566	19.204
59.566	19.204
59.566	19.204
59.566	19.204
59.566	19.204
59.566	19.204
59.566	19.204
59.59	19.204
59.59	19.204
59.59	19.204
59.59	19.204
59.59	19.204
59.59	19.204
59.566	19.204
59.566	19.204
59.566	19.204
59.566	19.204
59.566	19.204
59.566	19.204
59.566	19.204
59.566	19.204
59.566	19.204
59.566	19.204
59.566	19.204
59.566	19.204
59.566	19.204
59.543	19.204
59.543	19.204
59.543	19.204
59.566	19.204
59.566	19.204
59.566	19.204
59.566	19.204
59.566	19.204
59.566	19.204
59.543	19.204
59.543	19.204
59.566	19.204
59.566	19.204
59.566	19.204
59.566	19.204
59.566	19.204
59.566	19.204
59.566	19.204
59.566	19.204
59.566	19.204
59.566	19.204
59.566	19.204
59.566	19.204
59.566	19.204
59.566	19.204
59.566	19.204
59.566	19.204
59.566	19.204
59.566	19.204
59.566	19.204
59.566	19.204
59.566	19.204
59.566	19.204
59.566	19.204
59.566	19.204
59.566	19.204
59.566	19.204
59.566	19.204
59.566	19.204
59.566	19.204
59.566	19.204
59.566	19.204
59.543	19.204
59.543	19.204
59.566	19.204
59.566	19.204
59.566	19.204
59.566	19.204
59.566	19.204
59.566	19.204
59.566	19.204
59.566	19.204
59.566	19.204
59.566	19.204
59.566	19.204
59.566	19.204
59.566	19.204
59.566	19.204
59.566	19.204
59.566	19.204
59.566	19.204
59.566	19.204
59.566	19.204
59.566	19.204
59.566	19.204
59.566	19.204
59.566	19.204
59.566	19.204
59.566	19.204
59.566	19.204
59.543	19.204
59.543	19.204
59.543	19.227
59.543	19.204
59.543	19.204
59.543	19.204
59.543	19.204
59.543	19.204
59.543	19.204
59.543	19.204
59.543	19.227
59.543	19.227
59.543	19.227
59.543	19.227
59.566	19.227
59.566	19.227
59.566	19.227
59.566	19.227
59.566	19.204
59.566	19.204
59.566	19.204
59.566	19.204
59.566	19.204
59.566	19.204
59.566	19.204
59.566	19.204
59.543	19.204
59.543	19.204
59.543	19.204
59.543	19.204
59.543	19.227
59.566	19.227
59.543	19.204
59.543	19.204
59.543	19.227
59.543	19.227
59.543	19.227
59.543	19.204
59.543	19.227
59.566	19.227
59.566	19.227
59.566	19.227
59.566	19.227
59.566	19.227
59.566	19.204
59.566	19.204
59.566	19.204
59.566	19.204
59.59	19.204
59.59	19.204
59.59	19.204
59.59	19.204
59.59	19.204
59.59	19.227
59.59	19.204
59.59	19.204
59.566	19.204
59.59	19.204
59.566	19.204
59.566	19.204
59.566	19.227
59.566	19.204
59.566	19.204
59.543	19.204
59.543	19.204
59.543	19.204
59.543	19.204
59.543	19.204
59.566	19.204
59.543	19.204
59.543	19.204
59.566	19.204
59.566	19.204
59.543	19.204
59.543	19.204
59.543	19.204
59.543	19.204
59.543	19.204
59.543	19.204
59.543	19.204
59.543	19.227
59.543	19.204
59.543	19.204
59.543	19.204
59.543	19.204
59.543	19.227
59.543	19.204
59.543	19.204
59.543	19.204
59.543	19.204
59.543	19.204
59.543	19.204
59.543	19.204
59.543	19.204
59.543	19.227
59.543	19.227
59.543	19.227
59.543	19.227
59.543	19.227
59.543	19.227
59.543	19.227
59.543	19.227
59.543	19.227
59.543	19.227
59.543	19.227
59.543	19.227
59.566	19.227
59.566	19.204
59.566	19.227
59.543	19.204
59.543	19.204
59.566	19.204
59.566	19.204
59.566	19.204
59.566	19.204
59.566	19.204
59.566	19.204
59.566	19.204
59.566	19.204
59.566	19.204
59.59	19.204
59.566	19.204
59.566	19.204
59.543	19.204
59.543	19.204
59.543	19.204
59.543	19.204
59.566	19.204
59.543	19.204
59.543	19.204
59.543	19.204
59.543	19.204
59.543	19.204
59.543	19.204
59.543	19.204
59.543	19.204
59.543	19.204
59.543	19.204
59.566	19.204
59.566	19.204
59.543	19.227
59.543	19.204
59.543	19.204
59.543	19.204
59.566	19.204
59.566	19.204
59.543	19.204
59.543	19.227
59.543	19.227
59.543	19.204
59.543	19.204
59.566	19.204
59.543	19.204
59.543	19.204
59.566	19.204
59.543	19.204
59.566	19.204
59.543	19.204
59.566	19.204
59.566	19.204
59.566	19.204
59.543	19.204
59.543	19.204
59.566	19.204
59.543	19.204
59.543	19.204
59.543	19.204
59.543	19.204
59.566	19.204
59.543	19.204
59.543	19.204
59.543	19.204
59.543	19.204
59.543	19.204
59.543	19.204
59.543	19.204
59.543	19.204
59.566	19.204
59.566	19.204
59.543	19.204
59.566	19.227
59.566	19.204
59.566	19.204
59.566	19.204
59.566	19.204
59.566	19.204
59.566	19.204
59.566	19.204
59.566	19.204
59.59	19.204
59.566	19.204
59.543	19.204
59.543	19.204
59.566	19.204
59.543	19.204
59.566	19.204
59.566	19.204
59.543	19.204
59.566	19.204
59.543	19.204
59.543	19.204
59.566	19.204
59.566	19.204
59.543	19.204
59.566	19.204
59.543	19.204
59.543	19.204
59.543	19.204
59.543	19.204
59.543	19.204
59.543	19.204
59.543	19.204
59.543	19.204
59.543	19.204
59.543	19.204
59.543	19.227
59.543	19.227
59.543	19.227
59.543	19.227
59.543	19.204
59.543	19.204
59.543	19.204
59.543	19.204
59.543	19.204
59.543	19.204
59.543	19.204
59.543	19.204
59.543	19.204
59.543	19.204
59.543	19.204
59.543	19.204
59.543	19.204
59.543	19.204
59.543	19.227
59.543	19.227
59.543	19.204
59.543	19.204
59.543	19.204
59.543	19.204
59.543	19.204
59.543	19.204
59.543	19.204
59.543	19.204
59.543	19.204
59.543	19.204
59.566	19.204
59.566	19.204
59.566	19.204
59.543	19.204
59.543	19.204
59.543	19.204
59.543	19.227
59.543	19.227
59.543	19.204
59.543	19.204
59.543	19.204
59.543	19.204
59.543	19.204
59.543	19.204
59.543	19.204
59.543	19.204
59.543	19.204
59.543	19.204
59.543	19.204
59.543	19.204
59.543	19.204
59.543	19.204
59.566	19.204
59.566	19.204
59.566	19.204
59.566	19.204
59.566	19.204
59.566	19.204
59.566	19.204
59.566	19.204
59.543	19.204
59.543	19.204
59.543	19.204
59.566	19.204
59.566	19.204
59.566	19.204
59.566	19.204
59.566	19.227
59.566	19.204
59.566	19.227
59.566	19.227
59.566	19.227
59.566	19.204
59.566	19.227
59.566	19.227
59.566	19.204
59.566	19.204
59.566	19.204
59.566	19.204
59.566	19.204
59.566	19.204
59.566	19.204
59.543	19.204
59.543	19.204
59.543	19.204
59.543	19.204
59.543	19.204
59.543	19.204
59.566	19.204
59.566	19.204
59.566	19.204
59.566	19.204
59.566	19.204
59.566	19.204
59.566	19.204
59.566	19.204
59.566	19.204
59.566	19.204
59.566	19.204
59.566	19.204
59.566	19.204
59.566	19.204
59.566	19.204
59.566	19.204
59.566	19.204
59.566	19.204
59.566	19.204
59.566	19.204
59.566	19.204
59.566	19.204
59.566	19.204
59.566	19.204
59.566	19.204
59.566	19.204
59.566	19.204
59.566	19.204
59.566	19.204
59.566	19.204
59.566	19.204
59.566	19.204
59.566	19.204
59.566	19.204
59.566	19.204
59.566	19.204
59.566	19.204
59.566	19.204
59.566	19.181
59.566	19.181
59.566	19.181
59.566	19.181
59.59	19.181
59.59	19.158
59.613	19.158
59.636	19.158
59.659	19.158
59.659	19.135
59.705	19.112
59.705	19.112
59.728	19.112
59.728	19.112
59.728	19.112
59.751	19.089
59.751	19.089
59.774	19.089
59.797	19.066
59.797	19.043
59.797	19.043
59.797	19.02
59.82	19.02
59.82	19.02
59.843	19.02
59.843	18.997
59.843	18.997
59.843	18.997
59.843	18.974
59.843	18.974
59.843	18.95
59.843	18.95
59.866	18.927
59.866	18.904
59.912	18.881
59.912	18.881
59.936	18.881
59.959	18.858
59.959	18.835
59.959	18.812
59.982	18.812
59.982	18.789
59.982	18.743
59.982	18.743
59.982	18.72
60.005	18.72
60.005	18.674
60.005	18.674
60.028	18.674
60.028	18.651
60.028	18.627
60.051	18.627
60.074	18.627
60.028	18.558
60.028	18.558
60.028	18.535
60.028	18.535
60.028	18.489
60.028	18.489
60.028	18.489
60.028	18.466
60.028	18.443
60.028	18.443
60.028	18.42
60.028	18.397
60.028	18.374
60.028	18.351
60.028	18.351
60.051	18.328
60.051	18.304
60.074	18.281
60.074	18.281
60.074	18.258
60.074	18.258
60.074	18.235
60.074	18.235
60.074	18.212
60.074	18.212
60.074	18.189
60.074	18.166
60.074	18.12
60.074	18.097
60.051	18.051
60.051	18.051
60.028	18.051
60.051	18.028
60.074	18.005
60.074	18.005
60.051	18.005
60.051	17.958
60.051	17.935
60.051	17.912
60.028	17.889
60.028	17.889
60.005	17.866
60.005	17.866
60.005	17.843
60.005	17.82
60.005	17.82
60.005	17.797
60.005	17.774
59.982	17.751
59.982	17.728
59.959	17.705
59.959	17.682
59.959	17.659
59.912	17.612
59.912	17.612
59.912	17.566
59.889	17.543
59.889	17.52
59.866	17.497
59.866	17.451
59.843	17.428
59.843	17.428
59.82	17.405
59.82	17.359
59.82	17.359
59.797	17.289
59.797	17.289
59.774	17.289
59.751	17.266
59.751	17.243
59.751	17.22
59.705	17.197
59.682	17.197
59.682	17.174
59.682	17.174
59.659	17.151
59.659	17.128
59.636	17.082
59.636	17.082
59.613	17.082
59.613	17.059
59.59	17.059
59.566	17.036
59.543	17.013
59.52	17.013
59.497	16.989
59.497	16.989
59.474	16.966
59.451	16.966
59.428	16.943
59.428	16.943
59.405	16.92
59.405	16.897
59.382	16.897
59.359	16.874
59.336	16.874
59.313	16.851
59.29	16.851
59.267	16.828
59.243	16.805
59.22	16.805
59.174	16.782
59.174	16.782
59.174	16.759
59.151	16.759
59.128	16.713
59.105	16.713
59.082	16.69
59.059	16.69
59.036	16.667
59.013	16.667
58.99	16.643
58.967	16.62
58.944	16.597
58.944	16.597
58.92	16.597
58.897	16.574
58.851	16.551
58.828	16.551
58.805	16.528
58.759	16.528
58.759	16.528
58.736	16.505
58.69	16.482
58.667	16.436
58.621	16.413
58.621	16.413
58.598	16.39
58.551	16.344
58.505	16.367
58.482	16.344
58.459	16.344
58.436	16.344
58.413	16.344
58.39	16.344
58.367	16.32
58.344	16.32
58.275	16.297
58.275	16.297
58.251	16.32
58.228	16.274
58.182	16.297
58.159	16.274
58.136	16.251
58.09	16.274
58.044	16.274
58.044	16.251
58.044	16.274
57.975	16.274
57.905	16.297
57.905	16.297
57.882	16.251
57.859	16.274
57.836	16.274
57.79	16.251
57.79	16.251
57.767	16.251
57.744	16.228
57.675	16.228
57.652	16.228
57.605	16.228
57.582	16.228
57.582	16.228
57.536	16.205
57.536	16.205
57.467	16.228
57.421	16.228
57.398	16.228
57.375	16.251
57.329	16.228
57.306	16.228
57.283	16.228
57.236	16.251
57.213	16.274
57.213	16.274
57.19	16.274
57.144	16.274
57.121	16.274
57.075	16.251
57.052	16.251
57.029	16.274
56.983	16.297
56.96	16.297
56.913	16.297
56.867	16.297
56.775	16.32
56.775	16.32
56.729	16.32
56.706	16.32
56.683	16.344
56.637	16.344
56.59	16.344
56.544	16.344
56.544	16.344
56.498	16.367
56.475	16.367
56.452	16.367
56.383	16.367
56.383	16.367
56.36	16.367
56.314	16.39
56.314	16.39
56.29	16.413
56.244	16.413
56.244	16.413
56.198	16.413
56.175	16.413
56.129	16.39
56.106	16.39
56.037	16.39
56.037	16.39
56.014	16.39
55.991	16.39
55.968	16.39
55.921	16.39
55.898	16.39
55.852	16.413
55.852	16.413
55.829	16.413
55.829	16.413
55.806	16.413
55.691	16.413
55.691	16.413
55.668	16.413
55.645	16.413
55.621	16.413
55.621	16.459
55.552	16.459
55.529	16.459
55.483	16.459
55.46	16.482
55.437	16.482
55.368	16.459
55.322	16.459
55.322	16.459
55.275	16.459
55.252	16.459
55.229	16.436
55.183	16.436
55.183	16.436
55.137	16.436
55.114	16.436
55.091	16.436
55.068	16.459
55.045	16.459
54.976	16.459
54.976	16.459
54.952	16.482
54.906	16.505
54.883	16.505
54.86	16.505
54.837	16.505
54.791	16.505
54.745	16.505
54.722	16.505
54.722	16.505
54.699	16.505
54.653	16.528
54.653	16.528
54.629	16.528
54.606	16.528
54.583	16.528
54.537	16.528
54.514	16.551
54.468	16.551
54.468	16.574
54.399	16.574
54.399	16.574
54.376	16.574
54.306	16.574
54.306	16.574
54.283	16.574
54.237	16.574
54.214	16.574
54.191	16.551
54.168	16.551
54.168	16.574
54.122	16.574
54.099	16.597
54.076	16.597
54.053	16.597
54.007	16.597
54.007	16.597
53.983	16.62
53.96	16.597
53.937	16.597
53.937	16.597
53.891	16.574
53.868	16.528
53.868	16.528
53.822	16.528
53.799	16.505
53.776	16.505
53.707	16.505
53.707	16.505
53.684	16.482
53.637	16.482
53.637	16.482
53.591	16.482
53.568	16.482
53.522	16.482
53.499	16.528
53.453	16.528
53.43	16.528
53.407	16.528
53.384	16.528
53.384	16.528
53.361	16.528
53.314	16.551
53.314	16.551
53.291	16.551
53.291	16.551
53.268	16.574
53.245	16.574
53.222	16.574
53.153	16.574
53.153	16.574
53.153	16.574
53.153	16.574
53.13	16.574
53.107	16.597
53.107	16.597
53.084	16.597
53.084	16.62
53.061	16.62
53.038	16.597
53.015	16.597
52.991	16.597
52.991	16.597
52.945	16.574
52.945	16.574
52.922	16.551
52.922	16.551
52.899	16.551
52.853	16.551
52.83	16.551
52.807	16.528
52.807	16.551
52.784	16.528
52.761	16.505
52.738	16.505
52.715	16.505
52.715	16.505
52.715	16.505
52.692	16.505
52.668	16.482
52.645	16.482
52.622	16.482
52.599	16.459
52.576	16.459
52.576	16.459
52.553	16.459
52.53	16.436
52.484	16.436
52.484	16.436
52.461	16.413
52.415	16.413
52.415	16.413
52.369	16.413
52.346	16.413
52.299	16.39
52.276	16.39
52.253	16.367
52.207	16.344
52.184	16.344
52.138	16.344
52.138	16.344
52.092	16.32
52.069	16.32
52.023	16.32
51.999	16.297
51.976	16.32
51.953	16.32
51.907	16.32
51.884	16.32
51.838	16.32
51.815	16.32
51.746	16.297
51.746	16.297
51.7	16.274
51.676	16.274
51.63	16.297
51.607	16.297
51.561	16.32
51.538	16.32
51.492	16.32
51.469	16.32
51.4	16.32
51.377	16.32
51.307	16.297
51.307	16.297
51.261	16.297
51.215	16.297
51.192	16.297
51.146	16.297
51.123	16.297
51.054	16.297
51.031	16.297
51.007	16.297
50.961	16.274
50.938	16.274
50.869	16.251
50.869	16.251
50.846	16.251
50.823	16.251
50.8	16.251
50.754	16.251
50.708	16.251
50.661	16.251
50.615	16.251
50.592	16.228
50.546	16.228
50.523	16.228
50.454	16.228
50.454	16.228
50.385	16.228
50.361	16.228
50.338	16.228
50.315	16.205
50.269	16.205
50.223	16.205
50.177	16.205
50.131	16.205
50.131	16.205
50.085	16.182
50.039	16.182
50.039	16.182
49.969	16.182
49.9	16.182
49.9	16.182
49.831	16.182
49.808	16.182
49.785	16.159
49.762	16.159
49.716	16.136
49.669	16.136
49.623	16.113
49.577	16.113
49.577	16.113
49.554	16.113
49.531	16.113
49.508	16.09
49.485	16.09
49.439	16.09
49.393	16.067
49.369	16.067
49.323	16.021
49.323	15.997
49.277	15.997
49.231	15.951
49.231	15.951
49.162	15.951
49.162	15.928
49.116	15.928
49.093	15.905
49.07	15.882
49.046	15.882
48.977	15.859
48.954	15.836
48.931	15.836
48.908	15.836
48.839	15.813
48.839	15.813
48.793	15.813
48.77	15.79
48.747	15.767
48.724	15.767
48.677	15.767
48.654	15.744
48.608	15.744
48.585	15.744
48.562	15.744
48.539	15.744
48.493	15.721
48.493	15.721
48.47	15.721
48.447	15.721
48.401	15.721
48.354	15.721
48.331	15.721
48.285	15.721
48.262	15.721
48.239	15.698
48.193	15.698
48.17	15.674
48.101	15.674
48.101	15.674
48.031	15.674
48.008	15.674
47.985	15.674
47.939	15.674
47.893	15.674
47.87	15.674
47.847	15.674
47.801	15.674
47.755	15.674
47.708	15.674
47.662	15.651
47.662	15.651
47.639	15.651
47.593	15.651
47.57	15.651
47.524	15.651
47.478	15.651
47.432	15.651
47.409	15.628
47.385	15.628
47.362	15.651
47.339	15.651
47.27	15.674
47.27	15.674
47.224	15.651
47.201	15.674
47.155	15.674
47.132	15.674
47.086	15.674
47.04	15.674
46.994	15.674
46.971	15.674
46.925	15.674
46.878	15.698
46.832	15.721
46.832	15.721
46.809	15.744
46.786	15.744
46.74	15.767
46.717	15.767
46.671	15.767
46.648	15.79
46.602	15.79
46.578	15.813
46.555	15.813
46.532	15.813
46.463	15.836
46.463	15.836
46.417	15.859
46.394	15.859
46.348	15.882
46.325	15.882
46.302	15.905
46.279	15.905
46.232	15.905
46.232	15.928
46.209	15.928
46.209	15.928
46.209	15.928
46.209	15.928
46.209	15.951
46.209	15.951
46.209	15.951
46.209	15.951
46.209	15.974
46.209	15.974
46.209	15.974
46.232	15.997
46.209	15.997
46.209	16.021
46.209	16.044
46.209	16.044
46.209	16.067
46.209	16.067
[truncated: 2,443 more rows]
