# Supplementary material for: Ant collective cognition allows for efficient navigation through disordered environments
Source: eLife. 2020 May 12;9:e55195. doi: 10.7554/eLife.55195 (PMC7332297; doi:10.7554/eLife.55195)
Supplement: Source data 2. — Format is X,Y coordinates as a function of time. Time interval between samples is 0.04 s, except for videos 1440005 and 1440011, where the time interval is 0.02 s. [file elife-55195-data2.zip › 1460004_200_load_trajectory.txt]

68.739	23.685
68.785	23.662
68.785	23.662
68.739	23.662
68.739	23.616
68.716	23.616
68.716	23.616
68.716	23.639
68.67	23.639
68.648	23.616
68.648	23.639
68.579	23.616
68.556	23.639
68.556	23.639
68.579	23.616
68.579	23.639
68.51	23.593
68.51	23.639
68.51	23.662
68.464	23.662
68.464	23.662
68.441	23.593
68.418	23.639
68.372	23.639
68.349	23.662
68.349	23.662
68.349	23.639
68.349	23.639
68.326	23.616
68.303	23.616
68.303	23.616
68.28	23.593
68.234	23.57
68.211	23.57
68.188	23.57
68.188	23.57
68.142	23.57
68.142	23.57
68.119	23.57
68.074	23.57
68.119	23.57
68.051	23.593
68.028	23.57
68.051	23.57
67.982	23.57
68.005	23.593
68.005	23.616
67.959	23.593
67.936	23.593
67.936	23.593
67.936	23.593
67.89	23.57
67.867	23.547
67.867	23.547
67.844	23.547
67.844	23.547
67.821	23.547
67.775	23.524
67.775	23.524
67.775	23.524
67.729	23.524
67.729	23.524
67.706	23.524
67.683	23.524
67.66	23.501
67.66	23.501
67.66	23.501
67.614	23.524
67.614	23.524
67.591	23.501
67.545	23.478
67.523	23.478
67.477	23.455
67.477	23.455
67.477	23.455
67.454	23.455
67.431	23.455
67.408	23.478
67.408	23.478
67.408	23.501
67.339	23.501
67.339	23.501
67.339	23.478
67.339	23.501
67.247	23.455
67.247	23.455
67.247	23.455
67.247	23.455
67.224	23.478
67.224	23.501
67.155	23.478
67.155	23.455
67.155	23.478
67.155	23.455
67.132	23.455
67.132	23.455
67.063	23.455
67.063	23.455
67.063	23.432
67.063	23.455
67.017	23.455
67.017	23.409
66.994	23.409
66.971	23.409
66.949	23.409
66.926	23.432
66.903	23.432
66.903	23.432
66.88	23.455
66.88	23.455
66.88	23.432
66.834	23.455
66.811	23.455
66.811	23.455
66.765	23.478
66.742	23.501
66.742	23.478
66.742	23.478
66.719	23.478
66.719	23.501
66.719	23.501
66.719	23.501
66.65	23.501
66.65	23.501
66.627	23.501
66.604	23.524
66.581	23.524
66.558	23.547
66.535	23.57
66.512	23.57
66.512	23.57
66.466	23.57
66.466	23.593
66.466	23.593
66.443	23.593
66.397	23.593
66.375	23.593
66.375	23.616
66.375	23.616
66.352	23.639
66.352	23.639
66.306	23.639
66.352	23.662
66.352	23.662
66.26	23.685
66.26	23.685
66.237	23.662
66.191	23.662
66.191	23.662
66.168	23.685
66.168	23.685
66.168	23.685
66.168	23.685
66.099	23.685
66.122	23.685
66.099	23.685
66.076	23.685
66.076	23.685
66.03	23.685
66.03	23.685
66.053	23.685
66.007	23.685
65.984	23.708
65.961	23.708
65.984	23.731
65.938	23.731
65.915	23.731
65.915	23.731
65.869	23.731
65.869	23.731
65.869	23.754
65.869	23.731
65.846	23.731
65.824	23.731
65.824	23.731
65.801	23.731
65.801	23.708
65.778	23.708
65.732	23.708
65.732	23.685
65.732	23.685
65.732	23.685
65.709	23.662
65.709	23.662
65.686	23.662
65.663	23.662
65.64	23.662
65.617	23.662
65.617	23.662
65.594	23.662
65.594	23.662
65.594	23.662
65.571	23.662
65.571	23.662
65.525	23.662
65.525	23.662
65.479	23.639
65.479	23.639
65.479	23.662
65.456	23.662
65.433	23.662
65.387	23.662
65.387	23.616
65.364	23.593
65.318	23.593
65.318	23.593
65.318	23.593
65.295	23.593
65.272	23.593
65.272	23.593
65.204	23.593
65.204	23.593
65.181	23.57
65.158	23.57
65.135	23.57
65.112	23.57
65.089	23.57
65.089	23.57
65.043	23.57
65.02	23.57
64.997	23.57
64.974	23.547
64.951	23.547
64.905	23.524
64.928	23.57
64.905	23.547
64.905	23.57
64.905	23.547
64.859	23.501
64.859	23.501
64.813	23.501
64.79	23.501
64.767	23.524
64.744	23.524
64.744	23.547
64.744	23.547
64.721	23.547
64.721	23.547
64.653	23.524
64.63	23.524
64.607	23.478
64.607	23.478
64.584	23.501
64.561	23.501
64.561	23.501
64.538	23.478
64.538	23.478
64.538	23.49
64.538	23.478
64.515	23.478
64.469	23.478
64.446	23.478
64.423	23.478
64.423	23.478
64.377	23.478
64.354	23.478
64.377	23.478
64.331	23.478
64.285	23.478
64.285	23.455
64.262	23.478
64.239	23.478
64.239	23.478
64.216	23.478
64.193	23.478
64.193	23.478
64.147	23.455
64.102	23.455
64.102	23.455
64.079	23.409
64.079	23.409
64.056	23.409
64.033	23.409
64.01	23.409
64.01	23.409
63.987	23.409
63.941	23.386
63.941	23.386
63.918	23.386
63.895	23.386
63.849	23.386
63.849	23.386
63.826	23.409
63.78	23.386
63.78	23.386
63.734	23.386
63.688	23.386
63.665	23.386
63.642	23.363
63.642	23.363
63.642	23.386
63.619	23.363
63.596	23.318
63.551	23.318
63.528	23.318
63.505	23.34
63.459	23.34
63.459	23.34
63.39	23.318
63.39	23.295
63.367	23.295
63.367	23.295
63.321	23.272
63.321	23.295
63.275	23.295
63.252	23.295
63.206	23.272
63.183	23.272
63.16	23.272
63.16	23.272
63.114	23.249
63.068	23.249
63.022	23.226
63.022	23.226
62.977	23.203
62.954	23.214
62.931	23.203
62.885	23.18
62.862	23.18
62.839	23.157
62.793	23.157
62.747	23.157
62.724	23.157
62.701	23.134
62.655	23.111
62.655	23.111
62.609	23.088
62.609	23.111
62.563	23.088
62.54	23.088
62.517	23.111
62.494	23.111
62.471	23.111
62.426	23.111
62.403	23.134
62.38	23.134
62.288	23.111
62.288	23.111
62.265	23.134
62.242	23.111
62.196	23.088
62.196	23.088
62.173	23.088
62.173	23.088
62.15	23.088
62.104	23.088
62.081	23.088
62.081	23.065
61.989	23.065
61.989	23.065
61.966	23.065
61.943	23.065
61.92	23.042
61.875	23.042
61.852	23.042
61.806	23.019
61.783	23.019
61.76	23.042
61.737	23.042
61.714	22.996
61.668	22.973
61.668	22.973
61.622	22.973
61.599	22.973
61.553	22.973
61.53	22.973
61.484	22.95
61.461	22.95
61.438	22.927
61.438	22.927
61.415	22.904
61.369	22.904
61.323	22.881
61.323	22.881
61.323	22.858
61.278	22.858
61.255	22.858
61.232	22.812
61.232	22.812
61.186	22.789
61.186	22.789
61.14	22.766
61.094	22.744
61.071	22.744
61.002	22.698
61.002	22.698
60.979	22.698
60.956	22.675
60.933	22.652
60.91	22.652
60.887	22.675
60.864	22.652
60.818	22.652
60.818	22.606
60.772	22.583
60.75	22.606
60.681	22.537
60.681	22.537
60.658	22.537
60.635	22.514
60.612	22.514
60.566	22.514
60.566	22.514
60.543	22.468
60.497	22.468
60.474	22.468
60.428	22.445
60.405	22.422
60.382	22.399
60.382	22.399
60.336	22.399
60.336	22.376
60.29	22.376
60.267	22.376
60.244	22.353
60.221	22.353
60.198	22.353
60.13	22.33
60.13	22.33
60.084	22.33
60.015	22.307
60.015	22.307
59.992	22.284
59.992	22.261
59.923	22.238
59.9	22.238
59.9	22.215
59.877	22.193
59.831	22.17
59.831	22.147
59.808	22.147
59.762	22.147
59.693	22.101
59.693	22.101
59.67	22.078
59.647	22.078
59.602	22.055
59.579	22.055
59.556	22.032
59.533	22.032
59.533	22.009
59.487	21.986
59.464	21.986
59.464	21.963
59.395	21.917
59.395	21.917
59.372	21.917
59.326	21.871
59.326	21.871
59.303	21.848
59.28	21.825
59.257	21.802
59.234	21.802
59.211	21.779
59.188	21.779
59.188	21.733
59.142	21.687
59.142	21.687
59.142	21.664
59.119	21.641
59.096	21.641
59.073	21.619
59.051	21.619
59.028	21.596
58.982	21.596
58.959	21.596
58.913	21.573
58.913	21.573
58.867	21.55
58.867	21.55
58.821	21.55
58.798	21.527
58.775	21.527
58.752	21.504
58.729	21.504
58.683	21.504
58.637	21.481
58.591	21.481
58.591	21.481
58.568	21.481
58.522	21.458
58.522	21.458
58.499	21.458
58.477	21.458
58.454	21.435
58.408	21.412
58.362	21.389
58.339	21.366
58.316	21.366
58.293	21.343
58.27	21.32
58.27	21.32
58.155	21.274
58.155	21.274
58.132	21.274
58.109	21.274
58.063	21.251
58.04	21.228
58.017	21.205
57.994	21.205
57.948	21.205
57.903	21.205
57.903	21.182
57.88	21.159
57.834	21.159
57.834	21.159
57.788	21.159
57.765	21.136
57.742	21.136
57.719	21.136
57.696	21.113
57.673	21.113
57.673	21.113
57.627	21.09
57.604	21.09
57.604	21.067
57.535	21.022
57.535	21.022
57.512	20.976
57.489	20.976
57.443	20.976
57.42	20.953
57.42	20.953
57.397	20.953
57.374	20.93
57.352	20.93
57.306	20.93
57.26	20.953
57.214	20.93
57.214	20.93
57.168	20.907
57.145	20.907
57.122	20.907
57.099	20.884
57.053	20.884
57.053	20.861
57.03	20.838
57.007	20.838
56.984	20.815
56.938	20.815
56.915	20.792
56.915	20.792
56.892	20.792
56.869	20.792
56.869	20.792
56.846	20.769
56.823	20.769
56.8	20.769
56.778	20.746
56.755	20.746
56.755	20.746
56.755	20.723
56.755	20.723
56.755	20.723
56.755	20.7
56.755	20.7
56.755	20.677
56.755	20.654
56.732	20.631
56.732	20.608
56.732	20.608
56.709	20.585
56.732	20.562
56.709	20.562
56.709	20.516
56.709	20.516
56.709	20.494
56.709	20.471
56.709	20.471
56.686	20.448
56.663	20.425
56.663	20.425
56.663	20.402
56.663	20.379
56.64	20.379
56.64	20.333
56.64	20.31
56.64	20.31
56.64	20.31
56.617	20.287
56.594	20.264
56.594	20.218
56.571	20.218
56.571	20.195
56.548	20.195
56.525	20.149
56.525	20.149
56.525	20.149
56.502	20.08
56.502	20.08
56.479	20.08
56.479	20.057
56.456	20.034
56.433	20.034
56.433	20.011
56.41	19.988
56.41	19.988
56.387	19.965
56.364	19.942
56.341	19.942
56.318	19.92
56.318	19.92
56.318	19.897
56.295	19.897
56.272	19.874
56.272	19.851
56.227	19.851
56.227	19.828
56.204	19.828
56.181	19.805
56.158	19.782
56.135	19.759
56.089	19.782
56.089	19.782
56.066	19.759
56.043	19.759
56.043	19.713
56.02	19.713
55.951	19.69
55.905	19.644
55.905	19.644
55.882	19.644
55.859	19.621
55.813	19.621
55.767	19.598
55.767	19.598
55.767	19.575
55.744	19.575
55.721	19.552
55.675	19.552
55.653	19.552
55.653	19.529
55.607	19.529
55.584	19.483
55.561	19.46
55.515	19.437
55.469	19.414
55.469	19.414
55.446	19.391
55.423	19.391
55.4	19.369
55.354	19.369
55.354	19.369
55.308	19.369
55.285	19.346
55.262	19.346
55.239	19.346
55.216	19.346
55.147	19.3
55.147	19.3
55.124	19.3
55.102	19.3
55.079	19.3
55.033	19.3
54.987	19.3
54.941	19.277
54.918	19.277
54.895	19.277
54.872	19.254
54.849	19.254
54.803	19.231
54.803	19.231
54.757	19.208
54.734	19.208
54.734	19.185
54.688	19.185
54.688	19.185
54.642	19.162
54.596	19.139
54.573	19.139
54.55	19.139
54.505	19.139
54.459	19.139
54.459	19.139
54.413	19.139
54.39	19.116
54.367	19.116
54.344	19.116
54.321	19.139
54.298	19.139
54.252	19.139
54.252	19.162
54.229	19.139
54.206	19.162
54.137	19.139
54.137	19.139
54.114	19.162
54.091	19.139
54.068	19.139
54.068	19.162
54.068	19.162
54.045	19.185
54.022	19.162
53.999	19.162
53.976	19.185
53.954	19.185
53.908	19.185
53.908	19.185
53.885	19.185
53.839	19.208
53.816	19.208
53.816	19.231
53.77	19.231
53.724	19.231
53.701	19.208
53.701	19.231
53.655	19.231
53.655	19.231
53.632	19.208
53.632	19.208
53.609	19.208
53.586	19.231
53.563	19.231
53.54	19.254
53.517	19.254
53.517	19.277
53.471	19.346
53.471	19.323
53.425	19.369
53.425	19.391
53.311	19.437
53.311	19.437
53.265	19.437
53.242	19.437
53.219	19.414
53.196	19.437
53.173	19.46
53.15	19.46
53.15	19.46
53.127	19.483
53.104	19.483
53.035	19.483
52.966	19.483
52.966	19.483
52.966	19.506
52.943	19.506
52.943	19.506
52.92	19.552
52.92	19.552
52.874	19.552
52.851	19.575
52.806	19.575
52.783	19.598
52.783	19.621
52.737	19.644
52.737	19.644
52.737	19.644
52.737	19.667
52.714	19.667
52.691	19.736
52.668	19.759
52.668	19.759
52.622	19.782
52.599	19.828
52.576	19.851
52.553	19.851
52.507	19.897
52.507	19.897
52.461	19.897
52.438	19.897
52.415	19.92
52.392	19.92
52.369	19.92
52.346	19.942
52.323	19.942
52.323	19.942
52.278	19.942
52.255	19.965
52.163	19.988
52.163	19.988
52.094	20.011
52.094	20.011
52.071	20.011
52.048	20.034
52.025	20.057
51.979	20.057
51.933	20.08
51.91	20.08
51.887	20.08
51.864	20.08
51.818	20.103
51.818	20.103
51.772	20.126
51.772	20.149
51.726	20.149
51.726	20.172
51.704	20.172
51.681	20.195
51.658	20.218
51.658	20.241
51.612	20.241
51.589	20.264
51.543	20.287
51.543	20.287
51.52	20.31
51.474	20.333
51.474	20.356
51.428	20.356
51.405	20.356
51.405	20.379
51.359	20.379
51.336	20.402
51.313	20.425
51.29	20.425
51.267	20.425
51.267	20.425
51.244	20.425
51.221	20.425
51.198	20.425
51.152	20.425
51.107	20.448
51.084	20.448
51.061	20.448
51.038	20.448
51.015	20.448
50.969	20.448
50.877	20.448
50.877	20.448
50.854	20.448
50.831	20.471
50.808	20.471
50.762	20.471
50.739	20.471
50.716	20.471
50.693	20.471
50.67	20.494
50.647	20.516
50.601	20.516
50.556	20.539
50.556	20.539
50.533	20.539
50.51	20.516
50.487	20.539
50.441	20.539
50.418	20.585
50.395	20.585
50.372	20.608
50.349	20.608
50.326	20.631
50.303	20.654
50.211	20.7
50.211	20.7
50.188	20.746
50.142	20.769
50.119	20.769
50.073	20.792
50.05	20.815
50.027	20.838
50.005	20.838
49.982	20.861
49.959	20.884
49.913	20.884
49.867	20.907
49.867	20.907
49.821	20.93
49.798	20.93
49.752	20.93
49.729	20.953
49.706	20.976
49.66	20.999
49.637	20.999
49.614	21.022
49.591	21.022
49.568	21.045
49.499	21.067
49.499	21.067
49.476	21.09
49.431	21.113
49.408	21.136
49.385	21.136
49.362	21.136
49.316	21.159
49.293	21.159
49.224	21.159
49.201	21.159
49.178	21.182
49.132	21.205
49.132	21.205
49.109	21.205
49.086	21.205
49.063	21.228
49.04	21.251
49.017	21.251
48.994	21.274
48.971	21.297
48.948	21.366
48.925	21.366
48.902	21.389
48.834	21.412
48.834	21.412
48.811	21.435
48.788	21.458
48.742	21.458
48.719	21.481
48.696	21.504
48.673	21.504
48.65	21.527
48.604	21.527
48.581	21.55
48.535	21.55
48.489	21.596
48.489	21.596
48.443	21.596
48.443	21.596
48.397	21.619
48.374	21.619
48.328	21.619
48.306	21.641
48.283	21.664
48.26	21.664
48.237	21.664
48.214	21.664
48.145	21.664
48.145	21.664
48.122	21.664
48.076	21.664
48.053	21.664
48.03	21.664
48.007	21.687
47.961	21.687
47.915	21.71
47.892	21.733
47.869	21.756
47.823	21.756
47.755	21.779
47.755	21.779
47.709	21.779
47.686	21.802
47.64	21.825
47.617	21.825
47.594	21.825
47.571	21.848
47.525	21.848
47.479	21.848
47.456	21.871
47.41	21.871
47.364	21.894
47.364	21.894
47.341	21.894
47.295	21.894
47.272	21.917
47.272	21.917
47.226	21.917
47.203	21.917
47.181	21.917
47.158	21.94
47.112	21.94
47.089	21.94
47.02	21.94
47.02	21.94
46.997	21.94
46.974	21.94
46.928	21.963
46.905	21.986
46.859	21.986
46.813	21.986
46.79	22.009
46.767	22.009
46.744	22.009
46.721	22.032
46.653	22.055
46.653	22.055
46.63	22.078
46.607	22.124
46.562	22.124
46.562	22.147
46.539	22.147
46.516	22.17
46.516	22.193
46.493	22.215
46.47	22.238
46.447	22.261
46.401	22.307
46.401	22.307
46.355	22.353
46.332	22.376
46.332	22.399
46.332	22.422
46.309	22.445
46.286	22.445
46.286	22.491
46.24	22.514
46.217	22.537
46.171	22.583
46.125	22.629
46.125	22.629
46.102	22.652
46.079	22.652
46.056	22.675
46.011	22.698
45.988	22.721
45.942	22.744
45.919	22.766
45.896	22.766
45.85	22.789
45.85	22.812
45.781	22.881
45.781	22.881
45.735	22.904
45.689	22.927
45.666	22.973
45.643	22.973
45.62	22.996
45.62	23.019
45.574	23.042
45.551	23.065
45.528	23.065
45.482	23.088
45.391	23.134
45.391	23.134
45.368	23.134
45.345	23.157
45.322	23.18
45.299	23.203
45.276	23.226
45.253	23.226
45.23	23.249
45.207	23.272
45.207	23.272
45.161	23.295
45.023	23.318
45.023	23.318
45	23.363
44.977	23.386
44.954	23.386
44.931	23.386
44.908	23.386
44.886	23.409
44.84	23.409
44.817	23.432
44.794	23.432
44.771	23.455
44.702	23.455
44.702	23.455
44.656	23.455
44.633	23.455
44.633	23.455
44.61	23.478
44.541	23.478
44.518	23.478
44.495	23.478
44.495	23.524
44.449	23.524
44.426	23.547
44.334	23.547
44.334	23.547
44.289	23.547
44.243	23.547
44.22	23.547
44.197	23.593
44.151	23.57
44.128	23.57
44.128	23.57
44.105	23.57
44.082	23.524
44.036	23.524
43.99	23.501
43.99	23.501
43.967	23.501
43.944	23.524
43.921	23.478
43.898	23.478
43.875	23.455
43.875	23.432
43.875	23.432
43.829	23.386
43.806	23.363
43.783	23.363
43.738	23.318
43.738	23.318
43.715	23.295
43.692	23.272
43.669	23.249
43.646	23.226
43.623	23.203
43.6	23.203
43.531	23.18
43.508	23.18
43.485	23.18
43.462	23.157
43.416	23.157
43.416	23.157
43.393	23.134
43.37	23.111
43.324	23.088
43.278	23.088
43.232	23.065
43.209	23.042
43.209	23.042
43.164	23.019
43.141	22.996
43.118	22.996
43.049	22.973
43.049	22.973
43.026	22.973
42.98	22.95
42.957	22.927
42.911	22.927
42.911	22.904
42.865	22.904
42.842	22.881
42.819	22.881
42.773	22.881
42.727	22.881
42.681	22.812
42.681	22.812
42.635	22.789
42.613	22.766
42.567	22.744
42.544	22.721
42.498	22.698
42.475	22.698
42.429	22.675
42.406	22.675
42.383	22.652
42.337	22.652
42.268	22.629
42.268	22.629
42.222	22.606
42.199	22.606
42.176	22.583
42.153	22.56
42.13	22.56
42.084	22.537
42.039	22.537
42.016	22.537
41.993	22.514
41.947	22.514
41.878	22.468
41.878	22.468
41.855	22.491
41.832	22.468
41.786	22.445
41.763	22.445
41.717	22.422
41.694	22.422
41.648	22.422
41.625	22.422
41.579	22.399
41.556	22.399
41.488	22.399
41.488	22.399
41.442	22.399
41.396	22.399
41.35	22.399
41.281	22.399
41.235	22.376
41.189	22.376
41.143	22.376
41.12	22.376
41.097	22.376
41.074	22.353
41.005	22.353
41.005	22.353
40.982	22.353
40.982	22.353
40.982	22.33
40.982	22.33
40.959	22.307
40.959	22.307
40.959	22.284
40.959	22.261
40.937	22.238
40.937	22.238
40.937	22.193
40.937	22.193
40.914	22.193
40.914	22.17
40.891	22.147
40.891	22.101
40.868	22.078
40.868	22.055
40.845	22.032
40.845	22.032
40.822	22.009
40.822	21.986
40.822	21.963
40.822	21.963
40.799	21.963
40.776	21.917
40.753	21.917
40.753	21.894
40.73	21.894
40.707	21.871
40.707	21.848
40.684	21.848
40.684	21.825
40.684	21.802
40.615	21.733
40.615	21.733
40.592	21.733
40.592	21.71
40.523	21.664
40.5	21.641
40.477	21.619
40.454	21.619
40.431	21.573
40.408	21.573
40.408	21.55
40.385	21.527
40.363	21.481
40.363	21.481
40.317	21.458
40.294	21.458
40.294	21.435
40.294	21.389
40.271	21.366
40.271	21.366
40.248	21.366
40.248	21.343
40.225	21.32
40.225	21.297
40.156	21.274
40.156	21.274
40.156	21.251
40.133	21.228
40.133	21.205
40.11	21.205
40.087	21.182
40.064	21.159
40.041	21.113
40.041	21.113
40.018	21.09
39.995	21.067
39.949	21.045
39.949	21.045
39.926	21.022
39.926	20.999
39.903	20.999
39.88	20.953
39.834	20.93
39.834	20.907
39.811	20.861
39.811	20.861
39.789	20.815
39.789	20.838
39.789	20.769
39.789	20.769
39.766	20.746
39.766	20.723
39.743	20.723
39.72	20.677
39.697	20.654
39.674	20.631
39.674	20.631
39.651	20.585
39.605	20.539
39.559	20.516
39.513	20.516
39.513	20.516
39.49	20.494
39.49	20.494
39.467	20.471
39.444	20.494
39.421	20.494
39.398	20.471
39.352	20.471
39.329	20.471
39.329	20.471
39.329	20.471
39.306	20.448
39.306	20.448
39.306	20.471
39.283	20.471
39.26	20.494
39.238	20.494
39.215	20.516
39.192	20.516
39.169	20.516
39.146	20.516
39.146	20.562
39.1	20.562
39.077	20.585
39.077	20.585
39.054	20.585
39.054	20.585
39.054	20.608
39.031	20.608
39.008	20.631
39.008	20.677
38.985	20.677
38.962	20.7
38.939	20.746
38.916	20.746
38.87	20.769
38.87	20.769
38.847	20.769
38.824	20.792
38.801	20.815
38.778	20.838
38.755	20.861
38.709	20.861
38.709	20.884
38.686	20.907
38.664	20.907
38.641	20.93
38.618	20.953
38.618	20.953
38.595	20.953
38.572	20.976
38.549	21.022
38.549	21.045
38.526	21.045
38.503	21.045
38.48	21.067
38.457	21.113
38.434	21.113
38.434	21.136
38.388	21.182
38.388	21.182
38.365	21.205
38.365	21.228
38.342	21.251
38.319	21.274
38.319	21.274
38.296	21.297
38.273	21.343
38.25	21.366
38.227	21.412
38.227	21.412
38.181	21.504
38.181	21.504
38.158	21.527
38.135	21.55
38.113	21.573
38.113	21.573
38.09	21.596
38.044	21.596
38.021	21.619
37.998	21.664
37.975	21.664
37.952	21.664
37.883	21.71
37.883	21.71
37.86	21.71
37.837	21.756
37.814	21.779
37.768	21.802
37.745	21.825
37.722	21.825
37.653	21.825
37.607	21.825
37.584	21.871
37.561	21.894
37.516	21.917
37.516	21.917
37.493	21.94
37.47	21.986
37.447	22.009
37.424	22.032
37.401	22.055
37.355	22.055
37.355	22.078
37.332	22.078
37.309	22.101
37.286	22.124
37.194	22.215
37.194	22.215
37.171	22.238
37.148	22.238
37.125	22.261
37.102	22.284
37.079	22.284
37.056	22.33
37.01	22.353
36.988	22.353
36.942	22.376
36.919	22.422
36.873	22.445
36.873	22.445
36.827	22.468
36.827	22.491
36.804	22.514
36.781	22.514
36.758	22.537
36.712	22.583
36.666	22.606
36.643	22.629
36.597	22.652
36.574	22.652
36.528	22.698
36.528	22.698
36.505	22.721
36.482	22.766
36.436	22.766
36.391	22.812
36.368	22.812
36.345	22.812
36.322	22.835
36.299	22.835
36.276	22.881
36.23	22.904
36.138	22.927
36.138	22.927
36.115	22.927
36.092	22.95
36.046	22.973
36.023	22.996
36	22.996
35.931	22.996
35.931	23.019
35.908	23.042
35.84	23.042
35.817	23.065
35.748	23.088
35.748	23.088
35.702	23.088
35.656	23.088
35.633	23.111
35.564	23.134
35.495	23.134
35.472	23.18
35.426	23.157
35.403	23.157
35.38	23.157
35.334	23.157
35.266	23.157
35.266	23.157
35.243	23.157
35.22	23.18
35.174	23.157
35.151	23.18
35.105	23.203
35.059	23.203
35.059	23.18
35.059	23.18
35.036	23.18
35.036	23.18
35.036	23.18
35.036	23.18
35.013	23.18
35.013	23.18
35.013	23.157
34.99	23.134
34.99	23.134
34.967	23.134
34.967	23.111
34.944	23.088
34.921	23.088
34.921	23.065
34.898	23.019
34.898	23.019
34.875	22.996
34.875	22.996
34.852	22.973
34.806	22.927
34.76	22.904
34.76	22.904
34.737	22.881
34.715	22.858
34.669	22.812
34.623	22.812
34.6	22.789
34.6	22.789
34.577	22.766
34.554	22.744
34.531	22.721
34.508	22.698
34.462	22.698
34.439	22.675
34.393	22.675
34.37	22.652
34.347	22.652
34.301	22.629
34.232	22.583
34.232	22.583
34.209	22.583
34.186	22.56
34.164	22.537
34.141	22.514
34.072	22.491
34.072	22.491
34.026	22.468
34.003	22.445
33.957	22.445
33.934	22.422
33.888	22.399
33.888	22.399
33.865	22.399
33.865	22.399
33.865	22.399
33.842	22.399
33.819	22.422
33.819	22.445
33.796	22.445
33.773	22.468
33.773	22.468
33.773	22.468
33.75	22.491
33.75	22.491
33.75	22.491
33.75	22.491
33.727	22.514
33.727	22.514
33.727	22.514
33.727	22.514
33.704	22.514
33.704	22.537
33.681	22.537
33.658	22.56
33.612	22.583
33.612	22.583
33.59	22.583
33.567	22.583
33.544	22.606
33.544	22.606
33.521	22.606
33.521	22.629
33.498	22.629
33.475	22.652
33.452	22.652
33.383	22.652
33.36	22.675
33.36	22.675
33.337	22.675
33.314	22.675
33.314	22.675
33.314	22.675
33.314	22.675
33.314	22.675
33.291	22.675
33.291	22.675
33.291	22.675
33.291	22.675
33.291	22.675
33.291	22.675
33.291	22.675
33.291	22.675
33.291	22.675
33.291	22.698
33.291	22.698
33.291	22.698
33.291	22.698
33.291	22.675
33.291	22.675
33.291	22.675
33.291	22.675
33.291	22.675
33.291	22.675
33.291	22.675
33.291	22.675
33.268	22.675
33.291	22.675
33.291	22.675
33.291	22.675
33.291	22.675
33.291	22.675
33.268	22.675
33.268	22.675
33.268	22.675
33.245	22.675
33.245	22.675
33.245	22.675
33.245	22.675
33.245	22.675
33.245	22.698
33.222	22.675
33.222	22.675
33.222	22.698
33.245	22.698
33.222	22.698
33.222	22.698
33.222	22.698
33.222	22.698
33.222	22.698
33.245	22.698
33.245	22.698
33.245	22.698
33.245	22.698
33.245	22.698
33.245	22.698
33.245	22.698
33.245	22.698
33.245	22.698
33.245	22.675
33.222	22.675
33.222	22.675
33.222	22.675
33.245	22.675
33.245	22.675
33.245	22.698
33.245	22.698
33.245	22.698
33.222	22.698
33.245	22.698
33.245	22.698
33.245	22.675
33.245	22.698
33.245	22.698
33.245	22.698
33.245	22.698
33.245	22.675
33.222	22.675
33.222	22.675
33.222	22.675
33.222	22.675
33.222	22.675
33.222	22.675
33.222	22.675
33.222	22.675
33.222	22.675
33.222	22.675
33.222	22.675
33.222	22.675
33.245	22.675
33.245	22.675
33.245	22.675
33.245	22.675
33.222	22.675
33.222	22.675
33.245	22.675
33.245	22.675
33.245	22.652
33.245	22.652
33.245	22.652
33.245	22.675
33.245	22.675
33.245	22.675
33.245	22.675
33.222	22.652
33.199	22.675
33.199	22.675
33.245	22.675
33.245	22.675
33.245	22.675
33.222	22.675
33.245	22.675
33.245	22.675
33.245	22.675
33.245	22.675
33.245	22.675
33.222	22.652
33.222	22.652
33.222	22.652
33.222	22.652
33.222	22.652
33.199	22.675
33.199	22.675
33.222	22.675
33.222	22.675
33.222	22.675
33.222	22.675
33.222	22.675
33.222	22.675
33.222	22.652
33.222	22.652
33.222	22.652
33.222	22.652
33.222	22.652
33.222	22.652
33.222	22.652
33.222	22.652
33.222	22.652
33.245	22.652
33.245	22.652
33.245	22.652
33.291	22.675
33.291	22.675
33.314	22.675
33.314	22.675
33.314	22.675
33.314	22.675
33.314	22.675
33.337	22.675
33.337	22.675
33.337	22.675
33.383	22.675
33.383	22.675
33.383	22.652
33.383	22.652
33.406	22.652
33.406	22.629
33.475	22.606
33.475	22.606
33.475	22.606
33.475	22.606
33.475	22.606
33.498	22.606
33.498	22.606
33.498	22.583
33.521	22.56
33.521	22.56
33.521	22.56
33.544	22.537
33.567	22.56
33.567	22.56
33.59	22.56
33.612	22.56
33.635	22.56
33.658	22.56
33.681	22.537
33.704	22.514
33.727	22.514
33.727	22.514
33.75	22.514
33.773	22.514
33.773	22.491
33.796	22.468
33.819	22.445
33.842	22.445
33.842	22.422
33.865	22.399
33.865	22.399
33.911	22.399
33.911	22.353
33.911	22.353
33.957	22.353
33.957	22.33
33.98	22.307
34.003	22.307
34.026	22.307
34.049	22.284
34.049	22.261
34.072	22.238
34.095	22.238
34.095	22.215
34.164	22.215
34.164	22.215
34.164	22.193
34.186	22.17
34.186	22.17
34.186	22.147
34.209	22.101
34.209	22.078
34.232	22.078
34.232	22.055
34.255	22.032
34.278	22.032
34.301	21.986
34.301	21.986
34.324	21.986
34.324	21.963
34.347	21.963
34.347	21.94
34.37	21.917
34.37	21.894
34.393	21.894
34.393	21.871
34.393	21.848
34.416	21.848
34.439	21.825
34.439	21.825
34.439	21.802
34.439	21.779
34.462	21.756
34.485	21.756
34.485	21.733
34.508	21.733
34.508	21.71
34.508	21.687
34.508	21.687
34.577	21.664
34.577	21.619
34.577	21.619
34.6	21.619
34.6	21.596
34.6	21.596
34.623	21.573
34.623	21.573
34.623	21.55
34.646	21.55
34.646	21.527
34.669	21.504
34.692	21.504
34.692	21.458
34.692	21.458
34.715	21.435
34.715	21.435
34.715	21.389
34.737	21.366
34.76	21.343
34.76	21.32
34.76	21.32
34.783	21.297
34.783	21.274
34.783	21.251
34.806	21.228
34.806	21.228
34.829	21.205
34.875	21.205
34.852	21.182
34.875	21.182
34.898	21.159
34.898	21.136
34.921	21.113
34.944	21.09
34.944	21.09
34.967	21.09
34.967	21.067
34.967	21.067
34.99	21.045
35.013	21.022
35.013	21.022
35.036	21.022
35.036	21.022
35.059	20.999
35.082	20.976
35.082	20.999
35.082	20.976
35.082	20.976
35.151	20.976
35.151	20.976
35.151	20.953
35.197	20.93
35.22	20.907
35.22	20.907
35.22	20.907
35.243	20.907
35.243	20.907
35.289	20.907
35.289	20.907
35.311	20.907
35.334	20.907
35.334	20.907
35.357	20.907
35.357	20.884
35.38	20.884
35.403	20.884
35.426	20.884
35.426	20.861
35.449	20.861
35.449	20.861
35.472	20.838
35.495	20.838
35.518	20.815
35.518	20.815
35.518	20.792
35.518	20.792
35.541	20.769
35.541	20.746
35.541	20.723
35.541	20.723
35.587	20.677
35.587	20.654
35.587	20.631
35.564	20.608
35.564	20.585
35.564	20.585
35.564	20.585
35.518	20.539
35.495	20.539
35.472	20.516
35.449	20.494
35.426	20.494
35.403	20.471
35.403	20.471
35.38	20.471
35.334	20.448
35.266	20.425
35.266	20.425
35.243	20.425
35.22	20.425
35.197	20.425
35.174	20.402
35.128	20.402
35.105	20.402
35.082	20.402
35.059	20.402
35.036	20.379
34.99	20.379
34.944	20.402
34.944	20.402
34.944	20.402
34.898	20.402
34.852	20.402
34.783	20.402
34.76	20.402
34.737	20.402
34.715	20.402
34.692	20.402
34.646	20.402
34.623	20.402
34.577	20.402
34.577	20.402
34.554	20.425
34.554	20.425
34.554	20.425
34.554	20.425
34.554	20.425
34.554	20.425
34.554	20.425
34.554	20.425
34.554	20.425
34.554	20.425
34.554	20.425
34.554	20.425
34.554	20.448
34.577	20.448
34.577	20.471
34.577	20.471
34.577	20.516
34.577	20.539
34.6	20.539
34.6	20.539
34.6	20.562
34.6	20.562
34.6	20.608
34.6	20.608
34.623	20.631
34.623	20.631
34.623	20.654
34.623	20.677
34.623	20.7
34.623	20.746
34.646	20.746
34.646	20.769
34.669	20.769
34.669	20.792
34.669	20.838
34.669	20.838
34.646	20.884
34.646	20.907
34.646	20.93
34.646	20.953
34.646	20.953
34.669	20.953
34.669	20.976
34.669	20.999
34.669	21.045
34.669	21.045
34.646	21.113
34.646	21.113
34.669	21.136
34.669	21.182
34.669	21.205
34.692	21.205
34.669	21.251
34.669	21.251
34.669	21.274
34.669	21.32
34.669	21.343
34.646	21.389
34.623	21.412
34.623	21.412
34.6	21.481
34.6	21.527
34.6	21.573
34.577	21.596
34.577	21.619
34.554	21.664
34.531	21.664
34.531	21.687
34.531	21.756
34.508	21.733
34.508	21.825
34.508	21.825
34.485	21.894
34.485	21.894
34.462	21.94
34.439	21.963
34.439	21.986
34.416	22.009
34.393	22.055
34.37	22.078
34.324	22.124
34.324	22.17
34.278	22.215
34.278	22.215
34.255	22.261
34.232	22.261
34.209	22.284
34.164	22.307
34.141	22.33
34.095	22.33
34.095	22.353
34.072	22.399
34.049	22.445
34.049	22.445
34.026	22.491
34.026	22.491
34.026	22.491
34.003	22.491
34.003	22.514
33.98	22.537
33.957	22.537
33.957	22.56
33.934	22.56
33.911	22.583
33.911	22.583
33.888	22.606
33.865	22.606
33.865	22.606
33.842	22.606
33.819	22.606
33.796	22.606
33.773	22.606
33.75	22.606
33.727	22.606
33.704	22.629
33.681	22.606
33.658	22.606
33.635	22.629
33.612	22.629
33.612	22.629
33.59	22.606
33.567	22.606
33.544	22.606
33.521	22.606
33.498	22.629
33.498	22.629
[truncated: 2,326 more rows]
