# Supplementary material for: Ant collective cognition allows for efficient navigation through disordered environments
Source: eLife. 2020 May 12;9:e55195. doi: 10.7554/eLife.55195 (PMC7332297; doi:10.7554/eLife.55195)
Supplement: Source data 2. — Format is X,Y coordinates as a function of time. Time interval between samples is 0.04 s, except for videos 1440005 and 1440011, where the time interval is 0.02 s. [file elife-55195-data2.zip › 1460006_200_load_trajectory.txt]

66.683	22.771
66.66	22.771
66.637	22.771
66.591	22.748
66.568	22.748
66.521	22.748
66.498	22.748
66.498	22.725
66.498	22.725
66.452	22.725
66.452	22.725
66.429	22.748
66.36	22.725
66.291	22.725
66.222	22.725
66.199	22.725
66.176	22.725
66.153	22.725
66.153	22.725
66.13	22.702
66.107	22.702
66.061	22.679
66.061	22.679
66.015	22.702
65.946	22.702
65.9	22.702
65.9	22.725
65.877	22.748
65.854	22.748
65.807	22.771
65.807	22.771
65.807	22.794
65.761	22.771
65.623	22.794
65.623	22.794
65.577	22.794
65.554	22.794
65.554	22.771
65.508	22.771
65.508	22.748
65.462	22.748
65.439	22.748
65.416	22.725
65.37	22.725
65.347	22.725
65.278	22.702
65.278	22.702
65.255	22.702
65.232	22.702
65.209	22.702
65.186	22.702
65.163	22.679
65.139	22.702
65.139	22.702
65.07	22.702
65.001	22.679
64.955	22.679
64.978	22.633
64.978	22.633
64.978	22.633
64.955	22.633
64.932	22.633
64.932	22.633
64.863	22.656
64.794	22.656
64.725	22.656
64.702	22.656
64.633	22.679
64.633	22.656
64.61	22.679
64.61	22.679
64.564	22.679
64.518	22.679
64.471	22.702
64.402	22.702
64.356	22.702
64.333	22.702
64.333	22.725
64.287	22.725
64.264	22.725
64.218	22.748
64.172	22.748
64.172	22.748
64.149	22.748
64.08	22.794
64.011	22.817
64.011	22.817
63.965	22.794
63.919	22.794
63.919	22.817
63.873	22.817
63.827	22.84
63.78	22.84
63.711	22.886
63.711	22.886
63.688	22.886
63.665	22.909
63.642	22.932
63.596	22.932
63.573	22.932
63.55	22.955
63.504	22.955
63.458	22.978
63.412	23.001
63.389	23.001
63.343	23.001
63.343	23.001
63.32	23.001
63.297	23.024
63.274	23.024
63.228	23.024
63.182	23.024
63.136	23.024
63.136	23.082
63.113	23.024
63.089	23.047
63.043	23.047
62.974	23.024
62.974	23.024
62.928	23.047
62.882	23.047
62.836	23.071
62.836	23.071
62.79	23.094
62.767	23.094
62.744	23.071
62.721	23.071
62.652	23.071
62.629	23.071
62.583	23.071
62.583	23.071
62.56	23.071
62.537	23.071
62.514	23.047
62.491	23.047
62.445	23.071
62.421	23.071
62.398	23.071
62.375	23.071
62.329	23.071
62.306	23.071
62.26	23.047
62.26	23.047
62.26	23.024
62.214	23.024
62.168	22.978
62.168	22.978
62.053	23.024
62.03	23.024
62.007	23.001
61.961	23.001
61.961	22.978
61.915	22.978
61.892	22.955
61.892	22.955
61.846	22.955
61.8	22.932
61.754	22.909
61.707	22.909
61.638	22.909
61.592	22.909
61.592	22.909
61.592	22.886
61.569	22.886
61.546	22.863
61.454	22.84
61.454	22.84
61.385	22.84
61.316	22.84
61.293	22.84
61.27	22.84
61.247	22.817
61.247	22.817
61.224	22.794
61.201	22.794
61.178	22.794
61.155	22.771
61.109	22.771
61.109	22.771
61.039	22.771
60.993	22.771
60.97	22.794
60.924	22.794
60.901	22.771
60.855	22.771
60.855	22.748
60.809	22.771
60.786	22.748
60.74	22.771
60.602	22.771
60.602	22.771
60.602	22.771
60.579	22.771
60.533	22.771
60.487	22.771
60.464	22.771
60.441	22.771
60.395	22.771
60.325	22.771
60.279	22.748
60.256	22.748
60.141	22.771
60.141	22.771
60.141	22.771
60.072	22.794
60.049	22.794
60.003	22.794
59.98	22.817
59.934	22.817
59.911	22.817
59.865	22.84
59.819	22.84
59.773	22.84
59.704	22.84
59.704	22.84
59.657	22.84
59.611	22.84
59.611	22.817
59.542	22.817
59.496	22.817
59.427	22.817
59.404	22.794
59.358	22.794
59.335	22.794
59.289	22.794
59.197	22.794
59.197	22.794
59.174	22.771
59.151	22.771
59.105	22.771
59.082	22.748
59.036	22.725
58.989	22.702
58.966	22.702
58.943	22.702
58.897	22.702
58.874	22.702
58.782	22.679
58.782	22.679
58.759	22.656
58.759	22.587
58.667	22.633
58.621	22.633
58.644	22.518
58.552	22.587
58.529	22.564
58.529	22.564
58.483	22.541
58.46	22.518
58.345	22.518
58.345	22.518
58.345	22.518
58.345	22.495
58.321	22.472
58.321	22.472
58.275	22.495
58.206	22.495
58.16	22.472
58.16	22.472
58.16	22.495
58.16	22.495
58.137	22.541
58.137	22.541
58.137	22.541
58.137	22.541
58.114	22.564
58.114	22.564
58.091	22.587
58.068	22.587
58.045	22.61
58.045	22.633
57.999	22.633
57.976	22.656
57.93	22.679
57.93	22.679
57.907	22.679
57.884	22.702
57.884	22.702
57.861	22.725
57.838	22.725
57.815	22.748
57.792	22.748
57.769	22.771
57.746	22.771
57.746	22.794
57.746	22.84
57.746	22.84
57.7	22.863
57.654	22.886
57.607	22.909
57.584	22.932
57.538	22.932
57.492	22.955
57.469	22.955
57.446	22.955
57.423	22.978
57.423	23.001
57.331	23.001
57.331	23.001
57.262	23.001
57.216	23.024
57.216	23.047
57.17	23.071
57.124	23.094
57.078	23.094
57.009	23.117
56.986	23.14
56.939	23.163
56.916	23.186
56.847	23.209
56.847	23.209
56.824	23.209
56.801	23.209
56.755	23.232
56.709	23.255
56.686	23.255
56.64	23.278
56.571	23.301
56.571	23.301
56.548	23.324
56.525	23.324
56.433	23.37
56.433	23.37
56.41	23.37
56.364	23.393
56.341	23.416
56.295	23.416
56.295	23.416
56.272	23.416
56.248	23.462
56.225	23.462
56.202	23.462
56.202	23.462
56.156	23.462
56.156	23.462
56.11	23.462
56.11	23.439
56.087	23.439
56.064	23.393
56.064	23.37
56.018	23.37
55.995	23.347
55.995	23.324
55.972	23.324
55.926	23.324
55.903	23.255
55.903	23.255
55.857	23.255
55.811	23.209
55.811	23.186
55.788	23.186
55.765	23.14
55.719	23.14
55.719	23.14
55.696	23.094
55.65	23.094
55.627	23.047
55.534	23.001
55.534	23.001
55.511	22.955
55.465	22.909
55.419	22.909
55.396	22.863
55.373	22.84
55.327	22.817
55.304	22.794
55.258	22.771
55.235	22.771
55.189	22.748
55.166	22.679
55.166	22.679
55.12	22.656
55.097	22.633
55.097	22.61
55.074	22.587
55.051	22.564
55.028	22.541
55.005	22.495
54.959	22.472
54.959	22.449
54.913	22.403
54.866	22.356
54.866	22.356
54.843	22.333
54.797	22.333
54.774	22.287
54.705	22.264
54.659	22.241
54.636	22.218
54.613	22.195
54.59	22.149
54.567	22.126
54.544	22.126
54.452	22.057
54.452	22.057
54.406	22.034
54.36	21.988
54.337	21.965
54.291	21.942
54.268	21.919
54.245	21.896
54.222	21.85
54.175	21.827
54.129	21.781
54.083	21.758
54.014	21.712
54.014	21.712
53.991	21.619
53.968	21.596
53.945	21.573
53.922	21.55
53.899	21.504
53.876	21.481
53.807	21.435
53.807	21.412
53.761	21.389
53.761	21.343
53.692	21.32
53.692	21.32
53.669	21.297
53.646	21.251
53.6	21.205
53.577	21.205
53.554	21.159
53.507	21.136
53.484	21.113
53.461	21.09
53.415	21.067
53.392	21.044
53.323	20.997
53.323	20.997
53.277	20.974
53.254	20.951
53.231	20.928
53.208	20.928
53.185	20.905
53.139	20.859
53.116	20.859
53.093	20.836
53.024	20.813
52.978	20.744
52.886	20.698
52.886	20.698
52.863	20.698
52.839	20.652
52.793	20.606
52.747	20.606
52.724	20.583
52.678	20.56
52.655	20.537
52.609	20.514
52.563	20.491
52.517	20.468
52.471	20.445
52.471	20.445
52.425	20.422
52.379	20.422
52.356	20.399
52.31	20.376
52.287	20.353
52.264	20.353
52.218	20.33
52.195	20.306
52.148	20.306
52.079	20.26
51.987	20.237
51.987	20.237
51.964	20.214
51.918	20.191
51.849	20.168
51.826	20.145
51.803	20.145
51.78	20.122
51.757	20.099
51.711	20.053
51.665	20.053
51.642	20.03
51.573	19.984
51.573	19.984
51.504	19.938
51.48	19.938
51.457	19.938
51.411	19.915
51.365	19.892
51.342	19.869
51.319	19.869
51.296	19.846
51.25	19.846
51.181	19.846
51.135	19.823
51.135	19.823
51.089	19.823
51.066	19.846
51.043	19.846
50.997	19.846
50.974	19.823
50.951	19.823
50.905	19.846
50.859	19.846
50.836	19.846
50.789	19.846
50.697	19.869
50.697	19.869
50.697	19.869
50.674	19.869
50.674	19.892
50.628	19.892
50.628	19.892
50.605	19.892
50.605	19.892
50.582	19.869
50.582	19.869
50.559	19.846
50.536	19.823
50.536	19.823
50.536	19.8
50.513	19.777
50.513	19.777
50.513	19.754
50.49	19.731
50.49	19.731
50.49	19.708
50.49	19.708
50.49	19.708
50.467	19.708
50.467	19.685
50.467	19.685
50.467	19.662
50.467	19.662
50.467	19.662
50.467	19.685
50.467	19.685
50.467	19.685
50.467	19.685
50.467	19.685
50.467	19.685
50.467	19.685
50.444	19.685
50.444	19.685
50.444	19.685
50.444	19.685
50.444	19.685
50.444	19.662
50.444	19.662
50.421	19.662
50.421	19.662
50.421	19.662
50.421	19.662
50.421	19.662
50.421	19.662
50.421	19.662
50.421	19.662
50.398	19.662
50.398	19.639
50.375	19.639
50.352	19.639
50.352	19.639
50.329	19.639
50.306	19.615
50.306	19.639
50.306	19.615
50.306	19.615
50.306	19.615
50.306	19.615
50.306	19.615
50.283	19.615
50.306	19.615
50.306	19.615
50.306	19.615
50.306	19.615
50.306	19.615
50.306	19.615
50.306	19.615
50.306	19.615
50.306	19.615
50.306	19.615
50.306	19.615
50.306	19.615
50.306	19.615
50.306	19.615
50.306	19.615
50.329	19.592
50.329	19.592
50.329	19.592
50.329	19.592
50.329	19.592
50.329	19.592
50.329	19.592
50.306	19.592
50.306	19.592
50.306	19.592
50.306	19.615
50.306	19.615
50.306	19.615
50.306	19.615
50.306	19.615
50.306	19.615
50.306	19.615
50.306	19.615
50.329	19.615
50.329	19.615
50.329	19.615
50.329	19.615
50.329	19.615
50.329	19.615
50.329	19.615
50.329	19.615
50.329	19.615
50.329	19.615
50.329	19.615
50.329	19.615
50.329	19.615
50.329	19.615
50.329	19.615
50.329	19.615
50.329	19.615
50.329	19.615
50.329	19.615
50.329	19.615
50.329	19.615
50.329	19.615
50.329	19.615
50.329	19.615
50.329	19.615
50.329	19.615
50.352	19.615
50.352	19.615
50.352	19.615
50.329	19.615
50.306	19.592
50.306	19.592
50.306	19.592
50.306	19.592
50.306	19.592
50.306	19.592
50.306	19.592
50.306	19.592
50.306	19.592
50.306	19.592
50.306	19.592
50.306	19.592
50.306	19.592
50.306	19.592
50.306	19.592
50.306	19.592
50.306	19.592
50.306	19.592
50.306	19.592
50.306	19.592
50.306	19.592
50.306	19.592
50.306	19.592
50.306	19.592
50.306	19.592
50.306	19.592
50.306	19.592
50.306	19.615
50.306	19.615
50.306	19.615
50.306	19.615
50.329	19.615
50.329	19.615
50.329	19.615
50.352	19.615
50.375	19.615
50.375	19.615
50.398	19.639
50.398	19.639
50.421	19.662
50.444	19.685
50.444	19.685
50.444	19.685
50.467	19.708
50.467	19.708
50.49	19.731
50.513	19.731
50.536	19.731
50.559	19.754
50.582	19.754
50.582	19.777
50.605	19.777
50.628	19.8
50.628	19.8
50.651	19.8
50.674	19.8
50.674	19.823
50.697	19.823
50.697	19.846
50.697	19.846
50.697	19.869
50.72	19.892
50.72	19.892
50.72	19.892
50.72	19.915
50.72	19.915
50.72	19.915
50.72	19.915
50.72	19.915
50.72	19.915
50.697	19.915
50.697	19.915
50.697	19.915
50.72	19.915
50.72	19.915
50.72	19.915
50.72	19.892
50.72	19.892
50.72	19.892
50.72	19.892
50.72	19.892
50.72	19.892
50.72	19.892
50.72	19.892
50.72	19.892
50.72	19.892
50.72	19.892
50.72	19.892
50.72	19.892
50.72	19.892
50.72	19.892
50.72	19.892
50.72	19.892
50.743	19.892
50.743	19.892
50.743	19.892
50.743	19.869
50.743	19.846
50.743	19.846
50.743	19.846
50.743	19.8
50.743	19.8
50.72	19.777
50.697	19.754
50.697	19.731
50.697	19.731
50.697	19.731
50.697	19.731
50.697	19.731
50.674	19.731
50.674	19.731
50.651	19.731
50.628	19.731
50.628	19.731
50.582	19.731
50.559	19.731
50.536	19.731
50.513	19.731
50.49	19.731
50.467	19.708
50.467	19.708
50.444	19.708
50.421	19.708
50.398	19.708
50.352	19.685
50.352	19.685
50.352	19.662
50.352	19.662
50.352	19.662
50.352	19.662
50.352	19.662
50.352	19.662
50.352	19.662
50.352	19.662
50.352	19.662
50.352	19.662
50.329	19.639
50.329	19.639
50.329	19.639
50.329	19.639
50.329	19.639
50.329	19.639
50.329	19.639
50.329	19.639
50.329	19.639
50.329	19.639
50.329	19.639
50.329	19.639
50.329	19.639
50.329	19.639
50.329	19.639
50.329	19.639
50.329	19.639
50.329	19.639
50.329	19.639
50.329	19.639
50.329	19.639
50.329	19.639
50.329	19.639
50.329	19.639
50.329	19.639
50.329	19.639
50.329	19.639
50.329	19.639
50.329	19.639
50.329	19.639
50.329	19.639
50.329	19.639
50.329	19.639
50.329	19.639
50.329	19.639
50.329	19.639
50.329	19.639
50.329	19.639
50.329	19.639
50.329	19.639
50.329	19.639
50.329	19.639
50.329	19.639
50.329	19.639
50.329	19.639
50.329	19.639
50.329	19.639
50.329	19.615
50.329	19.615
50.329	19.615
50.329	19.615
50.329	19.592
50.329	19.592
50.329	19.592
50.329	19.592
50.329	19.592
50.329	19.592
50.329	19.592
50.329	19.592
50.306	19.592
50.283	19.592
50.283	19.592
50.283	19.592
50.283	19.592
50.283	19.592
50.283	19.592
50.283	19.592
50.283	19.592
50.283	19.592
50.283	19.592
50.306	19.592
50.306	19.592
50.306	19.592
50.306	19.592
50.306	19.592
50.306	19.592
50.306	19.592
50.306	19.592
50.306	19.592
50.306	19.592
50.306	19.592
50.306	19.592
50.306	19.592
50.306	19.592
50.306	19.592
50.306	19.592
50.306	19.592
50.306	19.592
50.306	19.592
50.306	19.592
50.306	19.592
50.306	19.592
50.306	19.592
50.306	19.592
50.306	19.592
50.306	19.592
50.306	19.592
50.306	19.592
50.306	19.592
50.306	19.592
50.306	19.592
50.306	19.592
50.306	19.592
50.306	19.592
50.329	19.592
50.329	19.615
50.329	19.615
50.329	19.615
50.329	19.615
50.329	19.615
50.352	19.615
50.352	19.615
50.352	19.639
50.375	19.639
50.375	19.639
50.375	19.639
50.375	19.639
50.375	19.639
50.398	19.639
50.398	19.639
50.421	19.639
50.421	19.639
50.444	19.639
50.444	19.639
50.467	19.639
50.49	19.662
50.536	19.662
50.536	19.662
50.536	19.685
50.536	19.685
50.559	19.685
50.582	19.708
50.605	19.708
50.605	19.708
50.605	19.708
50.605	19.708
50.628	19.731
50.651	19.731
50.651	19.731
50.674	19.754
50.697	19.754
50.697	19.754
50.697	19.777
50.72	19.777
50.743	19.8
50.743	19.8
50.789	19.823
50.813	19.846
50.813	19.846
50.836	19.869
50.859	19.869
50.859	19.869
50.882	19.869
50.905	19.869
50.905	19.869
50.905	19.869
50.928	19.869
50.928	19.869
50.928	19.869
50.928	19.869
50.928	19.869
50.928	19.869
50.905	19.869
50.905	19.892
50.905	19.892
50.905	19.892
50.905	19.892
50.905	19.892
50.905	19.915
50.905	19.915
50.928	19.915
50.951	19.915
50.951	19.915
50.974	19.938
50.951	19.915
50.974	19.938
50.951	19.915
50.951	19.915
50.951	19.915
50.951	19.915
50.974	19.915
50.974	19.915
50.951	19.938
50.951	20.007
50.974	20.03
50.951	20.007
50.974	19.984
50.974	19.938
50.974	19.961
50.997	19.961
50.997	19.961
51.02	19.961
51.043	19.961
51.043	19.961
51.043	19.961
51.043	20.007
51.066	20.007
51.089	20.007
51.089	20.007
51.089	20.007
51.112	20.03
51.112	20.03
51.112	20.03
51.112	20.03
51.112	20.03
51.112	20.03
51.112	20.03
51.112	20.03
51.112	20.053
51.089	20.053
51.066	20.076
51.043	20.076
51.02	20.099
50.974	20.099
50.951	20.122
50.928	20.122
50.859	20.168
50.859	20.168
50.813	20.168
50.789	20.191
50.766	20.214
50.697	20.214
50.674	20.237
50.651	20.237
50.651	20.237
50.651	20.237
50.651	20.237
50.651	20.237
50.651	20.214
50.651	20.214
50.651	20.214
50.651	20.214
50.651	20.214
50.651	20.191
50.651	20.191
50.651	20.168
50.628	20.145
50.628	20.145
50.628	20.122
50.605	20.122
50.582	20.099
50.582	20.099
50.582	20.099
50.582	20.099
50.582	20.076
50.559	20.076
50.559	20.053
50.559	20.053
50.536	20.03
50.536	20.007
50.536	19.961
50.536	19.961
50.49	19.915
50.49	19.915
50.467	19.892
50.467	19.869
50.444	19.869
50.444	19.846
50.444	19.846
50.444	19.823
50.421	19.823
50.421	19.8
50.398	19.8
50.375	19.777
50.352	19.754
50.352	19.754
50.352	19.731
50.352	19.731
50.352	19.685
50.329	19.662
50.306	19.662
50.306	19.662
50.306	19.662
50.306	19.662
50.306	19.662
50.306	19.662
50.306	19.662
50.306	19.662
50.306	19.662
50.283	19.662
50.283	19.662
50.283	19.662
50.283	19.662
50.283	19.662
50.283	19.662
50.283	19.662
50.283	19.662
50.283	19.662
50.283	19.662
50.283	19.662
50.283	19.662
50.283	19.662
50.283	19.662
50.283	19.662
50.283	19.662
50.283	19.662
50.283	19.662
50.283	19.662
50.283	19.662
50.283	19.662
50.283	19.662
50.283	19.662
50.283	19.662
50.283	19.662
50.283	19.662
50.283	19.662
50.283	19.662
50.283	19.662
50.283	19.662
50.283	19.662
50.283	19.662
50.283	19.662
50.306	19.662
50.306	19.662
50.352	19.639
50.352	19.639
50.352	19.639
50.329	19.639
50.329	19.639
50.329	19.639
50.329	19.639
50.329	19.639
50.329	19.639
50.329	19.639
50.329	19.639
50.329	19.639
50.329	19.639
50.329	19.639
50.329	19.639
50.329	19.639
50.352	19.639
50.329	19.639
50.329	19.639
50.329	19.639
50.352	19.639
50.329	19.639
50.329	19.639
50.329	19.639
50.329	19.639
50.329	19.639
50.329	19.639
50.329	19.639
50.329	19.639
50.329	19.639
50.329	19.639
50.329	19.639
50.329	19.639
50.329	19.639
50.329	19.639
50.329	19.639
50.329	19.639
50.329	19.639
50.329	19.639
50.329	19.639
50.329	19.639
50.329	19.639
50.329	19.639
50.329	19.639
50.306	19.639
50.306	19.639
50.306	19.639
50.306	19.639
50.306	19.639
50.306	19.639
50.306	19.639
50.306	19.639
50.306	19.639
50.306	19.639
50.306	19.639
50.306	19.639
50.306	19.639
50.306	19.639
50.306	19.639
50.306	19.639
50.306	19.639
50.306	19.639
50.306	19.639
50.306	19.639
50.306	19.639
50.306	19.639
50.306	19.639
50.306	19.639
50.306	19.639
50.306	19.639
50.306	19.639
50.306	19.639
50.306	19.639
50.306	19.639
50.306	19.639
50.306	19.639
50.306	19.639
50.306	19.639
50.306	19.639
50.306	19.639
50.306	19.639
50.306	19.639
50.306	19.639
50.306	19.639
50.306	19.639
50.306	19.639
50.306	19.639
50.306	19.639
50.306	19.639
50.306	19.639
50.329	19.639
50.329	19.639
50.329	19.639
50.329	19.639
50.329	19.639
50.329	19.639
50.329	19.639
50.329	19.639
50.329	19.639
50.329	19.639
50.329	19.639
50.329	19.639
50.329	19.639
50.329	19.639
50.329	19.639
50.329	19.639
50.329	19.639
50.329	19.639
50.329	19.639
50.375	19.639
50.375	19.639
50.375	19.639
50.375	19.639
50.375	19.639
50.375	19.639
50.375	19.639
50.352	19.639
50.352	19.639
50.375	19.639
50.375	19.639
50.375	19.639
50.375	19.639
50.375	19.639
50.375	19.639
50.375	19.639
50.375	19.639
50.375	19.639
50.375	19.639
50.375	19.639
50.375	19.639
50.375	19.639
50.375	19.639
50.375	19.639
50.375	19.639
50.375	19.639
50.375	19.639
50.375	19.639
50.375	19.639
50.375	19.639
50.375	19.639
50.375	19.639
50.352	19.639
50.329	19.639
50.329	19.639
50.306	19.639
50.306	19.639
50.283	19.639
50.283	19.615
50.283	19.615
50.283	19.615
50.306	19.615
50.306	19.615
50.306	19.615
50.306	19.615
50.306	19.615
50.306	19.615
50.306	19.615
50.306	19.615
50.306	19.615
50.306	19.615
50.306	19.615
50.306	19.615
50.306	19.615
50.306	19.615
50.306	19.615
50.306	19.615
50.306	19.615
50.306	19.615
50.306	19.615
50.306	19.615
50.306	19.615
50.306	19.615
50.306	19.615
50.306	19.615
50.329	19.615
50.329	19.615
50.352	19.615
50.352	19.615
50.329	19.615
50.329	19.615
50.329	19.615
50.306	19.615
50.306	19.615
50.306	19.615
50.306	19.615
50.306	19.615
50.306	19.615
50.306	19.615
50.306	19.615
50.306	19.615
50.306	19.615
50.306	19.615
50.306	19.615
50.306	19.615
50.306	19.615
50.306	19.615
50.306	19.615
50.306	19.615
50.306	19.615
50.329	19.615
50.329	19.615
50.329	19.615
50.329	19.615
50.329	19.615
50.329	19.615
50.329	19.615
50.306	19.615
50.306	19.615
50.306	19.615
50.306	19.615
50.306	19.615
50.306	19.615
50.306	19.615
50.306	19.615
50.306	19.615
50.306	19.615
50.306	19.615
50.306	19.615
50.306	19.615
50.306	19.615
50.306	19.615
50.306	19.615
50.306	19.615
50.306	19.615
50.306	19.615
50.283	19.615
50.283	19.615
50.283	19.615
50.283	19.615
50.283	19.615
50.283	19.615
50.283	19.615
50.329	19.615
50.329	19.615
50.329	19.615
50.329	19.615
50.329	19.615
50.352	19.615
50.352	19.639
50.352	19.639
50.352	19.662
50.352	19.662
50.375	19.685
50.421	19.708
50.421	19.708
50.421	19.708
50.421	19.731
50.421	19.754
50.444	19.754
50.444	19.777
50.467	19.823
50.467	19.823
50.467	19.823
50.513	19.846
50.513	19.869
50.536	19.869
50.536	19.869
50.536	19.892
50.536	19.915
50.536	19.938
50.536	19.938
50.536	19.961
50.559	20.03
50.559	20.03
50.559	20.03
50.559	20.03
50.582	20.03
50.605	20.076
50.605	20.076
50.605	20.099
50.605	20.122
50.605	20.122
50.628	20.145
50.628	20.168
50.674	20.214
50.674	20.214
50.674	20.237
50.674	20.26
50.697	20.283
50.697	20.283
50.697	20.306
50.697	20.306
50.697	20.33
50.72	20.33
50.766	20.353
50.766	20.376
50.743	20.422
50.743	20.422
50.743	20.445
50.743	20.468
50.766	20.468
50.789	20.491
50.766	20.56
50.789	20.583
50.789	20.629
50.789	20.606
50.789	20.606
50.766	20.606
50.766	20.629
50.766	20.629
50.789	20.698
50.766	20.698
50.766	20.721
50.766	20.744
50.766	20.744
50.766	20.767
50.766	20.79
50.766	20.813
50.766	20.836
50.766	20.859
50.72	20.905
50.72	20.905
50.72	20.905
50.674	20.905
50.674	20.928
50.697	20.951
50.674	20.951
50.651	20.951
50.651	20.997
50.651	20.997
50.651	21.021
50.651	21.021
50.628	21.067
50.628	21.067
50.628	21.09
50.628	21.09
50.628	21.113
50.628	21.113
50.628	21.136
50.628	21.136
50.605	21.159
50.605	21.182
50.605	21.205
50.605	21.228
50.605	21.251
50.605	21.251
50.582	21.274
50.582	21.297
50.582	21.32
50.559	21.32
50.536	21.343
50.536	21.366
50.536	21.389
50.49	21.412
50.49	21.435
50.444	21.435
50.398	21.481
50.398	21.481
50.398	21.504
50.375	21.527
50.352	21.55
50.352	21.573
50.352	21.619
50.329	21.619
50.306	21.642
50.306	21.665
50.283	21.712
50.237	21.735
50.214	21.804
50.214	21.804
50.191	21.827
50.191	21.85
50.168	21.873
50.122	21.919
50.098	21.942
50.075	21.965
50.052	21.988
50.029	22.011
50.006	22.034
49.983	22.057
49.96	22.08
49.96	22.08
49.937	22.103
49.891	22.126
49.891	22.149
49.845	22.195
49.822	22.195
49.822	22.218
49.776	22.218
49.776	22.241
49.753	22.264
49.753	22.287
49.707	22.31
49.707	22.31
49.684	22.333
49.661	22.333
49.615	22.356
49.615	22.356
49.569	22.38
49.546	22.38
49.523	22.403
49.5	22.426
49.477	22.449
49.454	22.472
49.384	22.495
49.384	22.495
49.361	22.495
49.338	22.518
49.292	22.518
49.246	22.541
49.223	22.541
49.2	22.541
49.154	22.541
49.131	22.541
49.108	22.541
49.085	22.541
49.039	22.541
49.039	22.541
48.993	22.541
48.97	22.564
48.947	22.564
48.901	22.564
48.855	22.61
48.832	22.61
48.786	22.61
48.739	22.61
48.716	22.656
48.693	22.656
48.624	22.656
48.624	22.656
48.555	22.656
48.532	22.679
48.509	22.679
48.463	22.679
48.44	22.679
48.417	22.702
48.348	22.794
48.302	22.794
48.279	22.771
48.256	22.748
48.187	22.748
48.187	22.748
48.164	22.748
48.118	22.748
48.072	22.748
48.048	22.748
48.002	22.748
47.956	22.748
47.91	22.771
47.91	22.748
47.887	22.748
47.841	22.748
47.772	22.748
47.772	22.748
47.772	22.748
47.703	22.771
47.657	22.771
47.634	22.771
47.565	22.794
47.542	22.794
47.496	22.794
47.473	22.817
47.427	22.84
47.404	22.84
47.334	22.863
47.334	22.863
47.242	22.909
47.219	22.932
47.173	22.932
47.15	22.955
47.104	22.955
47.104	22.978
47.035	22.978
47.012	22.978
46.989	22.978
46.966	22.978
46.92	23.001
46.92	23.001
46.897	23.001
46.874	23.001
46.85	23.024
46.827	23.024
46.804	23.047
46.781	23.047
46.781	23.047
46.758	23.047
46.758	23.047
46.735	23.047
46.735	23.094
46.735	23.094
46.735	23.117
46.735	23.14
46.735	23.163
46.735	23.163
46.712	23.186
46.712	23.209
46.712	23.209
46.712	23.232
46.712	23.255
46.712	23.255
46.689	23.37
46.689	23.37
46.689	23.393
46.689	23.416
46.689	23.439
46.689	23.439
46.643	23.508
46.643	23.531
46.62	23.554
46.62	23.6
46.62	23.623
46.597	23.646
46.597	23.669
46.597	23.669
46.574	23.715
46.574	23.739
46.574	23.762
46.574	23.762
46.551	23.785
46.551	23.808
46.528	23.923
46.528	23.923
46.505	23.969
46.482	24.015
46.436	24.015
46.436	24.015
46.436	24.015
46.413	24.038
46.39	24.061
46.39	24.084
46.367	24.107
46.367	24.13
46.321	24.176
46.298	24.199
46.252	24.245
46.252	24.268
46.183	24.36
46.183	24.36
46.159	24.383
46.136	24.383
46.136	24.406
46.09	24.43
46.044	24.453
45.975	24.522
45.929	24.545
45.906	24.545
45.86	24.591
45.837	24.591
45.768	24.66
45.768	24.66
45.722	24.683
45.676	24.706
45.653	24.752
45.584	24.775
45.561	24.798
45.515	24.798
45.468	24.821
45.422	24.844
45.399	24.867
45.353	24.867
45.238	24.913
45.238	24.913
45.192	24.913
45.169	24.936
45.123	24.959
45.077	24.959
45.031	24.959
45.008	24.982
44.939	24.982
44.87	24.982
44.824	25.005
44.754	25.005
44.708	25.028
44.708	25.028
44.662	25.028
44.639	25.028
44.57	25.028
44.524	25.028
44.478	25.028
44.432	25.005
44.409	25.005
44.34	24.982
44.317	25.005
44.248	24.982
44.225	25.028
44.225	25.028
44.179	25.028
44.133	25.028
44.109	25.028
44.063	25.005
44.04	24.982
43.971	24.982
43.902	24.982
43.787	24.982
43.741	24.982
43.718	24.982
43.626	24.959
43.626	24.959
43.58	24.959
43.534	24.959
43.488	24.959
43.442	24.936
43.418	24.936
43.372	24.89
43.372	24.89
43.326	24.89
43.28	24.867
43.234	24.867
43.165	24.844
43.165	24.844
43.119	24.844
43.05	24.821
43.004	24.798
42.935	24.821
42.866	24.821
42.843	24.821
42.82	24.798
42.774	24.775
42.727	24.775
42.727	24.775
42.589	24.706
42.543	24.706
42.543	24.683
42.543	24.66
42.52	24.683
42.382	24.614
42.359	24.591
42.405	24.637
42.29	24.568
42.267	24.568
42.198	24.568
42.198	24.614
42.083	24.568
42.083	24.568
42.036	24.591
42.013	24.591
41.944	24.522
41.898	24.522
41.898	24.545
41.806	24.522
41.76	24.499
41.737	24.499
41.691	24.499
41.645	24.453
41.576	24.453
41.576	24.453
41.53	24.43
41.438	24.453
41.438	24.453
41.392	24.476
41.322	24.453
41.299	24.453
41.276	24.43
41.253	24.43
41.184	24.43
41.184	24.406
41.069	24.383
41.069	24.383
40.977	24.337
40.954	24.314
40.885	24.314
40.816	24.245
40.816	24.245
40.793	24.268
40.747	24.245
40.701	24.222
40.677	24.245
40.608	24.222
40.562	24.222
40.562	24.222
40.539	24.222
40.47	24.222
40.424	24.222
40.378	24.222
40.332	24.222
40.286	24.222
40.263	24.245
40.263	24.268
40.194	24.245
40.194	24.268
40.102	24.245
40.102	24.245
40.102	24.268
40.079	24.245
40.056	24.245
40.009	24.245
39.963	24.268
39.917	24.291
39.894	24.291
39.848	24.337
39.802	24.337
39.779	24.36
39.733	24.383
39.733	24.383
39.687	24.383
39.641	24.406
39.595	24.43
39.526	24.43
39.48	24.43
39.434	24.476
39.388	24.499
39.365	24.499
39.295	24.499
39.249	24.522
39.134	24.522
39.134	24.522
39.111	24.545
39.042	24.522
38.996	24.568
38.95	24.568
38.904	24.568
38.858	24.568
38.789	24.591
38.743	24.568
38.697	24.591
38.651	24.591
38.581	24.614
38.581	24.614
38.558	24.637
38.535	24.66
38.512	24.683
38.466	24.683
38.397	24.683
38.351	24.683
38.328	24.706
38.305	24.729
38.259	24.729
38.19	24.706
38.098	24.706
38.098	24.706
38.052	24.729
38.006	24.706
37.936	24.729
37.89	24.683
37.844	24.706
37.798	24.706
37.752	24.706
37.729	24.706
37.683	24.706
37.614	24.66
37.545	24.66
37.545	24.66
37.545	24.706
37.453	24.66
37.43	24.706
37.407	24.729
37.361	24.706
37.338	24.729
37.292	24.752
37.268	24.775
37.245	24.798
37.222	24.798
37.107	24.821
37.107	24.821
37.061	24.844
37.015	24.844
36.992	24.844
36.969	24.844
36.923	24.844
36.877	24.798
36.808	24.798
36.808	24.798
36.762	24.821
36.762	24.867
36.67	24.867
36.67	24.867
36.624	24.867
36.577	24.867
36.554	24.867
36.508	24.867
36.462	24.821
36.439	24.821
36.393	24.844
36.347	24.798
36.278	24.775
36.255	24.775
36.163	24.752
36.163	24.752
36.14	24.752
36.117	24.729
36.071	24.729
36.025	24.706
36.002	24.706
35.979	24.706
35.91	24.683
35.863	24.683
35.863	24.66
35.84	24.66
35.771	24.637
35.771	24.637
35.748	24.637
35.702	24.614
35.656	24.591
35.656	24.591
35.633	24.591
35.587	24.568
35.587	24.568
35.541	24.545
35.541	24.545
35.449	24.545
35.334	24.499
35.334	24.499
35.334	24.499
35.195	24.499
35.218	24.476
35.218	24.476
35.172	24.453
35.149	24.453
35.126	24.453
35.08	24.43
35.057	24.43
35.011	24.43
34.942	24.43
34.942	24.43
34.896	24.43
34.873	24.43
34.873	24.43
34.781	24.43
34.758	24.43
34.758	24.43
34.643	24.476
34.666	24.453
34.643	24.476
34.62	24.499
34.597	24.545
34.597	24.545
34.574	24.568
34.551	24.568
34.551	24.614
34.504	24.637
34.481	24.66
34.435	24.683
34.412	24.706
34.366	24.729
34.343	24.729
34.274	24.729
34.205	24.775
34.205	24.775
34.159	24.798
34.113	24.775
34.09	24.798
34.044	24.821
33.998	24.844
33.952	24.844
33.906	24.867
33.883	24.867
33.813	24.89
33.744	24.913
33.675	24.936
33.675	24.936
33.629	24.936
33.606	24.982
33.56	24.982
33.537	24.982
33.468	25.005
33.445	25.028
33.399	25.028
33.353	25.028
33.261	25.005
33.284	25.074
33.122	25.051
33.122	25.051
33.099	25.051
33.053	25.074
33.007	25.074
32.961	25.097
32.915	25.121
32.892	25.167
32.846	25.167
32.8	25.144
32.777	25.167
32.662	25.097
32.616	25.19
32.616	25.19
32.57	25.213
32.547	25.236
32.501	25.236
32.431	25.236
32.385	25.259
32.362	25.282
32.316	25.282
32.27	25.282
32.224	25.305
32.178	25.328
32.063	25.305
32.063	25.305
32.04	25.305
31.994	25.305
31.971	25.328
31.971	25.351
31.856	25.374
31.81	25.351
31.786	25.42
31.717	25.397
31.694	25.42
31.648	25.443
31.579	25.466
31.579	25.466
31.533	25.466
31.487	25.466
31.418	25.466
31.395	25.489
31.326	25.489
31.28	25.489
31.234	25.466
31.165	25.466
31.142	25.489
31.118	25.512
31.026	25.512
31.026	25.512
30.98	25.512
30.934	25.512
30.865	25.512
30.796	25.512
30.75	25.512
30.704	25.512
30.658	25.535
30.612	25.535
30.566	25.535
30.497	25.558
30.381	25.581
30.381	25.581
30.335	25.581
30.289	25.604
30.243	25.604
30.197	25.604
30.174	25.604
30.105	25.627
30.059	25.65
29.99	25.65
29.967	25.673
[truncated: 1,397 more rows]
