# Supplementary material for: Ant collective cognition allows for efficient navigation through disordered environments
Source: eLife. 2020 May 12;9:e55195. doi: 10.7554/eLife.55195 (PMC7332297; doi:10.7554/eLife.55195)
Supplement: Source data 2. — Format is X,Y coordinates as a function of time. Time interval between samples is 0.04 s, except for videos 1440005 and 1440011, where the time interval is 0.02 s. [file elife-55195-data2.zip › 1460007_200_load_trajectory.txt]

69.289	23.703
69.289	23.703
69.266	23.542
69.243	23.565
69.243	23.565
69.22	23.565
69.22	23.588
69.22	23.588
69.174	23.611
69.151	23.611
69.105	23.611
69.105	23.611
69.082	23.611
69.059	23.611
69.036	23.634
69.013	23.634
69.013	23.634
68.967	23.634
68.967	23.634
68.944	23.634
68.944	23.657
68.944	23.657
68.921	23.68
68.898	23.68
68.875	23.703
68.852	23.703
68.783	23.726
68.76	23.726
68.76	23.726
68.76	23.749
68.76	23.772
68.737	23.772
68.691	23.795
68.691	23.818
68.645	23.818
68.645	23.818
68.622	23.818
68.622	23.818
68.622	23.841
68.53	23.841
68.53	23.841
68.53	23.864
68.507	23.887
68.484	23.91
68.484	23.91
68.461	23.91
68.438	23.91
68.461	23.91
68.415	23.91
68.392	23.91
68.369	23.933
68.323	23.979
68.323	23.979
68.3	24.002
68.277	24.002
68.277	24.025
68.254	24.048
68.254	24.025
68.254	24.071
68.231	24.071
68.231	24.094
68.231	24.117
68.208	24.14
68.185	24.163
68.185	24.163
68.185	24.163
68.162	24.186
68.139	24.209
68.116	24.209
68.116	24.232
68.116	24.209
68.093	24.232
68.093	24.255
68.093	24.301
68.093	24.301
68.07	24.324
68.07	24.324
68.047	24.347
68.047	24.37
68.047	24.37
68.024	24.393
68.024	24.416
68.024	24.439
68.024	24.462
68.024	24.462
68.024	24.462
68.001	24.485
68.024	24.531
68.024	24.531
68.001	24.554
68.001	24.577
68.047	24.623
68.024	24.646
68.024	24.669
68.024	24.669
68.024	24.692
68.024	24.715
68.024	24.738
68.024	24.784
68.047	24.83
68.047	24.83
68.024	24.876
68.047	24.876
68.047	24.899
68.047	24.922
68.024	24.945
68.024	24.968
68.001	25.014
68.001	25.037
67.955	25.083
67.955	25.106
67.932	25.151
67.932	25.151
67.932	25.174
67.932	25.197
67.909	25.197
67.909	25.197
67.909	25.22
67.886	25.243
67.886	25.266
67.863	25.266
67.863	25.289
67.863	25.312
67.84	25.404
67.84	25.404
67.84	25.404
67.84	25.404
67.817	25.427
67.817	25.427
67.817	25.427
67.794	25.427
67.794	25.45
67.794	25.45
67.794	25.45
67.794	25.427
67.794	25.473
67.794	25.473
67.771	25.473
67.771	25.473
67.771	25.473
67.794	25.473
67.748	25.473
67.794	25.473
67.817	25.404
67.725	25.473
67.725	25.473
67.702	25.381
67.61	25.358
67.61	25.358
67.61	25.335
67.541	25.358
67.541	25.335
67.518	25.358
67.518	25.335
67.518	25.335
67.495	25.312
67.472	25.289
67.495	25.289
67.472	25.266
67.426	25.266
67.426	25.266
67.38	25.266
67.38	25.243
67.38	25.243
67.38	25.243
67.357	25.243
67.311	25.22
67.288	25.197
67.265	25.174
67.265	25.174
67.265	25.174
67.242	25.151
67.242	25.151
67.242	25.151
67.219	25.151
67.219	25.151
67.219	25.151
67.219	25.151
67.219	25.151
67.219	25.151
67.219	25.151
67.219	25.151
67.219	25.151
67.219	25.151
67.219	25.151
67.219	25.151
67.219	25.151
67.219	25.151
67.219	25.151
67.219	25.151
67.219	25.151
67.219	25.151
67.219	25.151
67.219	25.151
67.219	25.151
67.242	25.128
67.242	25.128
67.219	25.128
67.242	25.151
67.242	25.128
67.242	25.128
67.242	25.151
67.219	25.128
67.219	25.128
67.219	25.128
67.242	25.128
67.219	25.128
67.219	25.128
67.219	25.128
67.219	25.128
67.219	25.128
67.219	25.128
67.219	25.128
67.242	25.128
67.219	25.128
67.219	25.151
67.219	25.128
67.219	25.128
67.219	25.151
67.219	25.128
67.219	25.128
67.219	25.128
67.219	25.128
67.219	25.128
67.219	25.151
67.219	25.151
67.219	25.151
67.219	25.128
67.219	25.151
67.219	25.128
67.219	25.151
67.219	25.128
67.219	25.128
67.242	25.151
67.219	25.151
67.219	25.128
67.219	25.151
67.219	25.128
67.242	25.151
67.242	25.151
67.242	25.151
67.242	25.151
67.242	25.151
67.265	25.151
67.265	25.151
67.265	25.151
67.265	25.151
67.265	25.151
67.242	25.151
67.265	25.151
67.265	25.151
67.265	25.151
67.265	25.151
67.265	25.151
67.265	25.151
67.265	25.151
67.265	25.151
67.265	25.151
67.242	25.151
67.242	25.174
67.242	25.174
67.242	25.174
67.242	25.174
67.242	25.174
67.242	25.174
67.265	25.151
67.265	25.151
67.311	25.151
67.311	25.151
67.311	25.151
67.311	25.151
67.311	25.128
67.288	25.128
67.311	25.128
67.288	25.128
67.288	25.128
67.288	25.128
67.288	25.128
67.311	25.128
67.311	25.128
67.311	25.128
67.288	25.128
67.265	25.128
67.265	25.151
67.265	25.151
67.288	25.151
67.334	25.128
67.357	25.128
67.311	25.174
67.288	25.174
67.288	25.151
67.311	25.174
67.311	25.174
67.311	25.174
67.334	25.174
67.311	25.174
67.311	25.174
67.311	25.174
67.311	25.174
67.311	25.174
67.311	25.197
67.311	25.197
67.334	25.174
67.38	25.174
67.38	25.174
67.38	25.197
67.38	25.197
67.38	25.197
67.38	25.22
67.38	25.243
67.38	25.243
67.38	25.243
67.357	25.243
67.357	25.243
67.38	25.266
67.403	25.266
67.403	25.266
67.403	25.289
67.426	25.289
67.449	25.289
67.449	25.289
67.449	25.312
67.449	25.312
67.449	25.312
67.449	25.312
67.449	25.312
67.449	25.312
67.449	25.312
67.449	25.312
67.472	25.335
67.472	25.312
67.472	25.312
67.495	25.335
67.495	25.335
67.495	25.335
67.518	25.335
67.518	25.335
67.518	25.335
67.518	25.335
67.518	25.335
67.518	25.335
67.518	25.335
67.541	25.312
67.541	25.312
67.541	25.312
67.541	25.312
67.541	25.358
67.541	25.381
67.541	25.381
67.541	25.381
67.541	25.381
67.541	25.312
67.541	25.312
67.541	25.312
67.541	25.358
67.518	25.335
67.518	25.335
67.518	25.335
67.518	25.335
67.495	25.312
67.495	25.312
67.495	25.312
67.472	25.289
67.472	25.289
67.472	25.289
67.449	25.266
67.449	25.266
67.449	25.266
67.426	25.266
67.426	25.266
67.426	25.266
67.426	25.266
67.426	25.266
67.449	25.289
67.449	25.289
67.472	25.289
67.472	25.289
67.472	25.312
67.472	25.312
67.472	25.312
67.472	25.335
67.472	25.335
67.495	25.335
67.495	25.335
67.518	25.358
67.518	25.358
67.518	25.358
67.541	25.324
67.541	25.324
67.541	25.324
67.541	25.324
67.541	25.324
67.518	25.381
67.541	25.324
67.541	25.404
67.541	25.404
67.541	25.404
67.541	25.404
67.541	25.404
67.541	25.404
67.541	25.404
67.541	25.404
67.541	25.404
67.541	25.404
67.541	25.404
67.541	25.324
67.541	25.324
67.541	25.324
67.541	25.324
67.541	25.324
67.541	25.324
67.541	25.324
67.541	25.324
67.541	25.324
67.518	25.381
67.518	25.358
67.518	25.358
67.518	25.335
67.495	25.335
67.449	25.335
67.449	25.312
67.426	25.266
67.403	25.266
67.334	25.243
67.334	25.243
67.334	25.197
67.334	25.197
67.334	25.197
67.311	25.174
67.334	25.174
67.334	25.174
67.311	25.174
67.288	25.151
67.265	25.151
67.242	25.151
67.219	25.151
67.219	25.151
67.219	25.151
67.219	25.128
67.219	25.151
67.265	25.151
67.265	25.151
67.265	25.151
67.242	25.151
67.242	25.128
67.242	25.151
67.242	25.174
67.265	25.151
67.265	25.151
67.265	25.174
67.265	25.174
67.265	25.151
67.265	25.174
67.265	25.174
67.265	25.151
67.265	25.128
67.265	25.128
67.265	25.128
67.242	25.128
67.265	25.128
67.265	25.128
67.242	25.151
67.265	25.151
67.242	25.151
67.265	25.151
67.265	25.151
67.265	25.151
67.242	25.128
67.265	25.151
67.242	25.151
67.242	25.151
67.242	25.151
67.242	25.151
67.242	25.128
67.242	25.151
67.242	25.151
67.242	25.151
67.242	25.151
67.219	25.151
67.242	25.151
67.242	25.151
67.242	25.151
67.242	25.151
67.242	25.151
67.242	25.151
67.242	25.151
67.242	25.151
67.219	25.128
67.219	25.151
67.219	25.151
67.242	25.151
67.242	25.151
67.242	25.151
67.242	25.151
67.242	25.151
67.219	25.151
67.219	25.151
67.242	25.151
67.242	25.151
67.219	25.128
67.219	25.151
67.219	25.151
67.219	25.151
67.219	25.151
67.219	25.174
67.219	25.128
67.219	25.151
67.219	25.151
67.219	25.151
67.242	25.151
67.219	25.151
67.219	25.151
67.242	25.151
67.219	25.151
67.219	25.151
67.242	25.151
67.242	25.151
67.242	25.151
67.242	25.128
67.265	25.128
67.265	25.128
67.242	25.128
67.242	25.128
67.242	25.128
67.242	25.128
67.242	25.128
67.242	25.128
67.242	25.128
67.242	25.128
67.242	25.128
67.242	25.128
67.242	25.128
67.242	25.128
67.242	25.128
67.219	25.128
67.219	25.128
67.242	25.151
67.242	25.151
67.242	25.151
67.242	25.128
67.242	25.128
67.265	25.151
67.265	25.151
67.288	25.151
67.288	25.151
67.288	25.151
67.265	25.151
67.265	25.128
67.265	25.128
67.265	25.128
67.265	25.128
67.265	25.128
67.265	25.128
67.265	25.128
67.265	25.128
67.265	25.128
67.265	25.128
67.265	25.128
67.265	25.128
67.265	25.128
67.242	25.128
67.265	25.128
67.242	25.128
67.242	25.151
67.265	25.151
67.265	25.151
67.265	25.128
67.242	25.151
67.242	25.151
67.242	25.151
67.265	25.128
67.242	25.128
67.242	25.128
67.242	25.128
67.242	25.128
67.242	25.128
67.242	25.128
67.242	25.128
67.242	25.128
67.242	25.128
67.242	25.128
67.242	25.151
67.219	25.151
67.219	25.151
67.219	25.151
67.242	25.151
67.265	25.151
67.265	25.151
67.242	25.151
67.288	25.151
67.288	25.128
67.288	25.128
67.288	25.128
67.288	25.128
67.288	25.128
67.288	25.128
67.265	25.106
67.265	25.128
67.265	25.128
67.288	25.151
67.288	25.151
67.288	25.151
67.288	25.151
67.265	25.151
67.265	25.151
67.265	25.174
67.288	25.151
67.288	25.151
67.288	25.151
67.288	25.128
67.288	25.128
67.311	25.128
67.311	25.128
67.311	25.106
67.311	25.106
67.311	25.083
67.311	25.083
67.357	25.083
67.357	25.06
67.38	25.037
67.38	25.037
67.403	25.014
67.403	25.014
67.403	24.991
67.426	24.968
67.426	24.968
67.449	24.945
67.472	24.945
67.472	24.945
67.472	24.922
67.495	24.899
67.495	24.899
67.518	24.853
67.518	24.83
67.518	24.83
67.518	24.807
67.541	24.83
67.541	24.807
67.541	24.807
67.587	24.761
67.587	24.761
67.61	24.715
67.587	24.738
67.587	24.715
67.587	24.715
67.61	24.669
67.61	24.669
67.61	24.646
67.61	24.646
67.61	24.623
67.633	24.623
67.656	24.6
67.656	24.6
67.679	24.577
67.679	24.577
67.679	24.577
67.702	24.531
67.702	24.508
67.702	24.508
67.725	24.485
67.725	24.462
67.748	24.439
67.771	24.439
67.794	24.37
67.794	24.37
67.794	24.37
67.817	24.37
67.817	24.347
67.84	24.324
67.84	24.324
67.863	24.301
67.863	24.278
67.886	24.255
67.886	24.232
67.886	24.232
67.886	24.186
67.886	24.186
67.886	24.163
67.886	24.14
67.886	24.117
67.909	24.117
67.909	24.117
67.909	24.071
67.909	24.071
67.909	24.048
67.978	24.025
67.932	24.002
67.932	23.979
67.932	23.979
67.932	23.956
67.955	23.933
67.955	23.933
67.955	23.91
67.955	23.887
67.955	23.864
67.978	23.841
67.978	23.818
67.978	23.795
67.978	23.772
67.978	23.749
67.978	23.749
67.978	23.726
67.978	23.703
67.978	23.68
68.001	23.657
68.001	23.634
68.001	23.611
68.001	23.611
68.001	23.588
68.024	23.542
68.024	23.519
68.024	23.473
68.024	23.473
68.024	23.45
68.001	23.427
68.001	23.404
68.001	23.381
68.001	23.381
67.978	23.358
67.978	23.335
67.978	23.335
67.955	23.266
67.955	23.243
67.955	23.197
67.955	23.197
67.955	23.174
67.932	23.151
67.932	23.151
67.932	23.128
67.932	23.105
67.932	23.105
67.932	23.059
67.909	23.036
67.909	23.013
67.909	22.966
67.886	22.92
67.886	22.92
67.886	22.897
67.886	22.897
67.886	22.874
67.886	22.851
67.886	22.805
67.886	22.805
67.886	22.759
67.886	22.736
67.863	22.69
67.863	22.667
67.84	22.644
67.84	22.644
67.84	22.644
67.817	22.598
67.84	22.598
67.817	22.575
67.817	22.552
67.817	22.552
67.794	22.529
67.794	22.529
67.794	22.506
67.771	22.483
67.748	22.46
67.748	22.46
67.725	22.437
67.702	22.414
67.679	22.368
67.679	22.368
67.656	22.368
67.656	22.368
67.656	22.345
67.679	22.322
67.679	22.299
67.679	22.276
67.679	22.23
67.679	22.23
67.679	22.23
67.679	22.207
67.679	22.207
67.679	22.184
67.679	22.184
67.679	22.161
67.679	22.138
67.679	22.138
67.656	22.069
67.656	22.069
67.633	22.023
67.633	22.023
67.61	22
67.587	22
67.587	21.977
67.564	21.977
67.564	21.954
67.564	21.954
67.564	21.931
67.541	21.908
67.541	21.885
67.541	21.862
67.495	21.816
67.495	21.816
67.495	21.793
67.495	21.77
67.495	21.77
67.495	21.77
67.472	21.678
67.472	21.666
67.449	21.678
67.426	21.655
67.426	21.655
67.403	21.632
67.38	21.586
67.38	21.586
67.357	21.586
67.357	21.563
67.334	21.563
67.311	21.54
67.288	21.54
67.288	21.494
67.265	21.448
67.265	21.448
67.242	21.425
67.219	21.402
67.15	21.379
67.15	21.379
67.15	21.379
67.127	21.379
67.104	21.356
67.104	21.356
67.081	21.333
67.081	21.31
67.058	21.31
67.012	21.287
67.012	21.287
66.989	21.264
66.966	21.241
66.966	21.241
66.92	21.241
66.92	21.241
66.874	21.218
66.851	21.195
66.828	21.195
66.805	21.195
66.782	21.195
66.759	21.172
66.736	21.149
66.713	21.149
66.69	21.137
66.69	21.137
66.69	21.137
66.644	21.126
66.598	21.103
66.552	21.103
66.506	21.057
66.506	21.057
66.483	21.057
66.46	21.034
66.437	21.034
66.414	21.034
66.368	21.011
66.368	21.011
66.345	20.988
66.322	20.988
66.276	20.988
66.253	20.988
66.207	20.988
66.161	20.988
66.138	20.965
66.138	20.965
66.115	20.965
66.115	20.965
66.069	20.965
66.069	20.965
66.046	20.965
66	20.965
65.977	20.942
65.931	20.965
65.885	20.942
65.885	20.965
65.862	20.942
65.816	20.942
65.793	20.953
65.724	20.919
65.655	20.919
65.655	20.919
65.609	20.896
65.609	20.896
65.563	20.896
65.54	20.919
65.517	20.919
65.494	20.942
65.471	20.942
65.425	20.942
65.379	20.965
65.356	20.965
65.264	20.965
65.264	20.965
65.218	20.965
65.195	20.965
65.172	20.965
65.126	20.965
65.08	20.942
65.057	20.942
65.011	20.942
64.988	20.942
64.965	20.942
64.919	20.965
64.85	20.965
64.85	20.965
64.804	20.988
64.758	20.988
64.735	20.988
64.712	20.988
64.689	20.988
64.62	21.011
64.551	21.011
64.528	21.011
64.459	21.034
64.436	21.034
64.344	21.057
64.344	21.057
64.344	21.057
64.298	21.08
64.275	21.103
64.229	21.126
64.16	21.149
64.114	21.149
64.091	21.149
64.045	21.149
64.022	21.172
63.999	21.172
63.93	21.195
63.93	21.195
63.907	21.195
63.861	21.218
63.792	21.218
63.746	21.218
63.7	21.218
63.654	21.241
63.608	21.241
63.585	21.264
63.539	21.264
63.516	21.264
63.447	21.264
63.447	21.264
63.401	21.264
63.355	21.264
63.332	21.287
63.286	21.287
63.24	21.287
63.194	21.31
63.171	21.31
63.125	21.31
63.102	21.31
63.08	21.31
63.034	21.333
63.034	21.333
62.942	21.333
62.919	21.356
62.873	21.356
62.827	21.333
62.804	21.356
62.758	21.356
62.735	21.333
62.712	21.333
62.666	21.333
62.62	21.333
62.528	21.333
62.528	21.333
62.505	21.333
62.459	21.356
62.436	21.356
62.39	21.356
62.367	21.356
62.321	21.356
62.275	21.356
62.229	21.379
62.206	21.379
62.16	21.379
62.091	21.356
62.091	21.356
62.045	21.356
62.022	21.356
61.976	21.356
61.953	21.356
61.93	21.356
61.884	21.356
61.861	21.356
61.838	21.356
61.792	21.356
61.723	21.356
61.677	21.333
61.677	21.333
61.654	21.333
61.654	21.333
61.631	21.31
61.631	21.31
61.631	21.287
61.631	21.287
61.631	21.264
61.631	21.264
61.631	21.241
61.608	21.241
61.631	21.195
61.631	21.195
61.585	21.172
61.585	21.172
61.585	21.149
61.562	21.149
61.562	21.126
61.539	21.103
61.516	21.08
61.493	21.057
61.47	21.011
61.47	21.011
61.424	20.942
61.424	20.942
61.401	20.896
61.378	20.896
61.378	20.896
61.332	20.85
61.309	20.827
61.286	20.758
61.24	20.735
61.194	20.689
61.194	20.689
61.171	20.643
61.148	20.597
61.148	20.597
61.125	20.597
61.079	20.597
61.056	20.574
61.033	20.551
60.964	20.505
60.964	20.482
60.918	20.482
60.918	20.459
60.895	20.436
60.895	20.39
60.826	20.367
60.826	20.367
60.803	20.344
60.78	20.321
60.757	20.321
60.734	20.298
60.688	20.275
60.665	20.252
60.642	20.229
60.619	20.206
60.596	20.16
60.55	20.16
60.527	20.114
60.527	20.114
60.481	20.068
60.458	20.068
60.412	20.045
60.389	20.045
60.366	20.022
60.343	19.953
60.32	19.953
60.297	19.93
60.297	19.907
60.251	19.861
60.136	19.838
60.136	19.838
60.136	19.792
60.09	19.792
60.09	19.769
60.044	19.769
60.021	19.746
59.998	19.746
59.975	19.723
59.952	19.7
59.929	19.677
59.883	19.654
59.837	19.654
59.837	19.654
59.791	19.631
59.768	19.631
59.722	19.608
59.722	19.608
59.699	19.585
59.653	19.585
59.63	19.562
59.584	19.562
59.561	19.539
59.515	19.539
59.469	19.493
59.469	19.493
59.446	19.493
59.423	19.47
59.423	19.447
59.377	19.447
59.331	19.447
59.285	19.424
59.239	19.424
59.216	19.401
59.17	19.378
59.147	19.378
59.101	19.355
59.101	19.355
59.078	19.355
59.032	19.332
59.009	19.263
58.94	19.263
58.917	19.263
58.871	19.263
58.848	19.24
58.848	19.24
58.802	19.24
58.779	19.217
58.733	19.194
58.733	19.194
58.687	19.194
58.687	19.171
58.641	19.171
58.618	19.194
58.595	19.194
58.549	19.194
58.503	19.194
58.48	19.194
58.457	19.194
58.411	19.194
58.342	19.194
58.342	19.194
58.296	19.194
58.25	19.194
58.227	19.194
58.204	19.194
58.158	19.171
58.135	19.171
58.089	19.171
58.089	19.171
58.043	19.171
57.997	19.171
57.905	19.148
57.905	19.148
57.882	19.171
57.859	19.171
57.813	19.171
57.767	19.171
57.744	19.148
57.698	19.148
57.675	19.148
57.629	19.148
57.56	19.171
57.56	19.148
57.468	19.148
57.468	19.148
57.445	19.125
57.422	19.102
57.376	19.102
57.353	19.102
57.307	19.102
57.284	19.079
57.261	19.079
57.215	19.079
57.169	19.079
57.146	19.079
57.077	19.056
57.077	19.056
57.031	19.056
56.985	19.056
56.962	19.056
56.939	19.056
56.893	19.033
56.87	19.033
56.847	19.033
56.824	19.033
56.801	19.01
56.801	19.01
56.778	18.987
56.778	18.987
56.755	18.987
56.732	18.987
56.709	18.964
56.686	18.964
56.64	18.964
56.617	18.964
56.617	18.964
56.617	18.941
56.617	18.941
56.617	18.941
56.617	18.941
56.617	18.941
56.617	18.918
56.617	18.918
56.617	18.918
56.617	18.895
56.617	18.895
56.617	18.872
56.617	18.849
56.617	18.826
56.594	18.803
56.571	18.803
56.594	18.757
56.594	18.757
56.594	18.734
56.594	18.711
56.571	18.711
56.571	18.688
56.571	18.642
56.548	18.642
56.548	18.596
56.548	18.573
56.548	18.55
56.525	18.55
56.525	18.481
56.525	18.481
56.525	18.458
56.525	18.435
56.525	18.412
56.502	18.412
56.502	18.389
56.502	18.366
56.502	18.343
56.479	18.32
56.479	18.297
56.456	18.297
56.456	18.228
56.456	18.228
56.41	18.205
56.387	18.182
56.387	18.159
56.387	18.136
56.387	18.113
56.387	18.09
56.341	18.067
56.318	18.021
56.318	17.998
56.295	17.998
56.272	17.952
56.272	17.952
56.272	17.929
56.226	17.929
56.226	17.906
56.203	17.86
56.18	17.86
56.157	17.837
56.134	17.837
56.112	17.814
56.112	17.791
56.112	17.768
56.089	17.745
56.089	17.745
56.043	17.745
56.02	17.722
55.997	17.699
55.974	17.699
55.928	17.699
55.905	17.699
55.905	17.676
55.882	17.653
55.836	17.653
55.813	17.63
55.767	17.607
55.767	17.607
55.744	17.584
55.721	17.584
55.698	17.561
55.698	17.538
55.652	17.515
55.629	17.515
55.583	17.492
55.583	17.492
55.56	17.469
55.537	17.469
55.514	17.4
55.514	17.4
55.491	17.4
55.491	17.377
55.468	17.354
55.422	17.331
55.399	17.331
55.399	17.308
55.33	17.285
55.307	17.285
55.284	17.262
55.261	17.239
55.192	17.216
55.192	17.216
55.169	17.193
55.123	17.193
55.1	17.147
55.054	17.124
55.031	17.101
54.985	17.101
54.962	17.079
54.939	17.079
54.893	17.079
54.87	17.056
54.824	17.056
54.824	17.056
54.778	17.033
54.755	17.033
54.709	17.033
54.686	17.01
54.64	17.01
54.594	17.01
54.525	17.01
54.525	17.01
54.479	17.01
54.433	17.01
54.341	17.01
54.295	17.033
54.295	17.033
54.272	17.056
54.249	17.056
54.203	17.056
54.157	17.056
54.134	17.079
54.088	17.079
54.042	17.079
53.996	17.079
53.973	17.079
53.927	17.101
53.927	17.101
53.881	17.124
53.858	17.124
53.835	17.147
53.789	17.147
53.766	17.17
53.743	17.193
53.72	17.216
53.697	17.239
53.651	17.262
53.628	17.262
53.582	17.308
53.582	17.308
53.559	17.308
53.513	17.331
53.49	17.331
53.467	17.331
53.421	17.377
53.398	17.4
53.352	17.423
53.329	17.423
53.306	17.446
53.26	17.492
53.214	17.515
53.214	17.515
53.191	17.538
53.168	17.561
53.122	17.584
53.076	17.584
53.053	17.607
53.007	17.607
52.984	17.653
52.961	17.653
52.938	17.653
52.892	17.653
52.823	17.699
52.823	17.699
52.8	17.699
52.777	17.699
52.708	17.699
52.685	17.699
52.685	17.699
52.639	17.699
52.593	17.699
52.57	17.699
52.524	17.699
52.478	17.653
52.386	17.653
52.386	17.653
52.363	17.653
52.34	17.63
52.294	17.63
52.271	17.63
52.225	17.63
52.179	17.607
52.133	17.607
52.11	17.607
52.064	17.584
52.041	17.584
51.972	17.561
51.972	17.561
51.926	17.515
51.903	17.515
51.857	17.515
51.811	17.515
51.765	17.515
51.742	17.538
51.696	17.538
51.65	17.538
51.604	17.515
51.581	17.515
51.535	17.515
51.535	17.515
51.512	17.469
51.466	17.492
51.443	17.492
51.42	17.469
51.374	17.469
51.328	17.469
51.259	17.515
51.236	17.515
51.236	17.515
51.213	17.492
51.167	17.492
51.167	17.492
51.121	17.469
51.075	17.469
51.029	17.446
51.029	17.446
51.006	17.423
50.96	17.446
50.937	17.423
50.891	17.4
50.868	17.4
50.822	17.4
50.753	17.4
50.753	17.4
50.707	17.4
50.684	17.377
50.661	17.377
50.638	17.354
50.569	17.377
50.546	17.377
50.546	17.354
50.523	17.354
50.523	17.331
50.5	17.331
50.431	17.308
50.431	17.308
50.408	17.308
50.385	17.308
50.362	17.308
50.339	17.308
50.316	17.308
50.293	17.308
50.27	17.285
50.224	17.262
50.201	17.262
50.155	17.262
50.086	17.285
50.086	17.285
50.063	17.285
50.063	17.308
50.017	17.308
49.994	17.308
49.971	17.331
49.948	17.331
49.925	17.354
49.902	17.4
49.856	17.423
49.833	17.446
49.764	17.469
49.764	17.469
49.741	17.492
49.718	17.515
49.695	17.538
49.649	17.561
49.626	17.584
49.557	17.607
49.488	17.653
49.488	17.653
49.442	17.676
49.419	17.699
49.396	17.722
49.396	17.722
49.35	17.745
49.35	17.768
49.304	17.791
49.281	17.814
49.258	17.837
49.212	17.86
49.189	17.883
49.166	17.929
49.166	17.952
49.143	17.975
49.098	18.044
49.098	18.044
49.075	18.067
49.052	18.113
49.029	18.159
49.006	18.182
48.983	18.228
48.96	18.251
48.96	18.274
48.937	18.297
48.937	18.32
48.914	18.366
48.868	18.458
48.868	18.458
48.845	18.481
48.776	18.504
48.776	18.527
48.73	18.573
48.73	18.596
48.707	18.596
48.684	18.619
48.684	18.619
48.684	18.619
48.684	18.619
48.684	18.619
48.684	18.619
48.684	18.642
48.684	18.642
48.684	18.642
48.707	18.642
48.707	18.665
48.707	18.665
48.707	18.688
48.707	18.688
48.707	18.711
48.73	18.734
48.753	18.757
48.753	18.757
48.753	18.757
48.753	18.757
48.753	18.78
48.753	18.78
48.753	18.78
48.753	18.803
48.753	18.803
48.753	18.803
48.753	18.803
48.753	18.803
48.799	18.849
48.799	18.849
48.799	18.849
48.799	18.849
48.799	18.849
48.799	18.849
48.799	18.849
48.799	18.849
48.799	18.849
48.799	18.849
48.799	18.849
48.799	18.849
48.799	18.849
48.799	18.849
48.799	18.849
48.799	18.849
48.799	18.849
48.799	18.849
48.799	18.849
48.799	18.849
48.799	18.849
48.799	18.849
48.799	18.849
48.799	18.849
48.799	18.849
48.799	18.849
48.799	18.849
48.799	18.849
48.799	18.849
48.799	18.849
48.799	18.849
48.822	18.849
48.822	18.849
48.822	18.849
48.822	18.849
48.822	18.849
48.822	18.849
48.822	18.849
48.822	18.849
48.822	18.849
48.868	18.849
48.868	18.849
48.868	18.849
48.868	18.849
48.891	18.849
48.891	18.849
48.914	18.826
48.914	18.826
48.937	18.826
48.937	18.826
48.96	18.826
48.983	18.826
49.006	18.826
49.029	18.826
49.052	18.826
49.052	18.826
49.052	18.826
49.098	18.826
49.143	18.78
49.143	18.826
49.189	18.826
49.189	18.826
49.212	18.826
49.212	18.826
49.212	18.826
49.258	18.803
49.281	18.803
49.304	18.803
49.304	18.826
49.327	18.803
49.35	18.803
49.373	18.803
49.396	18.803
49.396	18.803
49.419	18.803
49.442	18.803
49.465	18.78
49.511	18.78
49.534	18.78
49.534	18.803
49.534	18.78
49.557	18.78
49.603	18.78
49.672	18.78
49.787	18.78
49.787	18.78
49.787	18.803
49.81	18.803
49.856	18.826
49.902	18.826
49.902	18.849
49.925	18.849
49.925	18.849
49.971	18.872
49.994	18.895
50.04	18.918
50.063	18.918
50.063	18.918
50.086	18.918
50.109	18.941
50.132	18.941
50.155	18.941
50.201	18.964
50.201	18.987
50.201	18.964
50.247	18.987
50.247	19.01
50.27	19.01
50.316	19.033
50.316	19.033
50.339	19.056
50.362	19.079
50.385	19.079
50.408	19.125
50.431	19.148
50.454	19.171
50.477	19.194
50.5	19.194
50.523	19.194
50.546	19.194
50.569	19.217
50.569	19.217
50.592	19.24
50.661	19.263
50.684	19.263
50.707	19.263
50.73	19.286
50.753	19.286
50.799	19.309
50.822	19.332
50.845	19.355
50.868	19.378
50.914	19.424
50.914	19.424
50.937	19.447
50.96	19.493
50.983	19.516
51.006	19.562
51.006	19.585
51.029	19.608
51.075	19.654
51.075	19.677
51.098	19.7
51.121	19.723
51.144	19.792
51.144	19.792
51.167	19.838
51.19	19.884
51.236	19.976
51.236	19.953
51.236	19.999
51.236	20.022
51.236	20.045
51.236	20.068
51.282	20.114
51.282	20.137
51.282	20.183
51.282	20.183
51.282	20.229
51.305	20.275
51.305	20.298
51.305	20.344
51.305	20.39
51.282	20.39
51.305	20.436
51.305	20.436
51.328	20.505
51.328	20.528
51.305	20.62
51.305	20.62
51.305	20.666
51.305	20.712
51.305	20.758
51.305	20.804
51.328	20.804
51.328	20.827
51.328	20.873
51.328	20.896
51.328	20.919
51.328	20.965
51.351	21.034
51.351	21.034
51.351	21.057
51.351	21.103
51.351	21.149
51.328	21.172
51.328	21.218
51.328	21.241
51.305	21.287
51.305	21.31
51.282	21.379
51.259	21.402
51.236	21.471
51.236	21.471
51.236	21.494
51.236	21.54
51.213	21.586
51.19	21.609
51.167	21.655
51.144	21.678
51.144	21.724
51.121	21.747
51.121	21.793
51.075	21.839
51.052	21.908
51.052	21.908
51.052	21.954
51.029	22.023
51.006	22.046
51.006	22.115
51.006	22.115
51.006	22.161
50.983	22.23
50.937	22.276
50.937	22.322
50.914	22.368
50.891	22.414
50.891	22.414
50.891	22.437
50.868	22.483
50.845	22.529
50.822	22.552
50.799	22.598
50.799	22.644
50.799	22.667
50.776	22.713
50.776	22.736
50.753	22.782
50.73	22.897
50.73	22.897
50.707	22.92
50.684	22.943
50.684	22.989
50.638	23.036
50.638	23.059
50.615	23.082
50.592	23.105
50.592	23.128
50.569	23.174
50.569	23.22
50.546	23.289
50.546	23.289
50.523	23.312
50.523	23.358
50.523	23.404
50.477	23.45
50.454	23.45
50.431	23.496
50.408	23.519
50.385	23.565
50.385	23.611
50.362	23.657
50.339	23.726
50.339	23.726
50.316	23.726
50.27	23.772
50.247	23.772
50.224	23.795
50.201	23.818
50.178	23.841
50.155	23.864
50.132	23.864
50.109	23.864
50.086	23.864
50.017	23.864
50.017	23.864
49.994	23.864
49.971	23.864
49.948	23.864
49.925	23.864
49.902	23.864
49.856	23.864
49.833	23.864
49.787	23.864
49.764	23.841
49.718	23.841
49.672	23.818
49.672	23.818
49.649	23.818
49.626	23.795
49.557	23.795
49.557	23.795
49.534	23.772
49.511	23.772
49.465	23.749
49.465	23.749
49.442	23.726
49.396	23.726
49.35	23.68
49.35	23.68
49.327	23.68
49.304	23.68
49.281	23.68
49.258	23.657
49.212	23.657
49.189	23.68
49.143	23.657
49.121	23.657
49.075	23.657
49.052	23.657
48.983	23.634
48.983	23.634
48.96	23.611
48.96	23.611
48.937	23.611
48.891	23.611
48.891	23.588
48.845	23.588
48.799	23.588
48.753	23.588
48.684	23.588
48.661	23.542
48.638	23.542
48.638	23.542
48.592	23.565
48.546	23.542
48.5	23.542
48.454	23.542
48.408	23.565
48.362	23.565
48.316	23.565
48.27	23.588
48.224	23.588
48.201	23.565
48.178	23.588
48.178	23.588
48.155	23.588
48.109	23.565
48.086	23.565
48.04	23.542
47.994	23.519
47.971	23.565
47.925	23.565
47.902	23.565
47.81	23.519
47.81	23.542
47.741	23.542
47.741	23.542
47.718	23.588
47.672	23.588
47.649	23.588
47.626	23.634
47.58	23.657
47.534	23.634
47.488	23.657
47.465	23.657
47.419	23.657
47.373	23.634
47.281	23.657
47.281	23.657
47.258	23.703
47.212	23.703
47.189	23.703
47.143	23.703
47.12	23.703
47.074	23.68
47.028	23.68
46.959	23.634
46.936	23.657
46.913	23.68
46.821	23.703
46.821	23.703
46.775	23.703
46.729	23.703
46.706	23.703
46.683	23.68
46.637	23.68
46.614	23.68
46.568	23.657
46.545	23.657
46.522	23.657
46.476	23.657
46.407	23.634
46.407	23.634
46.361	23.634
46.315	23.611
46.292	23.611
46.223	23.565
46.2	23.565
46.154	23.565
46.131	23.565
46.108	23.565
46.085	23.565
46.039	23.542
45.993	23.542
45.993	23.542
45.97	23.519
45.947	23.496
45.924	23.496
45.878	23.473
45.855	23.45
45.809	23.45
45.763	23.427
45.74	23.427
45.717	23.427
45.671	23.404
45.602	23.404
45.602	23.404
45.579	23.404
45.556	23.404
45.51	23.404
45.487	23.404
45.418	23.404
45.395	23.404
45.372	23.404
45.35	23.404
45.35	23.404
45.327	23.404
45.281	23.404
45.281	23.404
45.258	23.427
45.212	23.427
45.189	23.45
45.166	23.473
45.166	23.496
45.143	23.496
45.143	23.519
45.143	23.542
45.143	23.565
45.097	23.565
45.074	23.634
45.074	23.634
45.028	23.657
45.005	23.657
45.005	23.68
44.982	23.703
44.959	23.726
44.959	23.749
44.936	23.749
44.913	23.772
44.89	23.772
44.89	23.818
44.821	23.864
44.821	23.864
44.821	23.91
44.798	23.91
44.798	23.933
44.729	23.933
44.706	23.933
44.66	23.933
44.614	23.956
44.614	23.956
44.591	23.979
44.591	24.002
44.499	24.071
44.499	24.071
44.453	24.094
44.43	24.117
44.407	24.14
44.407	24.163
44.384	24.186
44.338	24.209
44.315	24.232
44.292	24.232
44.292	24.255
44.246	24.278
44.2	24.347
44.2	24.347
44.177	24.347
44.154	24.37
44.131	24.393
44.085	24.393
44.039	24.416
44.016	24.439
43.97	24.439
43.97	24.462
43.901	24.485
43.878	24.485
43.786	24.508
43.786	24.508
43.763	24.508
43.717	24.508
43.694	24.531
43.694	24.531
43.671	24.531
43.625	24.531
43.602	24.531
43.533	24.554
43.51	24.577
43.464	24.577
43.441	24.6
43.441	24.6
43.418	24.6
43.395	24.6
43.349	24.6
[truncated: 1,741 more rows]
