# Supplementary material for: Ant collective cognition allows for efficient navigation through disordered environments
Source: eLife. 2020 May 12;9:e55195. doi: 10.7554/eLife.55195 (PMC7332297; doi:10.7554/eLife.55195)
Supplement: Source data 2. — Format is X,Y coordinates as a function of time. Time interval between samples is 0.04 s, except for videos 1440005 and 1440011, where the time interval is 0.02 s. [file elife-55195-data2.zip › 1460008_200_load_trajectory.txt]

69.148	23.309
69.148	23.309
69.171	23.309
69.171	23.309
69.148	23.309
69.125	23.309
69.125	23.309
69.125	23.332
69.102	23.355
69.102	23.355
69.102	23.355
69.102	23.355
69.102	23.355
69.102	23.378
69.102	23.378
69.102	23.378
69.102	23.378
69.102	23.378
69.102	23.378
69.102	23.378
69.102	23.401
69.102	23.401
69.102	23.401
69.102	23.401
69.102	23.401
69.102	23.424
69.102	23.447
69.102	23.447
69.079	23.447
69.079	23.447
69.079	23.447
69.079	23.447
69.079	23.47
69.056	23.47
69.033	23.47
69.033	23.493
69.033	23.493
69.01	23.515
69.01	23.515
69.01	23.515
69.01	23.515
69.01	23.515
69.01	23.515
69.01	23.515
69.01	23.515
69.01	23.515
68.964	23.538
68.964	23.538
68.941	23.561
68.918	23.561
68.895	23.584
68.895	23.584
68.895	23.584
68.895	23.584
68.895	23.584
68.872	23.584
68.872	23.607
68.872	23.607
68.849	23.63
68.849	23.63
68.826	23.63
68.826	23.653
68.78	23.676
68.78	23.676
68.78	23.676
68.78	23.676
68.78	23.699
68.78	23.699
68.757	23.699
68.734	23.722
68.734	23.722
68.734	23.722
68.734	23.745
68.711	23.745
68.688	23.745
68.688	23.745
68.688	23.745
68.665	23.745
68.665	23.745
68.665	23.768
68.642	23.768
68.619	23.768
68.619	23.791
68.596	23.791
68.596	23.791
68.573	23.814
68.573	23.814
68.573	23.814
68.573	23.814
68.55	23.814
68.55	23.837
68.527	23.837
68.527	23.837
68.504	23.837
68.481	23.86
68.481	23.86
68.481	23.883
68.458	23.883
68.412	23.906
68.412	23.906
68.389	23.906
68.389	23.906
68.366	23.952
68.343	23.952
68.343	23.952
68.343	23.952
68.32	23.952
68.32	23.952
68.32	23.975
68.297	23.975
68.251	23.975
68.251	23.975
68.228	23.998
68.182	23.998
68.182	23.998
68.182	23.998
68.182	23.998
68.136	23.998
68.136	23.998
68.113	23.998
68.09	23.998
68.09	23.998
68.021	23.998
68.021	23.998
67.975	23.998
67.952	23.998
67.929	23.998
67.929	23.998
67.906	23.998
67.86	23.998
67.837	23.998
67.814	23.998
67.791	23.998
67.768	23.998
67.722	23.998
67.722	23.998
67.699	23.998
67.676	23.998
67.653	23.998
67.63	23.998
67.63	23.998
67.607	24.021
67.584	24.021
67.561	24.021
67.561	24.021
67.515	24.021
67.469	24.021
67.469	24.021
67.446	23.998
67.4	23.998
67.4	23.998
67.354	23.998
67.331	23.998
67.308	23.998
67.285	23.998
67.285	23.975
67.262	23.975
67.239	23.975
67.193	23.975
67.193	23.975
67.17	23.952
67.147	23.952
67.101	23.952
67.078	23.952
67.055	23.952
67.01	23.952
66.987	23.952
66.964	23.952
66.941	23.952
66.895	23.952
66.849	23.952
66.849	23.952
66.849	23.906
66.826	23.906
66.78	23.906
66.757	23.906
66.734	23.883
66.711	23.883
66.688	23.883
66.665	23.883
66.642	23.86
66.619	23.86
66.573	23.86
66.573	23.86
66.55	23.837
66.504	23.837
66.481	23.837
66.458	23.837
66.412	23.837
66.389	23.837
66.343	23.837
66.32	23.814
66.32	23.814
66.297	23.814
66.274	23.814
66.274	23.814
66.228	23.814
66.205	23.814
66.182	23.791
66.159	23.791
66.136	23.768
66.113	23.768
66.09	23.768
66.067	23.768
66.044	23.768
66.021	23.768
66.021	23.768
66.021	23.768
65.998	23.745
65.998	23.745
65.975	23.745
65.952	23.722
65.906	23.722
65.883	23.699
65.883	23.699
65.86	23.699
65.86	23.699
65.837	23.676
65.791	23.653
65.791	23.653
65.768	23.653
65.722	23.653
65.722	23.653
65.722	23.653
65.699	23.63
65.653	23.63
65.63	23.63
65.607	23.63
65.584	23.607
65.561	23.607
65.538	23.584
65.538	23.584
65.515	23.584
65.492	23.584
65.469	23.584
65.469	23.584
65.446	23.584
65.4	23.584
65.4	23.584
65.377	23.584
65.354	23.584
65.354	23.584
65.285	23.584
65.285	23.584
65.285	23.584
65.239	23.584
65.216	23.584
65.193	23.584
65.17	23.561
65.147	23.584
65.124	23.584
65.124	23.584
65.101	23.584
65.055	23.584
65.032	23.607
65.032	23.607
65.009	23.607
64.986	23.607
64.986	23.607
64.986	23.607
64.94	23.63
64.94	23.63
64.917	23.653
64.894	23.653
64.871	23.653
64.848	23.653
64.802	23.653
64.802	23.653
64.779	23.653
64.756	23.676
64.733	23.676
64.71	23.676
64.687	23.676
64.687	23.676
64.664	23.676
64.618	23.676
64.618	23.676
64.595	23.676
64.572	23.676
64.572	23.676
64.549	23.676
64.549	23.676
64.549	23.676
64.526	23.676
64.526	23.676
64.526	23.676
64.503	23.676
64.503	23.676
64.48	23.676
64.457	23.676
64.434	23.676
64.434	23.676
64.388	23.699
64.388	23.699
64.388	23.699
64.388	23.699
64.365	23.699
64.365	23.699
64.365	23.699
64.365	23.699
64.365	23.699
64.342	23.699
64.319	23.699
64.319	23.699
64.319	23.722
64.296	23.722
64.296	23.722
64.273	23.722
64.25	23.722
64.25	23.722
64.227	23.745
64.204	23.745
64.181	23.745
64.158	23.745
64.135	23.745
64.135	23.745
64.135	23.745
64.112	23.768
64.089	23.768
64.089	23.768
64.066	23.791
64.043	23.791
64.043	23.791
63.997	23.791
63.974	23.791
63.951	23.814
63.928	23.814
63.928	23.814
63.928	23.814
63.905	23.837
63.905	23.837
63.882	23.837
63.859	23.837
63.859	23.837
63.836	23.837
63.813	23.837
63.813	23.837
63.79	23.837
63.767	23.883
63.767	23.883
63.744	23.883
63.721	23.883
63.698	23.883
63.652	23.906
63.652	23.906
63.629	23.906
63.606	23.906
63.583	23.906
63.583	23.906
63.56	23.906
63.514	23.906
63.514	23.906
63.514	23.906
63.491	23.906
63.491	23.906
63.468	23.906
63.468	23.929
63.445	23.929
63.399	23.929
63.399	23.929
63.399	23.929
63.376	23.952
63.353	23.952
63.353	23.952
63.33	23.975
63.307	23.975
63.307	23.975
63.307	23.975
63.284	23.975
63.284	23.975
63.261	23.998
63.238	23.998
63.238	23.998
63.215	23.998
63.192	23.998
63.192	23.998
63.192	23.998
63.169	23.998
63.146	23.998
63.123	23.998
63.123	23.998
63.1	23.998
63.1	23.998
63.077	24.021
63.054	23.998
63.054	24.021
63.031	24.021
63.031	24.021
63.008	24.021
63.008	24.044
62.985	24.044
62.985	24.044
62.962	24.044
62.962	24.044
62.962	24.044
62.939	24.044
62.939	24.044
62.916	24.021
62.916	24.021
62.916	24.021
62.893	24.021
62.87	24.021
62.87	24.021
62.847	24.021
62.847	24.021
62.847	24.021
62.824	24.021
62.824	24.021
62.801	24.021
62.801	24.021
62.778	24.021
62.778	24.021
62.778	23.998
62.755	23.998
62.755	23.975
62.732	23.975
62.732	23.975
62.732	23.975
62.709	23.952
62.709	23.952
62.686	23.952
62.663	23.906
62.663	23.906
62.663	23.906
62.64	23.906
62.64	23.906
62.617	23.906
62.594	23.883
62.594	23.883
62.594	23.883
62.571	23.883
62.571	23.883
62.548	23.883
62.548	23.86
62.525	23.86
62.525	23.86
62.502	23.86
62.502	23.86
62.502	23.86
62.502	23.86
62.502	23.86
62.502	23.86
62.502	23.86
62.479	23.837
62.479	23.837
62.456	23.814
62.456	23.814
62.456	23.814
62.456	23.814
62.456	23.814
62.433	23.814
62.433	23.814
62.433	23.814
62.433	23.814
62.433	23.814
62.41	23.814
62.41	23.814
62.41	23.814
62.387	23.814
62.387	23.814
62.387	23.814
62.387	23.814
62.387	23.814
62.387	23.814
62.387	23.814
62.387	23.814
62.387	23.814
62.387	23.791
62.387	23.791
62.387	23.791
62.364	23.791
62.364	23.791
62.364	23.791
62.341	23.791
62.318	23.768
62.318	23.768
62.318	23.768
62.318	23.768
62.295	23.768
62.295	23.768
62.295	23.768
62.295	23.768
62.226	23.722
62.226	23.722
62.226	23.722
62.203	23.722
62.203	23.722
62.18	23.722
62.18	23.722
62.18	23.722
62.157	23.699
62.134	23.676
62.111	23.653
62.088	23.653
62.042	23.63
62.042	23.63
62.042	23.63
62.019	23.63
62.019	23.63
61.996	23.63
61.996	23.63
61.973	23.63
61.95	23.63
61.927	23.607
61.927	23.607
61.904	23.584
61.881	23.584
61.881	23.584
61.881	23.584
61.858	23.561
61.812	23.538
61.789	23.538
61.789	23.538
61.766	23.538
61.743	23.515
61.72	23.515
61.697	23.493
61.674	23.47
61.651	23.47
61.651	23.47
61.628	23.47
61.605	23.424
61.605	23.424
61.582	23.424
61.56	23.401
61.537	23.401
61.514	23.401
61.514	23.401
61.491	23.401
61.468	23.378
61.422	23.378
61.422	23.378
61.399	23.355
61.376	23.355
61.376	23.355
61.353	23.355
61.33	23.355
61.33	23.355
61.307	23.332
61.284	23.332
61.261	23.309
61.261	23.309
61.215	23.309
61.215	23.309
61.192	23.286
61.192	23.286
61.169	23.286
61.146	23.263
61.123	23.263
61.123	23.263
61.1	23.263
61.077	23.24
61.054	23.217
61.031	23.217
60.985	23.194
60.985	23.194
60.985	23.194
60.985	23.194
60.962	23.194
60.939	23.171
60.916	23.148
60.893	23.148
60.893	23.148
60.87	23.125
60.87	23.125
60.847	23.125
60.801	23.125
60.801	23.125
60.778	23.125
60.755	23.125
60.755	23.125
60.732	23.102
60.709	23.102
60.686	23.102
60.686	23.102
60.663	23.102
60.64	23.102
60.64	23.102
60.594	23.102
60.594	23.102
60.571	23.079
60.571	23.079
60.548	23.079
60.525	23.079
60.502	23.056
60.502	23.056
60.479	23.056
60.456	23.056
60.456	23.033
60.456	23.033
60.41	23.01
60.41	23.01
60.387	23.01
60.364	22.985
60.364	22.985
60.341	22.962
60.318	22.962
60.318	22.962
60.295	22.939
60.249	22.939
60.249	22.916
60.226	22.916
60.18	22.916
60.18	22.916
60.157	22.893
60.134	22.893
60.111	22.893
60.088	22.893
60.065	22.893
60.065	22.893
60.065	22.893
60.065	22.87
60.042	22.87
60.042	22.87
59.996	22.87
59.996	22.87
59.973	22.87
59.95	22.87
59.95	22.87
59.927	22.87
59.904	22.87
59.881	22.847
59.881	22.847
59.835	22.847
59.835	22.824
59.812	22.824
59.766	22.824
59.766	22.824
59.697	22.847
59.697	22.847
59.697	22.824
59.651	22.824
59.674	22.801
59.605	22.824
59.605	22.824
59.605	22.824
59.582	22.801
59.559	22.801
59.536	22.801
59.536	22.801
59.536	22.801
59.513	22.801
59.49	22.801
59.467	22.801
59.444	22.778
59.421	22.778
59.421	22.755
59.398	22.755
59.375	22.755
59.352	22.755
59.306	22.732
59.306	22.732
59.306	22.732
59.283	22.732
59.26	22.732
59.237	22.732
59.237	22.732
59.214	22.732
59.214	22.709
59.168	22.709
59.168	22.709
59.145	22.709
59.076	22.709
59.076	22.709
59.053	22.686
59.053	22.686
59.007	22.686
59.007	22.686
58.961	22.686
58.961	22.664
58.961	22.641
58.961	22.641
58.938	22.641
58.915	22.595
58.869	22.595
58.869	22.595
58.846	22.595
58.846	22.595
58.846	22.572
58.823	22.572
58.8	22.549
58.777	22.549
58.777	22.526
58.754	22.526
58.731	22.526
58.685	22.526
58.685	22.503
58.685	22.503
58.685	22.503
58.662	22.48
58.662	22.48
58.639	22.48
58.639	22.457
58.616	22.457
58.593	22.434
58.593	22.434
58.57	22.411
58.547	22.411
58.524	22.411
58.524	22.411
58.524	22.411
58.501	22.411
58.478	22.411
58.455	22.411
58.432	22.411
58.432	22.411
58.409	22.411
58.409	22.411
58.386	22.411
58.363	22.411
58.317	22.411
58.317	22.411
58.317	22.388
58.294	22.388
58.271	22.388
58.248	22.388
58.225	22.365
58.202	22.365
58.202	22.365
58.179	22.365
58.156	22.365
58.133	22.365
58.11	22.342
58.11	22.342
58.087	22.342
58.064	22.342
58.041	22.319
58.041	22.319
58.018	22.319
57.995	22.296
57.972	22.296
57.949	22.296
57.949	22.273
57.926	22.273
57.857	22.273
57.857	22.273
57.811	22.25
57.811	22.25
57.788	22.227
57.765	22.227
57.742	22.227
57.742	22.227
57.696	22.227
57.696	22.227
57.673	22.227
57.65	22.227
57.604	22.227
57.604	22.227
57.581	22.227
57.558	22.227
57.535	22.227
57.512	22.227
57.489	22.227
57.489	22.227
57.466	22.227
57.443	22.227
57.397	22.227
57.374	22.25
57.374	22.25
57.328	22.273
57.305	22.273
57.259	22.273
57.236	22.273
57.213	22.296
57.19	22.319
57.167	22.319
57.167	22.319
57.144	22.319
57.121	22.319
57.075	22.319
57.052	22.342
57.052	22.342
57.029	22.342
57.006	22.342
56.983	22.342
56.96	22.342
56.937	22.365
56.914	22.365
56.891	22.365
56.845	22.388
56.822	22.388
56.799	22.388
56.776	22.411
56.776	22.411
56.753	22.411
56.73	22.411
56.73	22.411
56.684	22.411
56.661	22.434
56.638	22.434
56.615	22.434
56.615	22.434
56.592	22.457
56.569	22.457
56.523	22.48
56.523	22.48
56.5	22.457
56.5	22.457
56.477	22.457
56.431	22.457
56.408	22.457
56.408	22.48
56.385	22.457
56.362	22.457
56.339	22.457
56.316	22.457
56.27	22.48
56.27	22.48
56.247	22.48
56.224	22.48
56.201	22.48
56.201	22.503
56.178	22.503
56.155	22.503
56.132	22.503
56.11	22.503
56.087	22.526
56.087	22.526
56.018	22.526
56.018	22.526
55.972	22.526
55.949	22.526
55.949	22.526
55.903	22.526
55.903	22.526
55.88	22.526
55.811	22.549
55.834	22.549
55.811	22.549
55.788	22.549
55.742	22.549
55.742	22.549
55.742	22.549
55.719	22.549
55.696	22.549
55.673	22.572
55.65	22.572
55.65	22.595
55.627	22.595
55.604	22.595
55.581	22.595
55.558	22.595
55.489	22.618
55.489	22.618
55.489	22.618
55.489	22.618
55.466	22.618
55.42	22.618
55.42	22.618
55.42	22.618
55.397	22.641
55.397	22.641
55.351	22.641
55.351	22.664
55.328	22.664
55.328	22.664
55.305	22.664
55.305	22.664
55.282	22.686
55.259	22.686
55.259	22.686
55.236	22.686
55.213	22.686
55.19	22.686
55.19	22.686
55.167	22.686
55.121	22.709
55.121	22.709
55.098	22.709
55.075	22.709
55.052	22.709
55.029	22.755
55.006	22.755
54.983	22.755
54.96	22.755
54.937	22.755
54.914	22.755
54.914	22.755
54.868	22.778
54.868	22.778
54.868	22.778
54.845	22.778
54.845	22.778
54.822	22.778
54.799	22.778
54.776	22.778
54.776	22.755
54.753	22.755
54.73	22.755
54.707	22.755
54.661	22.755
54.661	22.755
54.638	22.755
54.615	22.709
54.592	22.709
54.546	22.709
54.546	22.686
54.523	22.686
54.5	22.686
54.477	22.686
54.454	22.686
54.431	22.686
54.385	22.664
54.385	22.664
54.362	22.664
54.339	22.664
54.316	22.664
54.293	22.641
54.27	22.641
54.247	22.641
54.224	22.641
54.201	22.641
54.178	22.641
54.155	22.641
54.132	22.618
54.132	22.618
54.086	22.595
54.063	22.595
54.063	22.595
54.017	22.572
53.994	22.572
53.971	22.572
53.948	22.572
53.925	22.572
53.902	22.572
53.879	22.549
53.833	22.549
53.833	22.549
53.833	22.549
53.787	22.526
53.764	22.526
53.741	22.503
53.718	22.503
53.695	22.503
53.672	22.503
53.672	22.48
53.649	22.48
53.58	22.48
53.58	22.457
53.58	22.457
53.557	22.457
53.534	22.434
53.511	22.434
53.488	22.411
53.488	22.388
53.442	22.388
53.442	22.388
53.419	22.388
53.396	22.365
53.35	22.365
53.304	22.342
53.304	22.342
53.281	22.319
53.281	22.319
53.258	22.296
53.235	22.296
53.212	22.273
53.212	22.25
53.189	22.25
53.166	22.25
53.143	22.227
53.12	22.227
53.051	22.204
53.051	22.204
53.051	22.204
53.028	22.181
53.005	22.181
52.982	22.158
52.982	22.158
52.959	22.135
52.913	22.135
52.89	22.135
52.89	22.112
52.867	22.112
52.844	22.066
52.844	22.066
52.821	22.066
52.798	22.066
52.798	22.043
52.775	22.043
52.752	22.02
52.729	22.02
52.706	21.974
52.706	21.974
52.683	21.951
52.66	21.928
52.614	21.905
52.614	21.905
52.614	21.882
52.591	21.882
52.568	21.859
52.545	21.859
52.522	21.859
52.499	21.836
52.476	21.836
52.476	21.813
52.453	21.79
52.43	21.79
52.407	21.767
52.407	21.767
52.384	21.767
52.361	21.767
52.361	21.767
52.292	21.767
52.269	21.744
52.246	21.744
52.2	21.744
52.2	21.744
52.177	21.744
52.154	21.744
52.108	21.744
52.108	21.744
52.085	21.744
52.085	21.744
52.062	21.744
52.039	21.744
52.016	21.744
51.993	21.744
51.97	21.721
51.924	21.721
51.901	21.721
51.901	21.721
51.855	21.721
51.855	21.721
51.832	21.721
51.809	21.721
51.786	21.721
51.763	21.721
51.694	21.721
51.694	21.721
51.694	21.721
51.671	21.721
51.671	21.721
51.648	21.721
51.579	21.698
51.579	21.698
51.556	21.698
51.533	21.698
51.51	21.675
51.487	21.675
51.464	21.675
51.441	21.675
51.418	21.675
51.395	21.675
51.326	21.675
51.326	21.675
51.28	21.652
51.28	21.652
51.257	21.652
51.234	21.652
51.188	21.652
51.119	21.652
51.119	21.652
51.119	21.652
51.096	21.652
51.073	21.629
51.05	21.629
51.027	21.629
50.958	21.606
50.958	21.606
50.935	21.583
50.912	21.583
50.889	21.583
50.866	21.56
50.82	21.56
50.797	21.56
50.797	21.537
50.774	21.514
50.751	21.514
50.728	21.491
50.705	21.468
50.705	21.468
50.682	21.468
50.659	21.468
50.637	21.445
50.614	21.445
50.568	21.422
50.545	21.445
50.545	21.422
50.522	21.422
50.499	21.422
50.476	21.399
50.43	21.399
50.43	21.399
50.43	21.399
50.43	21.399
50.384	21.376
50.384	21.376
50.384	21.376
50.338	21.376
50.338	21.353
50.315	21.33
50.315	21.33
50.315	21.33
50.315	21.307
50.315	21.307
50.315	21.261
50.315	21.238
50.315	21.215
50.315	21.192
50.292	21.192
50.292	21.169
50.292	21.169
50.292	21.123
50.269	21.1
50.246	21.077
50.2	21.054
50.2	21.054
50.2	21.054
50.177	21.031
50.177	21.031
50.177	21.008
50.154	20.985
50.131	20.985
50.131	20.962
50.131	20.939
50.108	20.916
50.108	20.916
50.085	20.893
50.085	20.893
50.085	20.87
50.062	20.847
50.039	20.847
50.039	20.824
50.016	20.824
50.016	20.801
50.016	20.778
49.993	20.778
49.993	20.755
49.97	20.755
49.924	20.709
49.924	20.709
49.901	20.709
49.901	20.686
49.878	20.686
49.855	20.663
49.855	20.64
49.832	20.64
49.809	20.64
49.809	20.617
49.786	20.617
49.74	20.617
49.717	20.594
49.717	20.594
49.694	20.594
49.671	20.594
49.648	20.548
49.625	20.571
49.625	20.571
49.579	20.571
49.579	20.548
49.579	20.548
49.533	20.548
49.51	20.548
49.441	20.548
49.441	20.548
49.441	20.548
49.418	20.548
49.395	20.525
49.395	20.525
49.372	20.525
49.372	20.502
49.349	20.502
49.326	20.502
49.303	20.479
49.303	20.479
49.303	20.456
49.303	20.456
49.28	20.456
49.234	20.433
49.211	20.433
49.188	20.41
49.188	20.41
49.165	20.433
49.142	20.41
49.142	20.41
49.119	20.41
49.073	20.387
49.027	20.387
49.027	20.387
49.004	20.364
48.981	20.364
48.958	20.364
48.935	20.341
48.889	20.341
48.866	20.341
48.82	20.341
48.82	20.318
48.797	20.318
48.774	20.295
48.705	20.272
48.705	20.272
48.728	20.226
48.659	20.249
48.659	20.249
48.659	20.249
48.636	20.226
48.521	20.249
48.498	20.249
48.475	20.226
48.429	20.226
48.406	20.203
48.337	20.203
48.337	20.203
48.337	20.203
48.314	20.18
48.291	20.18
48.268	20.157
48.245	20.134
48.222	20.134
48.176	20.134
48.176	20.111
48.153	20.111
48.13	20.088
48.084	20.088
48.084	20.088
48.061	20.065
48.015	20.065
48.015	20.065
47.992	20.042
47.969	20.042
47.946	20.019
47.923	19.996
47.877	19.973
47.854	19.973
47.854	19.95
47.762	19.927
47.762	19.927
47.762	19.927
47.739	19.927
47.693	19.927
47.67	19.927
47.647	19.927
47.624	19.927
47.601	19.927
47.578	19.904
47.532	19.904
47.532	19.904
47.44	19.858
47.44	19.858
47.417	19.858
47.394	19.858
47.371	19.858
47.371	19.858
47.348	19.858
47.302	19.835
47.279	19.835
47.256	19.835
47.233	19.835
47.187	19.835
47.141	19.858
47.141	19.858
47.118	19.858
47.118	19.858
47.095	19.858
47.072	19.858
47.049	19.858
47.026	19.858
47.003	19.881
47.003	19.881
46.934	19.881
46.911	19.881
46.865	19.881
46.865	19.881
46.842	19.927
46.796	19.95
46.796	19.95
46.75	19.973
46.727	19.973
46.727	19.973
46.704	19.973
46.681	19.973
46.635	19.973
46.612	19.973
46.543	19.973
46.543	19.973
46.52	19.996
46.497	19.996
46.451	19.996
46.451	19.996
46.406	19.996
46.383	19.996
46.314	19.996
46.291	20.019
46.268	20.019
46.222	20.019
46.176	20.019
46.176	20.019
46.107	20.042
46.084	20.042
46.038	20.042
46.015	20.042
45.992	20.042
45.946	20.042
45.923	20.065
45.877	20.065
45.854	20.065
45.831	20.042
45.762	20.042
45.762	20.042
45.739	20.019
45.716	20.019
45.693	20.019
45.647	19.996
45.647	19.973
45.624	19.973
45.555	19.973
45.532	19.973
45.509	19.95
45.463	19.95
45.417	19.95
45.417	19.95
45.394	19.95
45.348	19.95
45.325	19.95
45.302	19.95
45.256	19.904
45.233	19.904
45.21	19.881
45.187	19.881
45.164	19.881
45.141	19.881
45.072	19.881
45.072	19.881
45.049	19.904
45.049	19.858
44.98	19.904
44.98	19.858
44.957	19.858
44.934	19.904
44.911	19.904
44.888	19.904
44.865	19.904
44.842	19.904
44.773	19.904
44.773	19.904
44.773	19.904
44.773	19.904
44.773	19.904
44.773	19.904
44.773	19.904
44.773	19.904
44.773	19.904
44.773	19.904
44.773	19.927
44.773	19.927
44.773	19.927
44.773	19.927
44.773	19.927
44.773	19.973
44.773	19.973
44.773	19.996
44.773	20.019
44.773	20.042
44.773	20.065
44.773	20.088
44.75	20.111
44.75	20.111
44.75	20.111
44.75	20.111
44.75	20.134
44.75	20.134
44.75	20.134
44.75	20.111
44.75	20.111
44.75	20.111
44.75	20.111
44.75	20.111
44.75	20.111
44.75	20.111
44.773	20.111
44.773	20.111
44.773	20.111
44.773	20.111
44.773	20.111
44.773	20.111
44.773	20.111
44.796	20.111
44.796	20.088
44.796	20.088
44.819	20.088
44.796	20.088
44.796	20.088
44.796	20.088
44.796	20.088
44.796	20.111
44.796	20.111
44.819	20.111
44.819	20.111
44.819	20.111
44.819	20.111
44.819	20.111
44.842	20.088
44.842	20.088
44.865	20.065
44.865	20.065
44.888	20.065
44.888	20.042
44.865	20.042
44.888	20.019
44.888	20.019
44.911	19.996
44.911	19.996
44.911	19.996
44.911	19.996
44.911	19.996
44.911	19.996
44.911	19.996
44.911	19.996
44.888	19.996
44.888	19.996
44.865	20.019
44.842	20.019
44.819	20.042
44.819	20.088
44.796	20.088
44.796	20.088
44.796	20.088
44.773	20.111
44.773	20.111
44.773	20.111
44.773	20.111
44.773	20.111
44.773	20.111
44.773	20.111
44.773	20.111
44.773	20.111
44.773	20.111
44.773	20.111
44.773	20.111
44.773	20.111
44.773	20.111
44.773	20.111
44.773	20.111
44.773	20.111
44.773	20.111
44.773	20.111
44.773	20.111
44.773	20.111
44.773	20.088
44.773	20.088
44.773	20.111
44.773	20.088
44.773	20.088
44.773	20.088
44.773	20.088
44.773	20.088
44.773	20.088
44.773	20.088
44.773	20.088
44.773	20.088
44.773	20.088
44.773	20.088
44.773	20.088
44.773	20.088
44.773	20.088
44.773	20.111
44.773	20.088
44.773	20.088
44.796	20.088
44.796	20.088
44.819	20.088
44.819	20.088
44.842	20.088
44.842	20.088
44.888	20.088
44.888	20.088
44.888	20.088
44.888	20.111
44.888	20.111
44.934	20.111
44.957	20.111
44.98	20.111
44.98	20.111
45.003	20.111
45.003	20.088
45.026	20.088
45.049	20.088
45.072	20.065
45.072	20.065
45.095	20.065
45.095	20.065
45.118	20.065
45.118	20.065
45.141	20.065
45.164	20.065
45.187	20.065
45.187	20.065
45.187	20.065
45.21	20.065
45.21	20.065
45.21	20.065
45.233	20.065
45.256	20.065
45.256	20.065
45.279	20.065
45.279	20.065
45.302	20.065
45.325	20.065
45.348	20.065
45.348	20.065
45.371	20.065
45.44	20.065
45.44	20.065
45.463	20.065
45.463	20.065
45.486	20.065
45.486	20.088
45.509	20.088
45.509	20.088
45.532	20.088
45.555	20.111
45.578	20.111
45.601	20.111
45.647	20.111
45.647	20.111
45.647	20.111
45.67	20.111
45.693	20.111
45.693	20.111
45.716	20.111
45.716	20.111
45.739	20.134
45.762	20.134
45.762	20.134
45.785	20.134
45.785	20.134
45.785	20.134
45.808	20.134
45.808	20.134
45.831	20.157
45.831	20.157
45.831	20.18
45.831	20.18
45.831	20.203
45.808	20.203
45.808	20.203
45.808	20.226
45.831	20.226
45.831	20.226
45.808	20.249
45.808	20.249
45.831	20.272
45.808	20.272
45.831	20.272
45.831	20.272
45.831	20.295
45.854	20.295
45.854	20.295
45.877	20.318
45.877	20.318
45.877	20.318
45.877	20.318
45.877	20.318
45.877	20.318
45.9	20.318
45.9	20.318
45.9	20.318
45.923	20.318
45.923	20.318
45.946	20.318
45.946	20.318
45.969	20.364
45.969	20.364
45.992	20.364
46.015	20.364
46.038	20.364
46.038	20.364
46.038	20.341
46.038	20.341
46.061	20.341
46.061	20.341
46.038	20.364
46.061	20.364
46.061	20.364
46.061	20.364
46.084	20.387
46.084	20.387
46.107	20.41
46.107	20.433
46.13	20.433
46.153	20.456
46.199	20.479
46.199	20.502
46.222	20.502
46.222	20.502
46.245	20.525
46.245	20.525
46.245	20.525
46.268	20.571
46.268	20.571
46.291	20.571
46.291	20.617
46.314	20.617
46.314	20.617
46.314	20.617
46.36	20.663
46.36	20.686
46.406	20.686
46.406	20.686
46.451	20.709
46.451	20.709
46.474	20.732
46.474	20.732
46.497	20.755
46.52	20.755
46.52	20.778
46.52	20.778
46.543	20.801
46.589	20.847
46.612	20.847
46.612	20.847
46.612	20.847
46.612	20.847
46.635	20.87
46.635	20.87
46.635	20.87
46.635	20.893
46.658	20.916
46.704	20.916
46.727	20.962
46.727	20.985
46.75	21.031
46.75	21.031
46.773	21.054
46.796	21.054
46.796	21.077
46.796	21.077
46.819	21.1
46.842	21.123
46.865	21.146
46.888	21.169
46.888	21.192
46.888	21.215
46.888	21.238
46.888	21.238
46.911	21.238
46.911	21.261
46.911	21.284
46.934	21.284
46.934	21.307
46.934	21.33
46.98	21.33
46.98	21.353
46.98	21.399
46.98	21.399
46.98	21.422
46.98	21.422
46.98	21.422
46.98	21.445
46.98	21.468
46.98	21.468
46.98	21.491
46.98	21.514
46.957	21.514
46.911	21.537
46.911	21.537
46.911	21.537
46.911	21.56
46.911	21.56
46.911	21.583
46.911	21.583
46.911	21.583
46.911	21.606
46.911	21.606
46.934	21.606
46.934	21.606
46.934	21.629
46.934	21.629
46.934	21.629
46.934	21.652
46.934	21.652
46.934	21.652
46.934	21.675
46.934	21.675
46.934	21.698
46.934	21.721
46.934	21.721
46.934	21.721
46.934	21.767
46.934	21.767
46.934	21.79
46.934	21.79
46.934	21.79
46.934	21.813
46.934	21.813
46.934	21.836
46.934	21.859
46.934	21.882
46.934	21.882
46.934	21.882
46.934	21.882
46.934	21.905
46.934	21.905
46.934	21.928
46.934	21.928
46.934	21.928
46.911	21.951
46.911	21.951
46.911	21.951
46.911	21.974
46.911	21.997
46.911	22.02
46.911	22.02
46.888	22.043
46.888	22.066
46.865	22.112
46.865	22.112
46.865	22.112
46.865	22.112
46.865	22.135
46.865	22.135
46.865	22.158
46.842	22.158
46.842	22.181
46.842	22.204
46.842	22.227
46.842	22.227
46.819	22.273
46.819	22.273
46.819	22.273
46.819	22.296
46.819	22.319
46.796	22.342
46.773	22.365
46.773	22.388
46.75	22.411
46.727	22.411
46.727	22.434
46.727	22.457
46.704	22.48
46.704	22.48
46.681	22.503
46.681	22.526
46.658	22.526
46.658	22.549
46.635	22.549
46.635	22.572
46.635	22.595
46.612	22.595
46.612	22.618
46.589	22.641
46.589	22.686
46.589	22.686
46.566	22.686
46.543	22.709
46.543	22.732
46.543	22.732
46.52	22.755
46.52	22.778
46.497	22.801
46.497	22.801
46.497	22.847
46.474	22.87
46.474	22.893
46.474	22.893
46.451	22.916
46.429	22.916
46.406	22.939
46.406	22.939
46.383	22.962
46.383	22.962
46.36	22.985
46.36	22.985
46.36	23.01
46.337	23.01
46.314	23.033
46.314	23.033
46.314	23.056
46.314	23.079
46.268	23.079
46.268	23.079
46.245	23.102
46.222	23.102
46.222	23.125
46.199	23.125
46.199	23.148
46.176	23.171
46.13	23.194
46.13	23.194
46.061	23.217
46.061	23.24
46.038	23.24
46.015	23.263
45.992	23.263
45.992	23.286
45.992	23.309
45.969	23.309
45.969	23.309
45.923	23.332
45.877	23.355
45.877	23.355
45.877	23.378
45.854	23.401
45.831	23.401
45.808	23.447
45.785	23.447
45.762	23.47
45.762	23.493
45.739	23.515
45.739	23.538
45.739	23.584
45.716	23.63
45.716	23.63
45.693	23.653
45.693	23.653
45.693	23.676
45.624	23.722
45.601	23.722
45.578	23.722
45.578	23.745
45.555	23.745
45.509	23.768
45.486	23.768
45.417	23.814
45.417	23.814
45.394	23.837
45.371	23.837
45.371	23.86
45.348	23.86
45.302	23.86
45.279	23.86
45.279	23.86
45.256	23.86
45.21	23.86
45.21	23.86
45.118	23.86
45.118	23.86
45.072	23.86
45.049	23.86
45.026	23.86
45.026	23.86
45.003	23.837
44.98	23.86
44.957	23.86
44.934	23.837
44.934	23.837
44.888	23.814
44.842	23.814
44.842	23.814
44.842	23.814
44.796	23.814
44.773	23.814
44.75	23.791
44.727	23.791
44.727	23.791
44.681	23.814
44.658	23.768
44.635	23.768
44.589	23.791
44.497	23.768
44.497	23.768
44.451	23.768
44.428	23.768
44.405	23.768
44.359	23.745
44.336	23.745
44.313	23.745
44.29	23.745
44.267	23.745
44.244	23.699
44.198	23.722
44.129	23.722
44.129	23.722
44.106	23.699
44.083	23.699
44.06	23.699
44.014	23.699
43.991	23.699
43.968	23.699
43.922	23.699
43.899	23.699
43.876	23.676
43.853	23.676
43.761	23.676
43.761	23.676
43.738	23.676
43.715	23.676
43.692	23.676
43.669	23.676
43.646	23.676
43.6	23.676
43.577	23.676
43.531	23.676
43.508	23.676
43.508	23.676
43.439	23.676
43.439	23.676
43.416	23.676
43.416	23.653
43.37	23.653
43.347	23.653
43.324	23.653
43.301	23.653
43.278	23.653
43.232	23.653
43.232	23.653
43.209	23.653
43.14	23.653
43.14	23.653
43.117	23.653
43.071	23.653
43.025	23.63
42.979	23.653
42.956	23.653
42.956	23.653
42.91	23.653
42.887	23.653
42.864	23.676
42.841	23.676
42.772	23.676
42.772	23.676
42.749	23.699
42.726	23.699
42.68	23.699
42.657	23.699
42.588	23.722
42.588	23.722
42.565	23.722
42.542	23.768
42.519	23.768
42.496	23.768
42.473	23.814
42.473	23.814
42.45	23.814
42.427	23.814
42.404	23.814
42.358	23.837
42.358	23.86
42.289	23.86
42.289	23.86
42.243	23.883
42.197	23.906
42.174	23.906
42.128	23.929
42.128	23.929
42.105	23.929
42.105	23.929
42.059	23.975
42.036	23.998
42.013	24.021
41.967	23.998
41.944	24.021
41.921	24.021
41.898	24.044
41.852	24.044
41.806	24.044
41.806	24.044
41.783	24.044
41.737	24.044
41.737	24.067
41.714	24.09
41.691	24.09
41.668	24.09
41.645	24.09
41.645	24.113
41.622	24.113
41.576	24.09
41.507	24.113
41.507	24.113
41.507	24.113
41.461	24.136
41.461	24.136
41.415	24.159
41.392	24.136
41.346	24.136
41.323	24.136
41.3	24.136
41.277	24.136
41.254	24.136
41.185	24.136
41.185	24.136
41.162	24.136
41.162	24.136
41.139	24.136
41.093	24.136
41.07	24.136
41.024	24.113
41.001	24.113
40.979	24.113
40.956	24.113
40.91	24.09
40.864	24.09
40.864	24.09
40.818	24.09
40.772	24.044
40.772	24.044
40.749	24.021
40.703	24.044
40.703	24.044
40.68	23.998
40.657	24.021
40.588	23.998
40.565	23.952
40.519	23.952
40.519	23.952
40.473	23.929
40.473	23.929
40.45	23.929
40.427	23.906
[truncated: 2,452 more rows]
