# Supplementary material for: Ant collective cognition allows for efficient navigation through disordered environments
Source: eLife. 2020 May 12;9:e55195. doi: 10.7554/eLife.55195 (PMC7332297; doi:10.7554/eLife.55195)
Supplement: Source data 2. — Format is X,Y coordinates as a function of time. Time interval between samples is 0.04 s, except for videos 1440005 and 1440011, where the time interval is 0.02 s. [file elife-55195-data2.zip › 1460010_200_load_trajectory.txt]

69.016	23.788
68.993	23.788
68.993	23.765
68.993	23.742
68.97	23.788
68.97	23.811
68.946	23.811
68.946	23.835
68.946	23.835
68.9	23.788
68.877	23.858
68.853	23.835
68.807	23.835
68.807	23.835
68.784	23.811
68.784	23.835
68.714	23.835
68.691	23.835
68.691	23.835
68.644	23.811
68.644	23.858
68.621	23.811
68.598	23.765
68.551	23.788
68.551	23.858
68.528	23.835
68.505	23.811
68.481	23.858
68.458	23.858
68.435	23.858
68.412	23.881
68.388	23.858
68.365	23.835
68.342	23.858
68.319	23.858
68.272	23.788
68.249	23.788
68.226	23.835
68.226	23.811
68.179	23.811
68.156	23.835
68.133	23.788
68.133	23.788
68.086	23.788
68.086	23.765
68.063	23.811
68.063	23.811
68.063	23.742
68.04	23.765
68.04	23.718
68.016	23.695
67.993	23.718
67.993	23.718
67.947	23.672
67.923	23.625
67.9	23.625
67.9	23.579
67.9	23.556
67.9	23.532
67.877	23.532
67.877	23.509
67.854	23.463
67.83	23.416
67.83	23.416
67.807	23.346
67.807	23.346
67.784	23.323
67.761	23.277
67.761	23.253
67.737	23.23
67.714	23.206
67.714	23.23
67.714	23.206
67.714	23.16
67.668	23.137
67.668	23.137
67.644	23.113
67.621	23.09
67.598	23.09
67.551	23.044
67.551	22.974
67.551	22.951
67.528	22.951
67.505	22.951
67.505	22.951
67.482	22.927
67.459	22.904
67.389	22.881
67.389	22.858
67.366	22.858
67.319	22.811
67.319	22.811
67.319	22.811
67.296	22.811
67.296	22.811
67.273	22.788
67.226	22.811
67.18	22.741
67.18	22.718
67.18	22.741
67.18	22.695
67.18	22.753
67.133	22.695
67.133	22.672
67.11	22.648
67.11	22.625
67.087	22.625
67.063	22.579
67.017	22.579
66.97	22.555
66.97	22.555
66.97	22.532
66.947	22.509
66.947	22.486
66.901	22.486
66.901	22.439
66.901	22.416
66.924	22.416
66.854	22.393
66.877	22.393
66.854	22.346
66.831	22.346
66.831	22.346
66.784	22.3
66.761	22.3
66.738	22.276
66.668	22.253
66.645	22.253
66.645	22.23
66.645	22.23
66.622	22.207
66.598	22.183
66.552	22.16
66.505	22.137
66.459	22.137
66.459	22.137
66.436	22.114
66.412	22.114
66.436	22.09
66.436	22.09
66.412	22.044
66.412	22.044
66.389	22.044
66.389	22.021
66.366	21.997
66.319	21.974
66.343	21.974
66.319	21.951
66.296	21.951
66.25	21.951
66.25	21.951
66.203	21.951
66.18	21.974
66.157	21.974
66.133	21.974
66.11	21.997
66.11	21.997
66.087	21.997
66.064	22.021
66.064	22.021
65.994	22.067
65.994	22.067
65.994	22.067
65.994	22.09
65.971	22.09
65.971	22.114
65.947	22.137
65.924	22.137
65.924	22.16
65.901	22.183
65.901	22.207
65.901	22.207
65.901	22.23
65.901	22.276
65.878	22.3
65.878	22.3
65.831	22.323
65.831	22.346
65.831	22.369
65.808	22.369
65.785	22.416
65.785	22.439
65.761	22.439
65.738	22.486
65.738	22.486
65.738	22.509
65.692	22.509
65.692	22.532
65.692	22.555
65.645	22.579
65.645	22.625
65.645	22.648
65.622	22.648
65.599	22.672
65.575	22.672
65.575	22.672
65.529	22.695
65.506	22.695
65.506	22.741
65.459	22.741
65.436	22.765
65.413	22.788
65.389	22.788
65.366	22.788
65.343	22.811
65.343	22.858
65.296	22.858
65.273	22.858
65.273	22.858
65.227	22.881
65.203	22.904
65.18	22.904
65.134	22.904
65.11	22.904
65.087	22.927
65.041	22.927
65.017	22.927
64.971	22.927
64.924	22.927
64.924	22.927
64.878	22.927
64.878	22.927
64.855	22.951
64.808	22.951
64.808	22.927
64.762	22.951
64.715	22.951
64.715	22.951
64.692	22.951
64.645	22.974
64.599	22.951
64.576	22.927
64.529	22.927
64.506	22.951
64.459	22.927
64.436	22.927
64.413	22.904
64.39	22.904
64.366	22.904
64.343	22.881
64.343	22.881
64.32	22.858
64.297	22.858
64.25	22.858
64.227	22.811
64.157	22.811
64.157	22.811
64.111	22.788
64.111	22.765
64.087	22.741
64.064	22.718
64.041	22.695
64.018	22.672
63.971	22.648
63.971	22.625
63.925	22.602
63.901	22.602
63.878	22.579
63.878	22.555
63.878	22.532
63.832	22.509
63.808	22.486
63.785	22.462
63.762	22.439
63.739	22.416
63.715	22.369
63.692	22.369
63.669	22.369
63.646	22.369
63.622	22.346
63.599	22.323
63.599	22.323
63.576	22.3
63.553	22.276
63.53	22.253
63.506	22.23
63.483	22.183
63.46	22.183
63.413	22.183
63.413	22.16
63.39	22.137
63.367	22.137
63.367	22.114
63.32	22.09
63.32	22.067
63.274	22.067
63.251	22.067
63.251	22.067
63.227	22.044
63.181	22.021
63.158	22.021
63.158	22.021
63.134	21.997
63.134	21.997
63.111	21.951
63.065	21.951
63.065	21.951
63.018	21.951
63.018	21.928
62.995	21.928
62.948	21.904
62.925	21.881
62.902	21.858
62.902	21.858
62.879	21.835
62.832	21.812
62.786	21.812
62.786	21.788
62.762	21.742
62.716	21.742
62.693	21.742
62.669	21.719
62.623	21.719
62.6	21.672
62.576	21.672
62.507	21.649
62.483	21.626
62.46	21.626
62.437	21.626
62.39	21.602
62.367	21.579
62.344	21.556
62.321	21.533
62.274	21.533
62.251	21.509
62.204	21.486
62.158	21.486
62.135	21.463
62.088	21.463
62.065	21.44
62.042	21.44
62.018	21.44
61.972	21.416
61.925	21.416
61.902	21.416
61.879	21.393
61.832	21.393
61.809	21.393
61.763	21.37
61.739	21.37
61.67	21.347
61.67	21.347
61.646	21.347
61.6	21.323
61.553	21.3
61.507	21.3
61.46	21.277
61.46	21.277
61.437	21.254
61.414	21.23
61.367	21.23
61.321	21.23
61.274	21.23
61.251	21.207
61.228	21.195
61.228	21.207
61.205	21.207
61.181	21.184
61.112	21.184
61.088	21.184
61.042	21.184
61.019	21.161
60.995	21.184
60.949	21.161
60.926	21.161
60.902	21.161
60.879	21.137
60.833	21.137
60.763	21.114
60.74	21.114
60.716	21.137
60.67	21.137
60.623	21.114
60.577	21.114
60.554	21.114
60.554	21.091
60.507	21.068
60.437	21.044
60.391	21.044
60.368	21.021
60.344	21.021
60.298	20.975
60.275	20.975
60.251	20.951
60.205	20.928
60.182	20.905
60.182	20.882
60.158	20.882
60.135	20.858
60.112	20.835
60.112	20.812
60.089	20.789
60.042	20.765
60.019	20.742
59.972	20.742
59.949	20.719
59.926	20.719
59.856	20.696
59.81	20.696
59.786	20.696
59.763	20.696
59.717	20.696
59.67	20.672
59.624	20.672
59.6	20.672
59.554	20.649
59.531	20.649
59.507	20.649
59.507	20.649
59.461	20.649
59.438	20.626
59.391	20.603
59.345	20.603
59.321	20.579
59.298	20.579
59.275	20.579
59.252	20.556
59.228	20.533
59.205	20.533
59.182	20.51
59.135	20.486
59.089	20.486
59.066	20.463
59.019	20.486
58.973	20.486
58.973	20.486
58.926	20.486
58.88	20.486
58.88	20.486
58.833	20.486
58.787	20.486
58.764	20.486
58.717	20.51
58.717	20.533
58.671	20.533
58.624	20.51
58.601	20.51
58.578	20.51
58.531	20.486
58.508	20.486
58.461	20.486
58.438	20.486
58.415	20.486
58.392	20.486
58.368	20.486
58.322	20.486
58.275	20.463
58.229	20.463
58.229	20.463
58.159	20.463
58.136	20.463
58.113	20.463
58.113	20.463
58.066	20.463
58.066	20.486
58.02	20.486
57.973	20.51
57.95	20.51
57.927	20.51
57.88	20.51
57.88	20.533
57.834	20.533
57.787	20.533
57.764	20.533
57.717	20.533
57.671	20.533
57.648	20.556
57.624	20.556
57.578	20.556
57.555	20.556
57.531	20.579
57.508	20.603
57.462	20.603
57.438	20.626
57.438	20.626
57.438	20.626
57.392	20.649
57.369	20.649
57.369	20.672
57.369	20.719
57.322	20.719
57.322	20.719
57.322	20.742
57.299	20.765
57.299	20.765
57.299	20.789
57.276	20.812
57.276	20.835
57.252	20.858
57.252	20.882
57.229	20.905
57.229	20.928
57.206	20.951
57.183	20.975
57.159	20.975
57.136	20.998
57.113	21.021
57.09	21.068
57.066	21.091
57.043	21.091
57.02	21.114
56.997	21.161
56.973	21.184
56.95	21.207
56.927	21.207
56.88	21.254
56.857	21.277
56.834	21.3
56.811	21.3
56.811	21.323
56.787	21.347
56.741	21.393
56.694	21.416
56.694	21.416
56.671	21.44
56.671	21.463
56.625	21.486
56.601	21.509
56.578	21.533
56.555	21.533
56.508	21.556
56.485	21.579
56.485	21.602
56.392	21.649
56.346	21.672
56.346	21.695
56.322	21.719
56.299	21.742
56.276	21.765
56.229	21.788
56.206	21.788
56.183	21.812
56.136	21.835
56.113	21.858
56.09	21.881
56.043	21.904
56.02	21.928
55.974	21.951
55.974	21.974
55.974	21.997
55.927	22.021
55.904	22.044
55.881	22.067
55.857	22.114
55.811	22.137
55.764	22.137
55.764	22.16
55.718	22.183
55.718	22.207
55.671	22.253
55.625	22.276
55.602	22.3
55.578	22.346
55.555	22.369
55.509	22.393
55.462	22.416
55.439	22.439
55.392	22.439
55.369	22.462
55.323	22.462
55.323	22.486
55.299	22.486
55.253	22.509
55.23	22.509
55.183	22.532
55.16	22.532
55.113	22.532
55.067	22.579
54.997	22.555
54.927	22.555
54.904	22.555
54.858	22.555
54.834	22.555
54.788	22.579
54.765	22.579
54.718	22.579
54.695	22.602
54.648	22.602
54.625	22.625
54.579	22.625
54.555	22.625
54.532	22.625
54.462	22.648
54.416	22.672
54.346	22.672
54.323	22.672
54.3	22.672
54.253	22.648
54.23	22.648
54.184	22.672
54.16	22.672
54.114	22.648
54.091	22.648
54.067	22.648
54.044	22.648
54.021	22.625
53.998	22.625
53.951	22.625
53.905	22.648
53.881	22.648
53.835	22.648
53.835	22.672
53.788	22.672
53.765	22.672
53.742	22.695
53.695	22.695
53.649	22.695
53.626	22.718
53.602	22.718
53.556	22.718
53.509	22.718
53.463	22.718
53.416	22.741
53.37	22.741
53.323	22.741
53.3	22.741
53.254	22.741
53.23	22.741
53.184	22.718
53.137	22.718
53.114	22.718
53.068	22.718
53.044	22.672
52.998	22.672
52.928	22.695
52.882	22.672
52.835	22.672
52.812	22.648
52.765	22.648
52.719	22.648
52.672	22.648
52.626	22.625
52.579	22.625
52.533	22.602
52.51	22.602
52.463	22.579
52.417	22.555
52.37	22.555
52.324	22.555
52.3	22.555
52.254	22.532
52.207	22.532
52.161	22.532
52.138	22.532
52.091	22.509
52.021	22.486
51.975	22.462
51.928	22.462
51.905	22.462
51.859	22.439
51.812	22.439
51.766	22.439
51.719	22.439
51.673	22.416
51.649	22.393
51.556	22.346
51.51	22.346
51.463	22.346
51.463	22.323
51.417	22.323
51.347	22.323
51.324	22.3
51.254	22.3
51.208	22.276
51.161	22.276
51.138	22.253
51.115	22.23
51.068	22.23
51.045	22.23
50.998	22.23
50.975	22.207
50.929	22.207
50.882	22.207
50.836	22.207
50.812	22.207
50.789	22.183
50.743	22.16
50.719	22.16
50.696	22.137
50.673	22.114
50.626	22.114
50.58	22.09
50.557	22.09
50.51	22.09
50.464	22.067
50.44	22.044
50.417	22.021
50.347	22.021
50.301	21.997
50.278	21.974
50.254	21.974
50.208	21.951
50.185	21.951
50.138	21.928
50.115	21.928
50.092	21.928
50.068	21.928
50.022	21.928
50.022	21.928
49.999	21.928
49.975	21.928
49.952	21.951
49.929	21.928
49.882	21.928
49.882	21.928
49.859	21.951
49.836	21.951
49.813	21.928
49.813	21.928
49.813	21.951
49.813	21.951
49.813	21.951
49.813	21.951
49.813	21.951
49.813	21.974
49.813	21.974
49.813	21.997
49.789	22.021
49.766	22.021
49.766	22.044
49.766	22.044
49.766	22.067
49.743	22.09
49.743	22.09
49.72	22.114
49.72	22.137
49.72	22.16
49.697	22.183
49.673	22.207
49.673	22.207
49.65	22.253
49.627	22.276
49.627	22.3
49.604	22.323
49.604	22.323
49.58	22.346
49.557	22.369
49.557	22.393
49.534	22.393
49.511	22.439
49.511	22.439
49.511	22.439
49.511	22.439
49.511	22.439
49.511	22.439
49.487	22.439
49.487	22.439
49.511	22.439
49.511	22.439
49.487	22.439
49.487	22.439
49.487	22.439
49.487	22.439
49.487	22.439
49.487	22.439
49.487	22.439
49.487	22.439
49.511	22.439
49.487	22.439
49.487	22.439
49.511	22.439
49.511	22.439
49.511	22.439
49.511	22.439
49.487	22.439
49.511	22.439
49.511	22.439
49.511	22.439
49.511	22.462
49.511	22.462
49.534	22.462
49.534	22.486
49.534	22.486
49.534	22.486
49.557	22.509
49.557	22.509
49.58	22.509
49.58	22.532
49.604	22.532
49.604	22.532
49.627	22.555
49.65	22.579
49.65	22.602
49.673	22.625
49.673	22.625
49.697	22.648
49.72	22.672
49.743	22.672
49.743	22.695
49.743	22.718
49.789	22.718
49.789	22.741
49.813	22.741
49.836	22.765
49.859	22.765
49.882	22.788
49.859	22.788
49.906	22.788
49.906	22.811
49.906	22.834
49.906	22.834
49.906	22.881
49.975	22.881
49.975	22.881
49.999	22.904
49.999	22.904
50.045	22.904
50.022	22.927
49.999	22.997
50.022	22.997
50.022	23.02
50.022	23.044
50.068	23.044
50.092	23.09
50.115	23.09
50.115	23.113
50.138	23.113
50.138	23.16
50.138	23.206
50.161	23.23
50.161	23.253
50.185	23.277
50.185	23.277
50.208	23.346
50.208	23.346
50.208	23.416
50.208	23.416
50.208	23.463
50.208	23.486
50.208	23.509
50.208	23.509
50.208	23.556
50.208	23.556
50.231	23.556
50.231	23.602
50.231	23.602
50.231	23.602
50.231	23.625
50.278	23.765
50.231	23.672
50.254	23.672
50.254	23.695
50.231	23.742
50.231	23.742
50.231	23.742
50.231	23.742
50.254	23.765
50.254	23.765
50.254	23.765
50.254	23.765
50.231	23.765
50.231	23.765
50.231	23.765
50.231	23.765
50.231	23.765
50.254	23.765
50.254	23.765
50.254	23.765
50.254	23.765
50.231	23.765
50.254	23.765
50.254	23.765
50.254	23.742
50.254	23.742
50.254	23.765
50.254	23.742
50.254	23.742
50.254	23.765
50.254	23.742
50.254	23.742
50.231	23.742
50.231	23.742
50.231	23.742
50.254	23.718
50.254	23.718
50.231	23.765
50.231	23.742
50.254	23.742
50.254	23.765
50.254	23.742
50.231	23.765
50.254	23.765
50.254	23.765
50.231	23.765
50.231	23.765
50.254	23.742
50.231	23.742
50.231	23.742
50.231	23.742
50.231	23.742
50.254	23.742
50.254	23.742
50.254	23.742
50.254	23.742
50.254	23.742
50.254	23.742
50.254	23.742
50.254	23.742
50.231	23.742
50.231	23.742
50.231	23.742
50.254	23.742
50.254	23.742
50.231	23.742
50.254	23.742
50.254	23.742
50.254	23.742
50.231	23.742
50.254	23.742
50.254	23.742
50.254	23.742
50.254	23.742
50.254	23.742
50.254	23.742
50.254	23.742
50.254	23.742
50.254	23.742
50.254	23.742
50.254	23.742
50.278	23.718
50.254	23.718
50.254	23.672
50.254	23.649
50.231	23.625
50.231	23.602
50.208	23.625
50.208	23.579
50.208	23.556
50.208	23.556
50.231	23.556
50.208	23.509
50.208	23.486
50.208	23.463
50.208	23.463
50.208	23.416
50.208	23.346
50.208	23.3
50.208	23.3
50.208	23.277
50.185	23.253
50.161	23.206
50.161	23.183
50.161	23.137
50.161	23.113
50.161	23.113
50.138	23.09
50.115	23.044
50.092	22.997
50.068	22.927
50.068	22.927
50.068	22.904
50.022	22.834
50.022	22.834
49.999	22.811
49.975	22.788
49.952	22.718
49.929	22.695
49.929	22.672
49.882	22.625
49.882	22.602
49.836	22.579
49.836	22.532
49.813	22.532
49.789	22.486
49.743	22.462
49.743	22.416
49.72	22.369
49.72	22.346
49.72	22.323
49.697	22.323
49.673	22.3
49.673	22.276
49.673	22.253
49.65	22.23
49.65	22.23
49.65	22.207
49.673	22.207
49.673	22.207
49.697	22.183
49.697	22.183
49.72	22.137
49.72	22.114
49.766	22.09
49.766	22.044
49.766	22.021
49.766	21.997
49.789	21.974
49.789	21.974
49.813	21.951
49.836	21.928
49.836	21.928
49.836	21.904
49.836	21.881
49.859	21.858
49.882	21.812
49.882	21.788
49.906	21.765
49.929	21.742
49.929	21.742
49.952	21.695
49.952	21.695
49.975	21.672
49.975	21.649
49.999	21.602
49.999	21.602
50.022	21.579
50.045	21.579
50.045	21.533
50.068	21.533
50.068	21.486
50.068	21.486
50.068	21.463
50.092	21.44
50.092	21.393
50.115	21.347
50.115	21.347
50.115	21.3
50.115	21.277
50.138	21.277
50.138	21.254
50.138	21.23
50.138	21.207
50.138	21.184
50.161	21.184
50.161	21.137
50.161	21.114
50.161	21.091
50.185	21.091
50.185	21.044
50.185	21.021
50.185	20.951
50.185	20.928
50.185	20.905
50.161	20.882
50.138	20.858
50.138	20.858
50.138	20.858
50.138	20.812
50.138	20.765
50.115	20.742
50.115	20.719
50.115	20.696
50.115	20.649
50.115	20.649
50.115	20.626
50.115	20.603
50.115	20.556
50.115	20.556
50.115	20.533
50.092	20.486
50.092	20.486
50.092	20.463
50.092	20.463
50.115	20.463
50.092	20.37
50.092	20.37
50.092	20.324
50.092	20.3
50.068	20.277
50.068	20.254
50.092	20.277
50.092	20.277
50.092	20.254
50.068	20.231
50.068	20.254
50.068	20.254
50.068	20.277
50.092	20.277
50.092	20.231
50.115	20.3
50.092	20.277
50.092	20.254
50.115	20.254
50.115	20.254
50.068	20.231
50.092	20.231
50.068	20.231
50.068	20.231
50.045	20.277
50.022	20.254
49.999	20.254
49.999	20.254
49.999	20.254
49.999	20.254
49.999	20.254
49.999	20.254
49.999	20.277
50.022	20.277
50.022	20.277
49.999	20.277
49.999	20.277
49.999	20.277
49.999	20.254
49.999	20.277
50.022	20.277
50.022	20.277
50.022	20.277
50.022	20.277
50.022	20.231
50.045	20.231
50.045	20.231
50.045	20.231
50.068	20.231
50.068	20.231
50.068	20.231
50.068	20.231
50.045	20.231
50.068	20.231
50.022	20.231
50.022	20.254
50.022	20.277
50.022	20.277
49.999	20.277
49.999	20.277
50.068	20.277
50.022	20.277
50.022	20.277
50.022	20.277
50.022	20.231
50.022	20.231
50.022	20.231
50.022	20.231
50.022	20.254
50.022	20.254
50.022	20.254
50.022	20.254
50.022	20.231
50.022	20.207
50.045	20.207
50.068	20.207
50.068	20.231
50.115	20.207
50.115	20.231
50.115	20.231
50.138	20.231
50.138	20.231
50.138	20.231
50.138	20.231
50.138	20.184
50.138	20.207
50.092	20.138
50.208	20.207
50.208	20.231
50.231	20.207
50.231	20.161
50.254	20.161
50.301	20.068
50.301	20.068
50.301	20.045
50.324	20.045
50.301	20.045
50.324	20.045
50.324	20.045
50.324	20.021
50.324	20.021
50.347	20.021
50.394	20.021
50.487	20.021
50.44	20.068
50.44	19.998
50.44	19.998
50.464	19.998
50.487	19.952
50.487	19.952
50.51	19.928
50.533	19.928
50.464	19.952
50.464	19.952
50.487	19.952
50.487	19.952
50.51	19.952
50.51	19.952
50.51	19.952
50.533	19.975
50.557	19.975
50.557	19.975
50.58	19.975
50.603	19.998
50.626	19.998
50.65	19.998
50.673	19.998
50.696	19.998
50.743	19.998
50.743	20.068
50.766	20.068
50.789	20.021
50.836	20.045
50.859	20.045
50.882	20.021
50.905	20.021
50.905	20.021
50.929	20.021
50.952	19.998
50.975	19.998
51.022	20.021
51.022	20.021
51.068	20.021
51.091	20.021
51.115	20.021
51.138	20.021
51.138	19.998
51.161	19.975
51.161	19.952
51.184	19.952
51.208	19.928
51.208	19.905
51.254	19.928
51.277	19.928
51.277	19.905
51.277	19.905
51.301	19.905
51.324	19.905
51.324	19.905
51.347	19.905
51.347	19.882
51.347	19.882
51.37	19.859
51.394	19.859
51.417	19.859
51.44	19.835
51.44	19.835
51.463	19.835
51.463	19.812
51.487	19.812
51.51	19.789
51.533	19.789
51.533	19.789
51.556	19.789
51.58	19.766
51.58	19.766
51.58	19.766
51.626	19.742
51.626	19.719
51.626	19.719
51.649	19.719
51.649	19.719
51.673	19.719
51.696	19.696
51.742	19.696
51.742	19.696
51.766	19.696
51.812	19.649
51.812	19.626
51.812	19.603
51.812	19.603
51.835	19.58
51.859	19.58
51.882	19.58
51.905	19.58
51.928	19.556
51.928	19.556
51.952	19.556
51.975	19.533
51.975	19.533
51.998	19.533
52.021	19.51
52.021	19.51
52.045	19.51
52.068	19.51
52.068	19.51
52.091	19.487
52.091	19.487
52.114	19.487
52.138	19.51
52.161	19.51
52.161	19.533
52.161	19.533
52.184	19.556
52.184	19.58
52.184	19.603
52.231	19.649
52.231	19.673
52.207	19.696
52.207	19.742
52.207	19.789
52.207	19.789
52.231	19.812
52.254	19.835
52.231	19.859
52.231	19.905
52.231	19.952
52.231	19.998
52.231	20.021
52.207	20.045
52.161	20.068
52.138	20.114
52.114	20.161
52.091	20.161
52.091	20.184
52.068	20.231
52.045	20.254
52.021	20.3
51.975	20.3
51.952	20.347
51.952	20.393
51.928	20.44
51.882	20.463
51.859	20.51
51.835	20.533
51.812	20.556
51.766	20.603
51.719	20.603
51.673	20.649
51.603	20.649
51.58	20.672
51.556	20.696
51.533	20.742
51.487	20.789
51.463	20.835
51.44	20.882
51.394	20.882
51.347	20.905
51.301	20.928
51.277	20.951
51.254	20.951
51.208	20.975
51.161	21.021
51.115	21.021
51.068	21.021
51.045	21.021
50.998	21.091
50.952	21.044
50.929	21.044
50.836	21.044
50.789	21.091
50.766	21.091
50.719	21.114
50.673	21.137
50.626	21.137
50.58	21.137
50.533	21.161
50.51	21.161
50.51	21.184
50.464	21.207
50.417	21.23
50.394	21.254
50.347	21.277
50.324	21.277
50.324	21.277
50.278	21.3
50.231	21.277
50.208	21.3
50.208	21.323
50.208	21.347
50.185	21.37
50.161	21.393
50.115	21.486
50.115	21.486
50.092	21.486
50.045	21.579
50.022	21.602
49.975	21.626
49.975	21.626
49.975	21.649
49.975	21.672
49.999	21.695
50.022	21.719
50.022	21.765
49.952	21.765
49.929	21.765
49.929	21.765
49.929	21.788
49.882	21.788
49.882	21.812
49.859	21.835
49.836	21.858
49.813	21.904
49.813	21.904
49.743	21.997
49.813	21.974
49.813	22.021
49.789	22.067
49.789	22.09
49.766	22.137
49.72	22.16
49.72	22.183
49.697	22.207
49.65	22.23
49.627	22.23
49.627	22.276
49.604	22.3
49.604	22.323
49.58	22.323
49.557	22.323
49.557	22.369
49.557	22.393
49.557	22.393
49.557	22.439
49.534	22.439
49.534	22.462
49.58	22.462
49.58	22.462
49.557	22.439
49.604	22.416
49.58	22.416
49.58	22.416
49.58	22.416
49.557	22.369
49.534	22.369
49.511	22.369
49.511	22.393
49.511	22.393
49.511	22.393
49.511	22.393
49.511	22.439
49.511	22.439
49.511	22.439
49.511	22.439
49.511	22.439
49.511	22.439
49.511	22.439
49.511	22.439
49.534	22.439
49.534	22.439
49.511	22.439
49.511	22.439
49.511	22.416
49.511	22.416
49.534	22.416
49.511	22.416
49.511	22.416
49.511	22.439
49.511	22.439
49.511	22.416
49.511	22.416
49.557	22.369
49.534	22.393
49.534	22.393
49.511	22.369
49.534	22.393
49.534	22.393
49.534	22.393
49.534	22.393
49.534	22.393
49.534	22.393
49.534	22.393
49.534	22.393
49.511	22.393
49.511	22.393
49.511	22.393
49.511	22.369
49.511	22.369
49.511	22.369
49.534	22.393
49.534	22.393
49.534	22.393
49.511	22.393
49.534	22.393
49.534	22.393
49.534	22.393
49.534	22.393
49.534	22.393
49.534	22.393
49.534	22.369
49.557	22.393
49.557	22.393
49.557	22.393
49.557	22.369
49.557	22.369
49.557	22.369
49.58	22.369
49.627	22.323
49.604	22.323
49.58	22.323
49.604	22.3
49.604	22.323
49.604	22.323
49.65	22.323
49.65	22.323
49.65	22.3
49.65	22.276
49.65	22.276
49.697	22.276
49.697	22.276
49.766	22.276
49.743	22.183
49.766	22.183
49.789	22.183
49.789	22.16
49.789	22.16
49.813	22.137
49.859	22.137
49.882	22.137
49.882	22.183
49.882	22.137
49.906	22.16
49.906	22.137
49.999	22.137
50.022	22.114
50.022	22.114
50.022	22.067
50.022	22.067
50.022	22.067
50.045	22.021
50.022	21.997
50.022	21.951
50.068	21.928
50.068	21.928
50.092	21.904
50.092	21.858
50.115	21.858
50.138	21.858
50.161	21.835
50.161	21.812
50.161	21.765
50.185	21.765
50.208	21.742
50.231	21.695
50.254	21.672
50.254	21.649
50.254	21.602
50.278	21.579
50.278	21.556
50.301	21.556
50.301	21.509
50.301	21.463
50.324	21.393
50.324	21.347
50.301	21.3
50.301	21.277
50.301	21.254
50.278	21.23
50.278	21.23
50.254	21.184
50.254	21.161
50.254	21.114
50.254	21.091
50.254	21.044
50.254	21.021
50.254	20.998
50.231	20.975
50.231	20.951
50.254	20.905
50.278	20.882
50.278	20.835
50.254	20.789
50.185	20.789
50.208	20.812
50.185	20.765
50.185	20.649
50.208	20.649
50.208	20.626
50.208	20.626
50.185	20.579
50.185	20.556
50.185	20.533
50.161	20.533
50.161	20.51
50.161	20.417
50.138	20.393
50.115	20.51
50.115	20.486
50.092	20.37
50.068	20.324
50.092	20.393
50.092	20.324
50.092	20.324
50.092	20.324
50.045	20.324
50.022	20.37
50.068	20.393
50.068	20.37
50.068	20.37
50.068	20.37
50.092	20.37
50.092	20.347
50.068	20.393
50.092	20.393
50.092	20.393
50.092	20.393
50.092	20.393
50.068	20.37
50.092	20.393
50.115	20.417
50.068	20.37
50.092	20.393
50.068	20.37
50.068	20.277
50.068	20.3
50.068	20.393
50.068	20.3
50.068	20.3
50.115	20.324
50.115	20.37
50.138	20.37
50.138	20.393
50.138	20.393
50.138	20.393
50.115	20.393
50.115	20.393
50.045	20.393
50.045	20.393
50.022	20.393
50.022	20.393
50.045	20.393
50.045	20.393
50.092	20.393
50.092	20.393
50.092	20.393
50.092	20.393
50.115	20.393
50.115	20.393
50.115	20.393
50.045	20.3
50.068	20.3
50.092	20.3
50.092	20.324
50.092	20.324
50.092	20.324
50.092	20.324
50.092	20.324
50.092	20.324
50.092	20.324
50.092	20.324
50.092	20.347
50.092	20.324
50.092	20.3
50.092	20.347
50.092	20.324
50.045	20.324
50.068	20.324
50.068	20.324
50.022	20.324
50.022	20.324
50.045	20.347
50.045	20.324
50.068	20.324
50.068	20.324
50.022	20.324
50.068	20.324
50.068	20.347
50.068	20.347
50.045	20.347
50.068	20.347
50.068	20.347
50.068	20.347
50.068	20.347
50.068	20.324
50.068	20.347
50.068	20.3
50.068	20.3
50.068	20.3
50.068	20.347
50.092	20.347
50.092	20.347
50.068	20.347
50.092	20.347
50.068	20.347
50.068	20.347
50.045	20.347
50.045	20.347
50.045	20.347
50.068	20.347
50.068	20.347
50.068	20.347
50.068	20.347
50.068	20.347
50.092	20.347
50.092	20.347
50.092	20.347
50.092	20.347
50.092	20.347
50.068	20.347
50.092	20.347
50.092	20.347
50.092	20.347
50.092	20.393
50.045	20.417
50.115	20.486
50.068	20.486
50.068	20.486
50.115	20.533
50.115	20.533
50.092	20.556
50.185	20.579
50.185	20.626
50.161	20.626
50.185	20.672
50.185	20.696
50.208	20.719
50.208	20.719
50.208	20.742
50.208	20.789
50.208	20.789
50.208	20.789
50.208	20.812
50.231	20.858
50.208	20.905
50.208	20.928
50.208	20.951
50.208	20.951
50.231	20.951
50.254	21.021
50.278	21.044
50.254	21.068
50.254	21.114
50.254	21.161
50.231	21.184
50.231	21.184
50.208	21.23
50.208	21.277
50.208	21.277
50.208	21.323
50.185	21.37
50.208	21.393
50.185	21.416
50.185	21.463
50.185	21.509
50.161	21.556
50.161	21.579
50.161	21.602
50.161	21.626
50.138	21.672
50.092	21.695
50.068	21.719
50.068	21.765
50.045	21.788
49.999	21.812
49.999	21.835
49.975	21.881
49.929	21.904
49.906	21.951
49.906	21.974
49.882	21.997
49.882	22.021
49.859	22.021
49.859	22.067
49.836	22.09
49.836	22.137
49.789	22.137
49.789	22.183
49.766	22.207
49.766	22.23
49.743	22.253
49.743	22.276
49.697	22.3
49.673	22.3
49.673	22.323
49.65	22.346
49.65	22.369
49.65	22.393
49.627	22.439
49.627	22.439
49.627	22.462
49.627	22.462
49.604	22.462
49.557	22.462
49.557	22.462
49.557	22.462
49.58	22.462
49.58	22.462
49.557	22.462
49.557	22.462
49.58	22.486
49.557	22.369
49.511	22.369
49.557	22.462
49.534	22.369
49.534	22.462
49.534	22.369
49.534	22.369
49.534	22.369
49.534	22.369
49.534	22.369
49.534	22.369
49.534	22.369
49.534	22.369
49.534	22.369
49.534	22.369
49.534	22.369
49.534	22.369
49.534	22.439
49.534	22.416
49.534	22.439
49.534	22.439
49.534	22.439
49.534	22.439
49.534	22.462
49.534	22.462
49.534	22.462
49.534	22.439
49.534	22.462
49.534	22.462
49.511	22.439
49.534	22.439
49.534	22.462
49.534	22.462
49.534	22.462
49.534	22.462
49.534	22.462
49.534	22.462
49.557	22.462
49.534	22.369
49.534	22.369
49.557	22.462
49.58	22.462
49.58	22.439
49.557	22.369
49.557	22.439
49.58	22.439
49.557	22.439
49.534	22.439
49.534	22.369
49.534	22.369
49.534	22.369
49.534	22.369
49.534	22.369
49.534	22.369
49.534	22.369
49.534	22.462
49.534	22.462
49.534	22.462
49.534	22.462
49.534	22.486
49.534	22.462
49.511	22.439
49.534	22.439
49.511	22.416
49.557	22.416
49.557	22.416
49.557	22.416
49.58	22.462
49.58	22.462
49.534	22.439
49.534	22.439
49.534	22.439
49.534	22.439
49.534	22.416
49.534	22.416
49.534	22.416
49.534	22.416
49.534	22.369
49.534	22.439
49.534	22.369
49.511	22.393
49.511	22.439
49.534	22.369
49.534	22.369
49.534	22.369
49.534	22.369
49.511	22.393
49.534	22.369
49.557	22.369
49.557	22.393
49.557	22.393
49.557	22.393
49.557	22.393
49.58	22.439
49.557	22.439
49.557	22.462
49.557	22.462
49.58	22.462
49.58	22.486
49.58	22.462
49.604	22.486
49.627	22.486
49.627	22.509
49.65	22.509
49.65	22.509
49.627	22.532
49.65	22.532
49.65	22.532
49.65	22.555
49.697	22.579
49.743	22.625
49.813	22.648
49.813	22.648
49.859	22.648
49.813	22.672
49.813	22.672
49.836	22.672
49.813	22.672
49.836	22.695
49.882	22.695
49.906	22.718
49.929	22.718
49.929	22.741
49.929	22.765
49.975	22.788
49.999	22.788
50.045	22.811
50.045	22.811
50.022	22.881
50.022	22.858
50.068	22.858
50.115	22.858
50.115	22.858
50.115	22.904
50.138	22.904
50.138	22.951
50.138	22.951
50.138	22.974
50.138	22.997
50.161	23.02
50.161	23.044
50.185	23.067
50.231	23.09
50.231	23.113
50.231	23.16
50.231	23.183
50.231	23.206
50.231	23.23
50.254	23.253
50.254	23.277
50.278	23.3
50.278	23.323
50.278	23.323
50.278	23.346
50.278	23.346
50.301	23.37
50.301	23.37
50.347	23.416
50.324	23.439
50.324	23.439
50.324	23.486
50.324	23.486
50.324	23.486
50.347	23.532
50.347	23.556
50.347	23.556
50.347	23.556
50.347	23.579
50.347	23.602
50.347	23.579
50.347	23.602
50.347	23.602
50.347	23.625
50.347	23.672
50.324	23.672
50.324	23.672
50.324	23.695
50.347	23.695
50.347	23.695
50.347	23.672
50.347	23.672
50.347	23.672
50.324	23.695
50.347	23.672
50.347	23.672
50.347	23.672
50.347	23.672
50.347	23.672
50.347	23.672
50.347	23.672
50.347	23.672
50.347	23.672
50.347	23.672
50.347	23.672
50.347	23.672
50.347	23.672
50.394	23.672
50.394	23.672
50.371	23.672
50.371	23.672
50.394	23.672
50.371	23.672
50.371	23.672
50.371	23.672
50.371	23.672
50.371	23.672
50.371	23.672
50.371	23.672
50.371	23.672
50.371	23.672
50.371	23.672
50.371	23.672
50.324	23.672
50.324	23.672
50.347	23.672
50.347	23.672
50.347	23.672
50.347	23.649
50.347	23.625
50.324	23.602
50.301	23.579
50.301	23.579
50.301	23.556
50.301	23.556
50.301	23.532
50.301	23.509
50.301	23.486
50.301	23.486
50.301	23.463
50.301	23.416
50.301	23.416
50.278	23.393
50.278	23.346
50.278	23.323
50.278	23.3
50.278	23.277
50.278	23.253
50.254	23.23
50.254	23.183
50.231	23.183
50.231	23.16
50.231	23.137
50.185	23.113
50.161	23.09
50.138	23.067
50.115	23.044
[truncated: 17,722 more rows]
